# Supplementary material for: Gene expression analysis in Fmr1KO mice identifies an immunological signature in brain tissue and mGluR5-related signaling in primary neuronal cultures
Source: Mol Autism. 2015 Dec 21;6:66. doi: 10.1186/s13229-015-0061-9 (PMC4687343; doi:10.1186/s13229-015-0061-9)
Supplement: Additional file 1: Table S1. — Genes associated with defects in cognitive development: MGI, SFARI, and FMRP targets. (XLSX 111 kb) [file 13229_2015_61_MOESM1_ESM.xlsx]

## Sheet: MGI
Table S1: Genes associated with defects in cognitive development. MGI, SFARI and FMRP targets.
Gene_Symbol_Mouse	Entrez_ID_Mouse
2810408A11Rik	70419
a	50518
A4galt	239559
A930011O12Rik	268755
Aaas	223921
Aadat	23923
Aal	104236
Aap	107417
Aars	234734
Abca12	74591
Abca2	11305
Abca3	27410
Abca5	217265
Abcb1a	18671
Abcc3	76408
Abcc4	239273
Abcd1	11666
Abcd2	26874
Abcd4	19300
Abcg1	11307
Abcg5	27409
Abhd12	76192
Abi2	329165
Abl1	11350
Abl2	11352
Abr	109934
Acacb	100705
Acads	11409
Acadvl	11370
Acan	11595
Acd	497652
Ace	11421
Ache	11423
Acot11	329910
Acot13	66834
Acot7	70025
Acp2	11432
Acpp	56318
Acsm4	233801
Acss1	68738
Acta1	11459
Actb	11461
Actg1	11465
Actl6b	83766
Acvr1	11477
Adam11	11488
Adam18	13524
Adam22	11496
Adam23	23792
Adamts4	240913
Adamts5	23794
Adarb1	110532
Adcy1	432530
Adcy5	224129
Adcy6	11512
Adcy7	11513
Adcy8	11514
Adcyap1	11516
Adcyap1r1	11517
Add2	11519
Adh7	11529
Adipoq	11450
Adipor1	72674
Adipor2	68465
Adm	11535
Adora1	11539
Adora2a	11540
Adora3	11542
Adra1a	11549
Adra1b	11548
Adra1d	11550
Adra2a	11551
Adra2c	11553
Adrb3	11556
Adrm1	56436
Aebp1	11568
Aebp2	11569
Aes	14797
Aff1	17355
Aff2	14266
Aff4	93736
Afg3l2	69597
Afm	280662
Afp	11576
ag	11592
Aga	11593
Ager	11596
Agpat2	67512
Agrn	11603
Agrp	11604
Agt	11606
Agtpbp1	67269
Agtr1a	11607
Agtr2	11609
Ahi1	52906
Ahr	11622
Aifm1	26926
Aire	11634
Akap12	83397
Akap5	238276
Akr1b3	11677
Akt1	11651
Akt3	23797
Aldh2	11669
Aldh3a2	11671
Aldh5a1	214579
Alms1	236266
alp	11691
Alpl	11647
Als2	74018
Alx1	216285
Alx3	11694
Alx4	11695
Ambp	11699
Ampd2	109674
Ampd3	11717
Amph	218038
Ank	11732
Ank1	11733
Ank2	109676
Ank3	11735
Ankrd11	77087
Ankrd26	232339
Anks1b	77531
Ano1	101772
Anp32e	66471
anx	11743
Anxa4	11746
ap	11763
Ap3b1	11774
Ap3b2	11775
Ap3d1	11776
Ap3m2	64933
Ap4b1	67489
Ap4e1	108011
Apaf1	11783
Apba1	319924
Apba2	11784
Apbb1	11785
Apc	11789
Apc2	23805
Apln	30878
Aplnr	23796
Aplp2	11804
Apo	104237
Apoa4	11808
Apoc3	11814
Apod	11815
Apoe	11816
App	11820
Aprt	11821
Aqp1	11826
Aqp2	11827
Aqp3	11828
Aqp4	11829
Ar	11835
Araf	11836
Arc	11838
Arcn1	213827
Arf4	11843
Arhgdia	192662
Arhgef4	226970
Arhgef6	73341
Arhgef9	236915
Arid4a	238247
Arid5b	71371
Arl6ip5	65106
Arntl	11865
Arpc3	56378
Arrb1	109689
Arrb2	216869
Arrdc3	105171
Arsa	11883
Arsb	11881
Arsg	74008
Arvcf	11877
Arx	11878
Asah1	11886
Ascc3	77987
Ascl1	17172
Asic1	11419
Asic3	171209
Asl	109900
asp1	11893
asp2	11894
Aspa	11484
Ass1	11898
Astn1	11899
Asxl2	75302
Atad1	67979
Atat1	73242
Atcay	16467
Ate1	11907
Atf2	11909
Atf5	107503
Atf7	223922
Atg4b	66615
Atg4c	242557
Atg5	11793
Atg7	74244
Atl1	73991
Atm	11920
Atmin	234776
Atn1	13498
Atoh7	53404
Atox1	11927
Atp13a2	74772
Atp1a1	11928
Atp1a2	98660
Atp1a3	232975
Atp1b2	11932
Atp2a2	11938
Atp2b2	11941
Atp2b4	381290
Atp6v0a4	140494
Atp6v1b1	110935
Atp7a	11977
Atp7b	11979
Atp8a1	11980
Atp8a2	50769
Atpif1	11983
Atrn	11990
Atrx	22589
Atxn1	20238
Atxn1l	52335
Atxn2	20239
Atxn3	110616
Atxn7	246103
Avil	11567
Avp	11998
Avpr1a	54140
Avpr1b	26361
Avpr2	12000
awg	12001
Axin1	12005
B3galt2	26878
B3gat1	76898
B3gnt1	108902
B3gnt2	53625
B3gnt3	72297
B4galnt1	14421
B4galnt3	330406
B4galt2	53418
B4galt5	56336
B9d1	27078
Bace1	23821
Bahcc1	268515
Bai2	230775
Baiap2	108100
Bak1	12018
Bambi	68010
Barhl1	54422
Barhl2	104382
Barx2	12023
Basp1	70350
Bax	12028
Baz1b	22385
Bbc3	170770
Bbs1	52028
Bbs12	241950
Bbs2	67378
Bbs4	102774
Bcat2	12036
Bckdk	12041
Bcl11b	58208
Bcl2	12043
Bcl2l1	12048
Bcl2l2	12050
Bclaf1	72567
Bcr	110279
Bcs1l	66821
Bda	109653
Bdkrb1	12061
Bdnf	12064
Becn1	56208
Becn2	226720
Bex1	19716
Bgn	12111
Bhlhe22	59058
Bhlhe40	20893
Bhlhe41	79362
Bicc1	83675
Bid	12122
Bin1	30948
Bloc1s1	14533
Bloc1s3	232946
Bloc1s4	117197
Bloc1s5	17828
Bloc1s6	18457
Bmi1	12151
Bmp4	12159
Bmp5	12160
Bmp7	12162
Bmpr1a	12166
Bmpr2	12168
Braf	109880
Brca1	12189
Brca2	12190
Brd2	14312
Bre	107976
Brpf1	78783
Brs3	12209
Brsk1	381979
Brsk2	75770
Bscl2	14705
Bsn	12217
Bsnd	140475
Bspry	192120
Bsx	244813
Btbd9	224671
Btd	26363
Bub1b	12236
BY367451	108639
C030046E11Rik	226089
C1qa	12259
C1qbp	12261
C3	12266
C5ar2	319430
cab	12281
Cacna1a	12286
Cacna1b	12287
Cacna1c	12288
Cacna1d	12289
Cacna1e	12290
Cacna1g	12291
Cacna1s	12292
Cacna2d1	12293
Cacna2d2	56808
Cacna2d3	12294
Cacnb1	12295
Cacnb3	12297
Cacnb4	12298
Cacng2	12300
Cacng3	54376
Cacng4	54377
Cacng7	81904
Cadm4	260299
Cadps2	320405
Calb1	12307
Calb2	12308
Calca	12310
Camk2a	12322
Camk2b	12323
Camk4	12326
Camkk1	55984
Camkk2	207565
Canx	12330
Capn5	12337
Capn7	12339
Caprin1	53872
Capzb	12345
Car7	12354
Car8	12319
Carf	241066
Cars2	71941
Cartpt	27220
Cask	12361
Casp12	12364
Casp3	12367
Casp6	12368
Casr	12374
Cat4	109738
Cav1	12389
Cav2	12390
Cbl	12402
Cbln1	12404
Cbln3	56410
Cbx7	52609
Cc2d1a	212139
Ccdc101	75565
Ccdc7	74703
Ccdc80	67896
Ccdc88a	108686
Cckar	12425
Cckbr	12426
Ccl2	20296
Ccl3	20302
Ccm2	216527
Ccnd1	12443
Ccnd2	12444
Ccnd3	12445
Ccne1	12447
Ccne2	12448
Ccnyl1	227210
Ccr10	12777
Ccr2	12772
Ccr5	12774
Ccr9	12769
Cd19	12478
Cd1d1	12479
Cd200	17470
Cd274	60533
Cd28	12487
Cd36	12491
Cd3e	12501
Cd44	12505
Cd47	16423
Cd55	13136
Cd59a	12509
Cd63	12512
Cd81	12520
Cd86	12524
Cdc14b	218294
Cdc42	12540
Cdc73	214498
Cdcp1	109332
Cdh23	22295
Cdh8	12564
Cdk4	12567
Cdk5	12568
Cdk5r1	12569
Cdk5r2	12570
Cdkal1	68916
Cdkl5	382253
Cdkn1a	12575
Cdkn1b	12576
Cdkn1c	12577
Cdkn2a	12578
Cdkn2c	12580
Cdkn2d	12581
Cdo1	12583
Cdon	57810
Ceacam2	26367
Cebpa	12606
Cebpd	12609
Celf4	108013
Celf6	76183
Celsr1	12614
Celsr3	107934
Cend1	57754
Cenpj	219103
Cep41	83922
Cer1	12622
Cerk	223753
Cers1	93898
Cers3	545975
Cers6	241447
Ces1d	104158
Cfl1	12631
Cfl2	12632
Cftr	12638
Chat	12647
Chd2	244059
Chd6	71389
Chd7	320790
Chkb	12651
Chl1	12661
Chn1	108699
Chp1	56398
Chrd	12667
Chrm1	12669
Chrm2	243764
Chrm3	12671
Chrm4	12672
Chrm5	213788
Chrna1	11435
Chrna3	110834
Chrna4	11438
Chrna5	110835
Chrna7	11441
Chrna9	231252
Chrnb2	11444
Chrnb3	108043
Chrnb4	108015
Chrne	11448
Chrng	11449
Chst1	76969
Chst10	98388
Chst3	53374
Chst8	68947
Chsy1	269941
ci	12679
Cideb	12684
Cidec	14311
cir	191577
Cisd2	67006
Cit	12704
Ckb	12709
Ckmt1	12716
ckr	12717
cla	12720
Clcf1	56708
Clcn1	12723
Clcn3	12725
Clcn6	26372
Clcn7	26373
Cldn10	58187
Cldn11	18417
Cldn19	242653
Cldn9	56863
Clic5	224796
Clip2	269713
Clk1	12747
Cln3	12752
Cln6	76524
Cln8	26889
Clock	12753
Clp1	98985
Clpp	53895
Clps	109791
Clrn1	229320
Cm	111346
Cmah	12763
Cnga3	12790
Cnih1	12793
Cnp	12799
Cnr1	12801
Cntf	12803
Cntfr	12804
Cntn1	12805
Cntn2	21367
Cntn5	244682
Cntn6	53870
Cntnap1	53321
Cntnap2	66797
co	12806
cod	12811
Col10a1	12813
Col13a1	12817
Col19a1	12823
Col1a1	12842
Col1a2	12843
Col2a1	12824
Col4a1	12826
Col4a3	12828
Col5a2	12832
Colq	382864
Comp	12845
Comt	12846
Cops4	26891
Coq9	67914
Cort	12854
Cox10	70383
Cox15	226139
Cox4i2	84682
Cox6a1	12861
Cp	12870
Cpe	12876
Cplx1	12889
Cplx2	12890
Cpt1c	78070
Crbn	58799
Creb1	12912
Crebbp	12914
Crem	12916
Crh	12918
Crhbp	12919
Crhr1	12921
Crhr2	12922
cri	12924
Crlf1	12931
Crmp1	12933
Crtc1	382056
Crx	12951
Cry1	12952
Cry2	12953
Cryab	12955
Csf1	12977
Csf1r	12978
Csf2	12981
Csgalnact1	234356
Csk	12988
Csnk1d	104318
Csnk1e	27373
Csnk2b	13001
Cspg5	29873
Csrp2	13008
Cstb	13014
Ctf1	13019
Cth	107869
Ctnna2	12386
Ctnnb1	12387
Ctnnd2	18163
Ctns	83429
Ctsa	19025
Ctsb	13030
Ctsc	13032
Ctsd	13033
Ctsf	56464
Ctsl	13039
Cul4b	72584
Cux1	13047
Cx3cr1	13051
Cxadr	13052
Cxcl14	57266
Cyb561	13056
Cyb5r4	266690
Cyba	13057
Cybb	13058
Cycs	13063
Cyfip2	76884
Cyld	74256
Cyp11a1	13070
Cyp11b2	13072
Cyp17a1	13074
Cyp19a1	13075
Cyp1a2	13077
Cyp2e1	13106
Cyp7a1	13122
Cys1	12879
D3Bwg0562e	229791
D430041D05Rik	241589
Dab1	13131
Dach1	13134
Dag1	13138
Dao	13142
Dars2	226539
Dbf	109578
Dbh	13166
Dbi	13167
Dbn1	56320
Dbnl	13169
Dbp	13170
Dbt	13171
Dcc	13176
Dcdc2a	195208
Dclk2	70762
Dctn1	13191
Dcx	13193
Ddc	13195
Ddit3	13198
Ddo	70503
Decr1	67460
Degs1	13244
Derl2	116891
Des	13346
Dffa	13347
Dfnb59	381375
Dgat1	13350
Dgat2	67800
Dgcr8	94223
Dgkb	217480
Dgkd	227333
Dgke	56077
Dhcr7	13360
Dhrs3	20148
Dhrs4	28200
Diablo	66593
Dicer1	192119
Disc1	244667
Dkk3	50781
Dlg1	13383
Dlg2	23859
Dlg3	53310
Dlg4	13385
Dlg5	71228
Dlgap3	242667
Dll1	13388
Dll3	13389
Dlst	78920
Dlx2	13392
Dlx5	13395
Dmbx1	140477
Dmd	13405
Dmrta1	242523
Dmtf1	23857
Dnah5	110082
Dnaja3	83945
Dnajc3	100037258
Dnajc5	13002
Dnase1l1	69537
Dnase1l2	66705
Dner	227325
Dnm1	13429
Dnm1l	74006
Dnm3	103967
Dnm3os	474332
Dnmt1	13433
Dnmt3a	13435
Doc2a	13446
Dock3	208869
Dock7	67299
Dok7	231134
Dpcd	226162
Dpysl5	65254
Drd1a	13488
Drd2	13489
Drd3	13490
Drd4	13491
Drg2	13495
Dscam	13508
Dst	13518
Dtna	13527
Dtnb	13528
Duoxa1	213696
Duoxa2	66811
Dusp1	19252
Dvl1	13542
Dync1h1	13424
Dync1i2	13427
Dync1li1	235661
Dysf	26903
E2f1	13555
E2f4	104394
E2f5	13559
E2f6	50496
Ebf2	13592
Edaradd	171211
Edn3	13616
Ednrb	13618
Eef1a2	13628
Efhc1	71877
Efna3	13638
Efna5	13640
Efnb2	13642
Efnb3	13643
Egr1	13653
Egr2	13654
Egr3	13655
Eh	103935
Ehd1	13660
Ehhadh	74147
Ehmt1	77683
Ehmt2	110147
Ei24	13663
Eif2ak3	13666
Eif2ak4	27103
Eif2b5	224045
Eif2s1	13665
Eif4ebp2	13688
Eif4h	22384
Elavl3	15571
Elavl4	15572
Elf3	13710
Elk3	13713
Elk4	13714
Elmod1	270162
Elovl4	83603
Elovl6	170439
Emc10	69683
Emd	13726
Emx1	13796
Emx2	13797
En1	13798
En2	13799
Enah	13800
Eno2	13807
Enpp1	18605
Entpd1	12495
eob	13812
Eomes	13813
Epb4.1l3	13823
Epb4.1l5	226352
epf	13834
Epg5	100502841
Epha3	13837
Epha4	13838
Epha6	13840
Ephb2	13844
Ephb3	13845
Ephb6	13848
Epm2a	13853
Eps8	13860
Erbb2	13866
Erbb2ip	59079
Erbb3	13867
Erbb4	13869
Erc2	238988
Ercc1	13870
Ercc2	13871
Ercc3	13872
Ercc6	319955
Errfi1	74155
Espn	56226
Esr1	13982
Esr2	13983
Esrp1	207920
Esrrb	26380
Esrrg	26381
Ethe1	66071
Etv1	14009
Etv4	18612
Etv5	104156
Evc	59056
exf	14034
exma	14036
Ext1	14042
Eya1	14048
Eya3	14050
Ezh1	14055
Ezh2	14056
F11	109821
F2rl1	14063
F3	14066
F5	14067
fa	14072
Fa2h	338521
Faah	14073
Fabp3	14077
Fabp7	12140
Fads2	56473
Faf1	14084
Faim2	72393
Fam117b	72750
Fam134c	67998
Fam20c	80752
Fam63a	75007
Fam83g	69640
Fancd2	211651
Fas	14102
Fasn	14104
Fat1	14107
Fbn1	14118
Fbn2	14119
Fbxl21	213311
Fbxl3	50789
Fbxo11	225055
Fbxo45	268882
Fcer1g	14127
Fcgr2b	14130
Fdft1	14137
Fech	14151
Fev	260298
Fez1	235180
Fezf1	73191
Fezf2	54713
Ffar1	233081
Fgd4	224014
Fgf11	14166
Fgf12	14167
Fgf13	14168
Fgf14	14169
Fgf17	14171
Fgf2	14173
Fgf21	56636
Fgf22	67112
Fgf3	14174
Fgf7	14178
Fgf8	14179
Fgf9	14180
Fgfbp3	72514
Fgfr1	14182
Fgfr2	14183
Fgfr3	14184
Fgfrl1	116701
Fhl1	14199
Fig4	103199
Figf	14205
Fign	60344
Fkbp1a	14225
Fkbp5	14229
Fkbp8	14232
Fkbp9	27055
Fkrp	243853
Fktn	246179
Flnb	286940
Flnc	68794
Flot2	14252
Flt1	14254
fm	14259
Fmn2	54418
Fmod	14264
Fmr1	14265
Folh1	53320
Fos	14281
Fosb	14282
Foxa2	15376
Foxb1	64290
Foxd1	15229
Foxe3	30923
Foxf2	14238
Foxg1	15228
Foxi1	14233
Foxj1	15223
Foxk1	17425
Foxn1	15218
Foxo1	56458
Foxo6	329934
Foxp2	114142
Foxp3	20371
Foxq1	15220
Foxs1	14239
Frmpd4	333605
Frzb	20378
Fshr	14309
Fstl1	14314
Fto	26383
Fuom	69064
Fus	233908
Fxn	14297
Fxr1	14359
Fxr2	23879
Fxyd4	108017
Fxyd6	59095
Fyn	14360
Fzd3	14365
Fzd4	14366
Fzd5	14367
Fzd9	14371
Fzr1	56371
G6pc	14377
Gaa	14387
Gab1	14388
Gabbr1	54393
Gabbr2	242425
Gabpb1	14391
Gabra1	14394
Gabra2	14395
Gabra3	14396
Gabra4	14397
Gabra5	110886
Gabra6	14399
Gabrb2	14401
Gabrb3	14402
Gabrd	14403
Gabrg2	14406
Gabrr1	14408
Gad1	14415
Gad2	14417
Gak	231580
Gal	14419
Gal3st1	53897
Galc	14420
Galp	232836
Galr2	14428
Gamt	14431
Gan	209239
Gars	353172
Gas1	14451
Gatm	67092
Gba	14466
Gbx1	231044
Gcdh	270076
Gcnt2	14538
Gcnt4	218476
Gdf15	23886
Gdi1	14567
Gdnf	14573
Gfap	14580
Gfi1	14581
Gfra2	14586
Ghr	14600
Ghrhr	14602
Ghrl	58991
Ghsr	208188
Gif	14603
Gigyf2	227331
Git1	216963
Git2	26431
Gja1	14609
Gjb1	14618
Gjb6	14623
Gjc2	118454
Gjd2	14617
Gla	11605
Glb1	12091
Gldn	235379
Gli1	14632
Gli2	14633
Glis2	83396
Glp1r	14652
Glp2r	93896
Glra1	14654
Glra3	110304
Glrb	14658
Gls	14660
Glul	14645
Gm2a	14667
Gm5134	333669
Gmfb	63985
Gmnn	57441
Gna11	14672
Gnai1	14677
Gnai2	14678
Gnal	14680
Gnao1	14681
Gnaq	14682
Gnas	14683
Gnat1	14685
Gnaz	14687
Gnb1	14688
Gnb5	14697
gnd	14698
Gne	50798
Gng3	14704
Gng7	14708
Golm1	105348
Gpd2	14571
Gphn	268566
Gpm6b	14758
Gpr126	215798
Gpr149	229357
Gpr161	240888
Gpr19	14760
Gpr21	338346
Gpr26	233919
Gpr3	14748
Gpr37	14763
Gpr37l1	171469
Gpr39	71111
Gpr50	14765
Gpr56	14766
Gpr6	140741
Gpr83	14608
Gpr85	64450
Gpr98	110789
Gprasp1	67298
Gprc5b	64297
Gpsm1	67839
Gpx1	14775
Gpx4	625249
Grasp	56149
Grb2	14784
Grhl3	230824
Gria1	14799
Gria2	14800
Gria3	53623
Gria4	14802
Grid2	14804
Grid2ip	170935
Grik1	14805
Grik2	14806
Grik4	110637
Grik5	14809
Grin1	14810
Grin2a	14811
Grin2b	14812
Grin2c	14813
Grin2d	14814
Grin3b	170483
Grk5	14773
Grk6	26385
Grm1	14816
Grm2	108068
Grm3	108069
Grm4	268934
Grm5	108071
Grm7	108073
Grm8	14823
Grn	14824
Grpr	14829
Grxcr1	433899
Gsc	14836
Gse1	382034
Gsk3a	606496
Gsk3b	56637
Gsta3	14859
Gstm1	14862
Gsx1	14842
Gsx2	14843
gt	14875
Gtf2i	14886
Gtf2ird1	57080
Gt(ROSA)26Sor	14910
Gucy2c	14917
Gulo	268756
Gusb	110006
Gyk	14933
Gys2	232493
H2-Ab1	14961
H2-D1	14964
H2-K1	14972
H3f3a	15078
H6pd	100198
Hand2	15111
Hap1	15114
Has2	15117
Hax1	23897
hb	15120
Hbegf	15200
Hbp1	73389
Hcn1	15165
Hcn2	15166
Hcrt	15171
Hcrtr1	230777
Hcrtr2	387285
Hdac1	433759
Hdac2	15182
Hdac3	15183
Hdac4	208727
Hdac6	15185
Hdc	15186
Hdgf	15191
Hells	15201
Helt	234219
Herc1	235439
Herc2	15204
Hexa	15211
Hexb	15212
Hfe	15216
Hgs	15239
Hif1a	15251
Hif1an	319594
Hip1	215114
Hipk2	15258
Hlf	217082
Hltf	20585
Hmbs	15288
Hmga2	15364
Hmgb1	15289
Hmgcl	15356
Hmox1	15368
Hmox2	15369
Hmx2	15372
Hmx3	15373
Hnf1a	21405
Hnf4g	30942
Homer1	26556
Homer2	26557
Homer3	26558
hop	15392
Hoxa1	15394
Hoxa2	15399
Hoxa4	15401
Hoxb1	15407
Hoxb13	15408
Hoxb2	103889
Hoxb8	15416
Hoxc10	209448
Hoxc13	15422
Hoxc4	15423
Hoxc8	15426
Hoxd1	15429
Hoxd10	15430
Hoxd9	15438
hpc	15443
Hpgds	54486
Hprt	15452
Hr	15460
Hras	15461
Hrh1	15465
Hrh2	15466
Hrh3	99296
Hsd11b1	15483
Hsd11b2	15484
Hsd17b2	15486
Hsd17b4	15488
Hspa4	15525
Hspb2	69253
Hspd1	15510
Hspg2	15530
htr	15549
Htr1a	15550
Htr1b	15551
Htr1f	15557
Htr2a	15558
Htr2c	15560
Htr3a	15561
Htr4	15562
Htr5a	15563
Htr6	15565
Htr7	15566
Htra2	64704
Htt	15194
hubb	15570
hug	15573
hy1	15581
Hydin	244653
Hyou1	12282
Iac	104377
Icam5	15898
Id2	15902
Id4	15904
Idc	107421
Ide	15925
Idnk	75731
Ids	15931
Idua	15932
Ifit2	15958
Ifitm1	68713
Ifng	15978
Ifngr1	15979
Ift122	81896
Ift20	55978
Igbp1	18518
Igdcc3	19289
Igf1r	16001
Igf2	16002
Igf2bp1	140486
Igf2r	16004
Igfbp3	16009
Ighmbp2	20589
Ikbkap	230233
Ikbkg	16151
Il10	16153
Il18	16173
Il1r1	16177
Il2	16183
Il2rb	16185
Il4i1	14204
Il5	16191
Il6	16193
Ildr1	106347
Ilf3	16201
Ilk	16202
Ilkap	67444
Impa1	55980
Ing1	26356
Inhba	16323
Inhbb	16324
Inpp4a	269180
Inpp5d	16331
Inppl1	16332
Ins2	16334
Insr	16337
Ireb2	64602
Irs2	384783
Irs4	16370
Isl1	16392
Islr2	320563
Itch	16396
Itga11	319480
Itga3	16400
Itga5	16402
Itga7	16404
Itga8	241226
Itgav	16410
Itgb1	16412
Itgb4	192897
Itgb5	16419
Itm2b	16432
Itpa	16434
Itpkb	320404
Itpr1	16438
Itpr2	16439
Itpr3	16440
Itsn1	16443
Itsn2	20403
Jag1	16449
Jak1	16451
Jam3	83964
jb	16454
Jph1	57339
Jph3	57340
Jph4	319984
Jsrp1	71912
Jun	16476
Jund	16478
Kalrn	545156
Kansl1	76719
Kat2a	14534
Kat6a	244349
Kcna1	16485
Kcna2	16490
Kcna4	16492
Kcna6	16494
Kcnab1	16497
Kcnab2	16498
Kcnb2	98741
Kcnc1	16502
Kcnc2	268345
Kcnc3	16504
Kcnd2	16508
Kcne1	16509
Kcnh1	16510
Kcnh3	16512
Kcnh5	238271
Kcnip3	56461
Kcnj1	56379
Kcnj10	16513
Kcnj11	16514
Kcnj12	16515
Kcnj15	16516
Kcnj16	16517
Kcnj6	16522
Kcnj9	16524
Kcnk2	16526
Kcnk3	16527
Kcnma1	16531
Kcnmb4	58802
Kcnn2	140492
Kcnq1	16535
Kcnq2	16536
Kcnq3	110862
Kcnv1	67498
Kctd10	330171
Kdm4c	76804
Kdm5a	214899
Kdm8	77035
Khdrbs1	20218
Kif13a	16553
Kif14	381293
Kif17	16559
Kif1a	16560
Kif1b	16561
Kif2a	16563
Kif3a	16568
Kif5a	16572
Kifap3	16579
Kirrel3	67703
Kiss1r	114229
Kit	16590
Kl	16591
Klb	83379
Klc1	16593
Klf4	16600
Klf7	93691
Klf9	16601
Klhdc2	69554
Klhl1	93688
Klk8	259277
Kmt2a	214162
Kras	16653
Krt16	16666
Krt5	110308
Krt6a	16687
Krt6b	16688
Krt76	77055
Ksr1	16706
Ky	16716
L1cam	16728
Lactb2	212442
Lama1	16772
Lama2	16773
Lama4	16775
Lama5	16776
Lamb2	16779
Lamc1	226519
Lamc2	16782
Large	16795
Lats2	50523
Lbr	98386
Lbx1	16814
Lclat1	225010
Ldb3	24131
Ldlr	16835
Lep	16846
Lepr	16847
Leprot	230514
Lgals1	16852
Lgals8	56048
Lgi1	56839
Lgi4	243914
Lgr5	14160
Lhcgr	16867
Lhfpl2	218454
Lhfpl5	328789
Lhx6	16874
Lhx8	16875
Lif	16878
Lig3	16882
Lig4	319583
Limk1	16885
Limk2	16886
Lin28a	83557
Lipa	16889
Lipe	16890
Lipi	320355
Lmf1	76483
Lmna	16905
Lmo4	16911
Lmo7	380928
Lmx1a	110648
Lmx1b	16917
Lnpep	240028
Lox	16948
Loxhd1	240411
Lpar1	14745
Lpar5	381810
Lphn1	330814
Lphn2	99633
Lphn3	319387
Lpin1	14245
Lrig1	16206
Lrig2	269473
Lrig3	320398
Lrp1	16971
Lrp2	14725
Lrp4	228357
Lrp5	16973
Lrp6	16974
Lrp8	16975
Lrpap1	16976
Lrrc4	192198
Lrrc7	242274
Lrrk2	66725
Lrrn1	16979
Lrrn2	16980
Lrrn4	320974
Lrrtm1	74342
Lrsam1	227738
Lsamp	268890
Lta	16992
Ltbp3	16998
Ltbp4	108075
Ltn1	78913
Lum	17022
Lx	17034
Lxn	17035
Lynx1	23936
Lypd1	72585
Lyst	17101
Lyz2	17105
lz	17106
M6pr	17113
Mad2l2	71890
Madd	228355
Maf	17132
Mafb	16658
Mafg	17134
Mafk	17135
Mag	17136
Maged1	94275
Magel2	27385
Man2b1	17159
Maoa	17161
Maob	109731
Map1b	17755
Map2	17756
Map2k4	26398
Map2k7	26400
Map3k1	26401
Map3k7	26409
Map4k5	399510
Map6	17760
Mapk1	26413
Mapk10	26414
Mapk3	26417
Mapk6	50772
Mapk7	23939
Mapk8	26419
Mapk8ip1	19099
Mapk8ip2	60597
Mapt	17762
2015-03-02	67247
2015-03-09	216438
Marcks	17118
Mark2	13728
Mark4	232944
Mas1	17171
Mat2a	232087
Mbd1	17190
Mbd2	17191
Mbnl3	171170
Mboat4	234155
Mboat7	77582
Mbp	17196
Mc1r	17199
Mc2r	17200
Mc3r	17201
Mc4r	17202
Mc5r	17203
Mcat	223722
Mcf2l	17207
Mchr1	207911
Mcm2	17216
Mcoln1	94178
Mcoln3	171166
Mcph1	244329
Mdk	17242
Mdm2	17246
Me1	17436
mea	17255
Mecom	14013
Mecp2	17257
Med18	67219
Mef2c	17260
Memo1	76890
Meox2	17286
Mest	17294
Met	17295
Mfn1	67414
Mfn2	170731
Mfsd2a	76574
Mgat2	217664
Mgat5	107895
Mgll	23945
Mib2	76580
Mid1	17318
Mir124a-1	387233
Mir145	387163
Mir205	387201
Mir206	387202
Mir375	723900
Mir96	723886
Mirc35hg	101447999
Mitf	17342
Mkks	59030
Mkl1	223701
Mmp14	17387
Mmp17	23948
Mmp24	17391
Mmp9	17395
Mn1	433938
Mnat1	17420
mneu	17424
Mnm	110525
Mnt	17428
Mnx1	15285
Mob1a	232157
Mob1b	68473
Mog	17441
Mpp5	56217
Mpv17	17527
Mpz	17528
Mpzl3	319742
Mrap2	244958
Mre11a	17535
Mreg	381269
Mrgprd	211578
Mro	71263
Mrps35	232536
Msi1	17690
Msra	110265
Mstn	17700
Msx1	17701
Msx2	17702
Mt1	17748
Mt2	17750
Mt3	17751
Mta1	116870
Mta3	116871
Mterfd3	74238
Mtm1	17772
Mtmr14	97287
Mtmr2	77116
Mtnr1a	17773
Mtor	56717
Mtss1	211401
Musk	18198
Mut	17850
Mybl1	17864
Mybpc3	17868
Myc	17869
Mycbp2	105689
Mycn	18109
Myd88	17874
Myf5	17877
Myg1	60315
Myh1	17879
Myh10	77579
Myh4	17884
Myh6	17888
Myl1	17901
Mylk	107589
Myo15	17910
Myo5a	17918
Myo6	17920
Myo7a	17921
Myog	17928
Myrf	225908
Mysm1	320713
Naa40	70999
Nab1	17936
Nab2	17937
Nacc1	66830
Naglu	27419
Nags	217214
Napa	108124
Napb	17957
Nat8l	269642
Nav2	78286
Nbea	26422
Nbl1	17965
Nbn	27354
Ncam1	17967
Ncdn	26562
Ncf1	17969
Nck1	17973
Nck2	17974
Ncoa1	17977
Ncoa3	17979
Ncor1	20185
Ncor2	20602
Ncstn	59287
nd	17983
Ndn	17984
Ndrg1	17988
Ndrg4	234593
Ndst3	83398
Ndufs4	17993
Neb	17996
Nedd4l	83814
Nefh	380684
Nefm	18040
Negr1	320840
Nek8	140859
Nell1	338352
Nes	18008
Nespas	56802
Neto1	246317
Neu1	18010
Neurl1a	18011
Neurod1	18012
Neurod2	18013
Neurod4	11923
Neurod6	11922
Neurog1	18014
Neurog2	11924
Nf1	18015
Nf2	18016
Nfasc	269116
Nfatc2	18019
Nfatc3	18021
Nfatc4	73181
Nfe2l2	18024
Nfia	18027
Nfic	18029
Nfix	18032
Nfkb1	18033
Nfkb2	18034
Nfkbiz	80859
Ngb	64242
Ngf	18049
Ngfr	18053
Nhlh1	18071
Nhlh2	18072
Nhlrc1	105193
Nid1	18073
Nipal3	74552
Nipbl	71175
Nipsnap1	18082
Nkd1	93960
Nkd2	72293
Nkx1-1	672284
Nkx2-1	21869
Nkx3-1	18095
Nkx6-1	18096
Nkx6-2	14912
Nlgn1	192167
Nlgn2	216856
Nlgn3	245537
Nlgn4l	100113365
Nlk	18099
Nlrp6	101613
nma	117226
Nmbr	18101
Nmnat1	66454
Nmnat2	226518
Nmu	56183
Nmur1	14767
Nmur2	216749
Noa	170646
Nono	53610
Nos1	18125
Nos2	18126
Nos3	18127
Notch3	18131
Noto	384452
Nov	18133
Nova1	664883
Nox3	224480
Noxo1	71893
Npas1	18142
Npas2	18143
Npas3	27386
Npas4	225872
Npb	208990
Npbwr1	226304
Npc1	18145
Npc2	67963
Npepps	19155
Nphp3	74025
Npr2	230103
Npr3	18162
Nptx2	53324
Npy	109648
Npy1r	18166
Npy2r	18167
Npy4r	19065
Npy5r	18168
Npy6r	18169
Nqo2	18105
nr	18170
Nr1d1	217166
Nr1d2	353187
Nr1h2	22260
Nr1h3	22259
Nr1h4	20186
Nr1i2	18171
Nr2c2	22026
Nr2e1	21907
Nr2f1	13865
Nr2f6	13864
Nr3c1	14815
Nr3c2	110784
Nr4a1	15370
Nr4a2	18227
Nr4a3	18124
Nr5a1	26423
Nrcam	319504
Nrd1	230598
Nrep	27528
Nrg1	211323
Nrgn	64011
Nrn1	68404
Nrp2	18187
Nrtn	18188
Nrxn1	18189
Nsdhl	18194
Nsun2	28114
Nt5e	23959
Ntan1	18203
Ntf3	18205
Ntf5	78405
Ntn1	18208
Ntng2	171171
Ntrk1	18211
Ntrk2	18212
Ntrk3	18213
Nts	67405
Ntsr1	18216
Ntsr2	18217
Nudt1	17766
Numb	18222
Numbl	18223
Nup88	19069
nv	18229
Nxf1	53319
Nxph3	104079
Oat	18242
Oca2	18431
Och	109546
Ocln	18260
Ogg1	18294
Ogt	108155
Oit1	18300
Olig2	50913
Oma1	67013
Omd	27047
Omp	18378
Opa1	74143
Opa3	403187
Ophn1	94190
Opn4	30044
Oprd1	18386
Oprk1	18387
Oprl1	18389
Oprm1	18390
Orc4	26428
Osm	18413
Ostm1	14628
Otc	18416
Otof	83762
Otog	18419
Otop1	21906
Otop3	69602
Otud7b	229603
Otx1	18423
Otx2	18424
Oxr1	170719
Oxt	18429
Oxtr	18430
P2rx3	228139
P2rx5	94045
P2rx6	18440
P2rx7	18439
Pacs2	217893
Pafah1b1	18472
Pah	18478
Pak3	18481
Pak6	214230
Pak7	241656
Pank1	75735
Pank2	74450
Panx1	55991
Park2	50873
Park7	57320
Parl	381038
Pawr	114774
Pax1	18503
Pax3	18505
Pax5	18507
Pax6	18508
Pax7	18509
Pax9	18511
Pbx1	18514
Pbx3	18516
Pcca	110821
Pcdh15	11994
Pcdh17	219228
Pck1	18534
Pcmt1	18537
Pcnt	18541
Pcp2	18545
Pcp4	18546
Pcsk1	18548
Pcsk1n	30052
Pcsk2	18549
Pdcd10	56426
Pde10a	23984
Pde11a	241489
Pde1b	18574
Pde6b	18587
Pde8a	18584
Pdgfra	18595
Pdlim5	56376
Pdpk1	18607
Pdpn	14726
Pdss2	71365
Pdyn	18610
Peg3	18616
Pemt	18618
Penk	18619
Per1	18626
Per2	18627
Per3	18628
Pex11b	18632
Pex13	72129
Pex2	19302
Pex3	56535
Pex5	19305
Pex5l	58869
Pex7	18634
Pfdn1	67199
Pfdn5	56612
Pfkm	18642
Pfn1	18643
Pfn2	18645
Pgap3	320655
Pgd	110208
Pgr	18667
Phb2	12034
Phex	18675
Phf21a	192285
Phlpp1	98432
Phospho1	237928
Phox2a	11859
Phox2b	18935
Phyh	16922
Phykpl	72947
Pi4k2a	84095
Pi4ka	224020
Piga	18700
Pik3c3	225326
Pik3ca	18706
Pikfyve	18711
Pink1	68943
Pip5k1c	18717
Pirt	193003
Pitpna	18738
Pitx3	18742
Pkd2l2	53871
Pkdcc	106522
pl	18774
Pla2g4a	18783
Pla2g6	53357
Plat	18791
Plaur	18793
Plcb1	18795
Plcb3	18797
Plcb4	18798
Plcl1	227120
Pld2	18806
Plec	18810
Plin1	103968
Plin2	11520
Plin5	66968
Pln	18821
Plod1	18822
Plp1	18823
Plxna2	18845
pma	18849
Pmch	110312
Pmp22	18858
pn	18936
Pnoc	18155
Pnpla6	50767
Pnpla8	67452
Pnrc2	52830
pogo	117223
Polb	18970
Pomc	18976
Pomgnt1	68273
Pomk	74653
Por	18984
Pou2f1	18986
Pou2f2	18987
Pou2f3	18988
Pou3f1	18991
Pou3f4	18994
Pou4f1	18996
Pou4f2	18997
Pou4f3	18998
Ppard	19015
Pparg	19016
Ppargc1a	19017
Ppargc1b	170826
Ppm1f	68606
Ppme1	72590
Ppp1r14c	76142
Ppp1r15b	108954
Ppp1r1b	19049
Ppp1r3b	244416
Ppp1r9a	243725
Ppp1r9b	217124
Ppp2r1a	51792
Ppp2r5d	21770
Ppp3cb	19056
Ppp3r1	19058
Ppt1	19063
Ppt2	54397
pr	19066
Prcp	72461
Prdm8	77630
Prdx6	11758
Prep	19072
Prex1	277360
Prex2	109294
Prf1	18646
Prg4	96875
Prickle1	106042
Prickle2	243548
Prkaa2	108079
Prkab1	19079
Prkab2	108097
Prkacb	18749
Prkar1b	19085
Prkar2b	19088
Prkcb	18751
Prkce	18754
Prkcg	18752
Prkci	18759
Prkcz	18762
Prkdc	19090
Prlh	623503
Prlhr	226278
Prlr	19116
Prmt5	27374
Prnp	19122
Proc	19123
Prodh	19125
Prokr1	58182
Prokr2	246313
Prom1	19126
Prop1	19127
Prox1	19130
Prpsap2	212627
Prrx1	18933
Prrx2	20204
Prrxl1	107751
Prss12	19142
Prss50	235631
Prx	19153
Psap	19156
Psen1	19164
Psen2	19165
Psip1	101739
Psmc1	19179
Psmc4	23996
Psmg1	56088
Pstpip2	19201
Ptch1	19206
Pten	19211
Ptf1a	19213
Ptgdr	19214
Ptgds	19215
Ptger1	19216
Ptger2	19217
Ptger3	19218
Ptger4	19219
Ptges	64292
Ptges3	56351
Ptgfrn	19221
Ptgir	19222
Ptgs1	19224
Ptgs2	19225
Pthlh	19227
Ptk7	71461
Ptpn1	19246
Ptpn2	19255
Ptpn4	19258
Ptpn9	56294
Ptpra	19262
Ptprd	19266
Ptprf	19268
Ptprg	19270
Ptpro	19277
Ptprq	237523
Ptprr	19279
Ptprs	19280
Ptprz1	19283
Ptrf	19285
Ptrh2	217057
Pts	19286
Pttg1	30939
Pura	19290
Pv	103932
Pvalb	19293
Pvrl1	58235
Pvrl3	58998
Pyy	217212
Pzp	11287
Q	109547
Qk	19317
Rab27a	11891
Rab3a	19339
Rab3b	69908
Rab3c	67295
Rab3d	19340
Rab6b	270192
Rac3	170758
Rad18	58186
Rad23b	19359
Rad50	19360
Raf1	110157
Rag1	19373
Rag2	19374
Rai1	19377
Ralbp1	19765
Rap1a	109905
Rap1b	215449
Rarb	218772
Rasd1	19416
Rasd2	75141
Rasgrf1	19417
Rax	19434
Rb1	19645
[truncated: 624 more rows]

## Sheet: SFARI
Gene Symbol	Entrez GeneID
ABAT	18
ABCA7	10347
ACTN4	81
ACY1	95
ADA	100
ADAMTS18	170692
ADARB1	104
ADCY5	111
ADK	132
ADNP	23394
ADORA2A	135
ADORA3	140
ADRB2	154
ADSL	158
AFF2	2334
AFF4	27125
AGAP1	116987
AGBL4	84871
AGMO	392636
AGTR2	186
AHI1	54806
ALDH1A3	220
ALDH5A1	7915
ALOX5AP	241
AMPD1	270
AMT	275
ANK2	287
ANK3	288
ANKRD11	29123
ANKS1B	56899
ANXA1	301
AP1S2	8905
APBA2	321
APC	324
APH1A	51107
APP	351
AR	367
ARHGAP11B	89839
ARHGAP15	55843
ARHGAP24	83478
ARID1B	57492
ARNT2	9915
ARX	170302
ASH1L	55870
ASMT	438
ASS1	445
ASTN2	23245
ASXL3	80816
ATG7	10533
ATP10A	57194
ATP2B2	491
ATRNL1	26033
ATRX	546
ATXN7	6314
AUTS2	26053
AVPR1A	552
BAIAP2	10458
BBS4	585
BCAS1	8537
BCKDK	10295
BCL11A	53335
BCL2	596
BDNF	627
BIN1	274
BIRC6	57448
BRAF	673
BRCA2	675
BTAF1	9044
BZRAP1	9256
C11orf30	56946
C12orf57	113246
C15orf43	145645
C3orf58	205428
C4B	721
CA6	765
CACNA1B	774
CACNA1C	775
CACNA1D	776
CACNA1F	778
CACNA1G	8913
CACNA1H	8912
CACNA1I	8911
CACNA2D3	55799
CACNB2	783
CADM1	23705
CADM2	253559
CADPS2	93664
CAMK4	814
CAMSAP2	23271
CAMTA1	23261
CAPRIN1	4076
CASC4	113201
CBS	875
CC2D1A	54862
CCDC64	92558
CD38	952
CD44	960
CD99L2	83692
CDC42BPB	9578
CDH10	1008
CDH11	1009
CDH22	64405
CDH8	1006
CDH9	1007
CDKL5	6792
CDKN1B	1027
CECR2	27443
CELF4	56853
CELF6	60677
CEP290	80184
CEP41	95681
CHD2	1106
CHD7	55636
CHD8	57680
CHRM3	1131
CHRNA7	1139
CHRNB3	1142
CHST5	23563
CIB2	10518
CLSTN3	9746
CLTCL1	8218
CMIP	80790
CNR1	1268
CNR2	1269
CNTN3	5067
CNTN4	152330
CNTN5	53942
CNTN6	27255
CNTNAP2	26047
CNTNAP3	79937
CNTNAP4	85445
CNTNAP5	129684
CREBBP	1387
CSMD1	64478
CSNK1D	1453
CTCF	10664
CTNNA3	29119
CTNNB1	1499
CTTNBP2	83992
CUL3	8452
CX3CR1	1524
CXCR3	2833
CYFIP1	23191
CYP11B1	1584
DAB1	1600
DAGLA	747
DAPK1	1612
DAPP1	27071
DCTN5	84516
DCUN1D1	54165
DCX	1641
DDC	1644
DDX11	1663
DDX53	168400
DEAF1	10522
DEPDC5	9681
DGKZ	8525
DHCR7	1717
DIAPH3	81624
DIP2A	23181
DISC1	27185
DLG1	1739
DLG4	1742
DLGAP1	9229
DLGAP2	9228
DLGAP3	58512
DLX1	1745
DLX2	1746
DLX6	1750
DMD	1756
DMPK	1760
DNAH10	196385
DNAJC19	131118
DNER	92737
DNM1L	10059
DOCK10	55619
DOCK4	9732
DOLK	22845
DPP10	57628
DPP6	1804
DPYD	1806
DRD1	1812
DRD2	1813
DRD3	1814
DSCAM	1826
DST	667
DUSP22	56940
DYDC1	143241
DYDC2	84332
DYRK1A	1859
EEF1A2	1917
EFR3A	23167
EGR2	1959
EHMT1	79813
EIF4E	1977
EIF4EBP2	1979
EML1	2009
EN2	2020
EP300	2033
EP400	57634
EPC2	26122
EPHA6	285220
EPHB2	2048
EPHB6	2051
EPS8	2059
ERBB2IP	55914
ERBB4	2066
ERG	2078
ESR1	2099
ESR2	2100
ESRRB	2103
ETFB	2109
EXOC3	11336
EXOC5	10640
EXOC6	54536
EXOC6B	23233
EXT1	2131
F13A1	2162
FABP3	2170
FABP5	2171
FABP7	2173
FAM135B	51059
FAN1	22909
FAT1	2195
FBXO15	201456
FBXO33	254170
FBXO40	51725
FER	2241
FEZF2	55079
FGA	2243
FGD1	2245
FGFBP3	143282
FHIT	2272
FLT1	2321
FMR1	2332
FOLH1	2346
FOXG1	2290
FOXP1	27086
FOXP2	93986
FRK	2444
FRMPD4	9758
GABRA1	2554
GABRA3	2556
GABRA4	2557
GABRB1	2560
GABRB3	2562
GABRQ	55879
GAD1	2571
GALNT13	114805
GALNT14	79623
GAN	8139
GAP43	2596
GAS2	2620
GATM	2628
GDA	9615
GIGYF1	64599
GLO1	2739
GLRA2	2742
GNA14	9630
GNAS	2778
GNB1L	54584
GPC6	10082
GPD2	2820
GPHN	10243
GPR139	124274
GPR37	2861
GPX1	2876
GRID1	2894
GRID2	2895
GRID2IP	392862
GRIK2	2898
GRIK3	2899
GRIN1	2902
GRIN2A	2903
GRIN2B	2904
GRIP1	23426
GRM1	2911
GRM4	2914
GRM5	2915
GRM8	2918
GRPR	2925
GSK3B	2932
GSN	2934
GSTM1	2944
GTF2I	2969
GUCY1A2	2977
HCFC1	3054
HCN1	348980
HDAC4	9759
HDAC6	10013
HEPACAM	220296
HERC2	8924
HLA-A	3105
HLA-DRB1	3123
HMGN1	3150
HNRNPH2	3188
HOMER1	9456
HOXA1	3198
HOXB1	3211
HRAS	3265
HS3ST5	222537
HSD11B1	3290
HTR1B	3351
HTR2A	3356
HTR3A	3359
HTR3C	170572
HTR7	3363
HUWE1	10075
HYDIN	54768
ICA1	3382
IL16	3603
IL1R2	7850
IL1RAPL1	11141
IL1RAPL2	26280
IMMP2L	83943
INADL	10207
INPP1	3628
IQSEC2	23096
ITGA4	3676
ITGB3	3690
ITGB7	3695
JARID2	3720
JMJD1C	221037
KANK1	23189
KATNAL2	83473
KCND2	3751
KCNJ10	3766
KCNJ12	3768
KCNJ15	3772
KCNJ2	3759
KCNMA1	3778
KCNQ2	3785
KCNQ3	3786
KCNT1	57582
KCTD13	253980
KDM5B	10765
KDM5C	8242
KDM6B	23135
KHDRBS2	202559
KIAA1586	57691
KIAA2022	340533
KIF13B	23303
KIF5C	3800
KIT	3815
KLC2	64837
KMO	8564
KMT2A	4297
KMT2C	58508
KMT2E	55904
KPTN	11133
LAMA1	284217
LAMB1	3912
LAMC3	10319
LEP	3952
LIN7B	64130
LMX1B	4010
LPL	4023
LRFN5	145581
LRP2	4036
LRP2BP	55805
LRPPRC	10128
LRRC1	55227
LRRC7	57554
LZTS2	84445
MACROD2	140733
MAGED1	9500
MAGEL2	54551
MAL	4118
MAOA	4128
MAOB	4129
MAP2	4133
MAPK1	5594
MAPK12	6300
MAPK3	5595
MAPK8IP2	23542
MARK1	4139
MBD1	4152
MBD3	53615
MBD4	8930
MBD5	55777
MBD6	114785
MC4R	4160
MCC	4163
MCPH1	79648
MDGA2	161357
MECP2	4204
MED12	9968
MED13L	23389
MEF2C	4208
MET	4233
MIB1	57534
MKL2	57496
MPP6	51678
MSN	4478
MSR1	4481
MTF1	4520
MTHFR	4524
MTR	4548
MTX2	10651
MYH4	4622
MYO16	23026
MYO1A	4640
MYO9B	4650
MYOZ1	58529
MYT1L	23040
NAA15	80155
NBEA	26960
NCKAP1	10787
NCKAP5	344148
NCKAP5L	57701
NDNL2	56160
NDUFA5	4698
NEFL	4747
NELL1	4745
NF1	4763
NFIA	4774
NIPA1	123606
NIPA2	81614
NIPBL	25836
NLGN1	22871
NLGN2	57555
NLGN3	54413
NLGN4X	57502
NLGN4Y	22829
NOS1	4842
NOS1AP	9722
NOS2A	4843
NPAS2	4862
NR3C2	4306
NRCAM	4897
NRG1	3084
NRP2	8828
NRXN1	9378
NRXN2	9379
NRXN3	9369
NSD1	64324
NTNG1	22854
NTRK1	4914
NTRK3	4916
NXF5	55998
NXPH1	30010
ODF3L2	284451
OGT	8473
OPHN1	4983
OPRM1	4988
OR1C1	26188
OTX1	5013
OXTR	5021
P2RX4	5025
PAFAH1B1	5048
PAH	5053
PARD3B	117583
PARK2	5071
PAX5	5079
PCDH10	57575
PCDH15	65217
PCDH19	57526
PCDH8	5100
PCDH9	5101
PCDHA1	56147
PCDHA10	56139
PCDHA11	56138
PCDHA12	56137
PCDHA13	56136
PCDHA2	56146
PCDHA3	56145
PCDHA4	56144
PCDHA5	56143
PCDHA6	56142
PCDHA7	56141
PCDHA8	56140
PCDHA9	9752
PCDHAC1	56135
PCDHAC2	56134
PCDHGA11	56105
PDE1C	5137
PDE4A	5141
PDE4B	5142
PDZD4	57595
PECR	55825
PER1	5187
PEX7	5191
PHF2	5253
PHF8	23133
PIK3CG	5294
PIK3R2	5296
PINX1	54984
PITX1	5307
PLAUR	5329
PLCB1	23236
PLCD1	5333
PLN	5350
PLXNA4	91584
POGZ	23126
POMGNT1	55624
PON1	5444
POT1	25913
PPFIA1	8500
PPP1R1B	84152
PPP1R3F	89801
PRICKLE1	144165
PRICKLE2	166336
PRKCB	5579
PRKD1	5587
PRODH	5625
PRSS38	339501
PRUNE2	158471
PSD3	23362
PSMD10	5716
PTCHD1	139411
PTEN	5728
PTGER3	5733
PTGS2	5743
PTPN11	5781
PTPRB	5787
PTPRC	5788
PTPRT	11122
PXDN	7837
RAB11FIP5	26056
RAB19	401409
RAB39B	116442
RAI1	10743
RAPGEF4	11069
RASD1	51655
RASSF5	83593
RB1CC1	9821
RBFOX1	54715
RBM8A	9939
RBMS3	27303
REEP3	221035
RELN	5649
RERE	473
RFWD2	64326
RGS7	6000
RHOXF1	158800
RIMS1	22999
RIMS3	9783
RNPS1	10921
ROBO1	6091
ROBO2	6092
RORA	6095
RPL10	6134
RPP25	54913
RPS6KA2	6196
RPS6KA3	6197
SAE1	10055
SATB2	23314
SBF1	6305
SCFD2	152579
SCN1A	6323
SCN2A	6326
SCN5A	6331
SCN7A	6332
SCN8A	6334
SDC2	6383
SDK1	221935
SEMA5A	9037
SERPINE1	5054
SETBP1	26040
SETD2	29072
SETD5	55209
SETDB1	9869
SETDB2	83852
SEZ6L2	26470
SGSH	6448
SGSM3	27352
SH3KBP1	30011
SHANK1	50944
SHANK2	22941
SHANK3	85358
SLC16A3	9123
SLC16A7	9194
SLC1A1	6505
SLC1A2	6506
SLC22A15	55356
SLC24A2	25769
SLC25A12	8604
SLC25A14	9016
SLC25A24	29957
SLC25A27	9481
SLC29A4	222962
SLC30A5	64924
SLC35A3	23443
SLC38A10	124565
SLC39A11	201266
SLC4A10	57282
SLC6A3	6531
SLC6A4	6532
SLC6A8	6535
SLC9A6	10479
SLC9A9	285195
SLCO1B3	28234
SLIT3	6586
SLITRK5	26050
SMG6	23293
SNAP25	6616
SND1	27044
SNRPN	6638
SNTG2	54221
SNX19	399979
SOD1	6647
SOX5	6660
SPAST	6683
SRD5A2	6716
SRRM4	84530
ST7	7982
ST8SIA2	8128
STK39	27347
STX1A	6804
STXBP1	6812
STXBP5	134957
SUCLG2	8801
SUV420H1	51111
SYAP1	94056
SYN1	6853
SYN2	6854
SYN3	8224
SYNE1	23345
SYNGAP1	8831
SYT17	51760
SYT3	84258
TAF1C	9013
TAF1L	138474
TBC1D5	9779
TBC1D7	51256
TBL1X	6907
TBL1XR1	79718
TBR1	10716
TBX1	6899
TCF20	6942
TCF4	6925
TCF7L2	6934
TDO2	6999
TGM3	7053
TH	7054
THAP8	199745
THBS1	7057
THRA	7067
TLK2	11011
TM4SF20	79853
TMEM231	79583
TMLHE	55217
TNIP2	79155
TNN	63923
TNRC6B	23112
TOMM20	9804
TOP1	7150
TOP3B	8940
TPH2	121278
TPO	7173
TRIM33	51592
TRIO	7204
TRIP12	9320
TRPC6	7225
TRPM1	4308
TSC1	7248
TSC2	7249
TSN	7247
TSPAN7	7102
TTI2	80185
TTN	7273
TUBGCP5	114791
TYR	7299
UBA6	55236
UBE2H	7328
UBE3A	7337
UBE3B	89910
UBE3C	9690
UBL7	84993
UBR5	51366
UBR7	55148
UPB1	51733
UPF2	26019
UPF3B	65109
USP9Y	8287
UTRN	7402
VASH1	22846
VIL1	7429
VIP	7432
VPS13B	157680
WAC	51322
WDFY3	23001
WDR93	56964
WNK3	65267
WNT1	7471
WNT2	7472
XIRP1	165904
XPC	7508
XPO1	7514
YEATS2	55689
YTHDC2	64848
YWHAE	7531
ZBTB16	7704
ZBTB20	26137
ZMYND11	10771
ZNF18	7566
ZNF385B	151126
ZNF407	55628
ZNF517	340385
ZNF713	349075
ZNF774	342132
ZNF8	7554
ZNF804A	91752
ZNF827	152485
ZSWIM5	57643

## Sheet: FMRP targets
Given_Symbol	Official_Symbol	Entrez_Gene_ID
AARS	AARS	16
ABCF1	ABCF1	23
ABL1	ABL1	25
ACLY	ACLY	47
ACO2	ACO2	50
ACP2	ACP2	53
ACTN1	ACTN1	87
ACVR1B	ACVR1B	91
ADAR	ADAR	103
ADCY1	ADCY1	107
ADCY3	ADCY3	109
ADD1	ADD1	118
AP2A2	AP2A2	161
AP1B1	AP1B1	162
AP2B1	AP2B1	163
JAG1	JAG1	182
ALAS1	ALAS1	211
ANK2	ANK2	287
ANK3	ANK3	288
ANXA2	ANXA2	302
ANXA6	ANXA6	309
APBA2	APBA2	321
APLP2	APLP2	334
APP	APP	351
ATM	ATM	472
ATP1A1	ATP1A1	476
ATR	ATR	545
KIF1A	KIF1A	547
BBS2	BBS2	583
BCR	BCR	613
BLM	BLM	641
BMP2	BMP2	650
POLR3D	POLR3D	661
DST	DST	667
CAD	CAD	790
CAST	CAST	831
CARS	CARS	833
CASP6	CASP6	839
ENTPD6	ENTPD6	955
CD97	CD97	976
LRBA	LRBA	987
CDC25A	CDC25A	993
CDH2	CDH2	1000
CDR2	CDR2	1039
CHD4	CHD4	1108
COPA	COPA	1314
CPD	CPD	1362
CPT2	CPT2	1376
CSNK1G2	CSNK1G2	1455
VCAN	VCAN	1462
CSTF1	CSTF1	1477
CTNNA1	CTNNA1	1495
CUX1	CUX1	1523
DAPK1	DAPK1	1612
DAXX	DAXX	1616
DDB1	DDB1	1642
DHX8	DHX8	1659
DHX9	DHX9	1660
DDX10	DDX10	1662
DYNC1H1	DYNC1H1	1778
DNM2	DNM2	1785
DNMT1	DNMT1	1786
DOCK1	DOCK1	1793
DPYSL3	DPYSL3	1809
DUSP8	DUSP8	1850
CELSR3	CELSR3	1951
CELSR2	CELSR2	1952
MEGF8	MEGF8	1954
EIF4G1	EIF4G1	1981
EML1	EML1	2009
CTTN	CTTN	2017
EP300	EP300	2033
EPHA4	EPHA4	2043
EPRS	EPRS	2058
ERBB2	ERBB2	2064
ERCC3	ERCC3	2071
ETFDH	ETFDH	2110
EXT2	EXT2	2132
EXTL3	EXTL3	2137
FANCC	FANCC	2176
FANCD2	FANCD2	2177
BPTF	BPTF	2186
FAT1	FAT1	2195
FBN1	FBN1	2200
FBN2	FBN2	2201
FGFR3	FGFR3	2261
FLII	FLII	2314
FLNA	FLNA	2316
FLNB	FLNB	2317
MTOR	MTOR	2475
FYN	FYN	2534
GAK	GAK	2580
GALNT2	GALNT2	2590
GAS6	GAS6	2621
GFPT1	GFPT1	2673
GLB1	GLB1	2720
GLE1	GLE1	2733
GLG1	GLG1	2734
GNA12	GNA12	2768
GNAL	GNAL	2774
GRB10	GRB10	2887
GTF3C1	GTF3C1	2975
HARS	HARS	3035
HTT	HTT	3064
HDAC1	HDAC1	3065
HDLBP	HDLBP	3069
HIP1	HIP1	3092
HK2	HK2	3099
HLCS	HLCS	3141
HOXA5	HOXA5	3202
HSPA4	HSPA4	3308
HSPA5	HSPA5	3309
HSPA9	HSPA9	3313
HSP90AB1	HSP90AB1	3326
IGF1R	IGF1R	3480
IGF2R	IGF2R	3482
IK	IK	3550
FOXK2	FOXK2	3607
ILF3	ILF3	3609
INSM1	INSM1	3642
INSR	INSR	3643
IRS1	IRS1	3667
ITGA2	ITGA2	3673
ITGA4	ITGA4	3676
ITGA5	ITGA5	3678
ITPR1	ITPR1	3708
ITPR2	ITPR2	3709
ITPR3	ITPR3	3710
JAK1	JAK1	3716
JARID2	JARID2	3720
KLC1	KLC1	3831
KIFC1	KIFC1	3833
KPNB1	KPNB1	3837
LAMB1	LAMB1	3912
LAMC1	LAMC1	3915
LDLR	LDLR	3949
LETM1	LETM1	3954
LIG1	LIG1	3978
LIG3	LIG3	3980
LMO7	LMO7	4008
LRP2	LRP2	4036
LRP4	LRP4	4038
LRP5	LRP5	4041
LTBP3	LTBP3	4054
NBR1	NBR1	4077
MAP1B	MAP1B	4131
MCM2	MCM2	4171
MCM3	MCM3	4172
MCM6	MCM6	4175
MCM7	MCM7	4176
MAP3K3	MAP3K3	4215
MAP3K4	MAP3K4	4216
MAP3K5	MAP3K5	4217
MFAP1	MFAP1	4236
MFI2	MFI2	4241
MGAT1	MGAT1	4245
MIPEP	MIPEP	4285
MKI67	MKI67	4288
MLLT1	MLLT1	4298
MLLT4	MLLT4	4301
MTHFD1	MTHFD1	4522
MTR	MTR	4548
TRIM37	TRIM37	4591
MYBL2	MYBL2	4605
MYH9	MYH9	4627
MYH10	MYH10	4628
MYO1C	MYO1C	4641
MYO1D	MYO1D	4642
MYO5B	MYO5B	4645
MYO9B	MYO9B	4650
MYO10	MYO10	4651
HNRNPM	HNRNPM	4670
NAP1L4	NAP1L4	4676
NCBP1	NCBP1	4686
NCL	NCL	4691
NEO1	NEO1	4756
NFKB1	NFKB1	4790
NHS	NHS	4810
NMT1	NMT1	4836
NOTCH1	NOTCH1	4851
NRD1	NRD1	4898
ROR2	ROR2	4920
NUMA1	NUMA1	4926
OGDH	OGDH	4967
PCDH7	PCDH7	5099
PCM1	PCM1	5108
PCNT	PCNT	5116
PEX6	PEX6	5190
PFKFB3	PFKFB3	5209
PFKM	PFKM	5213
PGM1	PGM1	5236
PHF2	PHF2	5253
PHKA1	PHKA1	5255
PHKA2	PHKA2	5256
PI4KA	PI4KA	5297
PKD1	PKD1	5310
PKP2	PKP2	5318
PLCG1	PLCG1	5335
PLOD1	PLOD1	5351
PLXNA1	PLXNA1	5361
EXOSC10	EXOSC10	5394
POLA1	POLA1	5422
POLE	POLE	5426
POLG	POLG	5428
PPP1R10	PPP1R10	5514
PREP	PREP	5550
PRKCQ	PRKCQ	5588
MAPK7	MAPK7	5598
MAPK13	MAPK13	5603
PSAP	PSAP	5660
PSMC5	PSMC5	5705
PSMD1	PSMD1	5707
PSMD2	PSMD2	5708
PTGFRN	PTGFRN	5738
PTPN3	PTPN3	5774
PTPN13	PTPN13	5783
PTPRF	PTPRF	5792
PTPRJ	PTPRJ	5795
PTPRM	PTPRM	5797
PTPRS	PTPRS	5802
PEX5	PEX5	5830
PYGB	PYGB	5834
PYGL	PYGL	5836
QARS	QARS	5859
RAF1	RAF1	5894
RANBP2	RANBP2	5903
KDM5A	KDM5A	5927
UPF1	UPF1	5976
ROBO1	ROBO1	6091
RPA1	RPA1	6117
RRBP1	RRBP1	6238
RYR2	RYR2	6262
SARS	SARS	6301
SBF1	SBF1	6305
SGSH	SGSH	6448
SHB	SHB	6461
SMARCA1	SMARCA1	6594
SMARCA4	SMARCA4	6597
FSCN1	FSCN1	6624
SPTAN1	SPTAN1	6709
SPTBN1	SPTBN1	6711
SPTBN2	SPTBN2	6712
SSB	SSB	6741
SSRP1	SSRP1	6749
STAT5B	STAT5B	6777
STIM1	STIM1	6786
SUPT6H	SUPT6H	6830
SUV39H1	SUV39H1	6839
SVIL	SVIL	6840
SYK	SYK	6850
TAF1	TAF1	6872
TBX2	TBX2	6909
TGFBR3	TGFBR3	7049
TIAM1	TIAM1	7074
TLE1	TLE1	7088
TLE3	TLE3	7090
TLN1	TLN1	7094
TRAPPC10	TRAPPC10	7109
TNFAIP3	TNFAIP3	7128
TOP1	TOP1	7150
TOP2A	TOP2A	7153
TOP3A	TOP3A	7156
TP53BP1	TP53BP1	7158
TPP2	TPP2	7174
TPR	TPR	7175
HSP90B1	HSP90B1	7184
TRAF2	TRAF2	7186
CCT3	CCT3	7203
TRIO	TRIO	7204
TRPC3	TRPC3	7222
TSC2	TSC2	7249
TTC3	TTC3	7267
HIRA	HIRA	7290
UBTF	UBTF	7343
USP4	USP4	7375
VARS	VARS	7407
VCP	VCP	7415
VLDLR	VLDLR	7436
VRK1	VRK1	7443
XPNPEP1	XPNPEP1	7511
XRCC3	XRCC3	7517
ZFX	ZFX	7543
ZNF18	ZNF18	7566
ZKSCAN1	ZKSCAN1	7586
ZNF45	ZNF45	7596
ZNF91	ZNF91	7644
ZNF133	ZNF133	7692
ZNF142	ZNF142	7701
RNF113A	RNF113A	7737
ZMYM2	ZMYM2	7750
ZNF202	ZNF202	7753
PXDN	PXDN	7837
ALMS1	ALMS1	7840
BRPF1	BRPF1	7862
USP7	USP7	7874
SYMPK	SYMPK	8189
RBM10	RBM10	8241
KDM5C	KDM5C	8242
UBL4A	UBL4A	8266
TRRAP	TRRAP	8295
AXIN1	AXIN1	8312
LTBP4	LTBP4	8425
ZNF282	ZNF282	8427
RAD54L	RAD54L	8438
TTF2	TTF2	8458
SMARCA5	SMARCA5	8467
ITGA8	ITGA8	8516
IKBKAP	IKBKAP	8518
DGKD	DGKD	8527
CBX4	CBX4	8535
PRPF18	PRPF18	8559
THOC5	THOC5	8563
MADD	MADD	8567
CASK	CASK	8573
NOP14	NOP14	8602
PDE8B	PDE8B	8622
DNAH17	DNAH17	8632
DCHS1	DCHS1	8642
IRS2	IRS2	8660
EIF3A	EIF3A	8661
EIF3B	EIF3B	8662
EIF3D	EIF3D	8664
MBTPS1	MBTPS1	8720
GBF1	GBF1	8729
MPDZ	MPDZ	8777
TNFRSF11A	TNFRSF11A	8792
IQGAP1	IQGAP1	8826
NRP2	NRP2	8828
NRP1	NRP1	8829
ARHGEF7	ARHGEF7	8874
DDX18	DDX18	8886
EIF2S2	EIF2S2	8894
MTMR3	MTMR3	8897
TIMELESS	TIMELESS	8914
HERC2	HERC2	8924
HERC1	HERC1	8925
BSN	BSN	8927
TOP3B	TOP3B	8940
AP3D1	AP3D1	8943
SART1	SART1	9092
MTMR4	MTMR4	9110
PRPF4	PRPF4	9128
PRPF3	PRPF3	9129
HGS	HGS	9146
ARHGEF2	ARHGEF2	9181
ZW10	ZW10	9183
LARGE	LARGE	9215
MTA2	MTA2	9219
DLG5	DLG5	9231
MFHAS1	MFHAS1	9258
CYTH3	CYTH3	9265
KLF4	KLF4	9314
TRIP11	TRIP11	9321
GTF3C5	GTF3C5	9328
GTF3C3	GTF3C3	9330
EFTUD2	EFTUD2	9343
TAOK2	TAOK2	9344
SLIT2	SLIT2	9353
LONP1	LONP1	9361
KIF3B	KIF3B	9371
COG1	COG1	9382
HS6ST1	HS6ST1	9394
NMT2	NMT2	9397
TJP2	TJP2	9414
DDX23	DDX23	9416
NTN1	NTN1	9423
MED27	MED27	9442
MAP4K4	MAP4K4	9448
RASAL2	RASAL2	9462
CHST3	CHST3	9469
ADAMTS3	ADAMTS3	9508
ADAMTS1	ADAMTS1	9510
FXR2	FXR2	9513
SPTLC2	SPTLC2	9517
BCAR1	BCAR1	9564
GTF2IRD1	GTF2IRD1	9569
CDC42BPB	CDC42BPB	9578
PDIA4	PDIA4	9601
CELSR1	CELSR1	9620
AATK	AATK	9625
SEC24C	SEC24C	9632
ZNF592	ZNF592	9640
SH3PXD2A	SH3PXD2A	9644
CTR9	CTR9	9646
IPO13	IPO13	9670
PHF14	PHF14	9678
FAM53B	FAM53B	9679
KDM4A	KDM4A	9682
NUP93	NUP93	9688
ESPL1	ESPL1	9700
DHX34	DHX34	9704
AQR	AQR	9716
VPRBP	VPRBP	9730
DOCK4	DOCK4	9732
SART3	SART3	9733
FAM115A	FAM115A	9747
HDAC4	HDAC4	9759
RAPGEF5	RAPGEF5	9771
DHX38	DHX38	9785
BMS1	BMS1	9790
CKAP5	CKAP5	9793
MAML1	MAML1	9794
KIAA0174	IST1	9798
URB2	URB2	9816
KEAP1	KEAP1	9817
CUL7	CUL7	9820
ARHGEF11	ARHGEF11	9826
KIAA0649	PPP1R26	9858
MED24	MED24	9862
SETDB1	SETDB1	9869
URB1	URB1	9875
TBC1D4	TBC1D4	9882
NUAK1	NUAK1	9891
TECPR2	TECPR2	9895
KLHL21	KLHL21	9903
SGSM2	SGSM2	9905
NCAPD2	NCAPD2	9918
SEC16A	SEC16A	9919
KBTBD11	KBTBD11	9920
IQSEC1	IQSEC1	9922
PAN2	PAN2	9924
MFN2	MFN2	9927
THRAP3	THRAP3	9967
MED12	MED12	9968
DOPEY2	DOPEY2	9980
PPP4R1	PPP4R1	9989
ABCF2	ABCF2	10061
DPP3	DPP3	10072
SNUPN	SNUPN	10073
RAD50	RAD50	10111
KIF20A	KIF20A	10112
ZNF263	ZNF263	10127
TRAP1	TRAP1	10131
FAM13A	FAM13A	10144
CEBPZ	CEBPZ	10153
TRIM28	TRIM28	10155
RBM5	RBM5	10181
TSHZ1	TSHZ1	10194
MAEA	MAEA	10296
DLC1	DLC1	10395
NDC80	NDC80	10403
TACC3	TACC3	10460
NXF1	NXF1	10482
SEC23B	SEC23B	10483
UNC13B	UNC13B	10497
MYBBP1A	MYBBP1A	10514
ARFGEF2	ARFGEF2	10564
CCT7	CCT7	10574
TACC2	TACC2	10579
SMC2	SMC2	10592
PRPF8	PRPF8	10594
SPAG5	SPAG5	10615
KDM5B	KDM5B	10765
ZNF266	ZNF266	10781
HSPH1	HSPH1	10808
TUBGCP2	TUBGCP2	10844
USP20	USP20	10868
USP19	USP19	10869
PNPLA6	PNPLA6	10908
AFG3L2	AFG3L2	10939
POP1	POP1	10940
CKAP4	CKAP4	10970
GCN1L1	GCN1L1	10985
ILVBL	ILVBL	10994
SLC27A4	SLC27A4	10999
KIF2C	KIF2C	11004
PAPD7	PAPD7	11044
BTN2A1	BTN2A1	11120
FAF1	FAF1	11124
POLR3A	POLR3A	11128
WDHD1	WDHD1	11169
NISCH	NISCH	11188
ECD	ECD	11319
DDX42	DDX42	11325
EXOC3	EXOC3	11336
LMTK2	LMTK2	22853
CHSY1	CHSY1	22856
MORC2	MORC2	22880
CLSTN1	CLSTN1	22883
WDR37	WDR37	22884
BAHD1	BAHD1	22893
KIFAP3	KIFAP3	22920
SCAP	SCAP	22937
SLC4A1AP	SLC4A1AP	22950
TCF25	TCF25	22980
DIP2C	DIP2C	22982
PDCD11	PDCD11	22984
HMGXB3	HMGXB3	22993
CEP152	CEP152	22995
MAPKBP1	MAPKBP1	23005
SNRNP200	SNRNP200	23020
KDM1A	KDM1A	23028
KDM4B	KDM4B	23030
PDXDC1	PDXDC1	23042
SMG1	SMG1	23049
KIAA0913	ZSWIM8	23053
TBC1D9B	TBC1D9B	23061
CAND2	CAND2	23066
FTSJD2	CMTR1	23070
KIAA0564	VWA8	23078
RAP1GAP2	RAP1GAP2	23108
GLT25D2	COLGALT2	23127
ATG2A	ATG2A	23130
RAD54L2	RAD54L2	23132
MAST2	MAST2	23139
ZZEF1	ZZEF1	23140
GRAMD4	GRAMD4	23151
CIC	CIC	23152
TBC1D9	TBC1D9	23158
LPIN1	LPIN1	23175
PASK	PASK	23178
RGL1	RGL1	23179
RFTN1	RFTN1	23180
MDN1	MDN1	23195
PMPCA	PMPCA	23203
PLEKHM2	PLEKHM2	23207
JMJD6	JMJD6	23210
ZC3H4	ZC3H4	23211
TBC1D1	TBC1D1	23216
RRP12	RRP12	23223
SYNE2	SYNE2	23224
PLCL2	PLCL2	23228
EXOC6B	EXOC6B	23233
SIK2	SIK2	23235
PLCB1	PLCB1	23236
PHLPP1	PHLPP1	23239
KIAA0922	KIAA0922	23240
COBL	COBL	23242
KIAA0556	KIAA0556	23247
KIAA1024	KIAA1024	23251
DENND5A	DENND5A	23258
MGA	MGA	23269
NUP160	NUP160	23279
WWC1	WWC1	23286
ANKS1A	ANKS1A	23294
EHBP1	EHBP1	23301
WSCD1	WSCD1	23302
KIF13B	KIF13B	23303
SIN3B	SIN3B	23309
SASH1	SASH1	23328
CLASP1	CLASP1	23332
PHF15	JADE2	23338
VPS39	VPS39	23339
ESYT1	ESYT1	23344
DOCK9	DOCK9	23348
KHNYN	KHNYN	23351
VPS8	VPS8	23355
FAM189A1	FAM189A1	23359
ZNF629	ZNF629	23361
ARHGEF18	ARHGEF18	23370
SRGAP2	SRGAP2	23380
NUDCD3	NUDCD3	23386
KIAA0368	KIAA0368	23392
LARS2	LARS2	23395
ATP13A2	ATP13A2	23400
GRIP1	GRIP1	23426
GPR161	GPR161	23432
HARS2	HARS2	23438
SF3B3	SF3B3	23450
SF3B1	SF3B1	23451
PES1	PES1	23481
MACF1	MACF1	23499
ZFYVE26	ZFYVE26	23503
KCTD2	KCTD2	23510
SCRIB	SCRIB	23513
CABIN1	CABIN1	23523
SRRM2	SRRM2	23524
TNPO3	TNPO3	23534
RABGAP1	RABGAP1	23637
EDC4	EDC4	23644
PLD3	PLD3	23646
PLXNB2	PLXNB2	23654
PLA2G15	PLA2G15	23659
TMEM2	TMEM2	23670
SH3BP4	SH3BP4	23677
BRD1	BRD1	23774
KIF4A	KIF4A	24137
TFIP11	TFIP11	24144
PANX1	PANX1	24145
FJX1	FJX1	24147
PRPF6	PRPF6	24148
C11orf41	KIAA1549L	25758
DSTYK	DSTYK	25778
ZNF324	ZNF324	25799
FAM19A5	FAM19A5	25817
DCAF13	DCAF13	25879
POLR1A	POLR1A	25885
PLEKHG4	PLEKHG4	25894
INTS7	INTS7	25896
MTHFD1L	MTHFD1L	25902
ZNF521	ZNF521	25925
GEMIN5	GEMIN5	25929
PARS2	PARS2	25973
C2CD3	C2CD3	26005
RPAP1	RPAP1	26015
LRIG1	LRIG1	26018
UPF2	UPF2	26019
PTCD1	PTCD1	26024
TRPC4AP	TRPC4AP	26133
KIF26A	KIF26A	26153
GMEB2	GMEB2	26205
TIAM2	TIAM2	26230
FBXO10	FBXO10	26267
NARF	NARF	26502
CNNM4	CNNM4	26504
LATS2	LATS2	26524
COPG2	COPG2	26958
NBEA	NBEA	26960
CYFIP2	CYFIP2	26999
DNAJC2	DNAJC2	27000
SND1	SND1	27044
RPUSD2	RPUSD2	27079
FAM155B	FAM155B	27112
KIAA1274	PALD1	27143
INTU	INTU	27152
AHDC1	AHDC1	27245
UTP20	UTP20	27340
SETD2	SETD2	29072
ANKRD11	ANKRD11	29123
NCAPH2	NCAPH2	29781
REPIN1	REPIN1	29803
STRN4	STRN4	29888
GNL2	GNL2	29889
RBM15B	RBM15B	29890
CPSF1	CPSF1	29894
HUNK	HUNK	30811
CXXC1	CXXC1	30827
DNTTIP2	DNTTIP2	30836
PIK3R4	PIK3R4	30849
SMARCAL1	SMARCAL1	50485
GEMIN4	GEMIN4	50628
MTERFD1	MTERFD1	51001
KLHL5	KLHL5	51088
HERC5	HERC5	51191
PLCE1	PLCE1	51196
DDX47	DDX47	51202
PHF20	PHF20	51230
CXorf26	PBDC1	51260
BFAR	BFAR	51283
CRNKL1	CRNKL1	51340
UBR5	UBR5	51366
ZNF107	ZNF107	51427
SNX9	SNX9	51429
ANKFY1	ANKFY1	51479
GTSE1	GTSE1	51512
LARS	LARS	51520
SRRT	SRRT	51593
NBAS	NBAS	51594
NOP58	NOP58	51602
METTL13	METTL13	51603
ATP8A2	ATP8A2	51761
KDM3B	KDM3B	51780
ZFYVE1	ZFYVE1	53349
MBD3	MBD3	53615
ADAM22	ADAM22	53616
RNF216	RNF216	54476
CHPF2	CHPF2	54480
DGCR8	DGCR8	54487
PRMT7	PRMT7	54496
HEATR5B	HEATR5B	54497
CCDC93	CCDC93	54520
CCHCR1	CCHCR1	54535
SDK2	SDK2	54549
FBXL19	FBXL19	54620
PARP14	PARP14	54625
AHI1	AHI1	54806
C10orf26	WBP1L	54838
GON4L	GON4L	54856
CC2D1A	CC2D1A	54862
UHRF1BP1	UHRF1BP1	54887
ZNF434	ZSCAN32	54925
C14orf102	NRDE2	55051
CEP192	CEP192	55125
SDAD1	SDAD1	55153
RNMTL1	RNMTL1	55178
VPS13D	VPS13D	55187
MAP1S	MAP1S	55201
FANCI	FANCI	55215
NAT10	NAT10	55226
PANK4	PANK4	55229
TYW1	TYW1	55253
VPS53	VPS53	55275
LSG1	LSG1	55341
MCM10	MCM10	55388
DHTKD1	DHTKD1	55526
ZNF823	ZNF823	55552
GALNT10	GALNT10	55568
CCDC132	CCDC132	55610
ZNF407	ZNF407	55628
CHD7	CHD7	55636
PRPF40A	PRPF40A	55660
DDX27	DDX27	55661
URGCP	URGCP	55665
IWS1	IWS1	55677
C9orf86	RABL6	55684
RADIL	RADIL	55698
POLR3B	POLR3B	55703
ODZ3	TENM3	55714
WDR11	WDR11	55717
POLR3E	POLR3E	55718
CEP72	CEP72	55722
NUP133	NUP133	55746
CDK5RAP2	CDK5RAP2	55755
DHX32	DHX32	55760
EXOC2	EXOC2	55770
ZNF839	ZNF839	55778
UTP6	UTP6	55813
EAPP	EAPP	55837
ZNF395	ZNF395	55893
UNC45A	UNC45A	55898
RNF20	RNF20	56254
CTNNBL1	CTNNBL1	56259
PARD3	PARD3	56288
UGGT1	UGGT1	56886
WRNIP1	WRNIP1	56897
C15orf39	C15orf39	56905
DHX33	DHX33	56919
NCLN	NCLN	56926
DUS3L	DUS3L	56931
XAB2	XAB2	56949
C14orf132	C14orf132	56967
PRDM10	PRDM10	56980
DDX24	DDX24	57062
CAMK1D	CAMK1D	57118
SCYL3	SCYL3	57147
ZNFX1	ZNFX1	57169
KIAA1244	KIAA1244	57221
SCYL1	SCYL1	57410
BIRC6	BIRC6	57448
PRR12	PRR12	57479
AHRR	AHRR	57491
AARS2	AARS2	57505
INTS2	INTS2	57508
XPO5	XPO5	57510
CASKIN2	CASKIN2	57513
RPTOR	RPTOR	57521
SRGAP1	SRGAP1	57522
SIPA1L2	SIPA1L2	57568
CRAMP1L	CRAMP1L	57585
TSHZ3	TSHZ3	57616
VPS18	VPS18	57617
SHROOM3	SHROOM3	57619
EP400	EP400	57634
USP28	USP28	57646
DHX37	DHX37	57647
PHRF1	PHRF1	57661
KIAA1543	CAMSAP3	57662
RNF213	RNF213	57674
ALS2	ALS2	57679
CHD8	CHD8	57680
ZDBF2	ZDBF2	57683
CACHD1	CACHD1	57685
NCKAP5L	NCKAP5L	57701
CWC22	CWC22	57703
GBA2	GBA2	57704
SFMBT2	SFMBT2	57713
WDR19	WDR19	57728
ZNF462	ZNF462	58499
ARHGAP22	ARHGAP22	58504
SCAF1	SCAF1	58506
NTN4	NTN4	59277
DHX35	DHX35	60625
THADA	THADA	63892
UBE2O	UBE2O	63893
SH2D4A	SH2D4A	63898
ELMO2	ELMO2	63916
ZNF667	ZNF667	63934
CLSPN	CLSPN	63967
PRDM16	PRDM16	63976
PRDM15	PRDM15	63977
DUS1L	DUS1L	64118
XYLT2	XYLT2	64132
IFIH1	IFIH1	64135
NCAPG	NCAPG	64151
DNAJC1	DNAJC1	64215
HHIP	HHIP	64399
ARAP3	ARAP3	64411
POLR1E	POLR1E	64425
UNKL	UNKL	64718
MICAL1	MICAL1	64780
DDX31	DDX31	64794
TUT1	TUT1	64852
KRI1	KRI1	65095
INTS3	INTS3	65123
AHNAK	AHNAK	79026
FKRP	FKRP	79147
ZSCAN5A	ZSCAN5A	79149
LRFN3	LRFN3	79414
PGBD5	PGBD5	79605
TMCO7	TANGO6	79613
EFTUD1	EFTUD1	79631
FAT4	FAT4	79633
DYNC2H1	DYNC2H1	79659
SMC6	SMC6	79677
IPO4	IPO4	79711
CCDC51	CCDC51	79714
ASB13	ASB13	79754
HPS6	HPS6	79803
SLTM	SLTM	79811
EHMT1	EHMT1	79813
ALG13	ALG13	79868
GGNBP2	GGNBP2	79893
SPEF2	SPEF2	79925
KIAA0319L	KIAA0319L	79932
NOL10	NOL10	79954
PHF17	JADE1	79960
DSN1	DSN1	79980
DOCK5	DOCK5	80005
VCPIP1	VCPIP1	80124
MYO19	MYO19	80179
FHOD3	FHOD3	80206
SPG11	SPG11	80208
TARS2	TARS2	80222
RAB11FIP1	RAB11FIP1	80223
RUFY1	RUFY1	80230
ITPKC	ITPKC	80271
DNAJC5	DNAJC5	80331
COASY	COASY	80347
DDHD1	DDHD1	80821
FBXO38	FBXO38	81545
TRIM11	TRIM11	81559
CLPB	CLPB	81570
EPPK1	EPPK1	83481
NUF2	NUF2	83540
L3MBTL2	L3MBTL2	83746
SETDB2	SETDB2	83852
GSG2	GSG2	83903
EMILIN2	EMILIN2	84034
GPR98	GPR98	84059
ANKRD27	ANKRD27	84079
USP42	USP42	84132
TOMM40L	TOMM40L	84134
SLC7A6OS	SLC7A6OS	84138
RPF2	RPF2	84154
KIAA1109	KIAA1109	84162
ASCC2	ASCC2	84164
C19orf44	C19orf44	84167
CHD6	CHD6	84181
COG8	COG8	84342
DOT1L	DOT1L	84444
TNRC18	TNRC18	84629
GLYR1	GLYR1	84656
GPT2	GPT2	84706
CBX2	CBX2	84733
TRIM52	TRIM52	84851
FBXO18	FBXO18	84893
FAM73B	FAM73B	84895
MICALL1	MICALL1	85377
KIAA1671	KIAA1671	85379
DOCK7	DOCK7	85440
ITPRIP	ITPRIP	85450
HPS4	HPS4	89781
NAV1	NAV1	89796
ZNF628	ZNF628	89887
C9orf140	SAPCD2	89958
ZNF30	ZNF30	90075
ZNF622	ZNF622	90441
STARD13	STARD13	90627
L3MBTL4	L3MBTL4	91133
TIGD7	TIGD7	91151
YTHDC1	YTHDC1	91746
CABLES1	CABLES1	91768
HAUS8	HAUS8	93323
RG9MTD2	TRMT10A	93587
TADA2B	TADA2B	93624
AHNAK2	AHNAK2	113146
GPRIN1	GPRIN1	114787
SLC25A25	SLC25A25	114789
SMYD4	SMYD4	114826
GPRASP2	GPRASP2	114928
UHRF2	UHRF2	115426
ZNF653	ZNF653	115950
ABHD15	ABHD15	116236
FAM129A	FAM129A	116496
ARAP1	ARAP1	116985
AGAP1	AGAP1	116987
FTSJ3	FTSJ3	117246
FAT3	FAT3	120114
LRIG3	LRIG3	121227
BTBD11	BTBD11	121551
LEO1	LEO1	123169
TMEM132E	TMEM132E	124842
TBC1D16	TBC1D16	125058
RAVER1	RAVER1	125950
ZNF440	ZNF440	126070
ZNF792	ZNF792	126375
STXBP5	STXBP5	134957
HINT3	HINT3	135114
ZNF786	ZNF786	136051
AGPAT6	AGPAT6	137964
RIMS4	RIMS4	140730
SRXN1	SRXN1	140809
PLEKHA7	PLEKHA7	144100
TTC7B	TTC7B	145567
RUNDC1	RUNDC1	146923
ZNF420	ZNF420	147923
ZNF558	ZNF558	148156
SAMD11	SAMD11	148398
TTL	TTL	150465
TTC30B	TTC30B	150737
AMOT	AMOT	154796
RBM33	RBM33	155435
CAMSAP1	CAMSAP1	157922
RASEF	RASEF	158158
USP54	USP54	159195
DENND5B	DENND5B	160518
DGKH	DGKH	160851
DYX1C1	DYX1C1	161582
OTUD7A	OTUD7A	161725
GPR125	GPR125	166647
UBR1	UBR1	197131
RASGEF1A	RASGEF1A	221002
FAM171A1	FAM171A1	221061
ZBTB38	ZBTB38	253461
ANKRD18A	ANKRD18A	253650
LRRC57	LRRC57	255252
EML3	EML3	256364
SHPRH	SHPRH	257218
BOD1L	BOD1L1	259282
C12orf51	HECTD4	283450
KIAA0284	CEP170B	283638
WDR62	WDR62	284403
FRYL	FRYL	285527
CHSY3	CHSY3	337876
METTL2A	METTL2A	339175
ZNF680	ZNF680	340252
FREM2	FREM2	341640
SH3RF3	SH3RF3	344558
AMIGO2	AMIGO2	347902
GALNTL4	GALNT18	374378
KIF7	KIF7	374654
ZNF710	ZNF710	374655
MAST4	MAST4	375449
SETD8	SETD8	387893
MYO18A	MYO18A	399687
PCNXL3	PCNXL3	399909
ANKHD1-EIF4EBP3	ANKHD1-EIF4EBP3	404734
CCDC88C	CCDC88C	440193
FAM83G	FAM83G	644815
