# Supplementary material for: Gene expression analysis in Fmr1KO mice identifies an immunological signature in brain tissue and mGluR5-related signaling in primary neuronal cultures
Source: Mol Autism. 2015 Dec 21;6:66. doi: 10.1186/s13229-015-0061-9 (PMC4687343; doi:10.1186/s13229-015-0061-9)
Supplement: Additional file 2: Table S2. — Centroid calculation for each cluster in Fig. 1. The distance between clusters is represented as a difference of absolute values on the PC1 and PC2 axes. (XLSX 9 kb) [file 13229_2015_61_MOESM2_ESM.xlsx]

## Sheet: Sheet1
Table S2: Centroid calculation for each cluster in Figure 1. The distance between clusters is represented as a difference of absolute values on the PC1 and PC2 axes.
Cluster	Centroid_PC1	Centroid_PC2	Difference of absolute values_PC1	Difference of absolute values_PC2
Cortical culture KO	-29.3614	-7.98219	3.31049	3.20388
Cortical culture WT	-32.6719	-11.1861
Hippocampal culture KO	-30.5628	8.09679	3.72978	0.699222
Hippocampal culture WT	-34.2926	8.79602
Cortex brain KO	31.6631	-18.9827	0.387945	0.321312
Cortex brain WT	31.2752	-19.304
Hippocampus brain KO	33.2189	13.3881	0.990161	0.597724
Hippocampus brain WT	34.2091	13.9858
