# Supplementary material for: Gene expression analysis in Fmr1KO mice identifies an immunological signature in brain tissue and mGluR5-related signaling in primary neuronal cultures
Source: Mol Autism. 2015 Dec 21;6:66. doi: 10.1186/s13229-015-0061-9 (PMC4687343; doi:10.1186/s13229-015-0061-9)
Supplement: Additional file 3: Table S3. — List of significant differential gene expressed in four systems. (XLSX 1 mb) [file 13229_2015_61_MOESM3_ESM.xlsx]

## Sheet: CortexBrainKOminusWT
Table S3: List of significant differential gene expressed in four systems.
ID	Min_GeneID	Min_Gene	Sig_CortexBrainKOminusWT	logFC	AveExpr	t	P.Value	B	LinearFC			Unique diff.expressed gene list (866 genes)			Sig_CortexBrainKOminusWT
1423369_at	14265	Fmr1	1	-0.9925	8.77039	-11.1097	4.76e-17	10.6805	-1.98963			14265			1=downregulated
1426086_a_at	14265	Fmr1	1	-0.80048	5.09994	-5.82015	1.66e-07	2.16301	-1.74168			13347			2=upregulated
1450885_at	13347	Dffa	2	0.50058	7.71631	4.94152	5.17e-06	0.558077	1.41478			22778
1459720_x_at	-	-	1	-0.32854	3.95212	-4.64	1.6e-05	0.017789	-1.25574			65246
1436312_at	22778	Ikzf1	2	0.3854	3.83865	4.564	2.11e-05	-0.11693	1.30622			23962
1432573_at	65246	Xpo7	2	0.2924	4.06645	4.52587	2.43e-05	-0.184259	1.22468			14266
1453196_a_at	23962	Oasl2	1	-0.36548	3.35256	-4.26964	6.1e-05	-0.631836	-1.28831			15957
1443963_at	14266	Aff2	1	-0.94334	4.98549	-4.09751	0.000111622	-0.926989	-1.92297			116940
1450783_at	15957	Ifit1	1	-0.36836	3.95045	-4.08802	0.00011536	-0.943119	-1.29088			16519
1439710_at	116940	Tgs1	2	0.2726	4.74755	4.08154	0.000117981	-0.954121	1.20798			16391
1444336_at	16519	Kcnj3	1	-0.38138	3.9579	-4.06798	0.000123652	-0.977121	-1.30259			17311
1421322_a_at	16391	Irf9	1	-0.37704	6.21203	-4.00755	0.000152281	-1.07923	-1.29867			66593
1415854_at	17311	Kitl	1	-0.6594	3.9228	-3.99251	0.000160339	-1.10454	-1.57943			20834
1425768_at	66593	Diablo	2	0.27124	5.65587	3.98127	0.000166632	-1.12343	1.20684			77697
1452550_a_at	14265	Fmr1	1	-0.39226	6.09472	-3.9648	0.000176277	-1.15106	-1.31245			72439
1449535_at	20834	Znrf4	1	-0.22042	4.29055	-3.90716	0.000214441	-1.24736	-1.16507			13051
1443498_at	77697	Mmab	2	0.26974	3.7309	3.87356	0.00024022	-1.3032	1.20559			52054
1453542_at	72439	2610007B07Rik	1	-0.8146	5.5554	-3.81544	0.000291978	-1.39924	-1.75881			22072
1450019_at	13051	Cx3cr1	2	0.24648	3.48184	3.74888	0.000364349	-1.50836	1.18631			80902
1448089_at	52054	D4Ertd58e	1	-0.17538	3.52185	-3.74788	0.000365554	-1.50999	-1.12926			67775
1435507_x_at	22072	Prss2	2	0.28898	5.222	3.65931	0.000489131	-1.65366	1.22178			72326
1449915_at	80902	Zfp202	1	-0.34934	6.81671	-3.64583	0.00051113	-1.67538	-1.27398			12346
1418580_at	67775	Rtp4	1	-0.50722	5.20531	-3.61142	0.000571613	-1.7306	-1.42131			77920
1430305_at	72326	2500004C02Rik	1	-0.33796	3.62727	-3.60255	0.000588273	-1.7448	-1.26397			69719
1416193_at	12346	Car1	2	0.23942	3.89726	3.57729	0.000638299	-1.78512	1.18052			97373
1441007_at	77920	A330102I10Rik	2	0.25446	5.60989	3.55518	0.000685365	-1.82027	1.19289			18286
1440857_at	69719	Cad	2	0.25804	4.43803	3.54704	0.000703524	-1.8332	1.19585			236047
1442932_at	97373	C79709	1	-0.2079	4.01887	-3.53377	0.000734079	-1.85421	-1.15501			24110
1444133_at	-	-	1	-0.3424	4.34908	-3.51943	0.000768533	-1.87688	-1.26786			17896
1439918_at	18286	Odf2	2	0.2996	6.83222	3.50955	0.000793145	-1.89246	1.2308			17105
1427856_a_at	236047	ENSMUSG00000076543	1	-0.2885	4.04721	-3.50344	0.000808735	-1.90209	-1.22137			67310
1418191_at	24110	Usp18	1	-0.7961	4.35185	-3.50217	0.000812015	-1.90409	-1.7364			12368
1457126_at	17896	Myl4	2	0.251	5.18384	3.44308	0.00097923	-1.99668	1.19003			234582
1431342_at	-	-	2	0.31328	5.60143	3.40973	0.00108751	-2.04856	1.24253			16516
1458757_at	-	-	1	-0.23326	3.50184	-3.40897	0.00109008	-2.04973	-1.17549			56316
1423547_at	17105	Lyz2	2	0.2678	5.06267	3.40598	0.00110036	-2.05437	1.20397			20612
1448532_at	67310	Prl8a9	2	0.18642	3.25165	3.40431	0.00110614	-2.05697	1.13794			69072
1458715_at	12368	Casp6	2	0.25434	4.41703	3.37807	0.00120065	-2.09752	1.19279			75819
1438715_at	234582	Ccdc102a	1	-0.21952	5.13965	-3.34098	0.00134735	-2.15455	-1.16435			347712
1450185_a_at	16516	Kcnj15	2	0.19696	3.6917	3.32987	0.00139448	-2.17157	1.14628			54125
1423554_at	56316	Ggcx	2	0.28328	5.33725	3.3142	0.00146358	-2.1955	1.21696			16188
1422161_at	20612	Siglec1	2	0.2162	3.57232	3.30903	0.00148712	-2.20339	1.16167			241201
1437512_x_at	69072	Ebna1bp2	2	0.2666	5.58387	3.30048	0.00152674	-2.2164	1.20297			75246
1431546_at	75819	4930509K18Rik	2	0.23312	4.07345	3.29358	0.00155948	-2.2269	1.17537			97787
1439809_at	347712	Pramel7	2	0.1711	3.83161	3.26848	0.00168415	-2.26495	1.12592			57913
1417249_at	54125	Polm	1	-0.23986	3.97508	-3.26651	0.00169432	-2.26793	-1.18088			171486
1419712_at	16188	Il3ra	2	0.24032	5.19439	3.2614	0.00172099	-2.27566	1.18125			18628
1444286_at	-	-	1	-0.34294	5.22776	-3.24834	0.00179089	-2.29535	-1.26834			66567
1444736_at	241201	Cdh7	1	-0.32224	4.09187	-3.22189	0.00194078	-2.33512	-1.25027			76509
1433268_at	75246	4930553M12Rik	2	0.25186	5.99528	3.20102	0.00206723	-2.36634	1.19074			72635
1444849_at	97787	C76872	2	0.30972	5.94808	3.18861	0.00214607	-2.38486	1.23947			103806
1421397_a_at	57913	Lrdd	2	0.2675	6.15168	3.17765	0.00221801	-2.40117	1.20372			11686
1456747_x_at	171486	Cd99l2	1	-0.47532	6.65195	-3.16745	0.00228701	-2.41632	-1.39023			17690
1458176_at	18628	Per3	1	-0.48126	5.85102	-3.16454	0.00230705	-2.42063	-1.39596			234129
1453066_at	66567	2510022D24Rik	2	0.23482	4.57127	3.15288	0.002389	-2.4379	1.17676			67718
1454254_s_at	76509	1600029D21Rik	2	0.21646	3.3147	3.14617	0.00243737	-2.44781	1.16188			57880
1453153_at	72635	Lins2	1	-0.24614	5.417	-3.14288	0.00246147	-2.45268	-1.18603			73423
1452188_at	103806	Maml1	2	0.2832	6.13649	3.1423	0.00246572	-2.45353	1.21689			77167
1418266_at	11686	Alox12b	2	0.16558	3.21488	3.13559	0.00251557	-2.46343	1.12162			76854
1421409_at	17690	Msi1	2	0.2766	4.7304	3.13024	0.00255603	-2.47132	1.21134			19650
1427690_a_at	234129	Tpte	2	0.2219	4.5349	3.12483	0.0025975	-2.47927	1.16627			320342
1449959_x_at	67718	Lce1h	2	0.24548	5.52185	3.12225	0.00261749	-2.48306	1.18549			240215
1459935_at	57880	AA517562	2	0.2199	3.43585	3.12029	0.00263278	-2.48594	1.16465			321014
1430499_at	73423	1700058M13Rik	1	-0.20694	4.06345	-3.11746	0.00265501	-2.4901	-1.15424			74256
1432789_at	77167	8030476L19Rik	2	0.2093	3.96711	3.11046	0.00271077	-2.50038	1.15613			74202
1428250_at	76854	Gper	1	-0.30518	4.42492	-3.09861	0.00280762	-2.51773	-1.23557			75938
1432604_at	19650	Rbl1	1	-0.22404	3.45576	-3.09751	0.00281682	-2.51935	-1.168			67391
1443415_at	320342	4931432P07Rik	2	0.19792	3.85959	3.09097	0.00287176	-2.5289	1.14704			60344
1439137_at	240215	Slc4a9	2	0.21858	4.08126	3.08913	0.00288748	-2.5316	1.16359			56805
1430249_at	321014	4930473A02Rik	2	0.24262	5.10423	3.08894	0.00288909	-2.53187	1.18314			231327
1425971_at	-	-	1	-0.21178	4.09541	-3.08429	0.00292897	-2.53865	-1.15812			11806
1445213_at	74256	Cyld	2	0.29856	5.09282	3.07513	0.00300918	-2.552	1.22992			27267
1418569_at	74202	Fblim1	1	-0.46706	4.31033	-3.07089	0.00304696	-2.55817	-1.38229			13088
1433165_at	75938	4930570E01Rik	2	0.21002	3.53167	3.07005	0.00305456	-2.5594	1.1567			68314
1460434_at	67391	Fundc2	1	-0.54478	6.86513	-3.06634	0.00308808	-2.56479	-1.4588			75163
1450268_at	60344	Fign	1	-0.44918	4.49603	-3.0606	0.00314056	-2.57312	-1.36526			22268
1421094_at	56805	Zbtb33	1	-0.2017	3.83708	-3.04441	0.00329325	-2.59658	-1.15005			16443
1441770_at	231327	Ppat	2	0.21274	3.61717	3.03381	0.00339699	-2.6119	1.15889			271842
1438840_x_at	11806	Apoa1	1	-0.23758	4.43552	-3.03225	0.0034125	-2.61415	-1.17901			234203
1427330_at	27267	Cars	2	0.24808	4.84086	3.03215	0.00341347	-2.61429	1.18763			241489
1442747_at	-	-	2	0.2534	4.99607	3.02815	0.00345353	-2.62005	1.19201			26403
1451787_at	13088	Cyp2b10	2	0.24808	5.26556	3.02537	0.00348165	-2.62406	1.18763			78935
1425246_at	68314	0610008F07Rik	2	0.23446	4.68268	3.02216	0.00351441	-2.62869	1.17647			67862
1432305_at	75163	4930542C16Rik	2	0.18252	3.66154	3.01223	0.00361749	-2.64296	1.13486			223780
1442898_at	-	-	2	0.25412	4.09305	3.01082	0.00363233	-2.64498	1.19261			338359
1458486_at	-	-	1	-0.24736	3.82278	-3.00961	0.0036451	-2.64672	-1.18703			13419
1435831_at	22268	Upk1b	2	0.22484	3.88493	3.0064	0.00367932	-2.65133	1.16865			24059
1459621_at	16443	Itsn1	2	0.22188	5.32705	3.00193	0.00372741	-2.65774	1.16625			320769
1439960_at	271842	Rpusd2	1	-0.30516	4.45584	-3.00148	0.00373223	-2.65838	-1.23556			75514
1425976_x_at	234203	Zfp353	1	-0.15198	2.97003	-2.99836	0.00376618	-2.66285	-1.11109			17425
1432999_at	241489	Pde11a	2	0.20386	4.42351	2.99453	0.00380825	-2.66834	1.15178			71623
1450619_x_at	-	-	2	0.22786	4.60101	2.98857	0.00387455	-2.67686	1.1711			71430
1450669_at	26403	Map3k11	2	0.23184	4.66918	2.98257	0.00394235	-2.68542	1.17433			338371
1429200_at	78935	Saal1	1	-0.28212	5.06861	-2.97636	0.00401372	-2.69428	-1.21598			12737
1459267_at	67862	2310033P09Rik	2	0.26186	4.9591	2.9741	0.00403989	-2.69749	1.19902			319924
1442856_at	223780	Adm2	2	0.18858	5.02047	2.97367	0.004045	-2.69811	1.13964			233099
1459091_at	-	-	1	-0.19806	4.10896	-2.973	0.00405277	-2.69906	-1.14715			73729
1443731_at	-	-	2	0.16836	3.30809	2.9669	0.00412466	-2.70774	1.12378			381974
1440410_at	-	-	2	0.20194	3.53191	2.95907	0.00421875	-2.71887	1.15024			226151
1432623_at	338359	Supv3l1	1	-0.2085	6.19882	-2.95857	0.00422483	-2.71958	-1.15549			52205
1424592_a_at	13419	Dnase1	2	0.1952	3.58591	2.95302	0.00429271	-2.72745	1.14488			16855
1420914_at	24059	Slco2a1	1	-0.17888	4.69972	-2.94725	0.00436445	-2.73563	-1.132			12449
1447715_x_at	320769	Prdx6-rs1	2	0.17102	3.36377	2.9452	0.0043902	-2.73853	1.12585			74485
1453331_at	75514	1700013H16Rik	1	-0.15978	2.87571	-2.94516	0.00439059	-2.73857	-1.11712			677168
1451752_at	17425	Foxk1	2	0.23656	4.81225	2.9415	0.004437	-2.74376	1.17818			77112
1420452_at	71623	Krtap5-2	2	0.23978	3.99644	2.93898	0.00446911	-2.74732	1.18081			11870
1457226_at	-	-	1	-0.19388	3.70242	-2.9337	0.00453717	-2.75477	-1.14384			18168
1433318_at	71430	5430416B10Rik	2	0.1577	3.8445	2.92596	0.00463869	-2.76569	1.11551			98752
1437764_at	338371	A730011L01Rik	2	0.24984	5.04478	2.92558	0.00464365	-2.76621	1.18908			56857
1438851_x_at	12737	Cldn1	2	0.2285	3.29017	2.92391	0.00466589	-2.76857	1.17162			76229
1437940_at	319924	Apba1	2	0.21112	4.57425	2.91871	0.00473569	-2.77589	1.15759			63986
1425032_at	233099	Abpb	2	0.18204	3.10024	2.91428	0.00479577	-2.78211	1.13449			22632
1459785_at	73729	Zfp383	1	-0.14956	3.67695	-2.91124	0.0048375	-2.78638	-1.10923			50701
1445458_at	381974	Mrgprg	2	0.19432	5.30075	2.91062	0.00484601	-2.78725	1.14418			20846
1457290_at	-	-	2	0.18876	4.40596	2.91062	0.00484607	-2.78726	1.13978			15434
1445856_at	226151	Fam178a	2	0.22208	4.05103	2.90927	0.00486468	-2.78915	1.16641			19143
1459165_at	52205	D4Ertd179e	2	0.20316	3.74837	2.90495	0.00492483	-2.79521	1.15122			58899
1451336_at	16855	Lgals4	2	0.27156	5.35995	2.90309	0.00495096	-2.79781	1.20711			320854
1443807_x_at	12449	Ccnf	2	0.29116	3.58469	2.90047	0.00498799	-2.80149	1.22362			28126
1445223_at	74485	4933430H15Rik	2	0.17548	3.40055	2.8989	0.0050102	-2.80368	1.12934			26987
1431591_s_at	677168	677168	1	-0.30466	5.01425	-2.8947	0.00507039	-2.80956	-1.23513			239731
1433085_at	77112	5930427J20Rik	2	0.20984	4.43981	2.88955	0.00514482	-2.81675	1.15656			71173
1422375_a_at	11870	Art1	2	0.218	6.43205	2.87888	0.00530267	-2.83164	1.16312			70973
1449312_at	18168	Npy5r	1	-0.30696	4.06821	-2.87886	0.00530296	-2.83167	-1.2371			69038
1425802_a_at	98752	Fcrla	2	0.18496	3.5542	2.87542	0.00535475	-2.83646	1.13679			56632
1452492_a_at	56857	Slc37a2	2	0.23916	4.67013	2.86011	0.00559101	-2.85773	1.18031			70696
1445286_at	76229	Vmn2r29	2	0.14888	2.96121	2.85641	0.00564948	-2.86285	1.10871			75732
1419194_s_at	63986	Gmfg	2	0.22928	4.2195	2.84859	0.00577513	-2.87369	1.17225			237911
1442829_at	-	-	2	0.19224	4.22781	2.84725	0.00579693	-2.87554	1.14254			74272
1457834_at	22632	Yy1	1	-0.28694	5.08356	-2.84512	0.00583155	-2.87847	-1.22005			108011
1422928_at	50701	Ela2	2	0.2004	4.48857	2.84156	0.00589006	-2.88339	1.14902			66816
1450033_a_at	20846	Stat1	1	-0.45872	5.15533	-2.83889	0.00593432	-2.88708	-1.37432			338403
1437664_at	15434	Hoxd3	1	-0.17788	4.79494	-2.83599	0.00598272	-2.89108	-1.13122			57390
1418076_at	19143	St14	2	0.23514	4.6068	2.83589	0.0059844	-2.89121	1.17702			20292
1445586_at	-	-	1	-0.31602	5.5898	-2.82583	0.00615533	-2.90508	-1.24489			73549
1444484_at	58899	A130009E19Rik	2	0.1806	3.66672	2.81126	0.00641063	-2.92508	1.13336			109697
1443958_at	320854	9030203C11Rik	1	-0.21294	4.0043	-2.80929	0.00644582	-2.92777	-1.15905			68066
1451414_at	28126	Nop16	1	-0.2134	4.64186	-2.80246	0.00656944	-2.93712	-1.15942			66528
1421986_at	26987	Eif4e2	1	-0.26558	4.84057	-2.80146	0.00658776	-2.93849	-1.20212			71449
1458796_at	-	-	2	0.21144	4.11589	2.79628	0.00668331	-2.94557	1.15784			74035
1443875_at	239731	Rimbp3	1	-0.3008	4.7487	-2.79404	0.0067249	-2.94862	-1.23183			57875
1432153_at	71173	4933426B08Rik	2	0.1627	3.91717	2.79201	0.00676296	-2.9514	1.11938			110935
1430416_at	70973	4931431B13Rik	2	0.2245	4.68047	2.78946	0.0068108	-2.95486	1.16837			399614
1425242_at	69038	1810006K21Rik	2	0.18026	6.76565	2.7846	0.00690311	-2.96148	1.13309			13728
1426230_at	56632	Sphk2	2	0.22302	4.39745	2.78394	0.00691579	-2.96239	1.16717			70419
1430162_at	70696	3830417A13Rik	2	0.1806	4.04622	2.78006	0.00699036	-2.96766	1.13336			170657
1453305_at	75732	Iqcd	2	0.17448	4.57923	2.77766	0.00703686	-2.97092	1.12856			230558
1458427_at	237911	Brip1	1	-0.26064	3.66754	-2.77307	0.00712684	-2.97716	-1.19801			404195
1432452_at	74272	1700054O19Rik	2	0.17482	5.2928	2.76777	0.00723168	-2.98434	1.12882			234353
1456948_at	108011	Ap4e1	2	0.21278	7.32076	2.76716	0.00724384	-2.98517	1.15892			64707
1421177_at	66816	Thap2	2	0.21002	4.32741	2.76657	0.00725575	-2.98598	1.1567			67935
1455561_at	338403	Cndp1	1	-0.15854	3.19413	-2.76648	0.00725752	-2.9861	-1.11616			319707
1420467_at	57390	Psors1c2	2	0.21712	4.68343	2.76405	0.00730631	-2.98939	1.16241			676582
1417789_at	20292	Ccl11	2	0.19856	4.15143	2.76381	0.00731118	-2.98972	1.14755			16196
1453046_at	73549	1700110I01Rik	2	0.14812	3.3285	2.7636	0.00731537	-2.99	1.10812			751866
1428062_at	109697	Cpa1	2	0.22636	3.91608	2.7619	0.00734969	-2.9923	1.16988			54525
1455639_at	68066	Slc25a39	2	0.17974	5.71102	2.75798	0.00742932	-2.99759	1.13268			212712
1435378_at	66528	2210020M01Rik	2	0.23504	4.35747	2.75548	0.00748066	-3.00098	1.17694			320683
1460050_x_at	71449	Mettl13	2	0.21324	6.12488	2.75378	0.00751564	-3.00327	1.15929			329416
1429338_a_at	74035	Nol9	1	-0.31602	4.48243	-2.74701	0.00765682	-3.01241	-1.24489			18844
1417130_s_at	57875	Angptl4	2	0.30988	5.56308	2.74592	0.00767964	-3.01387	1.2396			102240
1419373_at	110935	Atp6v1b1	1	-0.1932	4.11976	-2.74537	0.00769125	-3.01462	-1.1433			20678
1443537_at	399614	C130009A20Rik	1	-0.15582	4.00315	-2.74515	0.00769598	-3.01492	-1.11405			216350
1435889_at	13728	Mark2	2	0.23828	4.85953	2.74237	0.00775482	-3.01866	1.17959			234258
1453293_a_at	70419	2810408A11Rik	2	0.3191	4.12519	2.73656	0.00787922	-3.02647	1.24755			75622
1427801_at	170657	Krtap16-9	1	-0.13742	3.01308	-2.73524	0.00790786	-3.02826	-1.09994			12310
1428012_at	230558	C8a	2	0.18588	3.55171	2.73461	0.00792143	-3.0291	1.13751			97969
1445778_at	-	-	2	0.16128	3.47806	2.73365	0.00794229	-3.03039	1.11828			29875
1456723_at	-	-	1	-0.19672	3.56901	-2.73194	0.00797951	-3.03269	-1.14609			234988
1455457_at	404195	Cyp2c54	2	0.18758	3.77123	2.73075	0.00800554	-3.03428	1.13885			70891
1430880_at	234353	Psd3	1	-0.15916	3.57704	-2.72485	0.00813552	-3.04219	-1.11664			243771
1433996_at	64707	Suv39h2	2	0.26846	5.78999	2.72465	0.00813998	-3.04246	1.20452			74754
1458331_x_at	67935	Ces7	2	0.17836	5.22597	2.72364	0.00816255	-3.04382	1.1316			66712
1440510_at	319707	C430002N11Rik	2	0.21584	4.908	2.72031	0.00823704	-3.04828	1.16138			63993
1427807_at	676582	ENSMUSG00000060559	2	0.2413	4.11809	2.71845	0.00827884	-3.05076	1.18206			231805
1422080_at	16196	Il7	1	-0.20652	3.68355	-2.71651	0.00832272	-3.05336	-1.1539			78807
1446494_at	751866	Kis2	2	0.19252	4.65555	2.71507	0.00835545	-3.05528	1.14276			77779
1423012_at	54525	Syt7	2	0.16614	3.99176	2.71046	0.00846114	-3.06145	1.12205			77995
1425904_at	212712	Satb2	1	-0.29856	3.28056	-2.70847	0.0085071	-3.06411	-1.22992			11666
1438742_at	320683	Zfp629	1	-0.4283	3.59041	-2.70793	0.00851962	-3.06483	-1.34565			218232
1441075_at	329416	Nostrin	2	0.3096	3.90738	2.70782	0.008522	-3.06497	1.23936			93688
1458348_at	-	-	2	0.24248	3.93658	2.70367	0.00861869	-3.0705	1.18302			75571
1429748_at	-	-	1	-0.27694	3.68024	-2.70126	0.00867544	-3.07372	-1.21162			75480
1421232_at	18844	Plxna1	2	0.2452	4.85185	2.69983	0.00870906	-3.07562	1.18526			81879
1458993_at	102240	AU022882	1	-0.1701	3.50706	-2.6987	0.00873596	-3.07713	-1.12514			58179
1440665_at	-	-	2	0.15864	3.73277	2.69784	0.00875628	-3.07827	1.11623			12562
1446140_at	-	-	1	-0.24006	4.22185	-2.69619	0.00879565	-3.08047	-1.18104			69183
1445844_at	-	-	2	0.2185	4.36172	2.69359	0.00885774	-3.08392	1.16352			12029
1459261_at	20678	Sox5	1	-0.45782	3.91494	-2.69285	0.00887556	-3.08491	-1.37346			18994
1455709_at	216350	Tspan8	2	0.19662	3.98868	2.6924	0.00888641	-3.08551	1.14601			66371
1420262_at	-	-	2	0.15182	3.52671	2.68817	0.00898868	-3.09112	1.11097			233210
1424060_at	234258	Neil3	2	0.26804	4.58842	2.67724	0.0092582	-3.1056	1.20417			70387
1446740_at	-	-	1	-0.16014	3.6032	-2.67684	0.00926831	-3.10614	-1.1174			77401
1429970_at	75622	Spaca3	2	0.15538	4.0857	2.67113	0.00941225	-3.11369	1.11371			474332
1427355_at	12310	Calca	2	0.2292	3.87828	2.66915	0.00946254	-3.1163	1.17218			235527
1445510_at	97969	C79601	2	0.23742	4.51256	2.66819	0.00948715	-3.11758	1.17888			22420
1431396_at	29875	Iqgap1	2	0.219	5.54811	2.66788	0.00949499	-3.11798	1.16393			260423
1459988_at	234988	Mbd3l2	2	0.18924	3.47111	2.66747	0.00950558	-3.11853	1.14016			74651
1421759_a_at	17425	Foxk1	2	0.21102	4.57466	2.66621	0.00953774	-3.12018	1.15751			100043270
1432135_s_at	70891	Spdya	2	0.1199	3.06429	2.66448	0.00958245	-3.12247	1.08666			103086
1444935_at	-	-	1	-0.15246	3.82846	-2.6614	0.00966195	-3.12652	-1.11146			69922
1426774_at	243771	Parp12	1	-0.59582	6.04328	-2.66121	0.00966688	-3.12677	-1.51133			75110
1418130_at	74754	Dhcr24	2	0.1804	5.06203	2.65965	0.0097076	-3.12883	1.1332			12613
1449837_at	66712	Spesp1	2	0.24576	3.74491	2.65957	0.00970972	-3.12894	1.18572			83396
1421428_at	63993	Slc5a7	2	0.20638	4.13953	2.65904	0.00972345	-3.12963	1.15379			71033
1427327_at	231805	Pilra	2	0.17834	3.65962	2.65835	0.00974164	-3.13055	1.13158			329251
1430910_at	78807	4930544L04Rik	2	0.17078	4.01458	2.65537	0.00981985	-3.13446	1.12567			93886
1453892_at	77779	A930007I19Rik	2	0.22892	4.46107	2.65452	0.00984241	-3.13559	1.17196			72690
1430825_at	77995	E130102C15Rik	1	-0.21928	4.04584	-2.65157	0.00992051	-3.13946	-1.16415			110963
1437573_at	-	-	1	-0.23462	4.07641	-2.65157	0.00992069	-3.13947	-1.1766			16792
1418838_at	11666	Abcd1	2	0.17368	6.22887	2.65041	0.00995151	-3.14099	1.12793			17116
1445362_at	218232	Ptpdc1	2	0.24266	4.09814	2.64995	0.00996378	-3.14159	1.18317			22445
1436465_at	93688	Klhl1	1	-0.29946	3.50468	-2.6494	0.00997856	-3.14232	-1.23068			12306
1453213_at	75571	Spata9	1	-0.22936	4.14066	-2.64939	0.0099787	-3.14232	-1.17231			238505
1445034_at	-	-	2	0.18604	3.6342	2.64732	0.0100342	-3.14504	1.13764			12908
1452863_at	75480	1700003F12Rik	2	0.1851	4.04341	2.64383	0.0101286	-3.14962	1.1369			234138
1456233_at	-	-	1	-0.26604	3.70407	-2.64305	0.0101497	-3.15064	-1.2025			74580
1460715_x_at	81879	Tcfcp2l1	2	0.15434	3.18832	2.63971	0.0102408	-3.15502	1.11291			112413
1421794_at	58179	Klrc3	1	-0.14544	3.09226	-2.63906	0.0102588	-3.15588	-1.10607			106200
1422047_at	12562	Cdh5	1	-0.17516	3.97672	-2.6354	0.0103598	-3.16067	-1.12909			72082
1431079_at	69183	C1qtnf2	2	0.21914	3.69633	2.63236	0.0104443	-3.16465	1.16404			66380
1418421_at	12029	Bcl6b	2	0.2264	4.32348	2.63188	0.0104576	-3.16527	1.16991			18546
1422164_at	18994	Pou3f4	2	0.41034	5.71058	2.63099	0.0104824	-3.16643	1.329			381827
1431728_at	66371	Chmp4c	2	0.1844	5.69256	2.63032	0.0105012	-3.16731	1.13634			71139
1447018_at	-	-	2	0.18274	3.81528	2.62848	0.010553	-3.16972	1.13504			16186
1446962_at	-	-	1	-0.1655	3.54262	-2.62469	0.0106602	-3.17466	-1.12155			26909
1440337_at	-	-	2	0.16964	3.20315	2.62449	0.0106658	-3.17492	1.12478			74587
1451560_at	233210	Prr12	2	0.17788	4.74393	2.62186	0.0107409	-3.17835	1.13122			60455
1432245_s_at	70387	Ttc9c	1	-0.30154	4.89365	-2.62182	0.0107419	-3.1784	-1.23246			13511
1432776_at	77401	9430087J23Rik	1	-0.1842	4.61843	-2.6209	0.0107683	-3.1796	-1.13619			21899
1452382_at	474332	Dnm3os	1	-0.16214	3.77754	-2.62088	0.0107688	-3.17962	-1.11895			70377
1433626_at	235527	Plscr4	1	-0.24026	3.71698	-2.61955	0.010807	-3.18135	-1.18121			110821
1419708_at	22420	Wnt6	2	0.23148	5.24623	2.61468	0.010948	-3.1877	1.17404			232187
1431231_at	260423	Hist1h3f	1	-0.2526	4.64793	-2.61345	0.0109839	-3.1893	-1.19135			21958
1444643_at	-	-	2	0.21584	4.56451	2.60905	0.011113	-3.19501	1.16138			217069
1431556_at	74651	4930435M08Rik	2	0.15356	3.34035	2.60737	0.0111628	-3.1972	1.11231			19885
1446476_at	100043270	Trav12n-2	2	0.21226	4.76583	2.60735	0.0111635	-3.19723	1.1585			78309
1442637_at	16443	Itsn1	1	-0.16422	4.82437	-2.60608	0.0112012	-3.19887	-1.12056			68796
1420162_at	103086	AA409749	2	0.17428	3.45879	2.60467	0.0112431	-3.2007	1.1284			102391
1451929_a_at	69922	Vrk2	2	0.30398	3.8398	2.60422	0.0112564	-3.20128	1.23455			14760
1432510_at	75110	4930512M02Rik	1	-0.16106	3.71239	-2.60322	0.0112862	-3.20257	-1.11811			433719
1417257_at	12613	Cel	2	0.1773	5.19258	2.60234	0.0113128	-3.20372	1.13077			75108
1416599_at	83396	Glis2	2	0.1876	5.36422	2.60168	0.0113325	-3.20457	1.13887			26400
1432252_a_at	71033	4933406K04Rik	2	0.24826	3.94688	2.6015	0.0113378	-3.2048	1.18777			239706
1460091_at	329251	Ppp1r12b	1	-0.19316	4.88817	-2.6006	0.0113652	-3.20598	-1.14327			791343
1443421_s_at	93886	Pcdhb15	1	-0.20386	4.82036	-2.59983	0.0113883	-3.20697	-1.15178			15424
1429843_at	72690	Grrp1	1	-0.295	5.33579	-2.59899	0.0114137	-3.20806	-1.22688			74282
1445035_at	110963	D6Mit97	1	-0.13776	3.44564	-2.59876	0.0114207	-3.20836	-1.1002			67722
1436905_x_at	16792	Laptm5	1	-0.33772	3.92959	-2.5969	0.0114771	-3.21077	-1.26376			330010
1447161_at	-	-	2	0.1399	3.12406	2.59227	0.0116184	-3.21675	1.10183			20201
1421369_a_at	17116	Mab21l1	1	-0.32474	5.18497	-2.59174	0.0116349	-3.21744	-1.25244			76626
1420357_s_at	22445	Xlr3a	1	-0.5235	5.51954	-2.59113	0.0116534	-3.21822	-1.43744			170716
1458424_at	-	-	2	0.15902	3.8699	2.59111	0.0116541	-3.21825	1.11653			621580
1437691_at	12306	Anxa2	2	0.13256	3.11584	2.59023	0.0116814	-3.21939	1.09624			60440
1439811_at	238505	Mtr	2	0.25068	5.1048	2.59013	0.0116843	-3.21952	1.18977			93728
1448544_at	12908	Crat	1	-0.16016	5.3271	-2.58908	0.0117169	-3.22088	-1.11741			18843
1458495_at	-	-	2	0.19346	4.06447	2.58835	0.0117396	-3.22182	1.1435			17286
1459507_at	-	-	2	0.18236	3.76658	2.58812	0.0117466	-3.22211	1.13474			23887
1438741_at	234138	BC019943	1	-0.1887	4.23002	-2.5857	0.0118219	-3.22523	-1.13974			22139
1446031_at	-	-	1	-0.24466	5.22395	-2.58507	0.0118415	-3.22604	-1.18481			213006
1453491_at	74580	Pyroxd2	2	0.19868	5.98372	2.58395	0.0118765	-3.22749	1.14765			75164
1438903_at	-	-	2	0.17638	3.71926	2.58356	0.011889	-3.228	1.13004			75335
1432959_at	112413	4930447I22Rik	2	0.17362	4.08899	2.58332	0.0118965	-3.22831	1.12789			208890
1453763_at	106200	Txndc11	1	-0.21902	5.03238	-2.58329	0.0118973	-3.22834	-1.16394			13607
1419582_at	72082	Cyp2c55	1	-0.19984	4.22378	-2.58131	0.0119597	-3.2309	-1.14857			96989
1452957_at	66380	Krtap3-3	1	-0.16196	3.44017	-2.58096	0.0119706	-3.23134	-1.11881			217122
1451407_at	18546	Pcp4	2	0.20626	4.4102	2.58019	0.0119951	-3.23234	1.15369			14246
1447611_at	381827	1700073E17Rik	1	-0.18202	4.62095	-2.5783	0.0120548	-3.23477	-1.13447			109225
1432723_at	71139	4933408K01Rik	2	0.15868	3.3225	2.57466	0.0121711	-3.23945	1.11627			243676
1416295_a_at	16186	Il2rg	1	-0.28346	3.39711	-2.57157	0.0122706	-3.24343	-1.21711			75216
1418027_at	26909	Exo1	1	-0.29606	4.3104	-2.57047	0.0123062	-3.24485	-1.22779			15944
1432616_at	74587	4833422B07Rik	2	0.17648	3.70951	2.57002	0.0123208	-3.24542	1.13012			227331
1443552_at	-	-	2	0.20034	4.45675	2.56915	0.012349	-3.24654	1.14897			65970
1418344_at	60455	Tmem8	2	0.24996	5.71423	2.56901	0.0123533	-3.24671	1.18917			14343
1439476_at	13511	Dsg2	2	0.27936	3.64258	2.56852	0.0123695	-3.24735	1.21366			67623
1421352_at	21899	Tlr6	2	0.20822	4.15277	2.56732	0.0124086	-3.24889	1.15526			16664
1453677_a_at	70377	Derl3	2	0.21906	6.27419	2.56597	0.0124526	-3.25062	1.16397			224111
1447577_x_at	110821	Pcca	2	0.21858	4.00652	2.56256	0.0125644	-3.25498	1.16359			110877
1425479_at	232187	Smyd5	1	-0.25712	5.67239	-2.56145	0.0126014	-3.25642	-1.19509			19289
1415924_at	21958	Tnp1	2	0.1769	3.2144	2.55896	0.0126839	-3.2596	1.13045			14175
1419879_s_at	217069	Trim25	1	-0.44986	5.21425	-2.55776	0.0127237	-3.26113	-1.36591			27395
1445638_at	-	-	1	-0.4142	3.28993	-2.55712	0.0127451	-3.26195	-1.33256			240354
1425792_a_at	19885	Rorc	2	0.19766	4.09085	2.55695	0.0127509	-3.26217	1.14684			108673
1427620_at	78309	Cul9	1	-0.1943	5.36664	-2.5541	0.0128463	-3.26581	-1.14417			74750
1447489_at	68796	Tmem214	2	0.24482	6.1629	2.55298	0.0128843	-3.26725	1.18494			66557
1420155_at	102391	AA408954	2	0.1694	3.89448	2.55223	0.0129095	-3.2682	1.12459			74403
1445480_at	14760	Gpr19	1	-0.30724	4.40455	-2.5513	0.0129411	-3.2694	-1.23734			70080
1442789_at	-	-	2	0.17896	6.10475	2.54964	0.0129972	-3.27151	1.13207			16522
1420133_at	433719	OTTMUSG00000001246	2	0.21326	4.22872	2.54921	0.0130121	-3.27207	1.1593			72103
1433148_at	75108	4930513N20Rik	1	-0.14668	3.84316	-2.54887	0.0130236	-3.2725	-1.10702			100038571
1425393_a_at	26400	Map2k7	2	0.19266	4.58721	2.54832	0.0130422	-3.2732	1.14287			52145
1438901_at	239706	BC024814	2	0.16554	5.56385	2.5475	0.0130702	-3.27424	1.12159			78723
1442921_at	-	-	2	0.15598	3.76539	2.54625	0.0131132	-3.27584	1.11418			16175
1417711_at	791343	ENSMUSG00000053358	2	0.22246	4.92059	2.54496	0.0131573	-3.27748	1.16672			23833
1450832_at	15424	Hoxc5	2	0.15288	3.54416	2.54177	0.0132673	-3.28154	1.11179			75082
1432307_at	74282	1700086D15Rik	2	0.17186	4.39482	2.54129	0.0132842	-3.28216	1.12651			74735
1421310_at	67722	4921517D21Rik	2	0.18358	3.65125	2.53868	0.0133749	-3.28548	1.1357			16554
1453717_s_at	330010	Ttll10	2	0.1429	3.44853	2.53714	0.0134286	-3.28743	1.10412			14626
1445636_at	-	-	1	-0.16902	4.06473	-2.53714	0.0134288	-3.28744	-1.12429			15061
1419394_s_at	20201	S100a8	2	0.20676	3.66654	2.53635	0.0134565	-3.28844	1.15409			64818
1458136_at	76626	Msi2	2	0.19704	6.44368	2.53567	0.0134803	-3.28931	1.14634			71863
1418767_at	170716	Cyp4f13	2	0.2727	4.92709	2.53484	0.0135095	-3.29036	1.20807			211623
1443911_at	-	-	1	-0.25352	5.30945	-2.53411	0.0135352	-3.29129	-1.19211			329540
1458954_at	621580	OTTMUSG00000011355	1	-0.3108	4.18197	-2.53315	0.0135693	-3.29252	-1.2404			75995
1419042_at	60440	Iigp1	1	-0.2187	3.41563	-2.53142	0.0136303	-3.2947	-1.16368			620631
1446162_at	93728	Pabpc5	1	-0.1407	3.06809	-2.52943	0.0137015	-3.29724	-1.10244			19291
1420347_at	18843	Plunc	2	0.87832	3.37872	2.52886	0.0137216	-3.29796	1.83823			217341
1424233_at	17286	Meox2	1	-0.13854	3.10306	-2.52784	0.0137581	-3.29925	-1.10079			26920
1439420_x_at	23887	Ggt5	2	0.22898	5.71902	2.52685	0.0137937	-3.30051	1.17201			77072
1455913_x_at	22139	Ttr	1	-1.9363	6.60487	-2.52315	0.0139271	-3.3052	-3.82723			408028
1456746_a_at	171486	Cd99l2	1	-0.51792	8.09842	-2.5229	0.0139361	-3.30551	-1.43189			16552
1455623_at	213006	Mfsd4	1	-0.16488	4.19592	-2.52214	0.0139635	-3.30647	-1.12107			56737
1433421_at	75164	4930527J03Rik	2	0.15884	6.14695	2.51957	0.0140571	-3.30973	1.11639			78892
1431685_at	75335	4930549O18Rik	1	-0.16152	3.22591	-2.51858	0.0140935	-3.31099	-1.11846			212989
1425841_at	208890	Slc26a7	1	-0.2151	4.93699	-2.51849	0.0140967	-3.3111	-1.16078			71313
1419596_at	13607	Eda	2	0.16884	4.93467	2.51727	0.0141415	-3.31264	1.12415			353156
1445491_at	96989	C79685	2	0.24324	5.18111	2.5171	0.0141475	-3.31285	1.18365			13649
1420227_at	-	-	2	0.16272	3.41046	2.51658	0.0141666	-3.31351	1.1194			75396
1437361_at	217122	OTTMUSG00000002043	2	0.17198	3.79238	2.51641	0.0141729	-3.31372	1.1266			216749
1427268_at	14246	Flg	1	-0.12584	3.12619	-2.51314	0.0142935	-3.31785	-1.09114			93881
1445365_at	109225	Ms4a7	2	0.13364	3.20648	2.51283	0.0143052	-3.31825	1.09706			13510
1433458_at	243676	E330021D16Rik	1	-0.17898	3.60781	-2.51277	0.0143075	-3.31833	-1.13208			12807
1429229_s_at	75216	4930534B04Rik	1	-0.27232	4.29206	-2.51124	0.0143642	-3.32025	-1.20775			26365
1418825_at	15944	Irgm1	1	-0.41872	5.19479	-2.50995	0.0144122	-3.32188	-1.33674			73229
1451856_at	227331	Gigyf2	1	-0.19648	5.0505	-2.50819	0.0144782	-3.3241	-1.1459			72621
1425654_a_at	65970	Lima1	1	-0.35866	6.14529	-2.50463	0.014612	-3.32858	-1.28223			171166
1450359_at	14343	Fut1	2	0.2004	5.21523	2.50219	0.0147046	-3.33166	1.14902			74966
1443181_at	-	-	1	-0.21998	5.5468	-2.50212	0.0147073	-3.33175	-1.16472			22035
1428098_a_at	67623	Tm7sf3	1	-0.27402	6.00203	-2.50204	0.0147103	-3.33185	-1.20917			16527
1423935_x_at	16664	Krt14	1	-0.1686	4.21033	-2.50188	0.0147164	-3.33205	-1.12397			73835
1442243_at	18628	Per3	2	0.23342	6.05578	2.50163	0.0147259	-3.33236	1.17562			75516
1445320_at	224111	Ubxn7	1	-0.3722	3.73933	-2.50088	0.0147546	-3.33331	-1.29433			637277
1457221_at	-	-	2	0.21654	4.0207	2.49739	0.0148882	-3.3377	1.16194			20758
1458777_at	110877	Slc18a1	1	-0.16044	3.5145	-2.49689	0.0149074	-3.33833	-1.11763			13909
1444981_at	19289	Igdcc3	2	0.1398	5.82015	2.4899	0.0151787	-3.3471	1.10175			16814
1449729_at	14175	Fgf4	2	0.15594	3.44635	2.4883	0.0152412	-3.3491	1.11415			71120
1451623_at	27395	Mrpl15	2	0.24042	4.68465	2.48669	0.0153046	-3.35112	1.18134			67035
1445068_at	240354	Malt1	2	0.18482	4.73067	2.48263	0.0154654	-3.35621	1.13668			11831
1441578_at	108673	Ccdc86	2	0.25334	5.09429	2.48174	0.0155008	-3.35732	1.19196			13801
1454118_at	74750	5830410O09Rik	2	0.17342	4.71004	2.47748	0.0156714	-3.36264	1.12773			19106
1459623_at	-	-	2	0.131	3.03853	2.47562	0.0157467	-3.36497	1.09505			241075
1418378_at	66557	Bpil1	2	0.20876	4.24673	2.47554	0.0157499	-3.36507	1.15569			66396
1440284_at	-	-	1	-0.16116	3.22109	-2.47531	0.0157589	-3.36535	-1.11819			75797
1432390_at	74403	4933400F21Rik	2	0.17746	3.56122	2.47468	0.0157846	-3.36614	1.13089			620253
1430890_at	70080	2210010C17Rik	2	0.22298	4.35607	2.47452	0.015791	-3.36634	1.16714			225825
1425707_a_at	16522	Kcnj6	2	0.2433	3.78237	2.47339	0.0158369	-3.36775	1.1837			381832
1430297_a_at	72103	Aplf	2	0.25118	5.75968	2.4711	0.0159304	-3.37061	1.19018			14130
1442020_at	100038571	OTTMUSG00000008822	2	0.18886	4.15314	2.46818	0.0160499	-3.37425	1.13986			73660
1457776_at	52145	D9Ertd720e	2	0.20544	3.5985	2.46818	0.0160501	-3.37425	1.15304			74383
1432742_at	-	-	2	0.16942	5.07675	2.46777	0.0160667	-3.37475	1.12461			100201
1454249_at	78723	D530049N12Rik	2	0.1546	3.69231	2.46753	0.0160768	-3.37506	1.11311			277939
1421473_at	16175	Il1a	2	0.12734	3.17936	2.46654	0.0161175	-3.37629	1.09228			70292
1446985_at	-	-	1	-0.19384	4.31347	-2.46613	0.0161346	-3.3768	-1.1438			67967
1460218_at	23833	Cd52	1	-0.27084	4.37453	-2.4646	0.0161978	-3.3787	-1.20651			23806
1454560_at	75082	4930519N06Rik	2	0.19454	3.42073	2.46457	0.0161988	-3.37873	1.14436			29815
1436199_at	74735	Trim14	1	-0.19218	4.05047	-2.46354	0.016242	-3.38003	-1.14249			791308
1433159_at	16554	Kif13b	2	0.22548	4.2137	2.45939	0.0164152	-3.38518	1.16917			12958
1427803_at	-	-	2	0.18	3.90796	2.45925	0.0164208	-3.38535	1.13288			98733
1441296_at	-	-	2	0.15508	4.78996	2.45819	0.0164655	-3.38667	1.11348			117591
1416694_at	14626	Gk2	2	0.13304	2.97585	2.45738	0.0164997	-3.38767	1.0966			17110
1454281_at	65246	Xpo7	2	0.26608	3.86026	2.45411	0.016638	-3.39173	1.20254			27281
1421596_s_at	15061	H28	1	-0.19956	3.6323	-2.45281	0.0166934	-3.39334	-1.14835			52549
1427290_at	64818	Krt81	2	0.15092	7.02428	2.45179	0.0167369	-3.39461	1.11028			97516
1429924_at	71863	1700019O17Rik	2	0.18666	5.10602	2.45131	0.0167573	-3.3952	1.13813			76714
1452590_a_at	211623	Plac9	2	0.35904	6.21672	2.45099	0.0167711	-3.3956	1.28257			69550
1457844_a_at	329540	8430427H17Rik	2	0.19894	4.31198	2.44998	0.0168143	-3.39685	1.14785			17450
1431927_at	75995	5033417F24Rik	2	0.18098	4.49443	2.44716	0.0169356	-3.40034	1.13365			77756
1455921_at	620631	Ttc30a2	2	0.1999	3.32689	2.44651	0.0169639	-3.40115	1.14862			109284
1436940_at	19291	Purb	2	0.1459	4.48294	2.44583	0.0169931	-3.40199	1.10642			14235
1456679_at	-	-	1	-0.18202	4.06543	-2.44563	0.0170018	-3.40223	-1.13447			75841
1442902_at	217341	Qrich2	2	0.13866	3.44405	2.44519	0.0170209	-3.40278	1.10088			56460
1442895_at	-	-	1	-0.14144	3.4205	-2.44454	0.0170492	-3.40359	-1.10301			15519
1421004_at	26920	Cep110	1	-0.24956	5.28455	-2.44442	0.0170543	-3.40373	-1.18884			19271
1441601_at	-	-	1	-0.20646	3.70986	-2.44438	0.017056	-3.40378	-1.15385			15891
1432788_at	77072	6720420G18Rik	1	-0.15016	3.2145	-2.44438	0.017056	-3.40378	-1.10969			97655
1456425_at	408028	9230115E21Rik	1	-0.16832	4.16781	-2.44391	0.0170766	-3.40436	-1.12375			269400
1428316_a_at	67391	Fundc2	2	0.30818	8.90267	2.44306	0.0171135	-3.40541	1.23814			245423
1453193_s_at	16552	Kif12	2	0.16098	3.63971	2.43984	0.0172544	-3.40939	1.11805			68498
1433144_at	56737	Alg2	2	0.13496	3.48043	2.43879	0.0173004	-3.41069	1.09806			547431
1449736_at	-	-	1	-0.13228	3.11014	-2.4381	0.017331	-3.41154	-1.09602			51902
1457818_at	-	-	2	0.1772	3.68244	2.43806	0.0173327	-3.41159	1.13069			75138
1460458_at	78892	Crispld2	2	0.2427	4.57647	2.43766	0.0173503	-3.41208	1.1832			105670
1425729_at	212989	Best2	2	0.19266	4.72791	2.43664	0.0173953	-3.41334	1.14287			171506
1432381_a_at	71313	Fsip1	1	-0.18096	3.19052	-2.43559	0.0174416	-3.41463	-1.13364			83964
1421335_a_at	353156	Egfl7	2	0.19472	4.62976	2.43466	0.0174831	-3.41578	1.1445			56622
1457563_at	13649	Egfr	2	0.15338	3.35998	2.43403	0.017511	-3.41656	1.11217			211484
1418916_a_at	75396	Spp2	2	0.19284	4.16041	2.43261	0.0175744	-3.41831	1.14301			50817
1425943_at	216749	Nmur2	2	0.17328	5.34594	2.43148	0.0176245	-3.41969	1.12762			11490
1422729_at	93881	Pcdhb10	1	-0.23628	5.79381	-2.43147	0.0176253	-3.41971	-1.17795			17341
1458000_at	13510	Dsg1a	2	0.13016	3.25706	2.43025	0.0176796	-3.42121	1.09442			102182
1459772_at	12807	Hps3	2	0.16484	3.62751	2.43017	0.0176835	-3.42131	1.12104			13876
1446669_at	-	-	2	0.20452	3.72307	2.42927	0.0177237	-3.42241	1.1523			110279
1458846_at	-	-	1	-0.11914	2.98267	-2.42527	0.0179045	-3.42734	-1.08609			56322
1460681_at	26365	Ceacam1	2	0.17264	6.45186	2.42311	0.0180027	-3.42999	1.12712			14562
1453668_at	73229	3110052M02Rik	1	-0.28086	3.87166	-2.42268	0.0180222	-3.43051	-1.21492			74093
1453518_at	72621	Pdzd11	2	0.22786	4.66065	2.42166	0.0180687	-3.43176	1.1711			76856
1450148_at	171166	Mcoln3	1	-0.14992	3.60727	-2.42033	0.0181297	-3.4334	-1.10951			67015
1453838_at	74966	4930471G03Rik	2	0.15642	3.49796	2.4199	0.0181495	-3.43393	1.11452			328329
1441833_at	-	-	2	0.1966	4.03459	2.41853	0.0182125	-3.43561	1.14599			329626
1420412_at	22035	Tnfsf10	2	0.1854	3.85555	2.41808	0.0182333	-3.43616	1.13713			75687
1425342_a_at	16527	Kcnk3	2	0.18068	3.83356	2.41767	0.0182522	-3.43666	1.13342			243816
1429245_at	66567	2510022D24Rik	2	0.24474	5.73014	2.41588	0.0183348	-3.43885	1.18488			56696
1445045_at	103806	Maml1	2	0.13992	3.26439	2.4158	0.0183387	-3.43895	1.10184			74188
1440216_at	73835	Ifitm5	2	0.20032	4.61324	2.41409	0.0184179	-3.44104	1.14895			104932
1442366_at	-	-	2	0.22668	5.6005	2.41138	0.0185446	-3.44437	1.17014			117590
1420206_at	-	-	2	0.16652	3.40914	2.41086	0.018569	-3.44501	1.12235			67119
1455770_at	-	-	2	0.15812	3.39699	2.41041	0.0185898	-3.44555	1.11583			57905
1452972_at	75516	Ttc32	2	0.2821	6.13537	2.40978	0.0186198	-3.44633	1.21596			59287
1457959_at	637277	LOC637277	1	-0.17306	3.6256	-2.40857	0.0186766	-3.4478	-1.12745			20679
1420771_at	20758	Sprr2d	2	0.17006	5.21911	2.40836	0.0186863	-3.44806	1.12511			75914
1451600_s_at	13909	EG13909	2	0.1469	4.21683	2.39898	0.0191334	-3.45951	1.10719			19108
1427400_at	16814	Lbx1	2	0.17436	4.83355	2.39847	0.0191576	-3.46012	1.12846			14055
1432341_at	71120	1700022A22Rik	2	0.17466	3.41104	2.39716	0.0192212	-3.46173	1.1287			70450
1439524_at	67035	Dnajb4	2	0.23576	4.92701	2.39645	0.0192553	-3.46259	1.17753			71248
1447974_s_at	11831	Aqp6	2	0.17546	4.21148	2.39632	0.0192618	-3.46275	1.12932			237073
1443769_at	13801	Enam	2	0.10692	2.9048	2.39526	0.0193133	-3.46404	1.07693			66112
1422005_at	19106	Eif2ak2	1	-0.38604	6.07092	-2.39401	0.0193741	-3.46556	-1.3068			17005
1438108_at	241075	Plekhm3	1	-0.23584	5.43537	-2.39126	0.0195082	-3.4689	-1.17759			78115
1421383_at	66396	Ccdc82	1	-0.2173	4.08089	-2.39079	0.019531	-3.46947	-1.16256			75744
1432897_at	75797	4930435N07Rik	2	0.12526	3.3013	2.39049	0.019546	-3.46984	1.0907			243612
1447456_x_at	620253	Dcpp3	2	0.22668	5.79822	2.38636	0.0197496	-3.47486	1.17014			78257
1445388_at	225825	Cd226	1	-0.13538	3.39505	-2.38557	0.0197888	-3.47582	-1.09838			78304
1421490_at	381832	Prpmp5	1	-0.1326	3.62543	-2.38432	0.0198505	-3.47732	-1.09627			13085
1451941_a_at	14130	Fcgr2b	1	-0.19824	4.68217	-2.38421	0.0198562	-3.47746	-1.1473			12745
1425878_at	73660	Cabp4	2	0.18182	3.60561	2.38342	0.0198956	-3.47842	1.13431			21761
1430993_at	74383	Ubap2l	1	-0.1932	4.19319	-2.38273	0.0199301	-3.47926	-1.1433			75581
1434307_at	100201	Tmem64	1	-0.28274	7.52733	-2.37786	0.0201743	-3.48515	-1.2165			69347
1446875_at	-	-	1	-0.19422	4.01008	-2.3776	0.0201874	-3.48547	-1.14411			71003
1459644_at	277939	C2cd3	2	0.17718	4.73387	2.37715	0.0202102	-3.48601	1.13067			70834
1458100_at	-	-	2	0.15066	3.30426	2.3761	0.0202634	-3.48728	1.11008			12799
1456361_at	70292	Afap1	1	-0.62724	4.40067	-2.37492	0.0203233	-3.48871	-1.54461			12482
1459647_at	67967	Pold3	1	-0.17652	3.79357	-2.37487	0.0203258	-3.48877	-1.13015			76332
1460090_at	23806	Arih1	1	-0.19798	4.12248	-2.37483	0.0203281	-3.48883	-1.14709			13184
1431564_at	29815	Bcar3	1	-0.17454	4.46594	-2.37225	0.0204592	-3.49193	-1.1286			100126228
1446515_at	791308	ENSMUSG00000054044	2	0.23626	5.39449	2.37216	0.020464	-3.49205	1.17794			80384
1419011_at	12958	Cryba2	2	0.15874	4.38949	2.37165	0.0204901	-3.49266	1.11631			171543
1460414_at	98733	Obsl1	2	0.21592	5.11837	2.37135	0.0205054	-3.49303	1.16144			13207
1426568_at	117591	Slc2a9	1	-0.29214	4.13857	-2.37118	0.0205139	-3.49323	-1.22446			11634
1445788_at	-	-	2	0.20036	4.39317	2.36942	0.0206043	-3.49535	1.14899			100465
1436996_x_at	17110	Lyz1	2	0.38154	4.74412	2.36814	0.0206705	-3.4969	1.30273			59048
1443342_at	-	-	2	0.15852	3.88656	2.36635	0.0207629	-3.49906	1.11614			83408
1428991_at	27281	Hrasls	1	-0.22086	3.93829	-2.36633	0.0207641	-3.49909	-1.16543			319236
1445927_at	52549	D13Ertd212e	2	0.19198	4.72707	2.36507	0.0208291	-3.5006	1.14233			329470
1459685_at	97516	C77683	2	0.21026	4.63913	2.3648	0.0208433	-3.50093	1.1569			68929
1432290_at	76714	1700040G22Rik	2	0.20722	4.24631	2.36407	0.0208814	-3.50181	1.15446			210417
1447393_at	-	-	2	0.20644	4.65769	2.36262	0.020957	-3.50356	1.15384			70286
1424921_at	69550	Bst2	1	-0.26372	5.48618	-2.36201	0.0209888	-3.50429	-1.20057			74279
1419418_a_at	17450	Morc1	2	0.11138	3.04334	2.36137	0.0210224	-3.50506	1.08026			16993
1432804_at	77756	A230101C19Rik	2	0.15848	3.28052	2.35785	0.0212074	-3.5093	1.11611			66887
1420017_at	216350	Tspan8	2	0.26522	4.9068	2.35639	0.0212842	-3.51104	1.20182			16534
1456564_at	109284	C030046I01Rik	2	0.21106	5.40468	2.3535	0.0214378	-3.51452	1.15754			71341
1437138_at	14235	Foxm1	2	0.15962	3.45112	2.3532	0.021454	-3.51488	1.11699			71406
1429426_at	75841	Rnf139	1	-0.20554	3.69387	-2.35244	0.0214942	-3.51579	-1.15312			68720
1418832_at	56460	Pkp3	2	0.1432	3.33124	2.35043	0.0216021	-3.51821	1.10435			226049
1441827_x_at	15519	Hsp90aa1	2	0.13834	3.25689	2.34977	0.0216373	-3.51899	1.10064			76195
1449740_s_at	13511	Dsg2	2	0.2078	3.49872	2.34536	0.0218752	-3.52427	1.15493			545428
1425588_at	19271	Ptprj	1	-0.19424	4.86388	-2.3449	0.0219004	-3.52483	-1.14412			99820
1417485_at	15891	Ibsp	2	0.17876	3.63733	2.34478	0.0219069	-3.52497	1.13191			278304
1460264_at	97655	C81600	2	0.17374	4.19603	2.34216	0.0220499	-3.52811	1.12798			381667
1444242_at	24059	Slco2a1	1	-0.1637	4.75074	-2.34143	0.0220893	-3.52897	-1.12016			70005
1436728_s_at	269400	Rtel1	2	0.23102	7.08549	2.33932	0.0222052	-3.5315	1.17366			11998
1441244_at	-	-	2	0.23542	5.6492	2.33906	0.0222197	-3.53182	1.17725			19883
1442734_at	-	-	2	0.15618	4.08171	2.33773	0.022293	-3.5334	1.11433			546752
1440692_at	245423	Gm364	1	-0.15948	3.43667	-2.33759	0.0223004	-3.53356	-1.11688			230612
1445860_at	68498	Tspan11	2	0.15592	3.4936	2.33737	0.0223124	-3.53382	1.11413			16478
1442199_at	547431	Btnl2	2	0.18078	4.79661	2.33715	0.022325	-3.5341	1.1335			11695
1453929_at	51902	Rnf24	1	-0.25324	4.90495	-2.33703	0.0223316	-3.53424	-1.19188			12499
1431633_x_at	75138	4930526L06Rik	2	0.12	2.91638	2.33646	0.0223628	-3.53491	1.08673			52139
1447634_x_at	105670	Rcbtb2	2	0.20196	5.59198	2.33585	0.0223965	-3.53564	1.15026			212647
1416518_at	171506	H1foo	2	0.20232	4.09296	2.33536	0.0224241	-3.53623	1.15055			15574
1423504_at	83964	Jam3	2	0.22906	5.00744	2.33388	0.0225058	-3.53799	1.17207			19134
1440040_at	-	-	1	-0.21336	4.07865	-2.33171	0.0226273	-3.54059	-1.15939			77749
1450801_at	56622	Adam21	2	0.17484	5.18703	2.33017	0.0227135	-3.54242	1.12884			18503
1447283_at	211484	Tsga10	1	-0.17622	4.44234	-2.32953	0.0227491	-3.54318	-1.12992			68169
1450817_at	50817	Solh	2	0.17966	3.95675	2.32857	0.0228031	-3.54432	1.13262			330479
1425170_a_at	11490	Adam15	2	0.27602	5.21948	2.32809	0.0228301	-3.54489	1.21085			70713
1449233_at	17341	Bhlha15	2	0.16408	4.80555	2.3257	0.0229651	-3.54773	1.12045			16164
1457301_at	102182	AI931714	1	-0.2572	4.86033	-2.32545	0.0229794	-3.54803	-1.19516			15950
1457124_at	-	-	1	-0.23058	4.44946	-2.32334	0.0230991	-3.55054	-1.17331			574428
1425370_a_at	13876	Erg	2	0.18938	4.64346	2.3202	0.0232788	-3.55428	1.14027			103784
1427265_at	110279	Bcr	2	0.17598	4.60278	2.32008	0.0232856	-3.55442	1.12973			15116
1448518_at	56322	Timm22	1	-0.1767	5.11073	-2.31994	0.0232936	-3.55458	-1.1303			73264
1460057_at	14562	Gdf3	2	0.15536	4.9149	2.31757	0.02343	-3.5574	1.1137			231946
1432291_at	74093	0610033M10Rik	2	0.20262	4.79478	2.31709	0.0234574	-3.55796	1.15079			231507
1432146_at	76856	Catsper3	2	0.15546	3.74013	2.31674	0.0234775	-3.55837	1.11378			18739
1453605_s_at	67015	Ccdc91	1	-0.27614	5.2202	-2.3156	0.0235439	-3.55973	-1.21095			14680
1446895_at	-	-	2	0.16182	3.22519	2.31497	0.02358	-3.56047	1.1187			233046
1454591_at	328329	Mast4	2	0.15942	3.81845	2.314	0.0236363	-3.56162	1.11684			54451
1443200_at	329626	OTTMUSG00000007392	2	0.1489	3.82922	2.31371	0.0236534	-3.56197	1.10872			15423
1440239_at	75687	Fam65a	2	0.206	4.80123	2.31324	0.0236806	-3.56252	1.15349			27399
1445954_at	-	-	2	0.17636	4.07735	2.31063	0.0238332	-3.56562	1.13003			60534
1446554_at	243816	Gp6	2	0.16508	4.45353	2.30928	0.0239119	-3.56721	1.12123			76757
1421755_at	56696	Gpr132	2	0.13092	3.23114	2.30907	0.0239242	-3.56746	1.09499			75011
1424387_at	74188	Prl8a8	2	0.13932	3.27508	2.3089	0.0239344	-3.56766	1.10139			432600
1442012_at	104932	AU015791	2	0.12612	6.38326	2.30829	0.0239704	-3.56838	1.09135			328949
1421466_at	117590	Asb10	2	0.13554	4.66087	2.30683	0.0240562	-3.57011	1.0985			77667
1420430_a_at	67119	2510048L02Rik	1	-0.2055	4.71703	-2.30647	0.0240778	-3.57054	-1.15309			14159
1419357_at	57905	Isy1	2	0.25904	6.18857	2.30591	0.0241105	-3.57119	1.19668			100710
1418570_at	59287	Ncstn	2	0.25618	5.35528	2.30495	0.0241675	-3.57233	1.19431			12168
1426018_a_at	20679	Sox6	1	-0.27638	4.96665	-2.30484	0.0241742	-3.57246	-1.21115			75808
1454250_at	75914	Exoc6b	1	-0.16074	4.6223	-2.30476	0.0241788	-3.57255	-1.11786			80794
1424287_at	19108	Prkx	1	-0.42654	5.92544	-2.30427	0.0242078	-3.57313	-1.34401			69217
1429629_at	14055	Ezh1	1	-0.16456	3.17086	-2.30333	0.0242634	-3.57424	-1.12082			108837
1428992_at	70450	Unc13d	2	0.15896	4.34622	2.30158	0.0243677	-3.5763	1.11648			381695
1454210_at	71248	4933428M09Rik	2	0.15464	3.99336	2.30146	0.0243752	-3.57645	1.11314			93835
1440937_at	237073	Rbm41	1	-0.20786	4.65169	-2.30133	0.0243827	-3.5766	-1.15497			20890
1446074_at	66112	Mosc1	2	0.15496	4.32351	2.30091	0.0244079	-3.5771	1.11339			381922
1460300_a_at	17005	Ltk	2	0.3155	5.24072	2.29977	0.024476	-3.57844	1.24444			71238
1432451_at	78115	4930445E18Rik	2	0.13858	3.98055	2.29799	0.0245828	-3.58053	1.10082			77820
1453049_at	75744	Svip	1	-0.20688	6.71078	-2.29791	0.0245878	-3.58063	-1.15419			77225
1440642_at	243612	D630042P16Rik	1	-0.18148	4.73457	-2.29772	0.0245993	-3.58086	-1.13405			668421
1444868_at	78257	Lrrc9	2	0.17192	3.81719	2.29464	0.024785	-3.58448	1.12656			69445
1428526_at	78304	Lsmd1	2	0.18332	9.52389	2.29291	0.0248903	-3.58652	1.13549			13982
1418821_at	13085	Cyp2a12	2	0.19358	4.7656	2.29273	0.0249012	-3.58673	1.1436			667597
1430240_a_at	12745	Clgn	1	-0.14224	3.16817	-2.29141	0.0249819	-3.58829	-1.10362			223864
1438597_x_at	21761	Morf4l1	2	0.09566	11.624	2.29137	0.0249841	-3.58833	1.06855			72145
1422927_at	75581	Yipf7	2	0.15848	4.91305	2.29131	0.024988	-3.5884	1.11611			14950
1430284_at	69347	1700008P02Rik	2	0.16868	3.74159	2.29053	0.0250354	-3.58931	1.12403			74066
1446287_at	71003	4931440B09Rik	2	0.14546	4.25423	2.28977	0.0250821	-3.59021	1.10608			18511
1430556_at	70834	Spag9	1	-0.17924	4.56473	-2.28781	0.0252024	-3.59251	-1.13229			11798
1449296_a_at	12799	Cnp	2	0.2334	6.32615	2.28756	0.0252174	-3.5928	1.1756			67158
1423226_at	12482	Ms4a1	2	0.20348	3.79376	2.28702	0.0252511	-3.59344	1.15147			218693
1416932_at	76332	Cog2	2	0.18154	7.11105	2.28653	0.025281	-3.59401	1.13409			100041196
1459725_s_at	13184	Dcpp1	2	0.13984	3.33208	2.28531	0.0253566	-3.59545	1.10178			18115
1431209_s_at	100126228	ENSMUSG00000051562	1	-0.17484	3.79113	-2.28529	0.0253576	-3.59547	-1.12884			69444
1458317_at	-	-	2	0.26782	4.85121	2.28443	0.025411	-3.59648	1.20399			12371
1453249_a_at	80384	Tex21	2	0.1397	3.44199	2.28439	0.025413	-3.59652	1.10168			97983
1422995_at	171543	Bmf	1	-0.15862	3.7744	-2.28388	0.0254451	-3.59712	-1.11622			16174
1433810_x_at	13207	Ddx5	1	-0.21682	4.77159	-2.28314	0.0254907	-3.59798	-1.16217			75137
1419241_a_at	11634	Aire	2	0.17606	5.06474	2.28278	0.025513	-3.59841	1.12979			75843
1440919_at	100465	Mobkl2c	2	0.20262	5.16181	2.2826	0.0255245	-3.59862	1.15079			56373
1443706_at	59048	C1galt1c1	2	0.18108	4.10054	2.2825	0.0255307	-3.59874	1.13373			140486
1449220_at	83408	Gimap3	2	0.20362	4.82279	2.28242	0.0255356	-3.59883	1.15158			22761
1446852_at	-	-	1	-0.11914	3.07933	-2.28226	0.0255455	-3.59902	-1.08609			244810
1445271_at	319236	9230105E10Rik	1	-0.15348	3.7313	-2.28145	0.0255961	-3.59997	-1.11225			24014
1429421_at	329470	Accs	2	0.1779	6.35469	2.28066	0.0256454	-3.60089	1.13124			20537
1460452_at	68929	Mospd3	1	-0.16246	5.93378	-2.28016	0.0256765	-3.60148	-1.11919			114672
1445115_at	210417	Thsd7b	2	0.18912	5.86349	2.2799	0.0256929	-3.60178	1.14007			16370
1431764_at	70286	2310067P03Rik	1	-0.14334	3.47592	-2.27926	0.0257332	-3.60254	-1.10446			97142
1420205_at	-	-	2	0.1472	3.60467	2.27802	0.025811	-3.60399	1.10742			57737
1453453_at	74279	1700080O16Rik	2	0.18014	4.09168	2.27712	0.0258673	-3.60504	1.13299			67790
1445424_at	-	-	2	0.15668	3.96616	2.27688	0.0258827	-3.60532	1.11472			72873
1426807_at	16993	Lta4h	2	0.21704	3.96435	2.2766	0.0258999	-3.60564	1.16235			19253
1436655_at	66887	Lonp2	2	0.24888	4.59648	2.27652	0.0259048	-3.60573	1.18828			52481
1421038_a_at	16534	Kcnn4	1	-0.13922	3.78317	-2.275	0.026001	-3.60752	-1.10131			22227
1454468_at	71341	5430434N17Rik	1	-0.1147	2.95916	-2.27471	0.0260193	-3.60785	-1.08275			320020
1452993_at	71406	5430416O09Rik	2	0.16702	3.56608	2.27458	0.0260273	-3.608	1.12274			20360
1460140_at	-	-	2	0.13288	3.1563	2.27421	0.0260512	-3.60844	1.09648			74215
1445182_at	-	-	2	0.16318	3.71568	2.27349	0.0260965	-3.60928	1.11975			15365
1419409_at	68720	Lce1b	2	0.16108	3.95341	2.27264	0.0261505	-3.61027	1.11812			22337
1426867_at	226049	Dmrt2	1	-0.23194	3.57126	-2.27105	0.0262518	-3.61213	-1.17441			26878
1454483_at	76195	6330590E21Rik	1	-0.18466	3.94462	-2.26947	0.0263528	-3.61397	-1.13655			22169
1429946_at	545428	2610301F02Rik	2	0.23872	5.20661	2.2674	0.0264851	-3.61638	1.17995			101476
1444945_at	99820	AU024605	2	0.11016	3.34993	2.26675	0.0265269	-3.61714	1.07935			71838
1438340_at	278304	Zfp385c	2	0.12292	4.21104	2.26638	0.026551	-3.61757	1.08894			75300
1440419_at	381667	Gm1679	2	0.1511	3.56752	2.26481	0.0266525	-3.61941	1.11042			23937
1436574_at	70005	1700029I01Rik	1	-0.24702	5.66778	-2.26417	0.0266938	-3.62015	-1.18675			80290
1450794_at	11998	Avp	2	0.15248	5.62695	2.26288	0.0267771	-3.62165	1.11148			101185
1424035_at	19883	Rora	2	0.15908	4.43569	2.26281	0.0267819	-3.62173	1.11657			75288
1437766_at	-	-	1	-0.21836	5.16396	-2.26071	0.0269182	-3.62417	-1.16341			321008
1436626_at	68498	Tspan11	1	-0.14778	3.53944	-2.26045	0.0269353	-3.62448	-1.10786			54601
1432637_at	546752	546752	2	0.15846	4.7918	2.25985	0.0269742	-3.62517	1.1161			320227
1440779_s_at	230612	Slc5a9	2	0.21648	5.43802	2.2598	0.0269779	-3.62524	1.1619			21807
1459737_s_at	22139	Ttr	1	-1.6103	7.65757	-2.25879	0.027044	-3.62641	-3.05315			20129
1440265_at	16478	Jund	2	0.1916	4.42571	2.25708	0.0271557	-3.62839	1.14203			69270
1421737_at	11695	Alx4	2	0.18178	3.8747	2.25694	0.0271648	-3.62855	1.13428			246102
1451765_a_at	12499	Entpd5	1	-0.2755	5.74777	-2.25564	0.0272503	-3.63006	-1.21041			320737
1446813_s_at	52139	D5Ertd560e	2	0.1636	3.95552	2.25524	0.0272772	-3.63053	1.12008			18630
1452375_at	212647	Aldh4a1	2	0.1764	6.4035	2.25421	0.0273448	-3.63172	1.13006			21646
1425366_a_at	15574	Hus1	1	-0.21656	4.1409	-2.25388	0.0273669	-3.63211	-1.16196			109979
1451732_at	19134	Prpf4b	1	-0.25192	5.91475	-2.25165	0.0275146	-3.63469	-1.19079			101869
1454392_at	77749	9230112J17Rik	1	-0.11166	3.1136	-2.25065	0.0275809	-3.63585	-1.08047			215632
1443476_at	18503	Pax1	2	0.18746	4.74831	2.2505	0.0275911	-3.63602	1.13876			67943
1425637_at	-	-	2	0.17864	4.81041	2.25013	0.0276156	-3.63645	1.13182			347711
1453225_at	68169	A930038C07Rik	1	-0.30716	3.40627	-2.24977	0.02764	-3.63687	-1.23727			666185
1446634_at	330479	D830036C21Rik	1	-0.1691	3.53263	-2.24911	0.0276839	-3.63764	-1.12436			16865
1430229_at	70713	Gpr137c	2	0.2626	5.33753	2.24854	0.0277222	-3.6383	1.19964			16541
1425625_at	16164	Il13ra1	2	0.15266	3.48677	2.24777	0.0277734	-3.63918	1.11162			68178
1425008_a_at	15950	Ifi203	2	0.17794	3.74001	2.24721	0.0278109	-3.63983	1.13127			73293
1438498_at	574428	Zmynd15	2	0.15988	3.90571	2.24616	0.0278818	-3.64105	1.11719			23796
1446846_at	-	-	2	0.27054	4.4908	2.24597	0.0278943	-3.64127	1.20626			109620
1447230_at	103784	Wdr92	2	0.13928	4.19831	2.24576	0.0279083	-3.64151	1.10136			74239
1420590_at	15116	Has1	2	0.21072	4.80368	2.24527	0.0279414	-3.64208	1.15727			21366
1432779_at	73264	1700037N05Rik	2	0.15778	5.54703	2.24504	0.027957	-3.64235	1.11557			75793
1434428_at	231946	D330028D13Rik	1	-0.24992	4.5759	-2.24359	0.0280552	-3.64403	-1.18914			320181
1447281_at	-	-	2	0.16806	3.82746	2.2427	0.0281154	-3.64505	1.12355			12622
1451335_at	231507	Plac8	1	-0.14022	3.65486	-2.24097	0.0282327	-3.64705	-1.10207			11576
1438854_x_at	18739	Pitpnm1	1	-0.16306	5.84352	-2.24049	0.0282654	-3.64761	-1.11966			69592
1446359_at	14680	Gnal	2	0.22616	4.04748	2.23898	0.0283678	-3.64934	1.16972			74913
1425380_at	233046	Rasgrp4	2	0.15632	4.69284	2.23729	0.0284837	-3.6513	1.11444			110593
1437328_x_at	54451	Cpsf3	2	0.10252	3.11411	2.23669	0.0285247	-3.65198	1.07365			110084
1422870_at	15423	Hoxc4	2	0.2114	4.25605	2.23656	0.0285337	-3.65214	1.15781			11610
1438846_x_at	27399	Ip6k1	1	-0.14068	3.22878	-2.23553	0.0286047	-3.65333	-1.10242			407831
1420960_at	60534	Fancg	2	0.28052	5.51928	2.23546	0.0286094	-3.65341	1.21463			227394
1450912_at	12482	Ms4a1	1	-0.09956	3.32335	-2.2347	0.0286616	-3.65428	-1.07145			73920
1426144_x_at	76757	Trdn	2	0.17452	3.41765	2.23461	0.028668	-3.65439	1.12859			212555
1433326_at	75011	4930488N24Rik	2	0.17484	4.47984	2.23434	0.0286861	-3.65469	1.12884			109226
1425166_at	19650	Rbl1	1	-0.2389	3.74936	-2.23432	0.0286874	-3.65471	-1.18009			54380
1430703_at	432600	OTTMUSG00000002191	1	-0.1323	3.25665	-2.23275	0.028796	-3.65652	-1.09604			83674
1459752_at	328949	Mcc	2	0.17386	3.38129	2.2322	0.0288344	-3.65716	1.12807			15163
1430949_at	77667	9130231A04Rik	1	-0.18634	4.21682	-2.23088	0.0289256	-3.65867	-1.13787			11765
1452410_a_at	14159	Fes	1	-0.18934	4.36555	-2.23085	0.0289278	-3.65871	-1.14024			83433
1441553_at	100710	Pds5b	1	-0.17934	4.14435	-2.23077	0.0289336	-3.65881	-1.13237			18605
1419616_at	12168	Bmpr2	1	-0.54244	6.76986	-2.22956	0.0290172	-3.66019	-1.45643			67663
1440703_at	-	-	2	0.1664	4.77883	2.22914	0.0290466	-3.66067	1.12225			233806
1430790_at	75808	4930485G23Rik	1	-0.1411	3.59039	-2.22894	0.0290606	-3.66091	-1.10275			382097
1431692_a_at	80794	Cblc	2	0.14332	5.69704	2.2287	0.0290778	-3.66119	1.10444			73827
1425867_at	69217	Plekha4	2	0.1705	3.53426	2.22809	0.0291203	-3.66189	1.12545			218311
1434282_at	108837	Ibtk	1	-0.41966	4.22624	-2.22735	0.0291716	-3.66273	-1.33761			59009
1435408_at	381695	N4bp2l2	2	0.18108	3.31359	2.22602	0.0292649	-3.66426	1.13373			66548
1417920_at	93835	Amn	1	-0.21874	4.72155	-2.22457	0.029367	-3.66593	-1.16372			78109
1422228_at	20890	Wnt8a	2	0.18618	4.36668	2.22384	0.0294182	-3.66676	1.13775			71290
1436255_at	381922	D830044I16Rik	2	0.17636	4.83447	2.22226	0.0295297	-3.66858	1.13003			52204
1459940_at	71238	Acn9	1	-0.14206	3.16191	-2.2209	0.029626	-3.67014	-1.10348			332427
1454352_at	77820	A930028O11Rik	2	0.1432	3.49448	2.22087	0.0296283	-3.67017	1.10435			13361
1431641_at	77225	9330161L09Rik	2	0.15708	3.70212	2.2207	0.0296402	-3.67037	1.11503			625286
1455530_at	668421	Ighv14-2	2	0.1603	3.68938	2.22067	0.0296422	-3.6704	1.11752			75037
1448030_at	69445	1700023D09Rik	2	0.15952	4.1787	2.22002	0.0296887	-3.67115	1.11692			78459
1421244_at	13982	Esr1	2	0.14502	3.55728	2.21945	0.0297288	-3.6718	1.10575			67245
1425394_at	667597	BC023105	2	0.14838	3.71943	2.21943	0.0297306	-3.67182	1.10832			17095
1424471_at	223864	Rapgef3	2	0.37756	6.0375	2.21881	0.0297745	-3.67253	1.29914			69062
1447433_at	72145	Wdfy3	1	-0.159	4.36132	-2.21821	0.0298171	-3.67322	-1.11651			28105
1428856_at	14950	H13	1	-0.39424	4.76722	-2.21811	0.0298245	-3.67333	-1.31425			140491
1431509_at	74066	4933404G15Rik	2	0.1824	4.27998	2.21476	0.0300644	-3.67717	1.13477			14727
1421247_at	18511	Pax9	2	0.15906	4.99924	2.21461	0.0300749	-3.67734	1.11656			228012
1458537_at	-	-	2	0.19186	4.54587	2.21367	0.030143	-3.67842	1.14224			231672
1442708_at	-	-	1	-0.29782	3.63923	-2.21357	0.0301501	-3.67853	-1.22929			380856
1450232_at	11798	Xiap	2	0.21804	5.3826	2.2129	0.0301981	-3.67929	1.16315			320522
1456820_at	-	-	2	0.14132	4.96316	2.21218	0.0302502	-3.68012	1.10291			243813
1435278_at	67158	Sft2d3	2	0.21354	5.13412	2.21212	0.0302546	-3.68019	1.15953			319748
1456852_at	218693	Paip1	2	0.20618	4.98179	2.21192	0.0302692	-3.68042	1.15363			72504
1458600_at	100041196	OTTMUSG00000011524	2	0.19066	4.28679	2.2116	0.0302919	-3.68078	1.14129			69665
1432608_at	18115	Nnt	2	0.2054	4.3779	2.21127	0.0303161	-3.68116	1.15301			11992
1455920_x_at	69444	Lyzl6	2	0.12934	3.071	2.21099	0.0303365	-3.68148	1.09379			16396
1426125_a_at	12371	Casp9	2	0.1971	4.57537	2.20918	0.0304673	-3.68354	1.14639			216846
1447267_at	97983	C85319	2	0.20498	3.59614	2.20904	0.030478	-3.68371	1.15267			16509
1421291_at	16174	Il18rap	2	0.1541	3.86101	2.20683	0.0306391	-3.68623	1.11273			12166
1437641_at	75137	Rprd2	1	-0.22904	4.55774	-2.2064	0.0306701	-3.68671	-1.17205			27785
1433036_at	75843	4930564B12Rik	2	0.18618	4.38497	2.20517	0.0307601	-3.68812	1.13775			100017
1436367_at	-	-	1	-0.24618	4.49396	-2.2051	0.0307654	-3.6882	-1.18606			22786
1432835_at	56373	Cpb2	1	-0.11258	3.2968	-2.20388	0.0308547	-3.68959	-1.08116			69478
1449210_at	140486	Igf2bp1	1	-0.34394	4.6861	-2.20372	0.0308667	-3.68977	-1.26922			104509
1423603_at	22761	Zfpm1	2	0.17452	4.00604	2.20344	0.0308873	-3.69009	1.12859			434179
1433435_at	244810	AW551984	1	-0.2083	4.60865	-2.20232	0.0309697	-3.69136	-1.15533			23892
1446458_at	24014	Rnasel	1	-0.20854	4.28336	-2.20138	0.0310389	-3.69243	-1.15552			317755
1455431_at	20537	Slc5a1	2	0.12238	2.9938	2.20137	0.0310399	-3.69245	1.08853			382034
1430199_at	114672	1700007E05Rik	2	0.1358	3.06946	2.20061	0.0310963	-3.69331	1.0987			18545
1422248_at	16370	Irs4	2	0.14038	3.78176	2.20016	0.0311296	-3.69383	1.1022			74455
1459567_at	97142	C77905	2	0.16124	3.95087	2.19943	0.0311836	-3.69465	1.11825			103080
1419229_at	57737	Rhox4b	2	0.12738	3.58442	2.19881	0.0312298	-3.69536	1.09231			320757
1453246_at	67790	Rab39b	2	0.6116	7.85137	2.19859	0.0312459	-3.69561	1.52795			494504
1419849_at	-	-	2	0.17978	5.16082	2.19829	0.0312685	-3.69595	1.13271			72114
1438122_at	72873	2900006K08Rik	2	0.21626	4.35267	2.1981	0.0312825	-3.69617	1.16172			100044360
1419125_at	19253	Ptpn18	2	0.19176	5.13322	2.19801	0.0312894	-3.69627	1.14216			12772
1446976_at	52481	D7Ertd758e	2	0.1454	4.01735	2.19579	0.0314544	-3.69879	1.10604			231798
1418197_at	22227	Ucp1	1	-0.19728	4.41092	-2.19434	0.0315631	-3.70044	-1.14653			73872
1444059_at	320020	6330415G19Rik	2	0.1563	4.09543	2.19433	0.031564	-3.70045	1.11443			18686
1437652_at	20360	Sema6c	2	0.17082	3.83975	2.19391	0.0315955	-3.70093	1.1257			108767
1429872_at	74215	1700007N14Rik	2	0.1444	5.00093	2.19311	0.0316553	-3.70183	1.10527			14344
1440559_at	15365	Hmga2-ps1	1	-0.13616	3.85751	-2.19272	0.031685	-3.70228	-1.09898			68999
1418175_at	22337	Vdr	2	0.15344	5.23711	2.19129	0.0317924	-3.7039	1.11222			18813
1437644_at	26878	B3galt2	1	-0.2956	3.68047	-2.19067	0.0318398	-3.70461	-1.2274			103175
1422095_a_at	22169	Cmpk2	1	-0.3022	6.36267	-2.19063	0.0318423	-3.70465	-1.23302			226245
1424679_at	17116	Mab21l1	1	-0.5033	3.67894	-2.18972	0.0319113	-3.70568	-1.41745			66434
1457491_at	101476	Plekha1	1	-0.26066	4.72762	-2.18959	0.031921	-3.70583	-1.19803			102866
1445589_at	-	-	2	0.24022	5.71655	2.18866	0.0319914	-3.70688	1.18117			22326
1432386_a_at	71838	Phf7	1	-0.2569	4.25389	-2.18758	0.0320738	-3.70811	-1.19491			12501
1432575_at	75300	4930548F15Rik	2	0.17686	3.89092	2.18754	0.0320765	-3.70815	1.13042			76924
1418934_at	23937	Mab21l2	2	0.1454	3.92751	2.18655	0.0321519	-3.70927	1.10604			18191
1447419_at	-	-	2	0.15638	4.23415	2.18649	0.0321562	-3.70933	1.11449			209225
1444515_at	-	-	2	0.22208	4.94327	2.18474	0.0322904	-3.71132	1.16641			237403
1459864_at	80290	Gpr146	2	0.27848	4.09634	2.18439	0.0323172	-3.71172	1.21292			18436
1440568_at	101185	Pot1a	1	-0.1467	3.51991	-2.18349	0.0323858	-3.71273	-1.10703			68269
1432142_at	75288	Slc35f4	2	0.17526	3.80951	2.18298	0.0324253	-3.71331	1.12917			224019
1443910_at	321008	6330408A02Rik	2	0.13634	3.69502	2.18267	0.0324492	-3.71366	1.09911			78784
1422149_at	54601	Foxo4	1	-0.203	4.89154	-2.18237	0.032472	-3.714	-1.15109			71342
1439701_at	320227	9330121K16Rik	1	-0.27372	6.49062	-2.18222	0.0324832	-3.71416	-1.20892			56374
1456132_x_at	21807	Tsc22d1	1	-0.12578	3.21373	-2.1821	0.0324928	-3.71431	-1.0911			57890
1433210_at	20129	Rptn	2	0.13538	4.04641	2.18151	0.032538	-3.71497	1.09838			67474
1457981_x_at	69270	Gins1	1	-0.16664	3.30159	-2.18078	0.0325945	-3.7158	-1.12244			22362
1436588_at	246102	Rttn	2	0.28732	5.71549	2.1803	0.0326315	-3.71634	1.22037			77736
1446122_at	320737	4732416N19Rik	2	0.20836	4.39111	2.17978	0.0326716	-3.71692	1.15537			67637
1421566_at	18630	Pet2	1	-0.1234	3.24022	-2.17843	0.032776	-3.71845	-1.0893			13548
1425009_at	21646	Tcte2	1	-0.15306	3.64286	-2.17782	0.0328231	-3.71913	-1.11193			606497
1441752_at	109979	Art3	2	0.12656	3.15945	2.17703	0.0328845	-3.72003	1.09169			67872
1449143_at	67775	Rtp4	2	0.13126	3.42812	2.17642	0.0329317	-3.72071	1.09525			224814
1459867_x_at	101869	Unc45a	2	0.17836	6.965	2.17607	0.0329592	-3.72111	1.1316			70800
1455067_at	215632	Psd4	2	0.15422	4.66896	2.17516	0.0330299	-3.72213	1.11282			12722
1445593_at	-	-	1	-0.1343	4.56742	-2.17506	0.0330383	-3.72225	-1.09756			97127
1444035_at	67943	Mesdc2	1	-0.1972	4.23737	-2.1746	0.0330736	-3.72276	-1.14647			22184
1456270_s_at	347711	Pramel6	2	0.16224	3.3475	2.17421	0.0331046	-3.72321	1.11902			67041
1435217_at	666185	666185	1	-0.15154	4.26389	-2.1721	0.03327	-3.72559	-1.11075			13837
1455797_x_at	16865	Lgtn	2	0.1668	7.54194	2.17178	0.033295	-3.72595	1.12257			100043371
1423590_at	16541	Napsa	2	0.16198	5.27139	2.1716	0.0333089	-3.72615	1.11882			21749
1444909_at	-	-	2	0.2049	5.12867	2.17125	0.0333362	-3.72654	1.15261			70129
1448052_at	68178	Cgnl1	1	-0.16196	5.2103	-2.1711	0.033348	-3.7267	-1.11881			71030
1422666_at	80794	Cblc	2	0.18514	3.96413	2.1709	0.0333644	-3.72694	1.13693			17319
1453274_at	73293	Ccdc103	2	0.2287	4.76794	2.17058	0.0333895	-3.7273	1.17178			100653
1438651_a_at	23796	Aplnr	2	0.20022	4.84985	2.17052	0.0333943	-3.72737	1.14887			12374
1427610_at	109620	Dsp	2	0.12354	3.35057	2.17019	0.0334202	-3.72774	1.0894			59083
1434622_at	74239	Iqce	1	-0.13314	7.68076	-2.16994	0.0334399	-3.72802	-1.09668			77252
1449751_at	21366	Slc6a6	2	0.17608	4.82485	2.16911	0.0335051	-3.72895	1.12981			72055
1428814_at	-	-	2	0.22874	5.72291	2.16885	0.0335254	-3.72924	1.17181			14081
1419043_a_at	60440	Iigp1	1	-0.38204	4.42367	-2.16795	0.0335969	-3.73025	-1.30318			225994
1440594_at	-	-	1	-0.14422	5.54616	-2.16678	0.0336899	-3.73157	-1.10513			67402
1431489_at	75793	4933432K03Rik	1	-0.14046	3.4668	-2.16675	0.0336921	-3.7316	-1.10226			14695
1445599_at	320181	Fndc7	2	0.17914	3.68036	2.1654	0.0337991	-3.73311	1.13221			67769
1450257_at	12622	Cer1	1	-0.14124	4.25901	-2.16461	0.0338623	-3.734	-1.10285			71826
1436880_at	11576	Afp	2	0.161	3.80003	2.16325	0.033971	-3.73553	1.11806			13537
1430186_at	69592	Odam	2	0.16142	3.15266	2.16244	0.0340356	-3.73644	1.11839			14137
1454113_at	74913	4930472D12Rik	1	-0.1242	3.24527	-2.16181	0.0340866	-3.73715	-1.0899			102123
1459753_x_at	-	-	1	-0.198	4.61113	-2.16169	0.0340961	-3.73729	-1.14711			26904
1444123_at	110593	Prdm2	2	0.15562	4.30449	2.16096	0.0341545	-3.7381	1.1139			75829
1425307_at	110084	Dnahc1	2	0.1875	4.34817	2.16052	0.0341895	-3.73859	1.13879			268756
1460596_at	11610	Agtrap	2	0.17486	6.77974	2.16025	0.0342113	-3.73889	1.12885			20191
1446920_at	-	-	2	0.19952	3.66847	2.15994	0.0342368	-3.73925	1.14832			19281
1446562_at	-	-	1	-0.1677	4.96802	-2.1596	0.0342637	-3.73962	-1.12327			225865
1447915_x_at	407831	Tmem204	1	-0.26164	3.40606	-2.15948	0.0342731	-3.73975	-1.19884			52650
1437870_at	227394	Slco4c1	1	-0.20708	3.28487	-2.15829	0.0343691	-3.74109	-1.15435			71062
1433419_at	73920	4930405A07Rik	2	0.18394	4.84238	2.15577	0.0345733	-3.74391	1.13598			78804
1425632_a_at	212555	Pqlc2	2	0.23226	6.18006	2.15485	0.034648	-3.74494	1.17467			26945
1457369_at	-	-	2	0.16316	4.11505	2.15431	0.0346926	-3.74555	1.11974			18669
1457911_at	109226	A930002I21Rik	1	-0.15676	3.71916	-2.15306	0.0347942	-3.74694	-1.11478			21951
1439142_at	54380	Smarcal1	2	0.17156	5.1213	2.15267	0.0348258	-3.74738	1.12628			58206
1441312_at	83674	Cnnm1	2	0.17998	3.56785	2.15255	0.0348359	-3.74751	1.13287			77543
1418842_at	15163	Hcls1	1	-0.15982	3.62417	-2.15238	0.0348497	-3.7477	-1.11715			76755
1423388_at	11765	Ap1g1	1	-0.16148	6.92654	-2.15198	0.0348822	-3.74815	-1.11843			66435
1442127_at	-	-	2	0.16528	4.38438	2.15023	0.0350263	-3.75011	1.12138			380795
1421226_at	83433	Trem2	2	0.19638	3.98869	2.15017	0.0350308	-3.75017	1.14582			74643
1419276_at	18605	Enpp1	1	-0.15154	3.36345	-2.14894	0.0351321	-3.75155	-1.11075			74180
1421367_at	67663	4930549C01Rik	2	0.17342	4.3587	2.1482	0.0351931	-3.75237	1.12773			319946
1440790_x_at	-	-	2	0.33338	5.6328	2.14784	0.0352228	-3.75277	1.25996			231583
1454608_x_at	22139	Ttr	1	-1.62254	7.74905	-2.14725	0.0352718	-3.75344	-3.07917			320799
1433017_at	233806	Tmem159	2	0.18252	4.6045	2.14581	0.0353906	-3.75504	1.13486			54486
1457269_at	382097	Gm1123	2	0.1977	5.03347	2.14534	0.0354294	-3.75556	1.14687			74607
1433821_at	73827	1110012D08Rik	2	0.17814	7.22207	2.14523	0.0354382	-3.75568	1.13142			236149
1427217_at	218311	Zfp455	1	-0.2425	3.46713	-2.14511	0.0354483	-3.75581	-1.18304			666214
1421270_at	59009	Sh3rf1	1	-0.15964	4.92957	-2.14498	0.0354596	-3.75596	-1.11701			70310
1420336_at	66548	Adamtsl5	2	0.1857	4.66275	2.14481	0.0354732	-3.75615	1.13737			97266
1432518_at	78109	4930430J20Rik	2	0.15084	3.68788	2.14472	0.035481	-3.75625	1.11022			107747
1432082_at	71290	4933436I20Rik	1	-0.09672	3.00692	-2.14454	0.0354962	-3.75646	-1.06934			67200
1457890_at	52204	D6Ertd234e	2	0.16378	4.4776	2.14421	0.0355231	-3.75682	1.12022			70515
1437899_at	332427	Lyg2	1	-0.13596	3.40567	-2.14378	0.0355587	-3.75729	-1.09882			64292
1430750_at	13361	Dhfr	2	0.20998	4.36805	2.14349	0.0355836	-3.75763	1.15667			16636
1458433_at	-	-	2	0.14578	4.81474	2.14287	0.0356349	-3.75831	1.10633			77919
1419987_at	-	-	2	0.1965	3.99501	2.14213	0.0356962	-3.75913	1.14591			12369
1441445_at	18628	Per3	2	0.2952	6.05614	2.1401	0.0358665	-3.7614	1.22706			76516
1450231_a_at	11798	Xiap	1	-0.208	3.57974	-2.14003	0.0358725	-3.76148	-1.15509			75560
1454399_at	625286	2010003H20Rik	1	-0.12436	3.27295	-2.13936	0.0359287	-3.76222	-1.09002			75338
1444332_at	-	-	2	0.15916	4.08869	2.13842	0.0360072	-3.76326	1.11664			20231
1453549_at	75037	4930500G05Rik	1	-0.17036	4.44238	-2.13814	0.0360313	-3.76358	-1.12534			14772
1457453_at	78459	1700057G04Rik	2	0.15034	3.85003	2.13653	0.0361666	-3.76536	1.10983			20346
1457521_at	-	-	2	0.14878	3.68399	2.13637	0.0361805	-3.76554	1.10863			69755
1459102_at	-	-	1	-0.1352	3.70387	-2.13582	0.0362266	-3.76615	-1.09825			77921
1458211_at	-	-	1	-0.09704	3.16178	-2.13493	0.0363021	-3.76714	-1.06958			70645
1431061_s_at	67245	Peli1	1	-0.43788	5.95099	-2.13445	0.0363426	-3.76767	-1.35461			16001
1419120_at	17095	Lyl1	2	0.19848	3.88045	2.13431	0.0363551	-3.76783	1.14749			20403
1431443_at	69062	1810008B01Rik	2	0.15788	3.96561	2.13387	0.0363917	-3.76831	1.11565			77286
1441969_at	28105	Trim36	2	0.21938	6.83818	2.13373	0.0364038	-3.76847	1.16423			320202
1422108_at	140491	Ppp1r3a	1	-0.1477	3.83356	-2.13364	0.0364118	-3.76858	-1.1078			13436
1420394_s_at	14727	Gp49a	1	-0.11964	3.33783	-2.13247	0.0365113	-3.76987	-1.08646			53871
1444730_at	228012	Tlk1	2	0.16362	4.31799	2.1315	0.036594	-3.77095	1.12009			382423
1426944_at	231672	Fbxw8	2	0.13496	7.61849	2.13129	0.0366116	-3.77118	1.09806			22376
1456827_at	380856	AA987161	1	-0.38392	4.19237	-2.13108	0.0366297	-3.77141	-1.30488			80795
1446501_at	320522	Bhlha9	1	-0.15434	4.02909	-2.13075	0.0366579	-3.77178	-1.11291			73813
1440190_at	243813	Leng9	2	0.17342	5.5225	2.13036	0.0366909	-3.77221	1.12773			66264
1437374_at	319748	6430526N21Rik	2	0.1622	6.2629	2.13032	0.0366946	-3.77225	1.11899			381549
1431193_at	72504	Taf4b	2	0.14496	3.52603	2.1294	0.0367731	-3.77327	1.1057			54611
1429844_at	69665	2310043J07Rik	2	0.17498	3.87289	2.12784	0.0369068	-3.775	1.12895			59289
1442343_at	-	-	1	-0.20936	4.29112	-2.1278	0.0369108	-3.77505	-1.15618			71032
1447952_at	11992	Auh	2	0.2126	4.60469	2.12719	0.036963	-3.77572	1.15877			22319
1440582_at	16396	Itch	2	0.20644	4.86267	2.12683	0.0369944	-3.77612	1.15384			75770
1433958_at	216846	Cntrob	2	0.17032	7.2839	2.12653	0.03702	-3.77645	1.12531			108800
1458850_at	-	-	1	-0.15362	5.73241	-2.12589	0.0370751	-3.77716	-1.11236			243846
1420672_at	16509	Kcne1	1	-0.15288	3.26726	-2.12528	0.0371276	-3.77783	-1.11179			12319
1451729_at	12166	Bmpr1a	2	0.1811	4.83949	2.1245	0.0371951	-3.77869	1.13375			18736
1443205_at	27785	D5Buc30e	1	-0.39898	8.98737	-2.12441	0.0372025	-3.77879	-1.31858			235048
1458060_at	100017	Ldlrap1	1	-0.18058	4.91529	-2.12412	0.0372281	-3.77912	-1.13334			279766
1450306_at	22786	Zp1	2	0.1649	3.97969	2.12412	0.0372284	-3.77912	1.12109			81003
1456276_at	69478	2300009A05Rik	1	-0.25606	4.58798	-2.1241	0.0372299	-3.77914	-1.19421			213109
1446884_at	104509	AU022554	1	-0.12736	3.742	-2.12401	0.037238	-3.77924	-1.09229			68533
1460017_at	434179	EG434179	1	-0.24258	4.18824	-2.12375	0.0372601	-3.77952	-1.18311			386612
1425357_a_at	23892	Grem1	1	-0.20874	5.58111	-2.12337	0.0372934	-3.77995	-1.15568			14347
1434494_at	317755	Zar1	2	0.16252	5.73185	2.12173	0.0374353	-3.78175	1.11924			74746
1429653_at	382034	Gse1	1	-0.37032	4.70877	-2.12169	0.0374394	-3.78181	-1.29264			12517
1419084_a_at	18545	Pcp2	2	0.20198	4.41658	2.12049	0.0375432	-3.78312	1.15028			73906
1432012_a_at	74455	Nsun6	1	-0.23052	4.7737	-2.12049	0.0375437	-3.78313	-1.17326			73360
1442600_at	-	-	1	-0.2392	5.33906	-2.12042	0.0375497	-3.7832	-1.18034			14263
1438804_at	103080	42257	1	-0.26662	4.25431	-2.11967	0.037615	-3.78403	-1.20299			74493
1437124_at	320757	A630052C17Rik	1	-0.21748	7.27361	-2.11918	0.0376583	-3.78457	-1.1627			14793
1418383_at	494504	Apcdd1	1	-0.29938	5.66156	-2.119	0.0376733	-3.78476	-1.23062			57258
1452088_at	72114	Zbed3	1	-0.1698	4.19482	-2.11882	0.0376895	-3.78497	-1.1249			53315
1447048_at	100044360	LOC100044360	2	0.16552	5.68117	2.11794	0.0377662	-3.78593	1.12157			14566
1421188_at	12772	Ccr2	2	0.13174	3.26332	2.11788	0.037772	-3.78601	1.09561			216454
1454390_at	231798	Lrch4	2	0.1844	4.38857	2.11727	0.0378255	-3.78668	1.13634			72543
1431508_at	73872	4930423M02Rik	2	0.17986	5.67304	2.11663	0.0378818	-3.78739	1.13277			212153
1421800_at	18686	Phxr1	2	0.1827	6.44538	2.11565	0.037968	-3.78847	1.13501			78937
1438524_x_at	108767	Pnrc1	1	-0.11684	2.90199	-2.1152	0.0380071	-3.78895	-1.08436			56526
1441154_at	-	-	2	0.15204	3.55671	2.11513	0.0380139	-3.78904	1.11114			18131
1443908_at	-	-	2	0.1571	3.49161	2.11428	0.038089	-3.78998	1.11504			12921
1450246_at	14344	Fut2	2	0.15612	4.3525	2.11423	0.0380928	-3.79002	1.11429			16401
1458390_at	68999	Anapc10	2	0.1822	5.64347	2.11308	0.0381946	-3.79129	1.13461			23829
1460265_at	18813	Pa2g4	1	-0.17726	5.37252	-2.11307	0.0381959	-3.79131	-1.13073			18247
1435569_at	103175	D630029K05Rik	2	0.16086	3.16248	2.11146	0.0383388	-3.79308	1.11795			105301
1427521_a_at	226245	9930023K05Rik	2	0.16446	3.81056	2.11116	0.0383656	-3.79341	1.12075			74666
1453033_at	66434	2010003O02Rik	2	0.12192	3.31916	2.11018	0.0384525	-3.79449	1.08818			14587
1423725_at	102866	Pls3	1	-0.3248	9.36719	-2.10901	0.0385565	-3.79577	-1.25249			74696
1421774_at	22326	Vax1	2	0.1537	4.15205	2.10887	0.0385688	-3.79592	1.11242			80901
1422105_at	12501	Cd3e	2	0.17026	5.63566	2.10856	0.0385968	-3.79626	1.12526			16687
1453964_at	76924	1700021A07Rik	2	0.10904	5.6261	2.10811	0.0386373	-3.79676	1.07851			269437
1459544_at	-	-	2	0.18004	3.60094	2.10807	0.038641	-3.79681	1.13292			30863
1430815_at	75216	4930534B04Rik	1	-0.14314	3.84068	-2.1073	0.0387097	-3.79765	-1.10431			234797
1442423_at	18191	Nrxn3	2	0.13942	3.27298	2.10651	0.0387806	-3.79852	1.10146			22215
1435168_at	209225	Zfp710	2	0.16494	6.62198	2.10588	0.038837	-3.79921	1.12112			171207
1457849_at	-	-	2	0.284	4.86316	2.10584	0.0388402	-3.79925	1.21757			268977
1456838_at	237403	Lingo3	1	-0.35068	7.05916	-2.10544	0.0388768	-3.79969	-1.27516			80796
1429794_a_at	18436	P2rx1	2	0.1638	4.70127	2.10543	0.0388777	-3.7997	1.12023			12525
1454130_at	68269	4930432J01Rik	2	0.11822	5.27834	2.10538	0.0388816	-3.79975	1.08539			629159
1420191_s_at	224019	Tmem191c	1	-0.40394	7.99583	-2.10461	0.0389516	-3.80061	-1.32312			64661
1452851_at	78784	Tnrc4	1	-0.24582	8.38912	-2.10451	0.0389599	-3.80071	-1.18577			12263
1432175_at	71342	5430434I15Rik	2	0.13282	3.6166	2.10366	0.0390368	-3.80164	1.09643			97683
1444937_at	-	-	2	0.12988	3.35794	2.10271	0.0391223	-3.80268	1.0942			12916
1432150_at	56374	Tmem59	2	0.14584	3.31102	2.1025	0.0391419	-3.80292	1.10637			226101
1439357_at	57890	Il17re	2	0.12232	4.06121	2.10223	0.0391658	-3.80321	1.08848			14683
1423355_at	67474	Snap29	1	-0.36464	4.83661	-2.1022	0.0391691	-3.80325	-1.28756			269589
1422416_s_at	22362	Vpreb1	2	0.14412	4.13219	2.10213	0.0391752	-3.80332	1.10506			78931
1433337_at	77736	6720460K10Rik	2	0.1464	3.98235	2.10198	0.0391891	-3.80349	1.1068			13849
1450302_at	67637	4930470P17Rik	2	0.1712	4.11283	2.10105	0.0392727	-3.8045	1.12599			12965
1451977_at	13548	Dyrk1a	1	-0.22754	6.54598	-2.10077	0.0392982	-3.80481	-1.17084			74011
1443680_at	606497	Otx2os1	2	0.1752	4.62224	2.10065	0.0393096	-3.80495	1.12912			18742
1439461_x_at	67872	Nsmce4a	2	0.16584	6.83813	2.10039	0.039333	-3.80523	1.12182			13712
1447476_at	224814	Abcc10	2	0.1508	5.10064	2.09813	0.0395383	-3.8077	1.11018			77859
1430655_at	70800	4631405K08Rik	2	0.12056	3.61288	2.09776	0.0395721	-3.8081	1.08716			56317
1417853_at	12722	Clca1	1	-0.12682	3.63205	-2.09719	0.0396246	-3.80873	-1.09188			67926
1458879_at	97127	C76798	2	0.24078	4.54987	2.09704	0.039638	-3.80889	1.18163			77065
1446628_at	-	-	2	0.18324	4.27219	2.09491	0.0398337	-3.81123	1.13543			17970
1442723_at	-	-	2	0.20268	4.62166	2.0947	0.0398528	-3.81145	1.15083			72136
1421128_at	22184	Zrsr2	1	-0.13936	3.71985	-2.09468	0.0398547	-3.81148	-1.10142			74306
1459024_at	-	-	2	0.13392	3.59268	2.09408	0.0399096	-3.81213	1.09727			76701
1440334_at	-	-	1	-0.27626	4.07416	-2.09387	0.0399288	-3.81236	-1.21105			70920
1428140_at	67041	Oxct1	2	0.10228	11.5222	2.09386	0.0399299	-3.81237	1.07347			214663
1426057_a_at	13837	Epha3	1	-0.3397	3.35485	-2.09256	0.0400498	-3.81379	-1.26549			70701
1431160_x_at	100043371	LOC100043371	2	0.24024	4.14501	2.09209	0.0400934	-3.81431	1.18119			52815
1431332_a_at	21749	Terf1	2	0.18398	3.93718	2.09171	0.040128	-3.81472	1.13601			11568
1416596_at	70129	Slc44a4	2	0.18908	4.59928	2.09084	0.0402091	-3.81567	1.14004			13211
1453533_at	71030	4933403O08Rik	2	0.11878	3.54255	2.08864	0.0404131	-3.81807	1.08582			27376
1433109_at	17319	Mif	2	0.11902	4.65743	2.08853	0.0404235	-3.81819	1.086			74386
1442119_at	100653	AI449212	2	0.27986	6.6078	2.08826	0.0404485	-3.81849	1.21408			69716
1449881_a_at	12374	Casr	1	-0.14338	5.34785	-2.08797	0.0404749	-3.81879	-1.10449			19296
1449555_a_at	59083	Fetub	2	0.1725	4.07791	2.08777	0.040494	-3.81902	1.12701			219065
1453799_at	77252	9430038I01Rik	2	0.21594	5.4162	2.08755	0.0405144	-3.81926	1.16146			18392
1434616_at	72055	Slc38a10	2	0.2117	4.30228	2.0874	0.0405281	-3.81942	1.15805			20609
1457405_at	-	-	2	0.13266	4.17072	2.08685	0.0405798	-3.82002	1.09631			214424
1450643_s_at	14081	Acsl1	1	-0.23394	6.58797	-2.08605	0.0406544	-3.82089	-1.17604			15493
1451580_a_at	22139	Ttr	1	-1.10558	7.43057	-2.08562	0.0406947	-3.82136	-2.15185			12021
1444685_at	-	-	1	-0.15268	4.83274	-2.08469	0.0407813	-3.82237	-1.11163			75855
1448048_at	225994	BC016495	2	0.2175	4.84036	2.08457	0.0407927	-3.8225	1.16272			70382
1446163_at	-	-	1	-0.1291	4.08736	-2.08223	0.0410128	-3.82505	-1.09361			193116
1420333_at	67402	Txndc8	2	0.13812	3.98439	2.08191	0.0410432	-3.8254	1.10047			76031
1449159_at	14695	Gnb3	2	0.15394	4.5221	2.0817	0.0410631	-3.82563	1.1126			21414
1447087_at	-	-	2	0.152	6.91463	2.08158	0.041074	-3.82575	1.11111			83428
1445189_at	67769	Gpatch2	2	0.19174	5.44773	2.08129	0.0411016	-3.82607	1.14214			72277
1417906_at	71826	1700001F09Rik	1	-0.14156	3.66761	-2.08111	0.0411182	-3.82626	-1.1031			331480
1450698_at	13537	Dusp2	2	0.17526	6.02718	2.08093	0.0411352	-3.82646	1.12917			16068
1438919_x_at	14137	Fdft1	2	0.16768	4.19549	2.08026	0.0411987	-3.82719	1.12325			212190
1446368_at	102123	9130221J18Rik	2	0.1379	3.33899	2.07995	0.0412276	-3.82752	1.1003			106869
1423024_at	26904	Sh2d1b1	2	0.16798	4.83935	2.07983	0.0412392	-3.82765	1.12348
1431851_at	75829	Prame	2	0.1453	3.69155	2.07913	0.0413056	-3.82842	1.10596
1446795_at	-	-	2	0.12874	3.1965	2.07876	0.0413407	-3.82882	1.09334
1451297_at	268756	Gulo	1	-0.13	3.7501	-2.07836	0.0413791	-3.82926	-1.09429
1421126_at	20191	Ryr2	1	-0.17506	4.17034	-2.07737	0.0414726	-3.83033	-1.12901
1421238_a_at	19281	Ptprt	1	-0.182	4.41226	-2.07718	0.0414911	-3.83054	-1.13446
1426281_at	225865	Catsper1	2	0.14208	3.37556	2.0771	0.041498	-3.83062	1.10349
1445925_at	52650	D15Ertd492e	2	0.14056	3.6046	2.07609	0.0415943	-3.83171	1.10233
1458494_at	-	-	1	-0.16768	3.82888	-2.07605	0.0415986	-3.83176	-1.12325
1429143_at	71062	Tekt3	2	0.1409	4.06017	2.07598	0.0416053	-3.83184	1.10259
1431321_at	78804	4930513E20Rik	2	0.21376	4.85449	2.07583	0.0416196	-3.832	1.15971
1449564_at	26945	Tpsg1	2	0.17284	3.78289	2.07578	0.0416239	-3.83205	1.12728
1446701_at	18669	Abcb1b	2	0.13918	3.75404	2.07552	0.0416493	-3.83234	1.10128
1432630_at	21951	Tnks	1	-0.16998	6.32007	-2.07431	0.0417647	-3.83365	-1.12504
1432459_a_at	58206	Zbtb32	1	-0.15168	3.63665	-2.074	0.041794	-3.83398	-1.11086
1460505_at	77543	8030442B05Rik	2	0.13652	3.46456	2.07378	0.0418157	-3.83422	1.09925
1445759_at	-	-	2	0.24102	5.20943	2.07221	0.0419661	-3.83592	1.18183
1454547_at	76755	2310045N14Rik	2	0.15376	5.03408	2.07193	0.0419925	-3.83622	1.11247
1429836_at	66435	Ugcgl2	1	-0.24	5.90687	-2.07188	0.0419974	-3.83628	-1.18099
1447998_at	380795	AI324046	1	-0.11618	3.48381	-2.0717	0.0420147	-3.83647	-1.08386
1432049_at	74643	4930422I22Rik	1	-0.1335	5.34045	-2.07163	0.0420214	-3.83655	-1.09695
1427626_at	74180	Muc5b	2	0.17428	4.83447	2.07162	0.0420222	-3.83656	1.1284
1437136_at	319946	5830436I19Rik	1	-0.14032	3.87764	-2.07146	0.0420377	-3.83673	-1.10215
1451239_a_at	231583	Slc26a1	1	-0.14758	4.26136	-2.07112	0.0420709	-3.8371	-1.10771
1419791_at	320799	Zhx3	1	-0.17834	4.66231	-2.07031	0.0421485	-3.83798	-1.13158
1459913_at	22035	Tnfsf10	2	0.1639	4.242	2.07015	0.042164	-3.83815	1.12031
1421492_at	54486	Ptgds2	1	-0.17294	4.84923	-2.06978	0.0421996	-3.83855	-1.12735
1432720_at	74607	4833412K13Rik	2	0.14924	3.91989	2.06902	0.0422733	-3.83937	1.10899
1425751_at	236149	BC014805	2	0.17156	4.28269	2.06871	0.0423031	-3.83971	1.12628
1430324_x_at	666214	1700049E17Rik1	2	0.14578	3.6172	2.06823	0.0423499	-3.84023	1.10633
1431081_a_at	70310	Plscr3	2	0.17554	5.95099	2.06796	0.0423764	-3.84053	1.12939
1446857_at	97266	C87115	2	0.12372	3.68782	2.06789	0.0423832	-3.8406	1.08954
1424401_at	107747	Aldh1l1	2	0.17642	4.2723	2.06786	0.0423856	-3.84063	1.13008
1454228_a_at	67200	Ccdc77	1	-0.19974	4.57553	-2.06774	0.042397	-3.84076	-1.14849
1432916_at	70515	5730407I07Rik	2	0.20448	3.55741	2.06772	0.0423988	-3.84078	1.15227
1449449_at	64292	Ptges	2	0.15654	5.17594	2.06768	0.042403	-3.84082	1.11461
1420789_at	16636	Klra5	1	-0.16318	3.87626	-2.06734	0.0424358	-3.84119	-1.11975
1433257_at	77919	A330102K18Rik	2	0.11996	3.18152	2.06714	0.0424552	-3.8414	1.0867
1426062_a_at	12369	Casp7	1	-0.27062	5.11348	-2.06713	0.0424564	-3.84142	-1.20633
1441251_a_at	76516	2010001A14Rik	2	0.17274	3.71759	2.06524	0.0426399	-3.84346	1.1272
1440127_a_at	-	-	2	0.165	5.42557	2.06414	0.0427475	-3.84465	1.12117
1447712_x_at	75560	Ep400	2	0.15044	3.67727	2.06334	0.0428255	-3.84551	1.10991
1453923_at	75338	Ccdc83	1	-0.15618	4.06776	-2.06211	0.0429465	-3.84684	-1.11433
1426177_a_at	20231	Nkx1-2	1	-0.13902	4.0495	-2.06164	0.0429918	-3.84734	-1.10116
1454152_a_at	14772	Grk4	1	-0.23356	4.22566	-2.06163	0.0429935	-3.84736	-1.17573
1445799_at	-	-	2	0.11638	3.69286	2.06081	0.0430741	-3.84825	1.08401
1420417_at	20346	Sema3a	1	-0.362	4.52007	-2.06005	0.0431487	-3.84906	-1.28521
1441783_at	69755	2410022M11Rik	1	-0.21458	3.7229	-2.05914	0.0432383	-3.85004	-1.16037
1422292_at	77921	A030005K14Rik	2	0.1666	5.63365	2.05848	0.0433035	-3.85076	1.12241
1446768_at	-	-	2	0.2072	4.61601	2.05823	0.043328	-3.85102	1.15445
1430617_at	70645	Oip5	2	0.2347	4.47365	2.05786	0.0433646	-3.85142	1.17666
1452108_at	16001	Igf1r	2	0.24744	5.82753	2.05767	0.0433835	-3.85163	1.1871
1445375_at	20403	Itsn2	2	0.25504	6.70149	2.0572	0.0434297	-3.85213	1.19337
1432574_at	75300	4930548F15Rik	2	0.17434	5.40865	2.0561	0.043539	-3.85332	1.12845
1441325_at	77286	Nkrf	1	-0.29712	4.38788	-2.05576	0.0435725	-3.85368	-1.22869
1458009_at	-	-	2	0.12262	2.95245	2.05539	0.0436093	-3.85408	1.08871
1436227_at	320202	Lefty2	1	-0.14774	3.66622	-2.05527	0.0436206	-3.8542	-1.10783
1445411_at	-	-	2	0.23424	6.18765	2.05487	0.043661	-3.85464	1.17629
1442655_at	13436	Dnmt3b	2	0.15184	3.87381	2.05455	0.0436922	-3.85498	1.11099
1447434_at	-	-	2	0.15222	3.68339	2.05431	0.0437163	-3.85524	1.11128
1449469_at	53871	Pkd2l2	2	0.14662	3.49613	2.05383	0.0437642	-3.85576	1.10697
1444741_at	-	-	1	-0.12312	3.60791	-2.05381	0.0437658	-3.85577	-1.08909
1427721_at	-	-	2	0.14494	3.57923	2.05311	0.0438362	-3.85653	1.10568
1460493_at	382423	ENSMUSG00000074747	1	-0.19732	3.93109	-2.0526	0.0438873	-3.85708	-1.14657
1422417_at	-	-	2	0.14508	3.77219	2.05236	0.0439109	-3.85734	1.10579
1419631_at	22376	Was	2	0.1444	3.46379	2.05179	0.0439679	-3.85795	1.10527
1447910_x_at	80795	Selk	2	0.21226	8.10441	2.05158	0.0439891	-3.85818	1.1585
1439430_x_at	73813	Fam83e	2	0.11422	3.62351	2.05113	0.0440336	-3.85865	1.08239
1430090_at	66264	Ccdc28b	1	-0.13668	4.03164	-2.05089	0.0440578	-3.85891	-1.09937
1445619_at	-	-	1	-0.15032	3.30758	-2.05026	0.0441213	-3.85959	-1.10982
1421831_at	-	-	2	0.14428	5.00876	2.04817	0.0443314	-3.86184	1.10518
1458274_at	381549	Zfp69	1	-0.18956	4.73389	-2.04667	0.0444823	-3.86344	-1.14042
1431913_a_at	54611	Pde3a	2	0.16864	3.94387	2.0464	0.0445103	-3.86374	1.124
1422112_at	59289	Ccbp2	2	0.15374	3.76099	2.04516	0.0446355	-3.86506	1.11245
1454545_at	71032	4933403L11Rik	2	0.13002	3.39967	2.04357	0.0447966	-3.86676	1.09431
1457391_at	22319	Vamp3	2	0.14782	3.22659	2.04297	0.0448573	-3.8674	1.10789
1439329_a_at	75770	Brsk2	2	0.16062	4.67917	2.04288	0.0448666	-3.8675	1.11777
1459153_at	108800	Ston2	2	0.19004	4.28844	2.04269	0.0448867	-3.86771	1.1408
1438722_at	243846	Ccdc9	2	0.1789	5.06008	2.0426	0.0448951	-3.8678	1.13202
1457904_at	12319	Car8	1	-0.18482	4.10639	-2.04223	0.0449335	-3.8682	-1.13668
1440547_at	-	-	1	-0.23004	5.44561	-2.04151	0.0450063	-3.86897	-1.17287
1447533_at	-	-	1	-0.11194	3.23539	-2.04119	0.045039	-3.86931	-1.08068
1422220_at	18736	Pou1f1	2	0.16244	3.67458	2.04104	0.0450549	-3.86948	1.11918
1443688_at	235048	BC050092	1	-0.2214	3.90514	-2.04035	0.0451252	-3.87021	-1.16586
1433760_a_at	279766	Rhbdd3	2	0.17774	7.24181	2.03947	0.0452154	-3.87115	1.13111
1429998_at	81003	Trim23	1	-0.12766	3.4428	-2.03904	0.045259	-3.87161	-1.09252
1438070_at	213109	Phf3	1	-0.50384	5.92716	-2.03839	0.0453262	-3.87231	-1.41798
1423848_at	68533	Mphosph6	2	0.17852	7.45471	2.03837	0.0453279	-3.87232	1.13172
1434827_at	386612	Thoc6	2	0.16626	6.97747	2.03822	0.0453431	-3.87248	1.12215
1420756_at	14347	Fut7	2	0.16762	4.93228	2.03713	0.0454551	-3.87365	1.1232
1430795_at	74746	5830407F19Rik	2	0.17534	3.97071	2.03583	0.045589	-3.87503	1.12923
1426112_a_at	12517	Cd72	2	0.15582	4.33325	2.035	0.0456747	-3.87592	1.11405
1431260_at	73906	4833417C18Rik	2	0.14086	3.76191	2.034	0.0457788	-3.87699	1.10256
1458019_at	-	-	1	-0.15716	3.41181	-2.03398	0.0457808	-3.87701	-1.11509
1449825_at	73360	Actrt1	2	0.13748	4.31268	2.0339	0.0457887	-3.87709	1.09998
1421709_a_at	14263	Fmo5	2	0.10386	4.27625	2.03346	0.0458344	-3.87756	1.07464
1452772_at	74493	Tnks2	1	-0.21996	3.81392	-2.03344	0.0458362	-3.87758	-1.1647
1448001_x_at	14793	Cdca3	2	0.11088	4.48575	2.03323	0.045858	-3.87781	1.07989
1430797_at	57258	Xpo4	1	-0.1794	4.07267	-2.03254	0.0459297	-3.87854	-1.13241
1448973_at	53315	Sult1d1	2	0.13822	3.37086	2.03174	0.0460136	-3.8794	1.10055
1448120_at	14566	Gdf9	2	0.21772	6.10165	2.03115	0.0460744	-3.88003	1.16289
1451681_at	216454	BC089597	2	0.118	3.9793	2.03085	0.0461057	-3.88035	1.08523
1420134_at	433719	OTTMUSG00000001246	2	0.12968	3.17229	2.03079	0.0461119	-3.88041	1.09405
1428121_at	72543	Fam125b	2	0.14324	8.79571	2.03042	0.0461505	-3.8808	1.10438
1419773_at	72103	Aplf	1	-0.20064	3.66361	-2.02928	0.0462697	-3.88202	-1.14921
1453971_at	212153	2610015P09Rik	2	0.1576	3.8842	2.02885	0.0463146	-3.88248	1.11543
1457023_at	78937	Avl9	2	0.12198	3.36041	2.02833	0.046369	-3.88303	1.08823
1445007_at	-	-	2	0.19308	4.79369	2.02773	0.0464324	-3.88367	1.1432
1436819_at	56526	42253	2	0.19258	5.26659	2.02762	0.0464434	-3.88378	1.14281
1421964_at	18131	Notch3	2	0.1654	4.94075	2.02653	0.0465583	-3.88495	1.12148
1419813_at	-	-	1	-0.10494	3.61785	-2.02651	0.0465605	-3.88497	-1.07545
1418810_at	12921	Crhr1	2	0.27212	6.82192	2.02626	0.0465868	-3.88524	1.20758
1427615_at	16401	Itga4	1	-0.14992	3.69044	-2.02589	0.0466247	-3.88562	-1.10951
1422777_at	23829	C1ql1	2	0.13924	4.36737	2.02554	0.046662	-3.886	1.10132
1442541_at	18247	Oaz2	2	0.17704	6.16058	2.02546	0.0466705	-3.88608	1.13056
1440616_at	105301	AU042410	2	0.11758	3.14389	2.02491	0.0467283	-3.88667	1.08491
1443324_at	-	-	2	0.15574	4.13966	2.02483	0.046737	-3.88675	1.11399
1453194_at	74666	4930432K21Rik	1	-0.16936	4.15196	-2.02478	0.0467425	-3.88681	-1.12456
1418880_at	14587	Gfra3	2	0.14732	5.97464	2.02421	0.046802	-3.88741	1.10751
1432041_at	74696	4930519A11Rik	2	0.11408	3.11331	2.02408	0.0468164	-3.88755	1.08228
1425832_a_at	80901	Cxcr6	2	0.15218	4.32063	2.02355	0.0468724	-3.88812	1.11125
1422784_at	16687	Krt6a	2	0.1695	4.37943	2.02352	0.0468755	-3.88815	1.12467
1457157_at	269437	Plch1	2	0.2364	6.23794	2.02346	0.0468818	-3.88821	1.17805
1442498_at	30863	C78662	2	0.13254	4.0755	2.02319	0.0469096	-3.88849	1.09622
1426446_at	234797	6430548M08Rik	1	-0.24256	7.55311	-2.02228	0.0470065	-3.88946	-1.18309
1431224_at	22215	Ube3a	1	-0.16786	6.37923	-2.0212	0.0471208	-3.8906	-1.12339
1419296_at	171207	Arhgap4	2	0.21098	4.70133	2.02072	0.0471713	-3.89111	1.15747
1448870_at	268977	Ltbp1	1	-0.24652	4.77303	-2.02009	0.0472384	-3.89178	-1.18634
1450633_at	80796	Calm4	2	0.11856	3.67409	2.02006	0.0472421	-3.89181	1.08565
1451673_at	12525	Cd8a	2	0.151	4.211	2.01791	0.0474712	-3.89409	1.11034
1441221_at	629159	1700008J07Rik	1	-0.12564	3.26441	-2.01788	0.0474742	-3.89412	-1.09099
1434227_at	64661	Krtdap	2	0.15346	3.99711	2.0177	0.0474934	-3.89431	1.11223
1416051_at	12263	C2	1	-0.16254	5.04348	-2.01563	0.0477157	-3.89651	-1.11926
1440434_at	-	-	1	-0.21542	5.52205	-2.01553	0.0477257	-3.89661	-1.16104
1447990_at	97683	C76332	2	0.1145	3.07164	2.01532	0.047749	-3.89684	1.0826
1436406_at	-	-	1	-0.1761	5.15193	-2.01416	0.0478734	-3.89806	-1.12983
1430847_a_at	12916	Crem	1	-0.1369	4.07658	-2.01406	0.0478837	-3.89816	-1.09954
1452455_at	226101	Myof	2	0.1416	3.45418	2.01387	0.0479041	-3.89836	1.10313
1427789_s_at	14683	Gnas	2	0.1838	3.91062	2.01344	0.0479511	-3.89882	1.13587
1450240_a_at	269589	Sytl1	2	0.22344	4.74558	2.01338	0.0479572	-3.89888	1.16751
1431846_at	78931	4930546C10Rik	1	-0.14482	3.76083	-2.013	0.0479979	-3.89928	-1.10559
1432677_at	-	-	2	0.17746	3.85145	2.01287	0.0480128	-3.89943	1.13089
1422438_at	13849	Ephx1	1	-0.53628	8.97896	-2.01282	0.048018	-3.89948	-1.45023
1422674_s_at	12965	Crygb	2	0.18926	5.09695	2.01249	0.048053	-3.89982	1.14018
1458119_at	74011	Slc25a27	1	-0.2358	4.28585	-2.01227	0.0480777	-3.90007	-1.17756
1449917_at	18742	Pitx3	2	0.1381	4.7562	2.01205	0.0481006	-3.90029	1.10045
1457071_x_at	-	-	2	0.18606	3.64851	2.01166	0.048143	-3.9007	1.13765
1421896_at	13712	Elk1	1	-0.19552	5.48599	-2.01108	0.0482055	-3.90131	-1.14514
1432865_at	77859	D730050C22Rik	2	0.13868	3.46655	2.01087	0.0482282	-3.90154	1.1009
1441713_at	56317	Anapc7	2	0.14264	4.20135	2.01059	0.0482587	-3.90183	1.10392
1418740_at	67926	Spert	2	0.17118	4.34377	2.0104	0.0482795	-3.90204	1.12598
1428532_at	77065	Ints7	1	-0.1837	6.34452	-2.01034	0.0482859	-3.9021	-1.13579
1448561_at	17970	Ncf2	2	0.1551	5.14773	2.01019	0.0483018	-3.90225	1.1135
1426866_at	72136	Chst14	2	0.21632	6.47118	2.00961	0.0483651	-3.90287	1.16177
1447497_at	-	-	1	-0.13296	3.4881	-2.00937	0.0483918	-3.90313	-1.09654
1429646_at	74306	1700112C13Rik	2	0.16174	3.98641	2.00935	0.0483934	-3.90314	1.11864
1434747_at	76701	Ctrc	2	0.12524	3.6259	2.00925	0.048404	-3.90325	1.09069
1430467_at	70920	4921511H03Rik	2	0.15864	3.98705	2.00852	0.048484	-3.90402	1.11623
1438188_x_at	214663	Slc25a29	1	-0.16582	7.57762	-2.00851	0.0484843	-3.90403	-1.1218
1453781_at	-	-	2	0.14974	4.68193	2.00813	0.0485261	-3.90443	1.10937
1445218_at	-	-	1	-0.16448	4.06934	-2.00699	0.0486507	-3.90564	-1.12076
1446022_at	-	-	2	0.18732	6.18805	2.00689	0.0486615	-3.90574	1.13865
1456321_at	70701	Nipal1	2	0.1441	3.59103	2.00655	0.0486988	-3.9061	1.10504
1428614_at	52815	Ldhd	2	0.12868	3.76175	2.00646	0.048708	-3.90619	1.09329
1450637_a_at	11568	Aebp1	2	0.17018	5.63826	2.00608	0.0487496	-3.90659	1.1252
1433392_at	-	-	2	0.15186	3.79316	2.00587	0.0487723	-3.90681	1.111
1457852_at	-	-	2	0.1533	3.71189	2.00542	0.0488216	-3.90729	1.11211
1444244_at	-	-	1	-0.25532	6.47768	-2.00531	0.048834	-3.90741	-1.1936
1425618_at	13211	Dhx9	2	0.15014	3.69317	2.00518	0.0488485	-3.90754	1.10968
1416954_at	27376	Slc25a10	2	0.16618	6.37708	2.00503	0.048865	-3.9077	1.12208
1439248_at	74386	Rmi1	2	0.1536	4.24752	2.00472	0.0488984	-3.90802	1.11234
1446760_at	69716	Trip13	1	-0.14738	3.46338	-2.0046	0.0489117	-3.90815	-1.10756
1431351_at	19296	Pvt1	2	0.14844	3.38854	2.00423	0.0489521	-3.90854	1.10837
1459193_at	-	-	2	0.11884	3.23545	2.00405	0.0489725	-3.90874	1.08586
1460745_at	219065	A630038E17Rik	2	0.13588	3.7272	2.00307	0.0490797	-3.90976	1.09876
1443172_at	18392	Orc1l	1	-0.16642	6.20965	-2.002	0.049198	-3.9109	-1.12227
1445459_at	20609	Sstr5	1	-0.18088	4.6913	-2.00197	0.0492004	-3.91092	-1.13358
1443251_at	-	-	2	0.17614	3.9257	2.00192	0.0492069	-3.91098	1.12986
1426950_at	214424	Parp16	1	-0.21162	5.13614	-2.0019	0.0492087	-3.911	-1.15799
1460232_s_at	15493	Hsd3b2	2	0.12576	3.4838	2.0015	0.0492523	-3.91141	1.09108
1420594_at	12021	Bard1	2	0.15906	4.06752	2.00088	0.0493209	-3.91207	1.11656
1454095_at	75855	4930579H20Rik	1	-0.09604	2.89507	-2.00054	0.0493583	-3.91242	-1.06884
1443506_at	70382	Kctd2	2	0.22186	4.81134	2.00007	0.0494107	-3.91292	1.16624
1447146_s_at	193116	Slu7	2	0.1283	8.67764	1.99978	0.0494421	-3.91322	1.093
1454494_at	76031	5830448L01Rik	2	0.13422	4.35059	1.99945	0.0494794	-3.91358	1.0975
1450461_at	21414	Tcf7	2	0.14498	5.18584	1.999	0.0495292	-3.91405	1.10572
1441439_at	83428	Ucn3	2	0.14076	3.56957	1.99795	0.0496458	-3.91515	1.10249
1430054_at	72277	1700030F18Rik	2	0.11372	3.76421	1.99706	0.0497447	-3.91609	1.08201
1440060_at	331480	EG331480	1	-0.1844	4.61663	-1.99683	0.0497703	-3.91633	-1.13634
1450424_a_at	16068	Il18bp	2	0.1466	5.70249	1.99613	0.0498484	-3.91707	1.10696
1426007_a_at	212190	Ubxn10	2	0.15566	4.43707	1.99579	0.0498856	-3.91742	1.11393
1442753_at	106869	Tnfaip8	1	-0.12686	3.21623	-1.99547	0.0499211	-3.91775	-1.09191

## Sheet: HippoBrainKOminusWT
ID	Min_GeneID	Min_Gene	Sig_HippoBrainKOminusWT	logFC	AveExpr	t	P.Value	B	LinearFC			Unique diff.expressed gene list (726 genes)				Sig_HippoBrainKOminusWT
1423369_at	14265	Fmr1	1	-0.92985	8.77039	-11.4019	1.47e-17	14.1806	-1.90508			14265				1=downregulated
1450885_at	13347	Dffa	2	0.83255	7.71631	9.00301	2.82e-13	9.97887	1.78083			13347				2=upregulated
1434165_at	209195	Clic6	1	-0.88955	5.75466	-7.52334	1.45e-10	6.97888	-1.8526			209195
1454866_s_at	209195	Clic6	1	-1.07145	4.05727	-6.38029	1.7e-08	4.51336	-2.10154			19215
1423860_at	19215	Ptgds	1	-1.29732	4.89506	-5.80138	1.79e-07	3.24457	-2.45771			12628
1450876_at	12628	Cfh	1	-0.447483	2.78731	-5.53756	5.13e-07	2.66764	-1.36366			14623
1448397_at	14623	Gjb6	1	-0.448067	3.56177	-5.52469	5.39e-07	2.63957	-1.36421			171486
1426086_a_at	14265	Fmr1	1	-0.692167	5.09994	-5.51296	5.65e-07	2.61399	-1.61571			12825
1456747_x_at	171486	Cd99l2	1	-0.708283	6.65195	-5.17036	2.15e-06	1.8704	-1.63386			14266
1427883_a_at	12825	Col3a1	1	-1.13418	4.69513	-4.76256	1.01e-05	0.998786	-2.19494			74558
1443963_at	14266	Aff2	1	-0.971167	4.98549	-4.621	1.71e-05	0.700984	-1.96043			100040591
1429184_at	74558	Gvin1	1	-0.256733	3.35164	-4.59007	1.92e-05	0.636319	-1.19477			117172
1456418_at	100040591	Kcnj13	1	-0.680133	5.34127	-4.52264	2.46e-05	0.49582	-1.60229			246133
1449986_at	117172	2310034C09Rik	2	0.482867	3.93351	4.51811	2.5e-05	0.486414	1.39752			216864
1449421_a_at	246133	Kcne2	1	-1.04823	3.87233	-4.50806	2.59e-05	0.465555	-2.068			66720
1445947_at	-	-	2	0.379483	5.06897	4.48071	2.86e-05	0.408843	1.30088			102680
1438467_at	216864	Mgl2	2	0.250817	3.52555	4.42202	3.54e-05	0.287592	1.18988			328573
1423497_at	66720	Klhl10	1	-0.3493	3.88421	-4.42047	3.56e-05	0.284411	-1.27394			19378
1427221_at	102680	Slc6a20a	1	-0.565817	3.34798	-4.39288	3.93e-05	0.227615	-1.48023			56744
1456746_a_at	171486	Cd99l2	1	-0.81225	8.09842	-4.33429	4.85e-05	0.107487	-1.75595			17022
1440600_at	328573	4930407I10Rik	2	0.341133	4.97468	4.31338	5.22e-05	0.0647852	1.26675			226866
1422789_at	19378	Aldh1a2	1	-0.383083	3.51584	-4.25078	6.52e-05	-0.0626008	-1.30413			67591
1423153_x_at	12628	Cfh	1	-0.313783	2.97012	-4.12405	0.000101776	-0.318024	-1.24296			74254
1445262_at	-	-	2	0.24385	4.63936	4.03241	0.000139807	-0.500588	1.18415			66396
1448995_at	56744	Pf4	1	-0.471033	4.43474	-4.01649	0.000147678	-0.532109	-1.3861			68774
1423607_at	17022	Lum	1	-0.4745	4.24144	-3.98388	0.00016515	-0.596484	-1.38944			67391
1457429_s_at	226866	Gm106	1	-0.194883	2.91317	-3.96838	0.000174135	-0.626991	-1.14463			17387
1460272_at	67591	Ubl4b	2	0.249417	5.02106	3.93683	0.000193905	-0.688936	1.18873			12622
1442114_at	74254	Gpn1	2	0.351417	5.4112	3.93182	0.00019723	-0.698734	1.27581			15018
1421383_at	66396	Ccdc82	1	-0.32305	4.08089	-3.89352	0.000224566	-0.773541	-1.25097			21810
1419598_at	68774	Ms4a6d	1	-0.249617	3.15095	-3.88892	0.000228086	-0.782505	-1.18889			228785
1460434_at	67391	Fundc2	1	-0.628583	6.86513	-3.87572	0.000238479	-0.808196	-1.54605			74145
1416572_at	17387	Mmp14	1	-0.293967	5.73333	-3.86016	0.000251305	-0.838401	-1.22601			195208
1450257_at	12622	Cer1	2	0.229333	4.25901	3.85017	0.000259895	-0.857782	1.17229			210544
1418536_at	15018	H2-Q7	1	-0.230067	3.92627	-3.74211	0.000372592	-1.06562	-1.17289			212989
1441455_at	-	-	2	0.322317	5.60001	3.73759	0.000378204	-1.07425	1.25034			77120
1456250_x_at	21810	Tgfbi	1	-0.375767	3.30373	-3.73591	0.000380318	-1.07747	-1.29753			99686
1427556_at	228785	Mylk2	2	0.277433	4.50476	3.72841	0.000389854	-1.09176	1.21204			24110
1448929_at	74145	F13a1	1	-0.526517	4.84504	-3.71939	0.000401627	-1.10894	-1.44045			17897
1459661_at	195208	Dcdc2a	1	-0.242017	3.3627	-3.70955	0.000414858	-1.12765	-1.18264			22445
1444689_at	210544	Wdr67	1	-0.383533	4.52283	-3.70673	0.00041872	-1.133	-1.30453			16847
1425729_at	212989	Best2	1	-0.267183	4.72791	-3.70169	0.000425723	-1.14258	-1.20346			63913
1433153_at	77120	9030201C23Rik	2	0.206783	3.77079	3.69979	0.00042838	-1.14617	1.15411			105253
1456935_at	99686	AI606473	2	0.384183	3.97392	3.63388	0.000531409	-1.27063	1.30512			18417
1418191_at	24110	Usp18	1	-0.7509	4.35185	-3.61862	0.000558429	-1.29928	-1.68284			16019
1428266_at	17897	Myl3	2	0.233067	4.44667	3.6091	0.000575924	-1.3171	1.17533			14412
1420357_s_at	22445	Xlr3a	1	-0.6603	5.51954	-3.58018	0.000632371	-1.37111	-1.58041			100044696
1425644_at	16847	Lepr	1	-0.252017	3.34395	-3.57925	0.000634283	-1.37285	-1.19087			20202
1454942_at	63913	Fam129a	1	-0.327617	3.97553	-3.57269	0.000647822	-1.38505	-1.25494			24135
1457128_at	105253	AL024213	2	0.277967	4.12491	3.56019	0.00067443	-1.40831	1.21248			12316
1416003_at	18417	Cldn11	1	-0.2036	3.31776	-3.55949	0.000675932	-1.40959	-1.15157			210463
1427329_a_at	16019	Igh-6	1	-0.2707	3.6775	-3.53673	0.000727155	-1.45179	-1.20639			81013
1432565_at	-	-	2	0.2278	4.00052	3.5365	0.000727681	-1.45221	1.17105			14132
1424338_at	14412	Slc6a13	1	-0.262967	3.82069	-3.50455	0.000805894	-1.51119	-1.19994			69732
1453621_at	100044696	LOC100044696	1	-0.203383	3.52563	-3.49721	0.000824941	-1.52469	-1.1514			171168
1448756_at	20202	S100a9	2	0.322733	3.69836	3.47592	0.000882649	-1.56375	1.2507			69550
1459979_x_at	24135	Zfp68	1	-0.365833	4.69816	-3.44088	0.000986056	-1.62775	-1.28863			68794
1458873_at	12316	Aspm	1	-0.412883	4.30197	-3.41965	0.00105419	-1.66635	-1.33134			71827
1425207_at	210463	BC026439	2	0.188483	3.47342	3.40797	0.00109352	-1.6875	1.13957			11826
1421716_at	81013	V1rd6	2	0.243533	5.41407	3.39128	0.00115217	-1.71768	1.18389			69577
1416978_at	14132	Fcgrt	1	-0.305983	5.50017	-3.37725	0.00120373	-1.74297	-1.23626			16875
1431317_at	69732	2410018L13Rik	1	-0.2374	3.35675	-3.36315	0.00125774	-1.76832	-1.17887			75051
1450825_at	171168	Acer1	1	-0.26455	4.16387	-3.35746	0.00128022	-1.77855	-1.20126			54169
1452550_a_at	14265	Fmr1	1	-0.30205	6.09472	-3.34439	0.00133319	-1.80196	-1.2329			21788
1424921_at	69550	Bst2	1	-0.339417	5.48618	-3.33014	0.00139334	-1.82744	-1.26524			244416
1449073_at	68794	Flnc	1	-0.28125	5.04485	-3.32609	0.00141087	-1.83466	-1.21525			12262
1429366_at	71827	Lrrc34	1	-0.242667	3.60972	-3.30653	0.0014986	-1.86949	-1.18318			73161
1416203_at	11826	Aqp1	1	-0.43455	4.31791	-3.29756	0.00154052	-1.88542	-1.35149			595139
1445920_at	69577	Fastkd3	1	-0.183567	3.41978	-3.28317	0.0016101	-1.91092	-1.13569			67790
1423859_a_at	19215	Ptgds	1	-0.558717	6.77875	-3.27716	0.00164	-1.92154	-1.47296			12774
1427300_at	16875	Lhx8	2	0.924217	3.53838	3.26187	0.00171853	-1.94853	1.89765			17916
1431754_at	75051	4930578N16Rik	1	-0.256483	3.58397	-3.25744	0.00174189	-1.95633	-1.19456			99571
1447758_x_at	54169	Myst4	1	-0.188017	3.92306	-3.23395	0.00187104	-1.9976	-1.1392			22370
1451791_at	21788	Tfpi	1	-0.412283	5.19956	-3.23087	0.00188864	-2.003	-1.33079			231290
1436590_at	244416	Ppp1r3b	1	-0.211083	4.05962	-3.22496	0.00192281	-2.01334	-1.15756			70945
1449401_at	12262	C1qc	1	-0.311867	4.17143	-3.22179	0.00194136	-2.01888	-1.24131			73877
1430407_at	73161	3110035C09Rik	1	-0.3269	4.62303	-3.19433	0.00210938	-2.06676	-1.25432			72439
1430386_at	595139	E030024N20Rik	2	0.4134	7.14188	3.18499	0.00216954	-2.08298	1.33182			14050
1439474_x_at	-	-	1	-0.169567	2.97395	-3.18196	0.00218946	-2.08825	-1.12472			69248
1453246_at	67790	Rab39b	2	0.808	7.85137	3.18184	0.0021902	-2.08844	1.75078			105450
1458771_at	-	-	2	0.142917	3.00613	3.18083	0.00219687	-2.09019	1.10414			17533
1424727_at	12774	Ccr5	1	-0.23135	3.59955	-3.17792	0.00221618	-2.09524	-1.17393			15957
1429524_at	17916	Myo1f	1	-0.182483	3.09113	-3.1495	0.00241328	-2.14436	-1.13484			15170
1427884_at	12825	Col3a1	1	-0.390367	3.66718	-3.13731	0.00250272	-2.16533	-1.31073			12834
1416025_at	99571	Fgg	2	0.192967	4.0021	3.1273	0.00257844	-2.18251	1.14311			71259
1455098_a_at	22370	Vtn	1	-0.347617	4.51474	-3.12447	0.0026003	-2.18738	-1.27246			56615
1433578_at	231290	Slc10a4	2	0.421333	3.9571	3.1142	0.00268087	-2.20496	1.33916			98221
1437260_at	70945	Mmrn1	1	-0.190267	3.42906	-3.10893	0.00272313	-2.21397	-1.14097			71526
1432324_at	73877	4930432J09Rik	2	0.175017	4.37813	3.09634	0.00282657	-2.23544	1.12898			76237
1453542_at	72439	2610007B07Rik	1	-0.6025	5.5554	-3.09134	0.00286862	-2.24395	-1.51835			14130
1425989_a_at	14050	Eya3	1	-0.222367	4.66425	-3.08084	0.00295901	-2.26181	-1.16665			110935
1430350_at	69248	2610035F20Rik	1	-0.379167	3.99052	-3.0596	0.00314977	-2.29778	-1.30059			75183
1456768_a_at	105450	Mmrn2	1	-0.2218	3.70466	-3.05799	0.00316476	-2.30051	-1.16619			21817
1450430_at	17533	Mrc1	1	-0.368467	3.74577	-3.05556	0.00318738	-2.30461	-1.29098			74991
1450783_at	15957	Ifit1	1	-0.250917	3.95045	-3.05042	0.00323576	-2.31328	-1.18996			74096
1460188_at	15170	Ptpn6	1	-0.227	4.20282	-3.03494	0.00338574	-2.33935	-1.1704			68394
1445926_at	-	-	1	-0.216833	3.79854	-3.03269	0.00340805	-2.34313	-1.16218			70992
1456156_at	16847	Lepr	1	-0.247783	3.57452	-3.02798	0.00345527	-2.35104	-1.18738			319237
1452250_a_at	12834	Col6a2	1	-0.34915	5.7274	-3.02731	0.003462	-2.35216	-1.27381			268395
1459490_at	-	-	2	0.234733	4.70848	3.02597	0.00347561	-2.35442	1.17669			27206
1454473_at	71259	4933433M23Rik	1	-0.198133	5.34787	-3.00976	0.00364354	-2.38156	-1.14721			72224
1441463_at	-	-	2	0.39815	4.6075	3.00689	0.00367404	-2.38635	1.31782			74511
1415898_at	56615	Mgst1	1	-0.186717	3.93777	-2.99812	0.00376883	-2.401	-1.13817			20231
1443776_at	-	-	2	0.185217	3.22752	2.99803	0.00376973	-2.40114	1.13699			16835
1437189_x_at	98221	Eif3m	1	-0.253767	3.21351	-2.99553	0.00379722	-2.40531	-1.19232			209200
1454434_at	71526	9030607J07Rik	2	0.1672	3.98134	2.99491	0.00380399	-2.40634	1.12288			327959
1459102_at	-	-	2	0.172567	3.70387	2.98632	0.00389984	-2.42064	1.12706			13134
1453088_at	76237	6430628N08Rik	1	-0.219833	4.88681	-2.98204	0.00394834	-2.42775	-1.1646			73486
1447508_at	-	-	2	0.157383	3.14143	2.98124	0.00395747	-2.42907	1.11526			17199
1451941_a_at	14130	Fcgr2b	1	-0.226117	4.68217	-2.97904	0.00398274	-2.43273	-1.16968			22409
1419373_at	110935	Atp6v1b1	2	0.1902	4.11976	2.96071	0.00419889	-2.4631	1.14092			26904
1428317_at	-	-	1	-0.323233	4.86449	-2.95864	0.00422393	-2.46651	-1.25113			269823
1433046_at	75183	4930535F04Rik	1	-0.16285	3.54852	-2.95784	0.00423371	-2.46784	-1.1195			269181
1433428_x_at	21817	Tgm2	1	-0.486433	3.73863	-2.95539	0.00426355	-2.47188	-1.40098			75472
1454155_at	74991	4930500H12Rik	1	-0.15505	3.75078	-2.95017	0.00432801	-2.48049	-1.11346			17919
1424032_at	74096	Hvcn1	1	-0.22445	5.01161	-2.93877	0.00447182	-2.49927	-1.16833			20201
1453639_s_at	68394	0610037D15Rik	1	-0.221183	3.94278	-2.93582	0.00450967	-2.5041	-1.16569			75512
1431603_at	70992	4931407E12Rik	1	-0.20775	3.59637	-2.9082	0.00487959	-2.54935	-1.15489			67050
1458972_at	319237	9330112F22Rik	2	0.227667	4.1473	2.90713	0.00489442	-2.55109	1.17094			73914
1442302_at	268395	Mpg	1	-0.3638	4.41212	-2.90683	0.00489852	-2.55157	-1.28681			140577
1441121_at	-	-	2	0.2837	5.33499	2.90612	0.00490856	-2.55275	1.21731			20474
1443389_at	-	-	2	0.230217	5.2404	2.90421	0.00493523	-2.55586	1.17301			76871
1450078_at	27206	Nrk	1	-0.134433	3.12478	-2.90374	0.00494183	-2.55662	-1.09766			27399
1442777_at	-	-	2	0.131467	3.13587	2.90023	0.00499141	-2.56235	1.09541			327958
1460618_x_at	72224	1700001J11Rik	1	-0.18035	3.25207	-2.89883	0.00501122	-2.56462	-1.13316			93882
1429679_at	74511	Lrrc17	1	-0.1836	3.47776	-2.89818	0.00502053	-2.56569	-1.13571			30954
1422049_at	20231	Nkx1-2	2	0.186167	4.16336	2.89783	0.00502547	-2.56625	1.13774			109272
1431947_at	16835	Ldlr	2	0.3324	5.48787	2.8932	0.005092	-2.57379	1.25911			268977
1444865_at	-	-	1	-0.22075	3.61112	-2.88659	0.00518828	-2.58454	-1.16534			75586
1435208_at	209200	Dtx3l	1	-0.3409	5.47434	-2.88117	0.00526847	-2.59333	-1.26655			93685
1443698_at	327959	Xaf1	1	-0.27185	3.87219	-2.87671	0.00533524	-2.60055	-1.20736			68175
1443194_at	-	-	2	0.2984	4.71632	2.86977	0.00544091	-2.61179	1.22978			74463
1445353_at	-	-	1	-0.205433	3.72829	-2.8684	0.00546189	-2.614	-1.15303			70806
1433743_at	13134	Dach1	1	-0.370233	4.61071	-2.85784	0.00562681	-2.63105	-1.29256			110312
1447578_at	73486	1700084J12Rik	1	-0.157783	3.27458	-2.85509	0.00567063	-2.63549	-1.11557			320614
1435393_at	17199	Mc1r	2	0.1902	4.46147	2.85497	0.00567239	-2.63567	1.14092			112422
1460657_at	22409	Wnt10a	1	-0.290417	4.09049	-2.85361	0.00569412	-2.63786	-1.22299			72361
1422050_at	20231	Nkx1-2	2	0.2536	3.5226	2.84758	0.00579152	-2.64758	1.19218			76380
1423024_at	26904	Sh2d1b1	1	-0.20985	4.83935	-2.84623	0.00581346	-2.64974	-1.15657			52855
1419298_at	269823	Pon3	1	-0.209217	3.75405	-2.83863	0.00593879	-2.66196	-1.15606			75471
1439944_at	-	-	2	0.229967	3.28442	2.83518	0.0059964	-2.66749	1.17281			15972
1444347_at	269181	Mgat4a	2	0.2016	5.0685	2.83269	0.00603837	-2.67148	1.14997			68187
1429181_at	75472	1700009P17Rik	1	-0.349233	5.67178	-2.82956	0.00609137	-2.67648	-1.27388			234373
1441104_at	17919	Myo5b	2	0.1841	4.03886	2.82831	0.00611272	-2.67849	1.13611			237886
1419394_s_at	20201	S100a8	2	0.2103	3.66654	2.826	0.00615229	-2.68218	1.15693			20308
1452135_at	75512	Gpx6	2	0.198083	5.58343	2.80455	0.00653147	-2.71641	1.14717			71213
1449589_x_at	67050	Nkap	1	-0.2421	5.10895	-2.79592	0.00669	-2.73012	-1.18271			57434
1430704_at	73914	Irak3	2	0.155267	3.60865	2.79357	0.00673363	-2.73384	1.11363			76464
1421386_at	140577	Ankrd6	1	-0.3385	4.45176	-2.78852	0.00682866	-2.74186	-1.26444			56697
1456862_at	20474	Six4	1	-0.212733	3.17137	-2.78418	0.00691122	-2.74873	-1.15888			67586
1453375_at	76871	4930422N03Rik	1	-0.365067	3.83571	-2.78069	0.00697815	-2.75424	-1.28794			329207
1422969_s_at	27399	Ip6k1	1	-0.15345	6.64443	-2.77943	0.00700255	-2.75623	-1.11223			75124
1447099_at	-	-	2	0.333883	4.59561	2.77779	0.00703435	-2.75882	1.2604			27083
1445004_a_at	327958	Pitpnm3	1	-0.148733	3.8303	-2.7768	0.00705363	-2.76039	-1.1086			278672
1450270_at	93882	Pcdhb11	2	0.237267	4.33396	2.77648	0.00705987	-2.76089	1.17876			71903
1433680_x_at	30954	Siva1	1	-0.320217	5.95311	-2.77043	0.00717888	-2.77045	-1.24852			243612
1455645_at	109272	Mybpc1	1	-0.23255	4.21316	-2.76519	0.00728326	-2.77869	-1.17491			16668
1419786_at	268977	Ltbp1	2	0.185	4.142	2.76278	0.00733195	-2.7825	1.13682			12695
1449963_at	75586	Krtap9-3	2	0.153317	3.13695	2.7548	0.00749471	-2.79504	1.11212			22026
1435625_at	93685	Entpd7	1	-0.248	4.41379	-2.75381	0.00751511	-2.7966	-1.18756			232237
1450305_at	68175	4930591A17Rik	1	-0.2329	4.84339	-2.75313	0.00752906	-2.79765	-1.17519			108000
1438639_x_at	74463	Exoc3l2	2	0.1413	3.16724	2.75214	0.00754965	-2.79921	1.1029			14804
1453951_a_at	70806	D19Ertd652e	1	-0.198833	4.36095	-2.75099	0.00757359	-2.80102	-1.14777			278507
1429361_at	110312	Pmch	1	-0.1838	4.61363	-2.75077	0.00757822	-2.80137	-1.13587			66960
1445345_at	-	-	2	0.229167	6.31875	2.75051	0.00758359	-2.80178	1.17216			26572
1458799_at	320614	A330033J07Rik	2	0.20235	3.71777	2.7476	0.00764435	-2.80633	1.15057			100041479
1428604_at	112422	2610305D13Rik	1	-0.237717	3.4656	-2.74675	0.00766228	-2.80767	-1.17912			240913
1440713_at	-	-	2	0.233267	4.63903	2.74605	0.00767701	-2.80877	1.17549			66580
1457417_at	-	-	2	0.141583	3.50535	2.74393	0.00772173	-2.81208	1.10312			72504
1424968_at	72361	2210023G05Rik	2	0.16015	3.23921	2.74331	0.00773499	-2.81306	1.1174			320855
1429569_a_at	76380	Ccdc46	1	-0.240717	3.83614	-2.73834	0.00784107	-2.82084	-1.18158			269120
1430447_a_at	52855	Lair1	2	0.198867	4.07181	2.73741	0.00786091	-2.82228	1.1478			16401
1429747_at	75471	1700009N14Rik	2	0.149517	4.67605	2.73713	0.00786708	-2.82273	1.1092			77518
1454479_at	-	-	2	0.162667	4.67798	2.73475	0.00791852	-2.82645	1.11935			77264
1422406_at	15972	Ifna9	1	-0.194717	5.44884	-2.73428	0.0079287	-2.82718	-1.1445			21898
1445605_s_at	68187	Fam135a	1	-0.2559	4.58811	-2.73252	0.00796677	-2.82992	-1.19408			70973
1436005_at	234373	Sfrs14	1	-0.267083	6.00785	-2.72169	0.00820603	-2.8468	-1.20337			77252
1436472_at	237886	Slfn9	1	-0.28155	5.07416	-2.72077	0.0082267	-2.84824	-1.2155			75164
1417936_at	20308	Ccl9	1	-0.282267	4.68853	-2.72011	0.00824148	-2.84926	-1.2161			100044236
1439831_at	-	-	1	-0.1959	4.09975	-2.7187	0.00827319	-2.85145	-1.14544			236537
1434811_at	71213	Cage1	1	-0.148417	3.40686	-2.71773	0.00829517	-2.85296	-1.10835			225372
1453950_a_at	57434	Xrcc2	1	-0.1755	3.8944	-2.71691	0.00831379	-2.85424	-1.12936			233887
1438833_at	76464	Casc5	1	-0.59295	3.90461	-2.71619	0.00833006	-2.85536	-1.50833			16699
1428482_at	56697	Akap10	1	-0.1921	7.16294	-2.71156	0.00843585	-2.86256	-1.14243			29849
1426105_a_at	67586	Ubxn11	1	-0.213717	5.8504	-2.70986	0.00847493	-2.86519	-1.15967			320377
1441504_at	329207	Rbm44	2	0.160667	3.4109	2.70799	0.00851814	-2.86809	1.1178			71719
1451861_at	75124	Nxnl2	1	-0.17645	4.34864	-2.70724	0.00853557	-2.86926	-1.1301			54485
1457613_at	-	-	1	-0.167517	3.72714	-2.70534	0.00857965	-2.8722	-1.12312			319159
1449347_a_at	27083	Xlr4b	1	-0.470667	4.01891	-2.70035	0.00869677	-2.87992	-1.38575			60361
1448053_at	-	-	2	0.156233	3.3681	2.69992	0.00870689	-2.88059	1.11437			27390
1445710_x_at	278672	Duxbl	2	0.37475	6.4577	2.69657	0.00878637	-2.88577	1.29661			73145
1419801_x_at	-	-	1	-0.1427	3.08823	-2.69552	0.00881145	-2.88739	-1.10397			29808
1432975_at	71903	2310038E17Rik	2	0.191367	3.75662	2.69429	0.00884099	-2.8893	1.14184			104009
1440642_at	243612	D630042P16Rik	2	0.193983	4.73457	2.69044	0.00893368	-2.89524	1.14392			77266
1448169_at	16668	Krt18	1	-0.338433	3.56383	-2.68438	0.00908144	-2.90459	-1.26438			233057
1440737_at	12695	Inadl	1	-0.148967	3.51904	-2.68213	0.00913675	-2.90805	-1.10878			19674
1454167_at	22026	Nr2c2	1	-0.174567	4.27882	-2.68077	0.00917034	-2.91014	-1.12863			52062
1460578_at	232237	Fgd5	2	0.409867	5.02483	2.67637	0.00928	-2.91691	1.32856			227800
1452334_at	108000	Cenpf	1	-0.282383	5.89007	-2.67136	0.00940645	-2.92462	-1.2162			73886
1459245_s_at	14804	Grid2	2	0.168383	3.53307	2.66971	0.00944832	-2.92715	1.1238			102866
1428811_at	278507	Wfikkn2	1	-0.243667	4.75947	-2.66934	0.00945776	-2.92772	-1.184			71612
1430460_at	66960	2310047O13Rik	2	0.323967	4.96933	2.66888	0.0094695	-2.92842	1.25177			74735
1443570_at	26572	Cops3	2	0.0987	2.76617	2.66295	0.00962177	-2.9375	1.07081			68473
1445515_at	-	-	2	0.1843	5.24213	2.65714	0.00977324	-2.94639	1.13627			71886
1459121_at	100041479	100041479	2	0.176467	3.76681	2.65374	0.00986309	-2.9516	1.13011			320538
1440923_at	-	-	2	0.184717	5.54564	2.65266	0.00989177	-2.95325	1.13659			66423
1452595_at	240913	Adamts4	1	-0.241533	4.86821	-2.64993	0.00996447	-2.95742	-1.18225			15424
1453727_at	66580	Esf1	1	-0.310267	6.10425	-2.64929	0.00998151	-2.95839	-1.23994			16402
1431553_at	-	-	2	0.183517	4.59499	2.64844	0.0100043	-2.95969	1.13565			330409
1431193_at	72504	Taf4b	2	0.164483	3.52603	2.64681	0.0100482	-2.96218	1.12076			77245
1447971_at	320855	A230061C15Rik	1	-0.181117	4.30288	-2.64544	0.0100849	-2.96425	-1.13376			74320
1420578_at	269120	Optc	1	-0.2301	5.06934	-2.64293	0.0101532	-2.96809	-1.17292			70361
1456498_at	16401	Itga4	1	-0.287517	4.43014	-2.6414	0.0101948	-2.97042	-1.22054			677168
1433285_at	77518	9330179C17Rik	1	-0.158633	3.89457	-2.64077	0.0102119	-2.97137	-1.11623			56324
1449787_at	-	-	1	-0.186017	4.45531	-2.63985	0.010237	-2.97277	-1.13762			252830
1454007_a_at	77264	Zfp142	1	-0.141317	3.39324	-2.63911	0.0102574	-2.9739	-1.10291			66533
1430695_at	21898	Tlr4	2	0.18175	3.95898	2.63591	0.0103457	-2.97877	1.13426			74176
1457438_at	-	-	1	-0.1682	4.89736	-2.62705	0.0105933	-2.99222	-1.12366			71998
1430416_at	70973	4931431B13Rik	2	0.192833	4.68047	2.62468	0.0106603	-2.9958	1.14301			235345
1453799_at	77252	9430038I01Rik	2	0.247767	5.4162	2.62384	0.0106843	-2.99708	1.18737			381404
1433421_at	75164	4930527J03Rik	2	0.151	6.14695	2.62382	0.0106848	-2.99711	1.11034			319800
1445614_at	-	-	1	-0.164867	4.4898	-2.61997	0.0107949	-3.00293	-1.12106			19821
1427821_at	100044236	Copg2as2	2	0.223083	4.10042	2.61967	0.0108038	-3.0034	1.16723			272411
1425880_x_at	236537	Zfp352	1	-0.155633	3.94554	-2.61255	0.0110102	-3.01416	-1.11391			16414
1424457_at	225372	Apbb3	2	0.195533	6.78728	2.61245	0.0110131	-3.0143	1.14515			68344
1458162_at	-	-	2	0.371117	6.64021	2.61161	0.0110377	-3.01557	1.29335			78612
1447512_at	-	-	2	0.2135	4.56443	2.61159	0.0110384	-3.01561	1.1595			81007
1426563_at	233887	Zfp553	1	-0.233883	5.98783	-2.60979	0.0110912	-3.01832	-1.176			226652
1420358_at	16699	Krtap13	2	0.269633	4.35402	2.60811	0.0111409	-3.02086	1.2055			210711
1441520_at	12316	Aspm	1	-0.374033	4.00693	-2.60739	0.0111621	-3.02193	-1.29597			14254
1450590_at	29849	Olfr159	2	0.1731	3.88415	2.60701	0.0111735	-3.02252	1.12748			93697
1446547_at	320377	9330175E14Rik	1	-0.19435	4.23854	-2.60624	0.0111963	-3.02368	-1.14421			78806
1453575_at	71719	1200003I10Rik	2	0.165533	3.77035	2.6057	0.0112124	-3.02449	1.12158			666532
1421826_at	54485	Dll4	1	-0.230667	5.07276	-2.604	0.0112629	-3.02704	-1.17338			73332
1431658_at	319159	Hist1h4j	1	-0.273467	4.42794	-2.60384	0.0112679	-3.02729	-1.20871			242700
1446329_at	-	-	2	0.2553	4.37711	2.60164	0.0113337	-3.0306	1.19358			16973
1425325_at	60361	Ms4a4b	2	0.138267	3.07389	2.59361	0.0115775	-3.04268	1.10058			18600
1449432_a_at	27390	Mmel1	1	-0.1587	4.25068	-2.58677	0.0117885	-3.05293	-1.11628			20440
1432619_at	73145	3110037L02Rik	2	0.186117	3.72894	2.5866	0.0117939	-3.05319	1.1377			52458
1441201_at	-	-	2	0.136117	3.10212	2.58416	0.0118702	-3.05685	1.09894			20755
1442356_at	29808	Mga	1	-0.221017	4.66905	-2.58392	0.0118777	-3.05721	-1.16555			15229
1439417_at	104009	Qsox1	2	0.15695	3.55743	2.58272	0.0119153	-3.059	1.11493			13527
1433240_at	77266	9430013L17Rik	2	0.142317	3.53688	2.57433	0.0121816	-3.07154	1.10368			19106
1459232_at	-	-	2	0.2194	5.3884	2.57043	0.0123074	-3.07736	1.16425			74906
1451482_at	233057	BC027344	1	-0.200983	5.70675	-2.57035	0.0123101	-3.07749	-1.14948			74706
1450215_at	19674	Rcvrn	2	0.157867	3.44071	2.56586	0.0124562	-3.08418	1.11564			17912
1458847_at	-	-	1	-0.225467	5.17395	-2.56378	0.0125244	-3.08727	-1.16916			20446
1440499_at	52062	D9Ertd26e	2	0.146717	4.02041	2.56281	0.0125563	-3.08871	1.10705			97249
1447465_at	-	-	2	0.2192	5.20248	2.56222	0.0125759	-3.0896	1.16409			68800
1441800_at	227800	Rabgap1	1	-0.150617	3.43792	-2.56098	0.0126169	-3.09144	-1.11004			94218
1429885_at	73886	4930431P19Rik	1	-0.190517	4.32535	-2.55994	0.0126512	-3.09298	-1.14117			76378
1423725_at	102866	Pls3	1	-0.359233	9.36719	-2.55523	0.0128084	-3.09998	-1.28274			14179
1419599_s_at	68774	Ms4a6d	1	-0.16335	3.527	-2.55428	0.0128403	-3.10139	-1.11988			13876
1432309_at	71612	9130410C08Rik	1	-0.134967	4.19934	-2.55184	0.0129226	-3.105	-1.09807			277898
1421722_at	-	-	2	0.107433	3.01765	2.55001	0.0129846	-3.10772	1.07731			71567
1436199_at	74735	Trim14	2	0.18145	4.05047	2.54799	0.0130534	-3.11071	1.13402			20707
1444935_at	-	-	2	0.1331	3.82846	2.54521	0.0131488	-3.11483	1.09665			14198
1430564_at	68473	Mobkl1a	1	-0.2339	4.0848	-2.54459	0.0131701	-3.11575	-1.17601			70988
1430462_at	71886	2310002L09Rik	1	-0.129	3.10941	-2.54432	0.0131795	-3.11616	-1.09354			15931
1458682_at	320538	Ubn2	1	-0.191983	3.44938	-2.54187	0.013264	-3.11977	-1.14233			103409
1420114_s_at	66423	2410022L05Rik	1	-0.1621	3.61639	-2.54185	0.0132648	-3.11981	-1.11891			77768
1456301_at	15424	Hoxc5	2	0.156817	4.30799	2.53861	0.0133775	-3.1246	1.11482			414103
1457561_at	16402	Itga5	2	0.145083	3.32796	2.53416	0.0135334	-3.13116	1.10579			26968
1457039_at	330409	Cecr2	1	-0.28455	5.14763	-2.53384	0.013545	-3.13164	-1.21803			333654
1433384_at	77245	9330199C07Rik	2	0.194483	5.13547	2.53371	0.0135493	-3.13182	1.14431			17079
1459334_at	-	-	1	-0.19395	4.04587	-2.53263	0.0135876	-3.13342	-1.14389			11487
1446221_at	-	-	2	0.174533	4.09116	2.53204	0.0136086	-3.1343	1.1286			16145
1446103_at	-	-	2	0.180383	4.25672	2.53054	0.0136617	-3.1365	1.13318			12550
1436398_at	-	-	2	0.3798	4.48759	2.5293	0.0137058	-3.13832	1.30116			72836
1453322_at	74320	Wdr33	2	0.237183	5.66436	2.52835	0.01374	-3.13973	1.17869			96952
1419951_at	70361	Lman1	1	-0.1621	4.31878	-2.5277	0.0137632	-3.14069	-1.11891			71063
1457963_at	-	-	2	0.158567	3.69861	2.52677	0.0137965	-3.14205	1.11618			12351
1445604_at	-	-	1	-0.208717	4.2649	-2.52631	0.0138131	-3.14273	-1.15566			239591
1431591_s_at	677168	677168	1	-0.2422	5.01425	-2.52088	0.0140094	-3.15072	-1.18279			338364
1416977_at	56324	Stam2	1	-0.179517	3.92188	-2.51151	0.0143541	-3.16446	-1.1325			319518
1440257_at	252830	Obox6	2	0.165667	3.80592	2.51044	0.0143938	-3.16602	1.12168			170939
1417808_at	66533	2310050C09Rik	1	-0.158	4.31092	-2.50984	0.0144165	-3.16691	-1.11574			107766
1430142_at	74176	Tgm5	1	-0.150633	4.22905	-2.50943	0.0144317	-3.16751	-1.11006			106074
1451489_at	71998	Slc25a35	2	0.175733	4.95738	2.50812	0.0144808	-3.16943	1.12954			15494
1430762_at	235345	4833427G06Rik	1	-0.285417	3.42691	-2.50746	0.0145055	-3.17039	-1.21876			432995
1459115_at	-	-	2	0.1513	3.5153	2.50409	0.0146325	-3.17532	1.11057			73542
1439913_at	381404	Pabpc1l	1	-0.167083	5.48297	-2.50317	0.0146673	-3.17666	-1.12279			54427
1436162_at	319800	C730048C13Rik	1	-0.149333	3.51934	-2.49965	0.0148017	-3.18181	-1.10906			14380
1448041_at	19821	Rnf2	2	0.1894	4.08875	2.4984	0.0148493	-3.18363	1.14029			234988
1442716_at	-	-	1	-0.1277	4.01649	-2.49831	0.0148526	-3.18376	-1.09255			83395
1456680_at	272411	B3gnt6	2	0.1568	4.32359	2.496	0.0149416	-3.18713	1.11481			114332
1450678_at	16414	Itgb2	1	-0.20415	4.19777	-2.49379	0.0150272	-3.19036	-1.15201			100763
1435201_at	68344	Tmem174	1	-0.13295	3.29922	-2.49344	0.0150405	-3.19086	-1.09653			97877
1430473_at	78612	9530034A14Rik	2	0.1421	3.21539	2.49307	0.0150551	-3.19141	1.10351			77433
1444591_at	-	-	2	0.240217	5.52619	2.49038	0.01516	-3.19533	1.18117			380780
1421808_at	81007	Defb5	2	0.133533	3.15289	2.48871	0.0152251	-3.19775	1.09698			227624
1446489_at	-	-	2	0.2132	5.83582	2.48785	0.015259	-3.199	1.15926			74852
1445769_at	-	-	2	0.1179	3.27742	2.48519	0.0153637	-3.20286	1.08515			381107
1458429_at	226652	Arhgap30	1	-0.1707	4.35819	-2.48509	0.0153678	-3.20301	-1.1256			226025
1439126_at	210711	1110007A13Rik	2	0.263567	5.72363	2.48299	0.0154509	-3.20606	1.20044			67847
1440926_at	14254	Flt1	1	-0.205717	4.38156	-2.4818	0.0154986	-3.2078	-1.15326			75759
1426537_at	93697	Narg2	1	-0.253317	4.71098	-2.4808	0.0155383	-3.20924	-1.19194			171543
1430682_at	78806	4930555I21Rik	2	0.1696	4.07555	2.48064	0.0155446	-3.20947	1.12475			75745
1446602_at	-	-	2	0.184467	3.43964	2.48026	0.0155601	-3.21003	1.1364			56501
1424784_at	666532	OTTMUSG00000010657	1	-0.253	6.19723	-2.47965	0.0155845	-3.21092	-1.19168			16691
1440562_at	-	-	1	-0.162667	4.46676	-2.47922	0.0156017	-3.21154	-1.11935			20315
1430638_at	73332	1700041C02Rik	1	-0.219	5.5089	-2.47891	0.0156141	-3.21199	-1.16393			214498
1460598_at	242700	Il28ra	2	0.127933	5.27096	2.47805	0.0156485	-3.21323	1.09273			63953
1449299_at	16973	Lrp5	2	0.179333	4.38453	2.47653	0.0157096	-3.21543	1.13236			234730
1418252_at	18600	Padi2	1	-0.220817	5.19269	-2.4764	0.0157152	-3.21563	-1.16539			319818
1452556_at	-	-	2	0.149167	5.16571	2.47548	0.015752	-3.21695	1.10893			20753
1443581_at	20440	St6gal1	2	0.27775	5.36453	2.47539	0.015756	-3.2171	1.2123			67637
1419930_at	52458	D15Ertd55e	2	0.135967	3.75738	2.47452	0.015791	-3.21835	1.09883			14955
1439644_at	-	-	1	-0.157333	3.87998	-2.47213	0.0158883	-3.22182	-1.11522			239691
1439016_x_at	20755	Sprr2a	2	0.157117	6.26472	2.47182	0.0159006	-3.22225	1.11506			106869
1459148_at	-	-	1	-0.163117	3.96769	-2.47006	0.0159728	-3.22481	-1.1197			102240
1418877_at	15229	Foxd1	1	-0.124383	3.30277	-2.46512	0.0161764	-3.23195	-1.09004			107371
1427588_a_at	13527	Dtna	2	0.26	8.37982	2.46258	0.0162817	-3.23561	1.19748			76240
1422005_at	19106	Eif2ak2	1	-0.362167	6.07092	-2.46032	0.0163761	-3.23887	-1.28535			53603
1454550_at	74906	4930478M09Rik	1	-0.160317	3.93037	-2.46022	0.0163801	-3.23901	-1.11753			73719
1432622_a_at	74706	4930507D05Rik	1	-0.189283	4.47428	-2.46021	0.0163809	-3.23903	-1.1402			30957
1458007_at	17912	Myo1b	2	0.318267	3.77419	2.45992	0.0163927	-3.23944	1.24683			77870
1446006_at	-	-	2	0.240183	4.70265	2.45895	0.0164336	-3.24084	1.18114			78801
1417617_at	20446	St6galnac2	1	-0.136233	4.05471	-2.45862	0.0164475	-3.24132	-1.09903			67235
1445079_at	-	-	2	0.180333	5.79258	2.45726	0.0165048	-3.24328	1.13315			70799
1458808_at	-	-	1	-0.1167	3.03066	-2.45692	0.0165192	-3.24377	-1.08425			13380
1460066_at	97249	C80889	1	-0.16995	3.86815	-2.45672	0.0165277	-3.24406	-1.12502			76856
1429135_at	68800	1110059M19Rik	1	-0.2864	4.42085	-2.45426	0.0166316	-3.2476	-1.21959			230073
1433391_at	-	-	2	0.168983	4.18687	2.45392	0.016646	-3.24808	1.12427			18181
1458330_x_at	94218	Cnnm3	2	0.1955	6.64135	2.45278	0.0166946	-3.24973	1.14512			70252
1442852_at	-	-	1	-0.167883	4.12788	-2.4522	0.0167195	-3.25057	-1.12341			74231
1422543_at	76378	Ropn1	2	0.197067	4.96921	2.45168	0.0167414	-3.25131	1.14637			231252
1451882_a_at	14179	Fgf8	2	0.176683	3.69097	2.45124	0.0167604	-3.25195	1.13028			17248
1440244_at	13876	Erg	1	-0.193917	4.17441	-2.45092	0.016774	-3.2524	-1.14386			52615
1438848_at	-	-	2	0.249317	5.47574	2.4502	0.0168049	-3.25344	1.18864			381853
1427722_at	277898	Slc15a5	1	-0.127083	3.74412	-2.4493	0.0168437	-3.25474	-1.09208			75802
1440547_at	-	-	2	0.251867	5.44561	2.44856	0.0168755	-3.2558	1.19075			381827
1447969_at	71567	Mcm9	1	-0.156567	3.98625	-2.44749	0.0169215	-3.25733	-1.11463			69528
1437277_x_at	21817	Tgm2	1	-0.385633	3.91419	-2.44704	0.016941	-3.25798	-1.30643			170813
1450474_at	20707	Serpinb9c	1	-0.156783	3.92474	-2.44689	0.0169475	-3.2582	-1.1148			69354
1425893_a_at	14198	Fhit	1	-0.34515	5.42857	-2.4468	0.0169511	-3.25832	-1.27028			60440
1432347_at	70988	4931428L18Rik	2	0.183583	4.30255	2.44533	0.0170146	-3.26043	1.1357			72068
1455481_at	15931	Ids	2	0.127533	12.474	2.44501	0.0170287	-3.26089	1.09242			22139
1457607_at	103409	AW046457	2	0.1771	3.98174	2.44387	0.017078	-3.26252	1.13061			237222
1433191_at	77768	A430105P17Rik	2	0.163233	3.39933	2.443	0.0171162	-3.26378	1.11979			328309
1441296_at	-	-	2	0.14065	4.78996	2.44225	0.0171488	-3.26485	1.1024			16514
1447547_at	268977	Ltbp1	2	0.269383	3.38211	2.4419	0.0171641	-3.26535	1.20529			71819
1444420_at	414103	E230032D23Rik	2	0.161083	3.50368	2.4414	0.0171857	-3.26606	1.11813			16523
1418450_at	26968	Islr	1	-0.5076	5.17512	-2.44018	0.0172392	-3.26781	-1.42168			218343
1439530_a_at	333654	Ppp1r13l	1	-0.226483	6.37211	-2.43845	0.0173154	-3.2703	-1.16998			11694
1421547_at	17079	Cd180	2	0.146617	3.41776	2.4379	0.0173397	-3.27109	1.10697			26409
1460083_at	11487	Adam10	2	0.150467	4.77926	2.43753	0.017356	-3.27162	1.10993			235631
1417141_at	16145	Igtp	1	-0.413267	5.88671	-2.43695	0.0173815	-3.27244	-1.3317			74435
1459691_at	-	-	1	-0.124967	3.25318	-2.43641	0.0174053	-3.27321	-1.09048			50930
1448261_at	12550	Cdh1	1	-0.156617	3.45851	-2.43442	0.0174938	-3.27607	-1.11467			80885
1430399_at	72836	Pot1b	2	0.253467	4.90339	2.43412	0.0175069	-3.27649	1.19207			77914
1459428_at	96952	C76662	2	0.173633	4.47852	2.43402	0.0175114	-3.27663	1.1279			102371
1459024_at	-	-	2	0.142083	3.59268	2.43378	0.0175219	-3.27697	1.1035			18125
1430184_at	71063	Zfp597	2	0.14775	3.84656	2.43209	0.0175974	-3.27939	1.10784			73980
1418094_s_at	12351	Car4	1	-0.18995	4.17486	-2.42976	0.0177018	-3.28272	-1.14072			72480
1435983_at	239591	Ttll8	2	0.144167	4.2283	2.42189	0.0180582	-3.29394	1.10509			66752
1442004_at	338364	Trim65	1	-0.1349	3.94814	-2.4216	0.0180715	-3.29435	-1.09802			14594
1444665_at	319518	4930402E16Rik	2	0.147683	5.81781	2.42122	0.0180891	-3.2949	1.10779			17896
1420415_at	170939	AY026312	1	-0.1873	4.44647	-2.41746	0.0182621	-3.30025	-1.13863			20944
1444803_at	-	-	2	0.342633	4.08134	2.41717	0.0182751	-3.30066	1.26807			236047
1432492_a_at	107766	Haao	1	-0.217883	5.3873	-2.41305	0.0184666	-3.30652	-1.16303			12494
1437770_at	106074	AW557046	2	0.29895	4.22383	2.41228	0.0185026	-3.30761	1.23025			98763
1444434_at	74320	Wdr33	1	-0.140367	3.96042	-2.41085	0.0185693	-3.30964	-1.10219			353169
1431916_at	15494	Hsd3b3	2	0.165983	3.4905	2.41043	0.018589	-3.31023	1.12193			14051
1439560_x_at	432995	EG432995	1	-0.199317	5.4558	-2.40939	0.0186377	-3.3117	-1.14815			228788
1432045_at	73542	Tssk5	1	-0.1778	4.79571	-2.40924	0.018645	-3.31192	-1.13116			319960
1425035_s_at	54427	Dnmt3l	1	-0.183533	4.25476	-2.40876	0.0186675	-3.3126	-1.13566			66654
1422327_s_at	14380	G6pd2	1	-0.221283	5.0227	-2.408	0.0187032	-3.31368	-1.16577			140859
1452644_at	234988	Mbd3l2	2	0.14735	4.02325	2.40719	0.0187415	-3.31482	1.10753			52245
1442342_at	83395	Sp6	2	0.20955	5.24998	2.40695	0.0187528	-3.31516	1.15633			27428
1429379_at	114332	Lyve1	1	-0.3045	3.64891	-2.40661	0.018769	-3.31565	-1.23499			14026
1456992_at	100763	Ube3c	2	0.239983	7.0347	2.40613	0.0187916	-3.31633	1.18098			13649
1446010_at	-	-	2	0.143917	4.35161	2.40493	0.0188487	-3.31803	1.1049			74580
1443416_at	97877	C79741	1	-0.17145	4.27257	-2.40219	0.0189792	-3.32191	-1.12619			70717
1430839_at	77433	9430076G02Rik	2	0.134817	3.47988	2.40218	0.0189797	-3.32192	1.09795			14012
1435887_at	380780	Serpina11	1	-0.175017	4.98569	-2.40192	0.018992	-3.32229	-1.12898			74116
1456701_at	227624	B230208H17Rik	2	0.121967	3.31605	2.40107	0.0190327	-3.32349	1.08822			23880
1431969_at	74852	4930402D18Rik	1	-0.174733	3.59823	-2.40069	0.0190513	-3.32404	-1.12876			15117
1439575_at	381107	E130009J12Rik	1	-0.12645	3.37939	-2.39889	0.0191376	-3.32658	-1.0916			76679
1443723_at	226025	Trpm3	1	-0.378067	3.86111	-2.39876	0.0191437	-3.32676	-1.2996			53315
1430463_a_at	67847	Sncaip	1	-0.364833	4.2359	-2.39646	0.019255	-3.33001	-1.28773			70868
1432894_at	75759	9130011L11Rik	1	-0.20995	4.17491	-2.39512	0.0193197	-3.3319	-1.15665			68371
1422995_at	171543	Bmf	1	-0.15165	3.7744	-2.39193	0.0194755	-3.33641	-1.11084			552904
1428055_at	75745	Rian	2	0.349283	8.24057	2.38996	0.0195719	-3.33918	1.27393			73441
1421338_at	56501	ENSMUSG00000053512	2	0.1609	4.67417	2.38701	0.0197173	-3.34334	1.11798			12487
1420647_a_at	16691	Krt8	1	-0.197567	4.18716	-2.3862	0.0197572	-3.34447	-1.14676			15220
1417574_at	20315	Cxcl12	1	-0.24485	4.10158	-2.38503	0.0198156	-3.34613	-1.18497			24013
1446983_at	214498	Cdc73	1	-0.1483	3.27951	-2.3838	0.0198766	-3.34786	-1.10826			15944
1417163_at	63953	Dusp10	1	-0.160117	4.46243	-2.38174	0.0199797	-3.35076	-1.11738			328795
1454634_at	234730	Fuk	2	0.193383	5.8246	2.37845	0.020145	-3.35538	1.14344			52097
1459349_at	319818	A930011G23Rik	2	0.355983	6.14921	2.37785	0.0201752	-3.35622	1.27986			226115
1449133_at	20753	Sprr1a	2	0.3008	4.01508	2.3756	0.0202888	-3.35938	1.23183			319476
1450302_at	67637	4930470P17Rik	1	-0.17665	4.11283	-2.37486	0.0203265	-3.36042	-1.13026			68487
1448194_a_at	14955	H19	1	-0.345083	4.3715	-2.37331	0.0204051	-3.36258	-1.27022			245945
1437661_at	239691	AU021092	1	-0.218483	4.51726	-2.37161	0.020492	-3.36497	-1.16351			75984
1442753_at	106869	Tnfaip8	1	-0.137567	3.21623	-2.37042	0.0205532	-3.36664	-1.10005			11622
1446017_at	-	-	1	-0.11125	3.18634	-2.3703	0.020559	-3.3668	-1.08016			11433
1458993_at	102240	AU022882	2	0.13625	3.50706	2.36797	0.020679	-3.37006	1.09904			74403
1435631_x_at	107371	Exoc6	2	0.277567	5.50146	2.36795	0.0206802	-3.37009	1.21215			268515
1438252_at	104009	Qsox1	1	-0.1403	3.39063	-2.36794	0.0206809	-3.37011	-1.10213			67729
1432713_at	76240	6430709C05Rik	2	0.4019	6.71644	2.36649	0.0207557	-3.37214	1.32125			102098
1450004_at	53603	Tslp	1	-0.12775	3.05089	-2.36566	0.0207989	-3.3733	-1.09259			15364
1440727_at	-	-	1	-0.180833	4.03486	-2.36559	0.0208024	-3.37339	-1.13354			12287
1453218_at	73719	Lce1c	2	0.156633	3.41642	2.36443	0.0208626	-3.37502	1.11468			226823
1436676_at	30957	Mapk8ip3	1	-0.211017	4.12803	-2.36168	0.021006	-3.37886	-1.1575			21473
1432841_at	77870	E130116L18Rik	1	-0.17945	4.3292	-2.36165	0.0210074	-3.37889	-1.13245			75452
1430781_at	78801	Ak7	1	-0.202933	5.15211	-2.36144	0.0210183	-3.37919	-1.15104			140477
1438307_at	-	-	1	-0.379683	4.92259	-2.36028	0.0210796	-3.38082	-1.30106			14612
1452610_at	67235	Zkscan14	1	-0.185367	4.5909	-2.35813	0.0211922	-3.3838	-1.13711			76193
1440081_at	70799	Cep192	2	0.330683	4.42598	2.35566	0.0213232	-3.38725	1.25761			54631
1458783_at	-	-	1	-0.125983	3.50656	-2.35535	0.0213396	-3.38769	-1.09125			26972
1458232_at	13380	Dkk1	1	-0.215	3.0619	-2.35519	0.0213479	-3.38791	-1.1607			52181
1432146_at	76856	Catsper3	1	-0.144233	3.74013	-2.35459	0.0213797	-3.38874	-1.10514			11846
1436562_at	230073	Ddx58	1	-0.20605	6.20965	-2.35045	0.0216009	-3.3945	-1.15353			212392
1420978_at	18181	Nrf1	2	0.181883	5.85338	2.3504	0.0216038	-3.39458	1.13436			195522
1459406_at	-	-	2	0.23895	5.25968	2.34987	0.0216322	-3.39531	1.18013			73648
1458435_at	70252	2010000I03Rik	1	-0.19135	4.30395	-2.34619	0.0218306	-3.40043	-1.14183			28022
1432735_at	74231	1700017H01Rik	2	0.180817	5.89989	2.3451	0.0218897	-3.40194	1.13353			319513
1430086_at	231252	Chrna9	2	0.17285	4.33098	2.34456	0.0219188	-3.40269	1.12728			319846
1458223_at	17248	Mdm4	1	-0.189133	4.82185	-2.34437	0.0219294	-3.40296	-1.14008			217305
1449661_at	52615	Suz12	2	0.239967	4.59277	2.34197	0.0220602	-3.40629	1.18097			16578
1445790_at	381853	Gipr	1	-0.23385	4.62107	-2.34185	0.0220667	-3.40645	-1.17597			14433
1453488_at	75802	4930458D05Rik	1	-0.18615	4.03243	-2.34091	0.0221178	-3.40775	-1.13772			77984
1447611_at	381827	1700073E17Rik	1	-0.15085	4.62095	-2.34073	0.022128	-3.408	-1.11022			381306
1430565_at	69528	1700030J22Rik	2	0.147783	3.97412	2.33979	0.0221794	-3.4093	1.10787			320713
1420572_at	170813	Ms4a3	1	-0.17435	4.04682	-2.33975	0.0221815	-3.40936	-1.12846			320484
1428111_at	69354	Slc38a4	1	-0.126133	3.20866	-2.3363	0.0223718	-3.41414	-1.09136			67732
1419043_a_at	60440	Iigp1	1	-0.375783	4.42367	-2.33598	0.0223897	-3.41458	-1.29754			432745
1445017_at	72068	Cnot2	2	0.139217	3.49694	2.33529	0.0224279	-3.41554	1.10131			16801
1451580_a_at	22139	Ttr	1	-1.12948	7.43057	-2.33408	0.0224952	-3.41721	-2.1878			319627
1427172_at	237222	Ofd1	1	-0.27675	5.14425	-2.33234	0.0225917	-3.41961	-1.21146			104112
1435723_at	328309	ENSMUSG00000042857	1	-0.1837	4.50855	-2.33231	0.0225938	-3.41966	-1.13579			72244
1455417_at	16514	Kcnj11	1	-0.167783	7.76821	-2.33229	0.0225949	-3.41969	-1.12333			67775
1453748_a_at	71819	Kif23	1	-0.407917	3.38549	-2.3314	0.0226445	-3.42092	-1.32677			12142
1418142_at	16523	Kcnj8	2	0.18145	4.89348	2.33092	0.0226715	-3.42158	1.13402			259300
1443587_at	218343	Ttc37	1	-0.254867	4.09861	-2.33079	0.0226784	-3.42175	-1.19323			319942
1420555_at	11694	Alx3	1	-0.12895	3.96045	-2.32961	0.0227448	-3.42339	-1.0935			211651
1426627_at	26409	Map3k7	1	-0.3134	5.2254	-2.32932	0.022761	-3.42379	-1.24263			260305
1427768_s_at	17897	Myl3	2	0.154733	3.69798	2.32658	0.0229154	-3.42757	1.11322			320209
1439739_at	235631	Tsp50	1	-0.1749	4.81407	-2.32655	0.022917	-3.42761	-1.12889			15402
1442493_at	-	-	2	0.14745	3.79652	2.32526	0.02299	-3.42938	1.10761			78252
1431957_at	74435	Lrriq3	2	0.147167	4.63099	2.32508	0.0230005	-3.42964	1.10739			94088
1421588_at	50930	Tnfsf14	2	0.14225	3.84087	2.32395	0.0230646	-3.4312	1.10362			81702
1419721_at	80885	Niacr1	1	-0.188333	4.03842	-2.32374	0.0230766	-3.43149	-1.13945			71815
1453523_at	77914	Krtap17-1	1	-0.159517	3.50261	-2.32368	0.0230797	-3.43156	-1.11691			18575
1455180_at	102371	Gcom1	2	0.20255	3.59768	2.32291	0.0231238	-3.43263	1.15073			21975
1441169_at	-	-	2	0.146317	3.68342	2.32094	0.023236	-3.43534	1.10674			57915
1445997_at	-	-	2	0.143967	3.29648	2.32045	0.0232641	-3.43601	1.10494			104384
1458626_at	18125	Nos1	2	0.122817	3.76526	2.319	0.0233476	-3.43801	1.08886			69187
1458323_at	73980	LOC73980	2	0.124	3.1259	2.31856	0.0233726	-3.43861	1.08975			12958
1458937_at	72480	Tspyl4	2	0.18205	3.96522	2.31824	0.0233912	-3.43906	1.13449			19291
1430679_at	66752	4933404O12Rik	2	0.1439	5.29565	2.31799	0.0234055	-3.4394	1.10489			17101
1443228_at	-	-	1	-0.190417	3.72047	-2.31775	0.0234196	-3.43974	-1.14109			114677
1451843_a_at	14594	Ggta1	1	-0.1738	3.92914	-2.31727	0.0234471	-3.44039	-1.12803			12957
1458712_at	-	-	2	0.179783	4.10471	2.31658	0.023487	-3.44134	1.13271			277978
1457126_at	17896	Myl4	2	0.153967	5.18384	2.31362	0.0236588	-3.44541	1.11262			11906
1456124_x_at	20944	Svs5	2	0.1105	3.28617	2.31341	0.0236705	-3.44569	1.0796			12290
1427857_x_at	236047	ENSMUSG00000076543	1	-0.135717	3.46931	-2.31267	0.0237136	-3.44671	-1.09864			75437
1445095_at	-	-	1	-0.1911	3.90438	-2.31232	0.0237339	-3.44719	-1.14163			67059
1419763_at	67050	Nkap	1	-0.176217	3.73577	-2.31196	0.0237552	-3.44769	-1.12992			52024
1450136_at	12494	Cd38	1	-0.122617	3.33378	-2.31037	0.023848	-3.44986	-1.08871			76816
1457452_at	98763	AA407782	2	0.15275	3.98816	2.30947	0.0239008	-3.4511	1.11169			70209
1435911_s_at	353169	Slc2a12	1	-0.246583	4.03053	-2.3088	0.0239405	-3.45203	-1.18639			28240
1456647_a_at	14051	Eya4	2	0.16885	3.26109	2.30816	0.023978	-3.4529	1.12416			216643
1460382_at	228788	BC020535	1	-0.140067	3.57013	-2.30593	0.0241097	-3.45596	-1.10196			58206
1446659_at	-	-	1	-0.13555	3.41874	-2.30566	0.0241254	-3.45633	-1.09851			272158
1458025_at	-	-	2	0.189033	5.03675	2.30473	0.0241806	-3.4576	1.14			56322
1457415_a_at	319960	4930513N10Rik	2	0.180983	3.80095	2.30215	0.0243341	-3.46114	1.13366			71420
1447345_at	-	-	1	-0.143283	3.56574	-2.30148	0.0243739	-3.46205	-1.10442			13607
1421183_at	66654	Tex12	1	-0.1458	3.8258	-2.30044	0.0244363	-3.46347	-1.10634			16392
1450337_a_at	140859	Nek8	1	-0.18995	5.02983	-2.30036	0.0244407	-3.46357	-1.14072			101772
1442321_at	52245	Commd2	2	0.163967	4.29285	2.29993	0.0244666	-3.46417	1.12036			15007
1432377_x_at	27428	Shroom3	1	-0.248283	4.50715	-2.29947	0.0244943	-3.4648	-1.18779			73191
1458889_at	14026	Evl	2	0.388833	4.5242	2.2991	0.0245163	-3.4653	1.30933			212285
1432571_at	-	-	2	0.211583	5.60434	2.29819	0.024571	-3.46654	1.15796			22236
1419825_at	-	-	1	-0.141667	4.12144	-2.29818	0.0245715	-3.46655	-1.10318			77647
1457563_at	13649	Egfr	1	-0.1322	3.35998	-2.29815	0.0245732	-3.46659	-1.09596			338368
1437089_at	74580	Pyroxd2	1	-0.159817	4.56328	-2.29788	0.0245899	-3.46697	-1.11715			97047
1426937_at	70717	6330406I15Rik	1	-0.217917	4.10741	-2.29726	0.0246272	-3.46782	-1.16305			105594
1416237_at	14012	Mpzl2	1	-0.126283	4.69722	-2.29633	0.0246831	-3.46908	-1.09148			73340
1422026_at	74116	Pi16	1	-0.162367	3.5968	-2.29512	0.0247564	-3.47074	-1.11912			67550
1452117_a_at	23880	Fyb	1	-0.158117	4.44093	-2.29422	0.0248109	-3.47197	-1.11583			69309
1449169_at	15117	Has2	2	0.227333	4.33459	2.29352	0.0248535	-3.47292	1.17067			100012
1432221_at	76679	5330417H12Rik	1	-0.171317	5.82279	-2.28953	0.0250969	-3.47836	-1.12609			11685
1448973_at	53315	Sult1d1	2	0.142067	3.37086	2.2876	0.0252154	-3.48099	1.10348			432442
1431477_at	70868	4921515L22Rik	1	-0.202417	4.06029	-2.28746	0.0252236	-3.48117	-1.15062			77030
1425057_at	68371	Pbld	1	-0.1821	3.782	-2.28694	0.0252555	-3.48187	-1.13453			233905
1441349_at	552904	LOC552904	2	0.3613	6.55182	2.28672	0.0252693	-3.48218	1.28458			74551
1453340_at	73441	1700057D03Rik	2	0.105383	3.14409	2.28556	0.0253406	-3.48375	1.07578			71972
1443703_at	12487	Cd28	1	-0.0993833	3.04435	-2.28555	0.0253417	-3.48377	-1.07132			665596
1445630_at	-	-	1	-0.145817	4.96483	-2.28439	0.0254136	-3.48535	-1.10636			109095
1438558_x_at	15220	Foxq1	2	0.192183	3.34105	2.28103	0.0256224	-3.48992	1.14249			66531
1421361_at	24013	Grk1	1	-0.129367	3.86835	-2.28003	0.0256848	-3.49127	-1.09381			67547
1418825_at	15944	Irgm1	1	-0.34715	5.19479	-2.27955	0.0257146	-3.49192	-1.27205			15372
1456065_at	328795	Ubash3a	2	0.176067	3.9179	2.27902	0.0257478	-3.49264	1.1298			16147
1445041_at	52097	D16Ertd6e	2	0.18465	4.1535	2.27844	0.0257846	-3.49343	1.13654			12333
1435854_at	226115	Opalin	1	-0.154783	4.79613	-2.27667	0.0258955	-3.49583	-1.11325			320678
1444429_at	319476	Lrtm1	2	0.147733	4.37565	2.27649	0.0259068	-3.49607	1.10783			58240
1446703_at	-	-	2	0.1403	3.68559	2.27508	0.0259958	-3.49798	1.10213			74164
1447180_at	-	-	1	-0.134117	3.62163	-2.2742	0.0260513	-3.49917	-1.09742			223332
1424354_at	68487	Tmem140	1	-0.16095	3.89746	-2.27269	0.0261473	-3.50122	-1.11802			107605
1438021_at	245945	Rbm47	1	-0.287967	4.067	-2.27215	0.0261817	-3.50195	-1.22092			77247
1454496_at	75984	5031415H12Rik	2	0.131167	3.28894	2.2719	0.0261978	-3.50229	1.09518			13206
1450695_at	11622	Ahr	2	0.168317	4.26037	2.27006	0.0263152	-3.50478	1.12375			76637
1441120_at	-	-	2	0.208283	4.32187	2.26668	0.0265315	-3.50934	1.15531			329002
1431609_a_at	11433	Acp5	1	-0.130517	4.44973	-2.26641	0.0265492	-3.50971	-1.09469			16185
1432390_at	74403	4933400F21Rik	2	0.148333	3.56122	2.26594	0.0265795	-3.51035	1.10829			210094
1460560_at	268515	Bahcc1	2	0.15335	7.60701	2.26456	0.0266683	-3.51221	1.11215			399548
1423284_at	67729	Mansc1	1	-0.2088	3.81483	-2.26339	0.026744	-3.51379	-1.15573			234421
1457219_at	102098	Arhgef18	2	0.189867	4.006	2.26156	0.0268631	-3.51626	1.14066			231760
1446196_at	15364	Hmga2	1	-0.146233	3.61522	-2.26054	0.0269293	-3.51763	-1.10668			66763
1425812_a_at	12287	Cacna1b	2	0.23165	6.57813	2.25712	0.0271534	-3.52224	1.17418			71023
1446866_at	-	-	2	0.157683	3.62074	2.2564	0.0272003	-3.5232	1.11549			21752
1432855_at	226823	Kctd3	2	0.165267	4.56435	2.25395	0.027362	-3.5265	1.12137			77310
1427766_at	21473	Tcra	2	0.115133	3.47404	2.2527	0.0274447	-3.52818	1.08308			320654
1418348_a_at	75452	Ascc2	1	-0.205567	4.6222	-2.25248	0.0274595	-3.52848	-1.15314			74311
1460277_at	140477	Dmbx1	1	-0.173967	4.72098	-2.25246	0.0274608	-3.52851	-1.12816			633947
1416255_at	14612	Gja4	1	-0.192267	4.27301	-2.25229	0.0274722	-3.52874	-1.14256			72740
1454505_at	76193	6330562C20Rik	2	0.14205	4.69074	2.25143	0.027529	-3.52989	1.10347			73431
1422142_at	54631	Nphs1	2	0.19995	4.72582	2.25026	0.0276073	-3.53147	1.14866			73722
1417021_a_at	26972	Spo11	1	-0.16345	4.17744	-2.24689	0.0278323	-3.53598	-1.11996			70362
1457856_at	-	-	2	0.09615	3.03842	2.24642	0.0278641	-3.53662	1.06892			16558
1441237_at	52181	D5Ertd163e	1	-0.13985	4.46277	-2.2459	0.0278992	-3.53732	-1.10179			78943
1445077_at	-	-	2	0.138367	3.48464	2.24568	0.0279142	-3.53762	1.10066			56522
1419549_at	11846	Arg1	1	-0.163083	3.67798	-2.24566	0.0279153	-3.53764	-1.11968			74721
1458388_at	212392	Ccdc110	1	-0.203633	4.0055	-2.2444	0.0280004	-3.53933	-1.15159			66263
1456912_at	195522	Zfp691	1	-0.157683	6.34706	-2.24202	0.0281609	-3.54251	-1.11549			54650
1459188_at	-	-	2	0.121367	3.41807	2.2413	0.0282098	-3.54347	1.08776			54601
1432118_at	73648	2410012E07Rik	2	0.167417	4.8059	2.23804	0.0284322	-3.54784	1.12305			76866
1438788_at	28022	D5Wsu152e	2	0.33095	7.72253	2.23797	0.028437	-3.54793	1.25784			72712
1445713_at	-	-	1	-0.16455	3.60421	-2.2368	0.0285169	-3.54949	-1.12082			107868
1436024_at	319513	Fam113a	1	-0.145283	4.04794	-2.23524	0.0286242	-3.55158	-1.10595			16319
1458789_at	-	-	1	-0.16335	3.74934	-2.23359	0.0287379	-3.55378	-1.11988			23796
1442805_at	319846	A130086G11Rik	2	0.165517	4.99147	2.23293	0.0287838	-3.55466	1.12157			72077
1424832_at	217305	4732429D16Rik	2	0.167	4.8127	2.23201	0.0288472	-3.55589	1.12272			76279
1420395_a_at	16578	Kif9	1	-0.244283	5.15059	-2.23197	0.0288501	-3.55594	-1.1845			77271
1457612_at	14433	Gapdh	1	-0.1629	5.89401	-2.23083	0.0289295	-3.55747	-1.11954			15950
1427443_at	-	-	1	-0.11465	3.31081	-2.22886	0.0290666	-3.56009	-1.08271			66825
1433187_at	77984	B230112I24Rik	2	0.180383	4.65384	2.22873	0.0290752	-3.56026	1.13318			76459
1434365_a_at	381306	BC055324	1	-0.2227	3.58521	-2.22839	0.0290992	-3.56072	-1.16692			67647
1446407_at	320713	Mysm1	2	0.197617	5.98327	2.22834	0.0291023	-3.56078	1.1468			97458
1455132_at	320484	A430107D22Rik	1	-0.1213	3.64442	-2.22645	0.0292347	-3.5633	-1.08771			16656
1451790_a_at	21788	Tfpi	1	-0.150583	5.88056	-2.22624	0.0292495	-3.56358	-1.11002			68870
1453471_at	67732	Iah1	1	-0.14135	4.32075	-2.22534	0.0293127	-3.56478	-1.10294			72267
1432366_at	432745	4930447K03Rik	2	0.12915	3.9086	2.22439	0.0293799	-3.56605	1.09365			11625
1440403_at	16801	Arhgef1	2	0.21035	5.22557	2.22343	0.0294474	-3.56732	1.15697			22639
1441464_at	319627	A630035D09Rik	2	0.181933	3.86817	2.22318	0.0294651	-3.56765	1.1344			14081
1439445_x_at	104112	Acly	1	-0.1503	4.053	-2.22313	0.0294681	-3.56771	-1.1098			21821
1455641_at	72244	1600014C10Rik	1	-0.123333	4.31492	-2.22188	0.0295565	-3.56937	-1.08925			67106
1418580_at	67775	Rtp4	1	-0.284783	5.20531	-2.2212	0.0296052	-3.57029	-1.21823			72184
1443097_at	-	-	1	-0.153033	3.67615	-2.21886	0.0297709	-3.57339	-1.1119			27409
1446799_at	-	-	2	0.4047	6.73678	2.21802	0.0298312	-3.57451	1.32381			75220
1457290_at	-	-	2	0.131267	4.40596	2.21728	0.0298839	-3.57549	1.09525			74218
1420425_at	12142	Prdm1	2	0.148883	3.62977	2.21713	0.0298944	-3.57568	1.10871			19691
1422567_at	63913	Fam129a	1	-0.163417	3.77974	-2.21614	0.0299657	-3.577	-1.11994			73490
1435785_at	259300	Ehd2	2	0.169433	5.20867	2.21482	0.03006	-3.57875	1.12462			54343
1438734_at	319942	A530016L24Rik	2	0.117267	3.92432	2.21425	0.0301009	-3.5795	1.08468			12686
1439091_at	211651	Fancd2	2	0.221533	5.80251	2.21413	0.0301099	-3.57967	1.16597			102436
1431329_at	260305	Nphp4	2	0.1364	5.32782	2.21364	0.0301453	-3.58032	1.09916			224805
1438447_at	320209	Ddx11	1	-0.227633	5.5356	-2.21273	0.0302105	-3.58152	-1.17091			74302
1448926_at	15402	Hoxa5	1	-0.11835	3.55572	-2.21213	0.0302539	-3.58231	-1.08549			70478
1444471_at	78252	Fam55b	2	0.151183	3.5078	2.21118	0.0303228	-3.58357	1.11048			226251
1453624_at	94088	Trim6	2	0.113917	3.75595	2.2092	0.0304662	-3.58619	1.08216			12721
1445826_at	81702	Ankrd17	2	0.2091	6.3362	2.20855	0.0305134	-3.58705	1.15597			13660
1454572_at	71815	2810414N06Rik	2	0.134683	4.05289	2.20795	0.0305569	-3.58784	1.09785			104002
1426036_a_at	18575	Pde1c	1	-0.14315	3.96444	-2.20783	0.0305656	-3.588	-1.10431			73472
1459425_at	-	-	2	0.215517	4.17787	2.2075	0.0305901	-3.58844	1.16112			100042648
1418597_at	21975	Top3a	1	-0.181867	4.64405	-2.20506	0.0307682	-3.59166	-1.13435			70040
1442068_at	-	-	2	0.352317	8.71011	2.20449	0.0308101	-3.59241	1.27661			19366
1419446_at	57915	Tbc1d1	1	-0.1616	4.06604	-2.2036	0.0308758	-3.59359	-1.11853			74507
1449540_at	104384	Rhox9	1	-0.1242	3.67667	-2.20323	0.0309028	-3.59408	-1.0899			73229
1444136_at	-	-	2	0.1681	5.4606	2.20264	0.030946	-3.59485	1.12358			20227
1452695_at	69187	Erp27	2	0.13815	3.32104	2.2024	0.0309642	-3.59518	1.10049			19057
1440529_at	-	-	2	0.117083	4.41658	2.20216	0.0309815	-3.59549	1.08454			69553
1419011_at	12958	Cryba2	1	-0.1345	4.38949	-2.20129	0.031046	-3.59664	-1.09771			17364
1436940_at	19291	Purb	2	0.11985	4.48294	2.2009	0.031075	-3.59716	1.08662			19065
1425973_at	17101	Lyst	2	0.149183	4.44998	2.20024	0.0311233	-3.59802	1.10894			113862
1432379_at	114677	4930590A17Rik	1	-0.13505	3.50878	-2.19981	0.0311555	-3.59859	-1.09813			26896
1450671_at	12957	Cryba1	2	0.152183	3.941	2.1998	0.031156	-3.5986	1.11125			75565
1436536_at	277978	Exoc3l	2	0.16605	3.63676	2.19857	0.0312476	-3.60023	1.12198			67349
1460006_at	11906	Zfhx3	2	0.508033	5.21525	2.19845	0.0312564	-3.60038	1.42211			12590
1446143_at	-	-	2	0.166867	4.16495	2.19769	0.0313132	-3.60139	1.12262			71706
1421692_at	12290	Cacna1e	1	-0.192017	4.28938	-2.19742	0.0313334	-3.60175	-1.14236			17193
1430121_at	75437	1700006E09Rik	1	-0.1127	3.01978	-2.19719	0.0313504	-3.60205	-1.08125			75835
1446121_at	-	-	1	-0.213533	3.87639	-2.19668	0.0313883	-3.60272	-1.15952			320500
1432151_at	67059	Ola1	2	0.263383	6.13205	2.19593	0.0314445	-3.60371	1.20029			70310
1421651_at	52024	Ankrd22	2	0.110283	3.81565	2.19563	0.0314668	-3.6041	1.07944			71157
1431203_at	76816	Sdccag8	2	0.184967	4.54537	2.19548	0.031478	-3.6043	1.13679			56092
1442690_at	70209	Tmem143	2	0.11995	3.70788	2.19423	0.0315716	-3.60594	1.0867			22032
1436225_at	28240	Trpm2	2	0.172133	5.92914	2.19412	0.0315795	-3.60608	1.12672			19207
1442132_at	-	-	1	-0.138917	6.53593	-2.19383	0.0316017	-3.60647	-1.10108			12738
1424647_at	216643	Gabrp	2	0.1574	5.88982	2.19372	0.0316095	-3.60661	1.11528			670358
1432459_a_at	58206	Zbtb32	1	-0.14645	3.63665	-2.19362	0.0316174	-3.60674	-1.10684			51998
1446582_at	272158	Poln	1	-0.16995	4.93435	-2.19337	0.031636	-3.60707	-1.12502			72815
1441686_at	-	-	2	0.171967	3.46324	2.19219	0.0317245	-3.60862	1.12659			93960
1448518_at	56322	Timm22	1	-0.1524	5.11073	-2.19187	0.0317486	-3.60904	-1.11142			20612
1433010_at	71420	5530400N10Rik	2	0.166	5.15467	2.19063	0.0318425	-3.61067	1.12194			52234
1420650_at	11906	Zfhx3	2	0.393183	3.52194	2.18874	0.0319858	-3.61316	1.31329			207686
1451877_at	13607	Eda	2	0.146817	3.6924	2.18778	0.0320583	-3.61441	1.10712			236312
1442682_at	-	-	2	0.220717	4.3886	2.18772	0.0320631	-3.61449	1.16531			74733
1459576_at	-	-	1	-0.139783	4.56323	-2.18658	0.0321499	-3.61599	-1.10174			13051
1422720_at	16392	Isl1	2	0.562233	4.40695	2.18579	0.0322098	-3.61702	1.47655			76633
1459713_s_at	101772	Ano1	2	0.32655	5.55187	2.18482	0.0322839	-3.61829	1.25401			78807
1425137_a_at	15007	H2-Q10	2	0.14415	3.85656	2.18405	0.0323432	-3.61931	1.10508			72656
1441270_at	-	-	2	0.1684	5.03048	2.18199	0.0325009	-3.622	1.12381			672511
1429991_at	73191	Fezf1	2	0.178067	4.07827	2.18153	0.0325367	-3.62261	1.13137			74891
1446768_at	-	-	1	-0.200467	4.61601	-2.18141	0.032546	-3.62277	-1.14907			433492
1456337_at	212285	Arap2	2	0.296633	5.41683	2.17919	0.0327174	-3.62567	1.22827			14897
1450723_at	16392	Isl1	2	1.03097	4.28972	2.17843	0.0327761	-3.62666	2.04339			66488
1426261_s_at	22236	Ugt1a2	1	-0.189733	3.86767	-2.17714	0.0328758	-3.62834	-1.14055			67888
1427532_at	77647	Trat1	2	0.133233	3.47309	2.17569	0.0329887	-3.63024	1.09675			70061
1438202_at	338368	Fam109b	2	0.185017	4.84155	2.17358	0.0331536	-3.633	1.13683			15112
1433741_at	12494	Cd38	1	-0.191317	4.0753	-2.17153	0.0333142	-3.63567	-1.14181			12409
1443409_at	97047	C76434	2	0.254183	5.09918	2.1707	0.0333797	-3.63675	1.19266			13394
1419960_at	105594	Cphx	2	0.136967	5.62948	2.17056	0.0333906	-3.63693	1.09959			20842
1450147_at	73340	Nptxr	1	-0.168267	6.71953	-2.16962	0.033465	-3.63816	-1.12371			72803
1430903_at	67550	4933416O17Rik	1	-0.179017	4.06234	-2.16935	0.033486	-3.63851	-1.13211			72854
1453682_at	-	-	1	-0.19325	4.9085	-2.1692	0.0334979	-3.63871	-1.14334			56193
1453056_at	69309	Slc16a13	1	-0.236417	4.13011	-2.16817	0.0335797	-3.64006	-1.17806			216285
1436721_x_at	100012	Oog3	1	-0.137367	3.37798	-2.16789	0.0336017	-3.64042	-1.0999			68453
1444561_at	-	-	2	0.0984833	3.0914	2.1665	0.0337115	-3.64222	1.07065			74156
1426039_a_at	11685	Alox12e	1	-0.133317	5.23167	-2.1664	0.03372	-3.64236	-1.09681			15239
1429748_at	-	-	1	-0.202733	3.68024	-2.16619	0.0337368	-3.64264	-1.15088			74183
1422143_at	432442	Akap7	1	-0.15895	3.93482	-2.16528	0.0338089	-3.64381	-1.11647			20266
1458199_at	-	-	2	0.165617	5.02417	2.16521	0.0338145	-3.64391	1.12165			382236
1431471_at	77030	4833428M15Rik	1	-0.264433	3.449	-2.16231	0.034046	-3.64767	-1.20116			12519
1439212_at	233905	Zfp646	1	-0.187683	4.75178	-2.16197	0.0340735	-3.64812	-1.13893			14762
1452620_at	74551	Pck2	1	-0.215817	4.32064	-2.16176	0.0340906	-3.6484	-1.16136			69987
1431244_s_at	71972	Dnmbp	2	0.139867	4.26398	2.16119	0.0341359	-3.64913	1.1018			75820
1449947_s_at	11906	Zfhx3	2	0.513983	5.90359	2.16099	0.0341521	-3.64939	1.42799			320159
1425398_at	665596	RP23-38E20.1	1	-0.179633	4.09598	-2.15794	0.0343981	-3.65336	-1.1326			13608
1437778_at	109095	Rbm15b	2	0.175917	5.29929	2.15768	0.0344185	-3.65368	1.12968			103080
1427922_at	66531	2310061C15Rik	2	0.200983	6.26385	2.15681	0.0344893	-3.65482	1.14948			195434
1446772_at	-	-	2	0.3845	4.06422	2.15636	0.0345256	-3.6554	1.30541			71254
1416832_at	67547	Slc39a8	1	-0.163467	3.9988	-2.15596	0.0345582	-3.65592	-1.11998			231003
1425804_at	15372	Hmx2	2	0.1606	3.77091	2.1554	0.0346037	-3.65665	1.11775			319625
1435701_at	-	-	1	-0.192667	3.8764	-2.15482	0.0346508	-3.6574	-1.14287			16155
1458462_at	226652	Arhgap30	2	0.151033	3.95962	2.1515	0.0349214	-3.66169	1.11036			209558
1440679_at	-	-	2	0.16135	5.14194	2.15142	0.0349282	-3.6618	1.11833			234138
1450704_at	16147	Ihh	1	-0.146533	4.40494	-2.15139	0.0349308	-3.66184	-1.10691			74728
1417229_at	12333	Capn1	2	0.174233	4.33668	2.15125	0.0349425	-3.66203	1.12836			78369
1454629_at	320678	Iffo1	2	0.206967	6.11478	2.15087	0.0349735	-3.66251	1.15426			213053
1433843_at	58240	Hs1bp3	2	0.127017	6.59871	2.15013	0.0350343	-3.66347	1.09203			20708
1459701_x_at	-	-	1	-0.133783	3.30791	-2.14974	0.0350659	-3.66397	-1.09717			93842
1419753_at	74164	Nfx1	2	0.112117	6.37846	2.14842	0.0351749	-3.66568	1.08081			14231
1443921_at	223332	Ranbp3l	1	-0.2	3.57242	-2.14742	0.0352573	-3.66697	-1.1487			18739
1446016_at	-	-	2	0.140317	4.48012	2.14629	0.0353507	-3.66843	1.10215			111507
1421702_at	107605	Rdh1	2	0.128617	3.58686	2.14618	0.0353595	-3.66857	1.09324			223648
1454588_at	77247	9430006E15Rik	2	0.15645	5.80938	2.14538	0.035426	-3.66961	1.11454			12260
1427242_at	13206	Ddx4	1	-0.216033	3.87278	-2.14523	0.0354384	-3.6698	-1.16154			75686
1432297_at	76637	Zim2	1	-0.1467	3.75102	-2.14393	0.0355463	-3.67148	-1.10703			70652
1455407_at	329002	Zfp236	2	0.137	8.06521	2.14372	0.0355645	-3.67176	1.09962			30953
1458159_at	-	-	2	0.289233	5.81749	2.14344	0.0355871	-3.67211	1.22199			71145
1417546_at	16185	Il2rb	1	-0.137517	4.87027	-2.14283	0.0356381	-3.6729	-1.10001			67840
1456463_at	210094	Iglon5	1	-0.1547	5.04825	-2.1407	0.0358161	-3.67564	-1.11319			67983
1434008_at	399548	Scn4b	1	-0.168633	4.25574	-2.14038	0.0358428	-3.67606	-1.12399			64931
1444438_at	234421	Cib3	1	-0.169417	4.37357	-2.13905	0.0359542	-3.67777	-1.1246			12990
1441625_at	231760	Rimbp2	2	0.391033	7.44506	2.13771	0.0360675	-3.6795	1.31133			71723
1449922_at	66763	4933425L06Rik	1	-0.110933	3.03459	-2.13671	0.036152	-3.68079	-1.07993			12723
1460527_at	71023	4933407C09Rik	2	0.1315	4.95615	2.13656	0.0361641	-3.68098	1.09543			76419
1446555_at	-	-	2	0.221233	4.1542	2.13575	0.0362331	-3.68203	1.16573			320806
1450254_at	21752	Tert	2	0.166133	4.13347	2.13545	0.0362585	-3.68241	1.12205			212503
1442386_at	77310	Ppp4r1l	2	0.170317	4.65	2.13516	0.0362829	-3.68278	1.12531			58996
1445743_at	320654	E330024J20Rik	1	-0.249067	3.91416	-2.13485	0.0363092	-3.68318	-1.18844			100043173
1432809_at	74311	1700113P08Rik	2	0.108983	3.05966	2.13443	0.0363446	-3.68372	1.07847			17978
1439177_at	-	-	2	0.2002	5.23999	2.13384	0.0363948	-3.68448	1.14886			72282
1443895_at	633947	LOC633947	1	-0.159633	3.48894	-2.13371	0.0364059	-3.68465	-1.117			14465
1433243_at	72740	2810421E14Rik	1	-0.1268	3.52105	-2.13356	0.0364187	-3.68484	-1.09187			382111
1429136_at	73431	1700052K11Rik	1	-0.165617	5.78744	-2.13337	0.0364346	-3.68508	-1.12165			28109
1420350_at	73722	Lce1a2	2	0.121033	5.39086	2.13302	0.0364642	-3.68553	1.08751			97961
1443661_at	-	-	2	0.135417	4.17652	2.13218	0.0365356	-3.68661	1.09841			72107
1422006_at	19106	Eif2ak2	1	-0.191167	4.38142	-2.13095	0.0366409	-3.68819	-1.14169			52481
1447413_at	-	-	1	-0.13925	3.84725	-2.13064	0.0366675	-3.68859	-1.10133			18191
1430227_at	70362	1700007I08Rik	1	-0.155067	5.38444	-2.13007	0.0367159	-3.68932	-1.11347			280635
1429062_at	16558	Kif16b	1	-0.22225	4.40667	-2.12742	0.0369431	-3.69272	-1.16655			19344
1438583_at	78943	Ern1	2	0.169017	4.25092	2.12683	0.0369943	-3.69348	1.12429			13982
1449208_at	56522	Papolb	1	-0.14465	3.6152	-2.12615	0.037053	-3.69435	-1.10546			227157
1453379_at	74721	4930519P11Rik	2	0.140983	3.56575	2.12585	0.0370783	-3.69473	1.10266			213402
1431083_a_at	66263	1810014B01Rik	1	-0.15935	3.86487	-2.12534	0.0371223	-3.69538	-1.11678			19660
1443853_x_at	54650	Sfmbt1	1	-0.1322	3.53425	-2.12486	0.0371638	-3.696	-1.09596			13117
1422149_at	54601	Foxo4	2	0.1804	4.89154	2.12451	0.0371941	-3.69645	1.1332			66433
1456435_at	76866	Morn1	1	-0.182133	5.74305	-2.12401	0.0372377	-3.69709	-1.13456			117590
1453672_at	72712	2810038L03Rik	2	0.159617	5.2432	2.12392	0.037245	-3.6972	1.11699			84505
1452509_at	107868	Usp9y	2	0.126333	3.68736	2.12345	0.0372862	-3.69781	1.09152			99371
1441314_at	16319	Incenp	1	-0.15355	3.75742	-2.12227	0.0373884	-3.69931	-1.1123			382090
1446946_at	-	-	2	0.281117	5.59873	2.1215	0.0374555	-3.7003	1.21514			16776
1437463_x_at	21810	Tgfbi	1	-0.160033	3.5336	-2.12019	0.0375701	-3.70198	-1.11731			73940
1419961_s_at	105594	Cphx	1	-0.1209	4.39598	-2.12011	0.0375764	-3.70207	-1.08741			22778
1423037_at	23796	Aplnr	2	0.156217	5.46475	2.11922	0.0376541	-3.70321	1.11436			75706
1430963_at	72077	Gcnt3	1	-0.1034	3.27858	-2.11873	0.0376975	-3.70384	-1.0743			66223
1448683_at	76279	Cyp2d26	2	0.10995	3.49104	2.11869	0.0377011	-3.7039	1.07919			70829
1430730_at	77271	9430024F10Rik	1	-0.165717	4.01337	-2.11808	0.0377544	-3.70468	-1.12172			21388
1442828_at	15950	Ifi203	2	0.18675	6.15806	2.11693	0.0378555	-3.70615	1.1382			22228
1424794_at	66825	Rnf186	1	-0.1286	4.39451	-2.1158	0.0379548	-3.70759	-1.09323			77062
1446998_at	-	-	2	0.1299	4.52005	2.11565	0.0379681	-3.70778	1.09422			74480
1428485_at	76459	Car12	1	-0.396483	5.83175	-2.11564	0.0379683	-3.70778	-1.3163			242253
1430759_at	67647	4930523C07Rik	1	-0.155233	3.37211	-2.11553	0.0379783	-3.70793	-1.1136			27993
1447965_at	97458	C80012	2	0.221167	6.29214	2.11467	0.0380543	-3.70903	1.16568			319899
1439660_at	16656	Hivep3	2	0.268917	6.44713	2.11443	0.0380754	-3.70933	1.2049			14123
1428628_at	68870	1190002A17Rik	1	-0.142067	3.93028	-2.11207	0.038284	-3.71234	-1.10348			73668
1438445_at	72267	Lrrc8e	2	0.120917	3.529	2.11185	0.0383036	-3.71262	1.08743			12175
1455093_a_at	11625	Ahsg	2	0.17635	4.19852	2.11168	0.0383193	-3.71284	1.13002			71134
1428047_s_at	22639	Zfa	1	-0.36745	3.90171	-2.11125	0.0383572	-3.71339	-1.29007			70544
1447355_at	14081	Acsl1	1	-0.116967	3.47825	-2.10907	0.0385509	-3.71616	-1.08445			17972
1448652_at	21821	Ift88	2	0.1407	7.17883	2.109	0.0385577	-3.71625	1.10244			100041241
1452006_x_at	67106	Zbtb8os	1	-0.150117	3.57508	-2.10817	0.0386317	-3.71731	-1.10966			13909
1429945_at	72184	Klhl35	2	0.257733	3.90416	2.10815	0.0386335	-3.71733	1.1956			67150
1419393_at	27409	Abcg5	1	-0.16565	4.08912	-2.10801	0.0386462	-3.71751	-1.12167			74730
1439928_at	-	-	2	0.28515	7.17169	2.10613	0.0388149	-3.71991	1.21854			17356
1427534_at	75220	4930535I16Rik	2	0.176217	5.07851	2.10538	0.0388818	-3.72086	1.12992			109731
1453879_at	74218	1700016H13Rik	2	0.14415	3.53366	2.10443	0.0389672	-3.72206	1.10508			71983
1436371_at	19691	Recql	1	-0.139767	4.00433	-2.10385	0.0390197	-3.7228	-1.10173			67541
1432284_at	73490	Mipol1	1	-0.173	3.443	-2.103	0.0390967	-3.72388	-1.1274			69696
1446323_at	54343	Atf7ip	2	0.19765	3.87241	2.10253	0.0391392	-3.72448	1.14683			218232
1420722_at	12686	Elovl3	1	-0.126933	3.5618	-2.10234	0.0391564	-3.72472	-1.09197			52105
1435682_at	102436	Lars2	1	-0.131317	7.62478	-2.10197	0.0391892	-3.72518	-1.09529			100042793
1436017_at	224805	Aars2	2	0.147467	6.59482	2.10176	0.039209	-3.72546	1.10762			13436
1456915_at	56522	Papolb	1	-0.143583	5.20112	-2.10013	0.0393562	-3.72752	-1.10465			51996
1427117_at	74302	Mtmr3	1	-0.17225	6.50397	-2.09848	0.0395063	-3.72961	-1.12681			74717
1459294_at	70478	Mipep	1	-0.144317	3.30534	-2.09834	0.0395196	-3.72979	-1.10521			71654
1460120_at	226251	Ablim1	2	0.11235	3.39353	2.09816	0.0395357	-3.73002	1.08099			13207
1435288_at	12721	Coro1a	2	0.167433	3.26731	2.09803	0.0395476	-3.73018	1.12306			59006
1416012_at	13660	Ehd1	2	0.167683	5.42982	2.09666	0.0396726	-3.73192	1.12325			71178
1422289_a_at	104002	Ctsq	1	-0.134617	5.06849	-2.09643	0.0396938	-3.73221	-1.0978			69585
1430351_at	73472	Spata18	1	-0.107383	3.84438	-2.09619	0.0397163	-3.73252	-1.07727			78826
1446381_at	100042648	100042648	1	-0.11045	3.39222	-2.0957	0.0397605	-3.73313	-1.07956			21689
1459515_at	70040	2610037D02Rik	2	0.1137	3.69574	2.0957	0.039761	-3.73314	1.082
1443981_at	-	-	1	-0.14295	3.98282	-2.09488	0.0398364	-3.73418	-1.10416
1453926_at	19366	Rad54l	1	-0.176183	4.53956	-2.09482	0.0398413	-3.73425	-1.12989
1432682_at	74507	5530400K19Rik	2	0.119267	3.27574	2.09478	0.0398454	-3.7343	1.08618
1442053_at	-	-	2	0.188867	4.74857	2.09356	0.0399578	-3.73585	1.13987
1444169_at	73229	3110052M02Rik	1	-0.211467	4.24219	-2.09267	0.0400392	-3.73697	-1.15786
1442284_at	20227	Sart1	2	0.2085	5.3273	2.09241	0.0400637	-3.7373	1.15549
1453625_at	13527	Dtna	1	-0.12655	3.17866	-2.09183	0.0401169	-3.73803	-1.09168
1420743_a_at	19057	Ppp3cc	2	0.189767	5.81349	2.09152	0.0401462	-3.73843	1.14058
1447245_at	-	-	1	-0.141333	3.41855	-2.09136	0.0401604	-3.73863	-1.10292
1457368_at	69553	Fam65c	2	0.165267	5.03501	2.09022	0.0402658	-3.74007	1.12137
1437445_at	17364	Trpm1	1	-0.115767	4.9315	-2.08911	0.0403693	-3.74147	-1.08355
1422271_at	19065	Ppyr1	2	0.131867	3.8486	2.08845	0.0404308	-3.74231	1.09571
1422390_at	113862	V1rc5	1	-0.131717	3.28893	-2.08648	0.0406137	-3.74479	-1.0956
1443597_at	26896	Med14	1	-0.127133	3.5497	-2.08644	0.0406182	-3.74485	-1.09212
1437592_x_at	75565	Ccdc101	2	0.1888	6.76532	2.08602	0.0406568	-3.74537	1.13982
1453479_at	67349	1700086P04Rik	1	-0.14455	4.72564	-2.08593	0.0406654	-3.74548	-1.10539
1449582_at	12590	Cdx1	1	-0.1303	4.035	-2.08592	0.0406667	-3.7455	-1.09452
1451486_at	71706	Slc46a3	1	-0.181467	4.57328	-2.08584	0.0406736	-3.74559	-1.13404
1443003_at	-	-	2	0.2062	3.57317	2.08564	0.0406924	-3.74585	1.15365
1445469_at	-	-	1	-0.119167	3.39764	-2.08444	0.0408047	-3.74736	-1.08611
1457708_at	17193	Mbd4	1	-0.2392	5.57027	-2.08372	0.0408722	-3.74827	-1.18034
1430504_at	75835	Gprc2a-rs5	1	-0.104433	3.08284	-2.08183	0.0410507	-3.75066	-1.07507
1444280_at	320500	Tmem215	1	-0.140567	5.65247	-2.08118	0.041112	-3.75148	-1.10234
1431081_a_at	70310	Plscr3	2	0.161233	5.95099	2.08071	0.0411566	-3.75207	1.11824
1432970_at	71157	4933423K11Rik	1	-0.141717	5.01382	-2.08042	0.0411836	-3.75243	-1.10322
1447142_at	56092	Cts7	1	-0.0935167	3.09328	-2.07978	0.0412445	-3.75324	-1.06697
1416571_at	22032	Traf4	2	0.2194	5.45208	2.07879	0.0413381	-3.75448	1.16425
1422655_at	19207	Ptch2	2	0.148167	4.98128	2.07706	0.0415017	-3.75665	1.10816
1458046_at	-	-	1	-0.142017	4.40987	-2.0759	0.0416127	-3.75811	-1.10345
1417231_at	12738	Cldn2	1	-0.272817	5.39098	-2.07569	0.0416324	-3.75837	-1.20816
1441062_at	320209	Ddx11	2	0.203083	3.9627	2.07528	0.0416717	-3.75889	1.15116
1441813_at	670358	670358	1	-0.1905	4.10962	-2.07489	0.041709	-3.75938	-1.14116
1445953_at	51998	D17Ertd191e	1	-0.1432	3.59915	-2.07448	0.0417485	-3.7599	-1.10435
1447589_at	-	-	2	0.1339	4.319	2.07407	0.0417877	-3.76041	1.09726
1433403_at	72815	2810489J07Rik	1	-0.188483	4.02704	-2.07373	0.0418201	-3.76084	-1.13957
1457489_at	-	-	2	0.222517	5.98987	2.07371	0.041822	-3.76086	1.16677
1442680_at	-	-	2	0.3604	6.97749	2.07246	0.0419417	-3.76243	1.28378
1439753_x_at	20474	Six4	1	-0.21285	3.79132	-2.07172	0.0420131	-3.76336	-1.15898
1417278_a_at	93960	Nkd1	1	-0.311133	4.02404	-2.07148	0.0420365	-3.76366	-1.24068
1427706_a_at	20612	Siglec1	2	0.132183	6.15812	2.07102	0.04208	-3.76423	1.09595
1449755_at	52234	D7Ertd183e	2	0.2204	5.82689	2.07093	0.0420894	-3.76435	1.16506
1455859_at	207686	A330021E22Rik	1	-0.2586	5.73081	-2.07048	0.0421322	-3.76491	-1.19632
1435330_at	236312	Pyhin1	1	-0.186333	4.07366	-2.0674	0.0424306	-3.76877	-1.13787
1454493_at	74733	5033425B01Rik	2	0.1341	3.41448	2.0666	0.0425079	-3.76977	1.09741
1450020_at	13051	Cx3cr1	1	-0.194783	5.02008	-2.06641	0.0425266	-3.77001	-1.14455
1431988_at	76633	1700112E06Rik	2	0.120767	3.77149	2.06637	0.0425298	-3.77005	1.08731
1430910_at	78807	4930544L04Rik	2	0.121267	4.01458	2.06548	0.042617	-3.77118	1.08769
1460609_at	72656	Ints8	2	0.111567	4.54218	2.06448	0.0427145	-3.77243	1.0804
1455500_at	672511	Rnf213	1	-0.296883	6.79068	-2.06439	0.0427228	-3.77253	-1.22849
1433059_at	74891	4930439G18Rik	1	-0.116	3.62374	-2.06435	0.0427271	-3.77259	-1.08373
1433967_at	433492	5430413K10Rik	2	0.115417	3.05047	2.06415	0.0427466	-3.77284	1.08329
1447073_at	14897	Trip12	2	0.09645	3.03239	2.06395	0.0427658	-3.77308	1.06914
1441796_at	66488	2010309E21Rik	1	-0.199783	4.78493	-2.06359	0.0428015	-3.77354	-1.14853
1446625_at	67888	Tmem100	2	0.134883	3.89496	2.06338	0.0428214	-3.77379	1.098
1447155_at	-	-	2	0.134933	4.64464	2.06298	0.042861	-3.7743	1.09804
1445307_at	-	-	2	0.430767	7.72511	2.06286	0.042873	-3.77445	1.34795
1430785_at	70061	Sdr9c7	1	-0.11635	3.60012	-2.06203	0.0429543	-3.77549	-1.08399
1420420_at	15112	Hao1	1	-0.139217	4.33446	-2.06195	0.0429622	-3.77559	-1.10131
1418509_at	12409	Cbr2	2	0.181883	3.76011	2.06038	0.0431161	-3.77755	1.13436
1443591_at	13394	Dlx4	1	-0.111383	3.83518	-2.06013	0.0431402	-3.77785	-1.08026
1441724_at	20842	Stag1	2	0.211717	6.2057	2.05974	0.043179	-3.77835	1.15807
1428499_at	72803	2810454L23Rik	2	0.255467	7.0168	2.05963	0.0431894	-3.77848	1.19372
1454510_at	72854	2900034C19Rik	2	0.39265	7.7296	2.05872	0.0432799	-3.77962	1.3128
1417523_at	56193	Plek	2	0.136517	4.53447	2.05755	0.0433951	-3.78108	1.09925
1435022_at	216285	Alx1	1	-0.133367	3.41876	-2.05752	0.0433976	-3.78111	-1.09685
1453022_at	68453	Gpihbp1	1	-0.20315	4.6884	-2.05725	0.0434249	-3.78145	-1.15121
1451606_at	319942	A530016L24Rik	1	-0.123533	4.67986	-2.05697	0.043452	-3.7818	-1.0894
1433064_at	74156	Acot12	1	-0.14	3.80889	-2.05685	0.0434647	-3.78196	-1.10191
1416540_at	15239	Hgs	2	0.0930333	8.03167	2.05631	0.0435183	-3.78263	1.06661
1429598_at	74183	2310042D19Rik	1	-0.139583	3.77511	-2.05577	0.0435712	-3.78329	-1.10159
1418738_at	20266	Scn1b	2	0.258083	7.32752	2.05523	0.0436252	-3.78397	1.19589
1441182_at	382236	Brwd3	1	-0.29605	6.23255	-2.05435	0.0437127	-3.78507	-1.22778
1432826_a_at	12519	Cd80	1	-0.126567	3.59714	-2.05408	0.0437394	-3.7854	-1.09169
1451708_at	14762	Gpr33	2	0.1326	4.10895	2.0536	0.0437873	-3.786	1.09627
1452904_at	69987	1700026L06Rik	1	-0.141933	3.83621	-2.053	0.043847	-3.78674	-1.10338
1430082_at	75820	Wdr64	1	-0.1551	4.39504	-2.05223	0.0439244	-3.78771	-1.1135
1440898_at	320159	Fam179a	2	0.1361	6.34118	2.05153	0.043994	-3.78857	1.09893
1447498_at	13608	Edar	2	0.0875667	3.0491	2.05129	0.0440179	-3.78887	1.06258
1438804_at	103080	42257	1	-0.2355	4.25431	-2.05096	0.0440509	-3.78928	-1.17731
1438579_at	195434	Utp14b	2	0.168833	5.96165	2.04973	0.0441742	-3.79081	1.12415
1432578_at	71254	Naif1	1	-0.152467	4.86458	-2.04891	0.0442565	-3.79183	-1.11147
1435257_at	231003	Klhl17	2	0.133017	8.07227	2.04813	0.0443353	-3.7928	1.09658
1452583_s_at	319625	Galm	1	-0.167817	3.88795	-2.04787	0.0443611	-3.79312	-1.12336
1419455_at	16155	Il10rb	1	-0.24405	4.86202	-2.04728	0.0444208	-3.79385	-1.18431
1439260_a_at	209558	Enpp3	1	-0.155917	3.23488	-2.04695	0.0444539	-3.79426	-1.11413
1457906_at	234138	BC019943	2	0.157083	3.95575	2.04509	0.0446428	-3.79658	1.11503
1432846_at	74728	5033428C03Rik	2	0.137283	3.7463	2.0448	0.0446714	-3.79693	1.09983
1422930_at	78369	Icam4	1	-0.115517	3.85407	-2.04472	0.0446798	-3.79703	-1.08336
1425649_at	213053	Slc39a14	1	-0.178167	5.12264	-2.04466	0.0446861	-3.79711	-1.13145
1422804_at	20708	Serpinb6b	1	-0.136917	3.42182	-2.04406	0.0447467	-3.79785	-1.09955
1445964_at	-	-	2	0.1464	3.56263	2.04377	0.0447763	-3.79821	1.1068
1446276_at	-	-	2	0.177533	5.27049	2.04367	0.0447865	-3.79833	1.13095
1445916_at	-	-	2	0.2679	4.78457	2.04232	0.0449236	-3.8	1.20405
1441420_at	93842	Igsf9	2	0.204783	4.36484	2.0421	0.0449459	-3.80027	1.15251
1445060_at	-	-	1	-0.1213	4.20719	-2.04148	0.04501	-3.80105	-1.08771
1446078_at	14231	Fkbp7	1	-0.148417	4.71142	-2.04097	0.0450613	-3.80168	-1.10835
1438974_x_at	18739	Pitpnm1	1	-0.207333	5.84233	-2.04069	0.04509	-3.80202	-1.15455
1451958_at	111507	Igh	1	-0.106933	4.11363	-2.03967	0.0451947	-3.80329	-1.07694
1425146_at	223648	2410075B13Rik	2	0.196583	5.85288	2.03965	0.045197	-3.80332	1.14598
1442237_at	-	-	1	-0.0913833	4.27012	-2.03843	0.0453215	-3.80482	-1.06539
1420276_x_at	105450	Mmrn2	2	0.114883	3.87697	2.03802	0.045364	-3.80533	1.08289
1437726_x_at	12260	C1qb	1	-0.279483	3.36157	-2.03782	0.045384	-3.80557	-1.21376
1439884_at	75686	Nudt16	1	-0.161867	6.64295	-2.03763	0.045404	-3.80581	-1.11873
1426362_at	70652	Tmem144	1	-0.191683	5.79098	-2.03752	0.0454149	-3.80594	-1.1421
1437700_at	30953	Schip1	2	0.310333	7.74476	2.0367	0.0454995	-3.80696	1.23999
1451204_at	71145	Scara5	1	-0.419217	4.53288	-2.03637	0.0455335	-3.80737	-1.3372
1437796_at	-	-	2	0.247867	6.45305	2.03637	0.0455336	-3.80737	1.18745
1418137_at	67840	Mrp63	1	-0.123667	9.6384	-2.03616	0.0455558	-3.80764	-1.0895
1432816_s_at	-	-	2	0.146717	4.95087	2.03557	0.0456163	-3.80836	1.10705
1444654_at	-	-	2	0.165517	6.24946	2.03534	0.0456402	-3.80865	1.12157
1431741_a_at	67983	4930408O21Rik	2	0.124417	4.85831	2.03409	0.0457695	-3.81019	1.09007
1420700_s_at	64931	Folr4	1	-0.13595	5.45371	-2.03313	0.0458691	-3.81138	-1.09882
1420627_a_at	12990	Csn1s1	1	-0.09945	3.6538	-2.033	0.0458826	-3.81154	-1.07136
1431561_a_at	71723	Dhx34	1	-0.173467	6.48213	-2.03258	0.0459254	-3.81205	-1.12777
1427591_at	12723	Clcn1	1	-0.1632	5.53541	-2.0316	0.0460281	-3.81326	-1.11977
1438281_x_at	76419	1700023L04Rik	1	-0.107983	4.02825	-2.0308	0.0461113	-3.81425	-1.07772
1445246_at	320806	Gfm2	2	0.1455	4.76264	2.03022	0.0461714	-3.81496	1.10611
1428859_at	212503	Paox	1	-0.188033	5.97064	-2.03009	0.0461854	-3.81513	-1.13921
1440614_at	58996	4933428G20Rik	2	0.154517	3.85314	2.03006	0.0461879	-3.81516	1.11305
1441736_at	-	-	2	0.1137	3.88759	2.02968	0.0462279	-3.81563	1.082
1440645_at	100043173	BB114814	2	0.146617	3.40144	2.02847	0.0463546	-3.81712	1.10697
1440271_at	-	-	2	0.169217	4.97675	2.02828	0.0463742	-3.81735	1.12445
1450458_at	17978	Ncoa2	1	-0.166633	4.89573	-2.02676	0.0465334	-3.81922	-1.12244
1430280_at	72282	1810062G17Rik	2	0.157517	4.70181	2.02658	0.0465529	-3.81945	1.11537
1425464_at	14465	Gata6	2	0.174167	4.64634	2.02617	0.0465959	-3.81995	1.12831
1438636_s_at	382111	Susd5	1	-0.19035	5.91	-2.02554	0.046662	-3.82073	-1.14104
1431005_at	28109	D10Wsu102e	1	-0.224333	4.11605	-2.02487	0.0467322	-3.82155	-1.16824
1441267_at	-	-	2	0.127417	3.7049	2.02483	0.0467371	-3.8216	1.09234
1447268_at	97961	Nol12	1	-0.129767	3.66804	-2.02476	0.0467437	-3.82168	-1.09412
1436583_at	72107	Dscc1	2	0.143033	4.35529	2.02437	0.046785	-3.82216	1.10422
1446976_at	52481	D7Ertd758e	1	-0.122333	4.01735	-2.02378	0.046848	-3.8229	-1.08849
1432931_at	18191	Nrxn3	2	0.28955	4.45798	2.02299	0.0469308	-3.82386	1.22226
1436965_at	280635	Emilin3	1	-0.1045	5.08013	-2.02293	0.046937	-3.82393	-1.07512
1437446_at	19344	Rab5b	2	0.177067	4.71824	2.02172	0.0470659	-3.82543	1.13058
1421244_at	13982	Esr1	1	-0.12055	3.55728	-2.02105	0.0471372	-3.82625	-1.08715
1460368_at	227157	Mpp4	2	0.221467	4.33707	2.02064	0.0471805	-3.82675	1.16592
1454180_at	213402	Armc2	1	-0.21275	4.45035	-2.02012	0.0472357	-3.82739	-1.1589
1422846_at	19660	Rbp2	1	-0.131067	4.31457	-2.01912	0.0473423	-3.82862	-1.0951
1424853_s_at	13117	Cyp4a10	1	-0.142383	3.7617	-2.01897	0.0473586	-3.82881	-1.10373
1446844_at	66433	Chchd7	2	0.1395	3.2563	2.01896	0.0473588	-3.82881	1.10152
1441581_at	117590	Asb10	1	-0.126883	3.82677	-2.01869	0.0473876	-3.82914	-1.09193
1416670_at	84505	Setdb1	1	-0.183217	4.44404	-2.01793	0.0474687	-3.83007	-1.13541
1436192_at	99371	Arfgef2	2	0.142183	6.4321	2.01736	0.04753	-3.83077	1.10357
1446083_at	-	-	2	0.17555	4.39587	2.0171	0.0475577	-3.83109	1.12939
1453031_at	68344	Tmem174	1	-0.1236	3.54904	-2.01702	0.047566	-3.83119	-1.08945
1440467_at	382090	4922501C03Rik	1	-0.2809	4.57891	-2.01694	0.0475746	-3.83129	-1.21495
1459614_at	16776	Lama5	1	-0.111133	3.333	-2.0168	0.0475902	-3.83146	-1.08008
1446320_at	-	-	2	0.1409	3.47039	2.01652	0.0476203	-3.83181	1.10259
1420963_at	73940	Hapln2	2	0.110567	3.57086	2.0162	0.0476545	-3.8322	1.07965
1436312_at	22778	Ikzf1	1	-0.155383	3.83865	-2.01571	0.0477064	-3.83279	-1.11372
1453327_at	75706	Krt24	1	-0.144217	4.04194	-2.01439	0.0478485	-3.83441	-1.10513
1444749_at	-	-	2	0.137217	3.66268	2.01379	0.0479134	-3.83515	1.09978
1419362_at	66223	Mrpl35	2	0.163733	5.08593	2.0135	0.0479443	-3.8355	1.12018
1426928_at	70829	Ccdc93	1	-0.156767	4.14471	-2.01315	0.0479824	-3.83594	-1.11479
1425694_at	21388	Tbx5	1	-0.1243	3.92884	-2.01308	0.0479898	-3.83602	-1.08998
1459740_s_at	22228	Ucp2	1	-0.16655	3.89754	-2.01195	0.0481114	-3.8374	-1.12237
1433125_at	77062	5330422M15Rik	2	0.157217	5.31466	2.01186	0.0481211	-3.83751	1.11513
1429449_at	74480	Samd4	1	-0.221317	5.19712	-2.01186	0.0481216	-3.83751	-1.1658
1436675_at	242253	Wdr63	1	-0.130167	3.51316	-2.01181	0.0481265	-3.83757	-1.09442
1447350_at	-	-	1	-0.0937667	2.83356	-2.01179	0.048129	-3.8376	-1.06715
1426214_at	27993	Imp4	1	-0.1417	4.56112	-2.01107	0.0482073	-3.83848	-1.1032
1430683_at	319899	Dock6	1	-0.145383	5.01806	-2.01069	0.0482484	-3.83895	-1.10602
1451645_at	14123	Fbrs	2	0.141033	6.64152	2.01067	0.0482502	-3.83897	1.10269
1453520_at	73668	Ttc21b	1	-0.141017	3.90428	-2.01061	0.0482563	-3.83903	-1.10268
1431731_at	12175	Bnip2	1	-0.160217	3.98042	-2.01033	0.0482874	-3.83939	-1.11745
1445155_at	-	-	1	-0.114633	3.44325	-2.01008	0.0483147	-3.83969	-1.0827
1431461_at	71134	4933417E11Rik	2	0.0925167	3.10343	2.00982	0.0483426	-3.84001	1.06623
1430282_at	70544	5730437N04Rik	2	0.123983	4.41158	2.00974	0.0483509	-3.8401	1.08974
1418465_at	17972	Ncf4	1	-0.159567	4.52105	-2.00912	0.0484187	-3.84086	-1.11695
1458475_at	100041241	100041241	2	0.1597	4.03025	2.00857	0.0484782	-3.84153	1.11705
1443556_at	68487	Tmem140	2	0.110683	3.46134	2.00818	0.0485202	-3.842	1.07974
1451600_s_at	13909	EG13909	1	-0.112233	4.21683	-2.00778	0.0485639	-3.8425	-1.0809
1449087_at	67150	Rnf141	1	-0.196867	5.20766	-2.00657	0.0486959	-3.84397	-1.14621
1433020_at	74730	5830413G11Rik	1	-0.119567	3.49536	-2.00636	0.0487193	-3.84423	-1.08641
1458928_at	-	-	1	-0.124117	3.2827	-2.00577	0.0487839	-3.84496	-1.08984
1431799_at	17356	Mllt4	2	0.122983	4.02614	2.00518	0.0488486	-3.84568	1.08898
1434354_at	109731	Maob	1	-0.398067	4.82188	-2.0047	0.0489005	-3.84625	-1.31774
1459587_at	71983	Tmco6	1	-0.147933	3.71105	-2.00395	0.0489829	-3.84717	-1.10798
1426260_a_at	22236	Ugt1a2	1	-0.425833	5.63412	-2.0038	0.0489999	-3.84736	-1.34335
1430783_at	67541	4932416J16Rik	2	0.128417	4.06238	2.0036	0.0490218	-3.8476	1.09309
1421575_at	69696	2310057N15Rik	2	0.1581	3.7316	2.00272	0.0491184	-3.84867	1.11582
1435107_at	218232	Ptpdc1	2	0.161183	5.84837	2.00208	0.0491889	-3.84945	1.1182
1448086_at	52105	D1Ertd164e	1	-0.1246	3.55054	-2.0015	0.0492525	-3.85016	-1.09021
1444694_at	100042793	OTTMUSG00000019562	1	-0.163483	4.43119	-2.00112	0.0492945	-3.85062	-1.11999
1442655_at	13436	Dnmt3b	2	0.13495	3.87381	2.0003	0.0493852	-3.85162	1.09805
1457569_at	51996	D8Ertd51e	2	0.303283	5.56689	1.99964	0.0494577	-3.85242	1.23395
1429874_at	74717	Spata17	2	0.161717	5.0064	1.99874	0.0495573	-3.85351	1.11862
1454162_at	71654	4930518P08Rik	1	-0.136817	4.40264	-1.99805	0.0496344	-3.85436	-1.09948
1433809_at	13207	Ddx5	1	-0.151767	4.07034	-1.99783	0.0496585	-3.85462	-1.11093
1418769_at	59006	Myoz2	2	0.143283	4.08568	1.99772	0.0496714	-3.85476	1.10442
1433151_at	71178	4933415B22Rik	1	-0.154183	5.13536	-1.9969	0.0497618	-3.85575	-1.11279
1454137_s_at	69585	Hfe2	2	0.14395	4.42962	1.99679	0.0497747	-3.85589	1.10493
1452815_at	78826	P2ry10	2	0.08275	2.86853	1.99613	0.0498481	-3.85669	1.05903
1432605_at	-	-	1	-0.1221	3.2512	-1.99613	0.0498481	-3.85669	-1.08832
1432075_a_at	21689	Tekt1	1	-0.177467	4.13537	-1.99489	0.0499859	-3.85819	-1.1309

## Sheet: CortexCultureKOminusWT
ID	Min_GeneID	Min_Gene	Sig_CortexCultureKOminusWT	logFC	AveExpr	t	P.Value	B	LinearFC			Unique diff.expressed gene list (3372 genes)				Sig_CortexCultureKOminusWT
1423369_at	14265	Fmr1	1	-0.89692	8.77039	-10.0399	3.75e-15	19.8942	-1.86209			14265				1=downregulated
1416796_at	17974	Nck2	2	0.42714	9.17399	5.02444	3.77e-06	3.68392	1.34457			17974				2=upregulated
1433755_at	71148	Mier1	2	0.43762	7.8126	4.87242	6.71e-06	3.21434	1.35437			71148
1426086_a_at	14265	Fmr1	1	-0.65994	5.09994	-4.79831	8.86e-06	2.98751	-1.58002			207375
1456063_at	207375	Fam120c	1	-0.25478	9.35871	-4.78875	9.19e-06	2.95836	-1.19315			83435
1447772_at	83435	Plekha3	1	-0.37604	4.88809	-4.76869	9.9e-06	2.89725	-1.29777			676575
1454312_at	676575	676575	1	-0.28952	4.67043	-4.55247	2.2e-05	2.24594	-1.22223			71522
1453587_at	71522	Ggt6	1	-0.36346	5.96934	-4.52201	2.46e-05	2.15529	-1.28651			73729
1453212_at	73729	Zfp383	2	0.54442	7.69912	4.52094	2.47e-05	2.1521	1.45843			68278
1451065_a_at	68278	Ddx39	2	0.49982	8.61277	4.46167	3.06e-05	1.97657	1.41404			16443
1441123_at	207375	Fam120c	1	-0.59438	6.2189	-4.45373	3.15e-05	1.95314	-1.50982			245474
1435884_at	16443	Itsn1	2	0.7175	6.55898	4.39414	3.91e-05	1.77794	1.64433			269033
1441788_s_at	245474	Dkc1	2	0.62506	5.61807	4.38729	4.01e-05	1.75785	1.54227			381549
1454701_at	269033	4930503L19Rik	2	0.54938	6.34743	4.35828	4.45e-05	1.67304	1.46346			17833
1458274_at	381549	Zfp69	1	-0.40118	4.73389	-4.33153	4.89e-05	1.5951	-1.32059			17761
1457874_at	-	-	1	-0.31704	3.70221	-4.32224	5.06e-05	1.56811	-1.24577			382793
1430899_at	17833	Muc5ac	1	-0.3887	5.22591	-4.29886	5.5e-05	1.50024	-1.30921			21858
1457408_at	-	-	1	-0.49494	5.3194	-4.27941	5.89e-05	1.44392	-1.40926			382030
1445601_at	-	-	1	-0.3185	5.29929	-4.23698	6.85e-05	1.32157	-1.24703			67391
1446607_at	17761	Mtap7	1	-0.56642	5.51915	-4.23052	7.01e-05	1.30298	-1.48084			69161
1434807_s_at	382793	Mtx3	2	0.34024	8.61685	4.20265	7.73e-05	1.22301	1.26597			77549
1437081_at	21858	Timp2	1	-0.3034	3.44102	-4.19671	7.89e-05	1.20603	-1.23405			320184
1451652_a_at	382030	Tmem188	2	0.3318	9.272	4.19128	8.04e-05	1.19048	1.25858			380752
1428316_a_at	67391	Fundc2	2	0.52846	8.90267	4.1893	8.1e-05	1.18483	1.44239			16150
1445722_at	69161	Manbal	1	-0.2834	5.04362	-4.16746	8.75e-05	1.12245	-1.21706			53417
1457747_at	77549	9330109K16Rik	1	-0.49654	3.70197	-4.16558	8.8e-05	1.1171	-1.41083			56194
1427131_s_at	320184	Lrrc58	2	0.46626	10.6995	4.14336	9.51e-05	1.05385	1.38152			171486
1441877_x_at	380752	Tssc1	1	-0.3498	3.64309	-4.10601	0.000108373	0.947934	-1.27438			73331
1426207_at	16150	Ikbkb	2	0.28194	8.5537	4.08815	0.000115307	0.89748	1.21583			70829
1441517_at	-	-	1	-0.30612	3.24303	-4.08388	0.000117026	0.885439	-1.23638			19223
1425429_s_at	53417	Hif3a	1	-0.34406	5.51029	-4.05877	0.000127654	0.814736	-1.26932			108958
1420916_at	56194	Prpf40a	2	0.34038	7.60731	4.05803	0.000127978	0.812676	1.26609			108737
1456746_a_at	171486	Cd99l2	1	-0.8326	8.09842	-4.05577	0.000128982	0.806321	-1.78089			380674
1444721_at	-	-	1	-0.46664	5.16569	-4.03074	0.00014061	0.736131	-1.38189			12359
1431585_at	73331	1700034P13Rik	1	-0.2561	3.42052	-4.02505	0.000143393	0.720193	-1.19425			105670
1453798_at	70829	Ccdc93	1	-0.25516	4.35146	-4.02254	0.000144634	0.713185	-1.19347			70912
1445295_at	-	-	1	-0.3494	3.98124	-4.0159	0.000147974	0.694627	-1.27403			233904
1445044_at	19223	Ptgis	1	-0.2626	4.006	-4.01192	0.000150011	0.683509	-1.19964			218975
1420040_at	108958	Fam73b	1	-0.24346	5.16548	-4.00418	0.000154052	0.6619	-1.18383			52708
1426933_at	108737	Oxsr1	2	0.24654	8.3397	3.97133	0.000172391	0.570486	1.18636			246694
1445728_at	380674	Rdh18	1	-0.3585	4.90231	-3.94844	0.000186391	0.50704	-1.28209			107723
1416430_at	12359	Cat	2	0.43456	9.4457	3.93681	0.000193912	0.474904	1.3515			11931
1456747_x_at	171486	Cd99l2	1	-0.58978	6.65195	-3.93019	0.00019833	0.456603	-1.50502			74159
1416390_at	105670	Rcbtb2	2	0.4799	7.98144	3.92373	0.000202728	0.438788	1.39465			102607
1431964_at	70912	4921518J05Rik	1	-0.25136	4.39492	-3.89321	0.000224804	0.354847	-1.19033			66229
1427116_at	233904	Setd1a	1	-0.25712	7.41118	-3.88674	0.000229771	0.337103	-1.19509			53859
1433879_a_at	218975	Mapk1ip1l	2	0.24238	9.70166	3.88532	0.000230876	0.333209	1.18294			71837
1451150_at	52708	Zfp410	2	0.38854	7.10794	3.88408	0.000231843	0.329815	1.30907			76013
1434677_at	246694	Hps5	2	0.38474	4.53651	3.87949	0.000235465	0.317232	1.30562			21789
1449878_a_at	107723	Slc12a6	1	-0.2615	8.22937	-3.87829	0.00023642	0.313944	-1.19872			17763
1437157_at	11931	Atp1b1	1	-0.28852	5.89346	-3.87292	0.00024074	0.299245	-1.22139			99382
1428236_at	74159	Acbd5	2	0.40818	9.89979	3.8706	0.00024263	0.292896	1.32701			76938
1457400_at	102607	Snx19	1	-0.36518	5.55624	-3.85613	0.000254742	0.25336	-1.28804			56752
1426386_at	66229	Rpl7l1	2	0.30718	7.51427	3.84926	0.000260688	0.234633	1.23729			67054
1422999_at	53859	Map3k14	1	-0.30422	6.29749	-3.84654	0.000263081	0.227219	-1.23475			231672
1428601_at	71837	1700003E16Rik	1	-0.30226	6.42455	-3.84275	0.000266448	0.216899	-1.23307			67345
1429672_at	76013	5830407E08Rik	1	-0.24856	3.48733	-3.8409	0.000268107	0.211863	-1.18802			20479
1442607_a_at	-	-	1	-0.23182	4.50173	-3.84024	0.000268706	0.210052	-1.17432			216350
1445917_at	-	-	1	-0.2633	4.94135	-3.83375	0.000274615	0.1924	-1.20022			11806
1418547_at	21789	Tfpi2	1	-0.20896	3.27844	-3.83049	0.000277631	0.183538	-1.15585			56790
1449897_a_at	17763	Mtcp1	2	0.38276	8.19715	3.82797	0.000279987	0.176683	1.30383			75209
1433453_a_at	99382	Abtb2	2	0.87032	6.3511	3.82384	0.000283884	0.165468	1.82807			78317
1452691_at	76938	Rbm17	2	0.25118	9.64197	3.81377	0.000293611	0.138139	1.19018			74688
1436689_a_at	56752	Aldh9a1	2	0.3226	8.72523	3.80103	0.000306363	0.103657	1.25058			70844
1436298_x_at	67054	Paics	2	0.5094	8.56202	3.78959	0.000318275	0.0727236	1.42346			11752
1431807_at	231672	Fbxw8	1	-0.24854	4.17324	-3.78922	0.00031867	0.0717161	-1.188			76846
1444599_at	67345	Herc4	2	0.47858	4.73433	3.78747	0.000320535	0.0669844	1.39337			207212
1417007_a_at	20479	Vps4b	2	0.29562	9.77047	3.78633	0.00032175	0.0639169	1.22741			140629
1420019_at	216350	Tspan8	1	-0.23384	3.74616	-3.78445	0.000323767	0.0588503	-1.17596			19417
1438840_x_at	11806	Apoa1	1	-0.2964	4.43552	-3.78297	0.000325368	0.0548515	-1.22808			225339
1449738_s_at	56790	Fam48a	2	0.27866	7.97996	3.78232	0.000326067	0.0531106	1.21307			76658
1453715_at	75209	Sv2c	1	-0.29368	3.47561	-3.77967	0.000328962	0.0459436	-1.22576			19419
1440245_at	78317	Ccdc88b	1	-0.29698	5.19019	-3.77517	0.000333921	0.0338133	-1.22857			97484
1434861_at	-	-	2	0.4146	9.0989	3.76366	0.000346922	0.00285026	1.33293			22344
1432078_at	74688	4930453L07Rik	1	-0.26196	3.71631	-3.75527	0.000356711	-0.0197035	-1.19911			268663
1432298_at	70844	4921508M14Rik	1	-0.25766	3.99758	-3.72025	0.00040048	-0.113484	-1.19554			21673
1425789_s_at	11752	Anxa8	1	-0.25354	3.95926	-3.70147	0.000426019	-0.163554	-1.19213			66358
1434624_x_at	76846	Rps9	2	0.3356	10.4855	3.70146	0.000426041	-0.163596	1.2619			216148
1447441_at	207212	Arhgef17	1	-0.2802	4.38512	-3.7006	0.000427249	-0.16589	-1.21436			101488
1418598_at	140629	Ubox5	2	0.2464	5.33209	3.69076	0.000441279	-0.192054	1.18624			67043
1422600_at	19417	Rasgrf1	1	-0.63986	6.02249	-3.68698	0.000446789	-0.2021	-1.55818			16871
1460450_at	225339	Ammecr1l	2	0.2364	8.88286	3.68461	0.000450275	-0.208393	1.17805			71637
1447385_at	-	-	1	-0.81066	6.0538	-3.68325	0.000452279	-0.211987	-1.75401			71999
1421675_at	76658	1700123K08Rik	1	-0.26208	3.82852	-3.68253	0.000453355	-0.213911	-1.19921			76029
1431749_a_at	19419	Rasgrp1	1	-0.29434	3.73207	-3.68138	0.000455064	-0.216957	-1.22632			12928
1420265_x_at	97484	Cog8	1	-0.22442	7.56335	-3.68027	0.000456727	-0.219911	-1.16831			330790
1429084_at	22344	Vezf1	2	0.46136	6.40469	3.67992	0.000457253	-0.220842	1.37684			20813
1440218_at	268663	Pcdh24	1	-0.20614	3.7653	-3.67536	0.00046413	-0.232926	-1.1536			77038
1450545_a_at	21673	Dntt	1	-0.31072	4.11403	-3.67401	0.000466179	-0.236492	-1.24033			19384
1450987_a_at	66358	2310004I24Rik	2	0.3177	7.40478	3.66932	0.000473396	-0.248928	1.24634			23939
1438598_at	216148	Shc2	1	-0.2524	4.5468	-3.66797	0.000475487	-0.252495	-1.19119			78581
1454777_at	101488	Slco2b1	1	-0.2481	7.14335	-3.66296	0.000483336	-0.265747	-1.18764			71938
1441906_x_at	67043	Syap1	2	0.62884	6.37182	3.64935	0.000505298	-0.301705	1.54632			68691
1421753_a_at	16871	Lhx3	1	-0.24768	3.73165	-3.64504	0.000512449	-0.313076	-1.1873			14660
1453650_at	71637	4930413F20Rik	1	-0.24106	5.70272	-3.64441	0.000513503	-0.314737	-1.18186			111173
1426593_a_at	71999	Fbxo22	2	0.375	9.31306	3.64089	0.000519425	-0.324015	1.29684			11997
1454570_at	76029	5830432F11Rik	1	-0.2386	3.06255	-3.63355	0.000531986	-0.343345	-1.17985			66373
1448248_at	12928	Crk	2	0.33056	10.2747	3.63165	0.000535274	-0.348328	1.2575			16975
1435650_at	330790	Hapln4	1	-0.3221	4.6891	-3.62985	0.000538425	-0.353077	-1.25015			93877
1455939_x_at	20813	Srp14	2	0.30098	11.3496	3.62612	0.000544983	-0.362869	1.23198			14266
1447228_at	77038	Arfgap2	1	-0.28112	7.73645	-3.62525	0.000546531	-0.365163	-1.21514			16401
1438977_x_at	19384	Ran	2	0.23972	11.2346	3.62478	0.000547361	-0.366389	1.18076			14782
1418060_a_at	23939	Mapk7	2	0.40294	7.36474	3.62374	0.000549209	-0.369115	1.3222			68128
1435806_at	78581	Utp23	2	0.38942	6.56508	3.62296	0.000550611	-0.371178	1.30987			15384
1453174_at	71938	2310076G13Rik	2	0.56268	7.1694	3.61692	0.000561503	-0.387019	1.47701			14235
1436214_at	68691	1110028C15Rik	2	0.4452	5.27926	3.61531	0.000564442	-0.39124	1.3615			70477
1438827_at	14660	Gls	1	-0.26826	5.12079	-3.60972	0.000574775	-0.405911	-1.20435			100125933
1440305_at	-	-	1	-0.55462	8.13799	-3.60767	0.0005786	-0.411273	-1.46878			17005
1421501_a_at	111173	Erc1	1	-0.34572	6.12766	-3.6054	0.000582869	-0.417217	-1.27079			71371
1423556_at	11997	Akr1b7	1	-0.3279	4.32613	-3.59957	0.000593987	-0.432492	-1.25518			22217
1418656_at	66373	Lsm5	2	0.3466	8.80226	3.5979	0.000597188	-0.436837	1.27156			622645
1421459_a_at	16975	Lrp8	1	-0.4646	5.35367	-3.59446	0.000603882	-0.445848	-1.37993			17306
1423014_at	93877	Pcdhb6	1	-0.24648	3.8708	-3.59344	0.000605877	-0.448513	-1.18631			232223
1422116_at	14266	Aff2	1	-0.36066	5.56964	-3.5921	0.00060851	-0.452018	-1.28401			69737
1450155_at	16401	Itga4	1	-0.28474	4.308	-3.58831	0.000615991	-0.461896	-1.21819			12355
1421817_at	14782	Gsr	2	0.33972	7.86434	3.58625	0.000620117	-0.467291	1.26551			225929
1429264_at	68128	C030044B11Rik	2	0.30718	8.24496	3.5859	0.000620801	-0.468182	1.23729			242126
1455855_x_at	15384	Hnrnpab	2	0.24252	11.5343	3.58248	0.000627693	-0.477105	1.18306			20230
1448833_at	14235	Foxm1	1	-0.2975	6.16596	-3.58152	0.000629644	-0.479613	-1.22901			13559
1432958_at	70477	5730407O05Rik	1	-0.24768	3.51084	-3.57965	0.000633448	-0.48448	-1.1873			17993
1436198_at	100125933	2310075K07Rik	2	0.2856	5.39596	3.57626	0.00064042	-0.493326	1.21892			218613
1460300_a_at	17005	Ltk	1	-0.49022	5.24072	-3.57336	0.000646436	-0.500882	-1.40466			319470
1420972_at	71371	Arid5b	1	-0.28134	4.57409	-3.57152	0.000650272	-0.505662	-1.21532			68272
1427478_at	22217	Usp12	1	-0.3284	3.81201	-3.56352	0.000667246	-0.526481	-1.25562			13347
1420073_s_at	-	-	1	-0.19272	3.09941	-3.55917	0.000676627	-0.53776	-1.14292			19691
1440232_at	622645	EG622645	1	-0.23898	4.76134	-3.55802	0.00067915	-0.540766	-1.18016			338467
1443908_at	-	-	1	-0.2643	3.49161	-3.55699	0.000681392	-0.543428	-1.20105			22200
1442882_at	-	-	1	-0.43122	4.82937	-3.55625	0.000683015	-0.54535	-1.34837			208158
1432823_at	17306	Sypl2	1	-0.28028	4.38285	-3.5511	0.000694407	-0.558711	-1.21443			58231
1449623_at	232223	Txnrd3	2	0.45	7.12526	3.54593	0.00070602	-0.572105	1.36604			72713
1427112_at	69737	Ttl	2	0.34136	8.33023	3.54546	0.00070709	-0.573329	1.26695			15465
1445058_at	-	-	1	-0.2236	3.16934	-3.54411	0.00071016	-0.576827	-1.16764			67725
1425392_a_at	12355	Nr1i3	1	-0.19084	4.07265	-3.54104	0.000717185	-0.584776	-1.14143			280635
1433697_at	225929	Patl1	2	0.3044	7.60847	3.54003	0.000719514	-0.587395	1.2349			227743
1444312_at	242126	Slc22a15	2	0.28332	6.03301	3.53803	0.000724129	-0.592557	1.21699			22145
1456902_at	20230	Satb1	1	-0.24	3.24513	-3.53681	0.000726971	-0.59572	-1.18099			242667
1417444_at	13559	E2f5	2	0.4762	7.14907	3.52998	0.000743039	-0.613371	1.39107			16364
1438166_x_at	17993	Ndufs4	2	0.3027	7.48624	3.52606	0.000752403	-0.623481	1.23345			66526
1460614_at	218613	Mier3	2	0.2927	8.82534	3.52446	0.000756278	-0.627628	1.22493			22668
1442232_at	319470	C530025M09Rik	1	-0.21964	3.90049	-3.52358	0.000758411	-0.629902	-1.16444			67928
1426513_at	68272	Rbm28	2	0.38196	7.16269	3.51279	0.000784993	-0.657707	1.30311			11692
1444113_at	-	-	2	0.34558	6.86451	3.51191	0.000787203	-0.659976	1.27066			102573
1450885_at	13347	Dffa	2	0.3556	7.71631	3.51034	0.000791159	-0.664021	1.27952			66899
1418339_at	19691	Recql	2	0.3556	6.34098	3.50449	0.000806044	-0.679063	1.27952			19090
1420091_s_at	338467	Morc3	2	0.38474	8.24862	3.50354	0.000808468	-0.681486	1.30562			56726
1435164_s_at	22200	Uba3	2	0.30984	9.37631	3.50176	0.000813069	-0.686065	1.23957			66585
1445466_at	208158	Map6d1	1	-0.23812	3.94562	-3.50041	0.000816588	-0.68955	-1.17945			11352
1436015_s_at	58231	Stk4	2	0.38456	9.74002	3.50004	0.000817548	-0.690497	1.30546			209416
1421421_at	72713	Angptl1	1	-0.21272	3.50984	-3.49376	0.000834048	-0.706617	-1.15887			214150
1419210_at	15465	Hrh1	1	-0.32446	4.02426	-3.49374	0.000834094	-0.706662	-1.2522			381654
1422126_a_at	67725	Nudt13	2	0.32452	5.89608	3.48957	0.000845237	-0.717368	1.25225			93675
1436965_at	280635	Emilin3	1	-0.19742	5.08013	-3.48872	0.000847515	-0.719539	-1.14665			12780
1417284_at	227743	Mapkap1	2	0.27638	9.00066	3.48828	0.000848689	-0.720656	1.21115			67466
1417375_at	22145	Tuba4a	1	-0.29852	6.5879	-3.48794	0.000849614	-0.721534	-1.22988			69217
1436381_at	242667	Dlgap3	1	-0.39928	6.94669	-3.48791	0.000849703	-0.721619	-1.31885			74504
1421174_at	16364	Irf4	1	-0.26332	4.74637	-3.48438	0.000859292	-0.73067	-1.20024			21951
1418662_at	66526	2210012G02Rik	2	0.3606	5.7333	3.47962	0.000872351	-0.742836	1.28396			77519
1459766_x_at	22668	Sf1	1	-0.3118	7.85787	-3.47863	0.000875102	-0.745374	-1.24126			19645
1438016_at	245474	Dkc1	2	0.3026	8.8137	3.47856	0.000875297	-0.745554	1.23337			77048
1432473_a_at	67928	Abca14	1	-0.24926	3.49865	-3.47801	0.000876828	-0.746963	-1.1886			76795
1440946_at	-	-	1	-0.50542	5.12917	-3.4746	0.000886353	-0.755677	-1.41954			77574
1452272_a_at	11692	Gfer	2	0.24486	8.02317	3.47134	0.000895574	-0.764022	1.18498			26944
1447389_at	102573	AI662168	1	-0.22646	4.97462	-3.46664	0.000908992	-0.776013	-1.16996			15033
1428280_at	66899	Fip1l1	2	0.23908	8.93429	3.46331	0.000918613	-0.784502	1.18024			11992
1451576_at	19090	Prkdc	2	0.24568	7.12476	3.46149	0.000923927	-0.789152	1.18565			631624
1428107_at	56726	Sh3bgrl	2	0.34764	10.9543	3.46106	0.000925188	-0.790251	1.27248			74408
1452713_a_at	66585	Snrnp40	2	0.41038	9.98674	3.46006	0.000928131	-0.792812	1.32904			73797
1445483_at	11352	Abl2	1	-0.27576	5.38729	-3.45648	0.000938668	-0.801912	-1.21063			73750
1434344_at	209416	Gpkow	2	0.23354	8.88798	3.45439	0.000944896	-0.807242	1.17572			66140
1441089_at	214150	Eif2c3	1	-0.32962	5.19929	-3.44883	0.000961636	-0.821396	-1.25668			414087
1458392_at	381654	C87414	1	-0.22992	3.3324	-3.44749	0.000965729	-0.824819	-1.17277			13508
1422166_at	93675	Clec2i	1	-0.25284	3.59284	-3.447	0.000967199	-0.826045	-1.19155			228980
1450109_s_at	12780	Abcc2	1	-0.204	3.37172	-3.43752	0.000996564	-0.850146	-1.15189			76407
1425149_a_at	67466	Pdcl	2	0.38916	8.61398	3.43436	0.00100652	-0.858157	1.30963			14166
1443963_at	14266	Aff2	1	-0.79004	4.98549	-3.43163	0.00101521	-0.865079	-1.72912			72439
1425867_at	69217	Plekha4	1	-0.26256	3.53426	-3.43112	0.00101683	-0.866366	-1.19961			56307
1451118_a_at	74504	Fam53a	1	-0.25378	6.93222	-3.42999	0.00102046	-0.869236	-1.19233			76539
1432630_at	21951	Tnks	1	-0.28106	6.32007	-3.42985	0.00102092	-0.8696	-1.21509			26380
1434084_at	77519	5730601F06Rik	2	0.37716	9.88172	3.42338	0.00104189	-0.885975	1.29878			13732
1417850_at	19645	Rb1	2	0.33862	8.76989	3.42312	0.00104276	-0.88665	1.26455			114677
1454543_at	-	-	1	-0.244	4.87585	-3.41956	0.00105448	-0.895656	-1.18427			80281
1453045_at	77048	Ccdc41	2	0.27332	7.60507	3.41467	0.0010708	-0.908018	1.20859			13728
1459974_x_at	76795	Tbc1d9b	1	-0.29596	6.23882	-3.41442	0.00107162	-0.908638	-1.2277			110074
1428540_at	77574	Fam115a	1	-0.31006	9.95056	-3.41259	0.00107781	-0.913272	-1.23976			12412
1419314_at	26944	Tinag	1	-0.2028	3.48654	-3.41036	0.00108537	-0.918906	-1.15093			74551
1460418_x_at	15033	H2-T18	1	-0.1929	5.84216	-3.40913	0.00108955	-0.921998	-1.14306			13518
1430487_at	11992	Auh	1	-0.29844	3.79242	-3.40784	0.00109398	-0.925268	-1.22981			320846
1436330_x_at	631624	EG631624	2	0.48498	6.04292	3.40776	0.00109425	-0.925466	1.39957			320208
1431470_a_at	74408	4933414I15Rik	1	-0.2709	3.72774	-3.40696	0.00109699	-0.927479	-1.20656			11845
1454139_at	73797	4930405N21Rik	1	-0.22844	5.2033	-3.4039	0.00110754	-0.935186	-1.17157			70612
1432555_at	73750	Whrn	1	-0.24142	6.49652	-3.40039	0.00111979	-0.944037	-1.18216			19338
1437480_at	66140	1110001A07Rik	2	0.43504	7.84722	3.39672	0.00113273	-0.953288	1.35195			229615
1441491_at	414087	A330068G13Rik	1	-0.52788	10.2028	-3.39514	0.00113833	-0.95726	-1.44181			215114
1449411_at	13508	Dscam	1	-0.41528	8.41304	-3.39469	0.00113995	-0.958407	-1.33356			69771
1452438_s_at	228980	Taf4a	2	0.32784	7.43613	3.39445	0.0011408	-0.959008	1.25513			18213
1429912_at	76407	Spag4l	1	-0.2262	4.11615	-3.39412	0.00114198	-0.959839	-1.16975			18054
1421793_at	14166	Fgf11	1	-0.27338	4.37335	-3.39329	0.00114494	-0.961921	-1.20864			54633
1453542_at	72439	2610007B07Rik	1	-0.72424	5.5554	-3.39221	0.00114883	-0.96465	-1.65203			140859
1436278_at	-	-	2	0.32072	6.44077	3.38918	0.00115973	-0.972252	1.24895			54526
1439270_x_at	19384	Ran	2	0.23882	11.609	3.38909	0.00116007	-0.972486	1.18003			14113
1434120_a_at	56307	Metap2	2	0.24484	10.6696	3.3878	0.00116475	-0.975725	1.18496			78004
1452918_at	76539	D19Ertd737e	2	0.44076	9.08189	3.38713	0.0011672	-0.977418	1.35732			72590
1436926_at	26380	Esrrb	1	-0.25592	4.32027	-3.38682	0.00116832	-0.978192	-1.1941			66407
1417104_at	13732	Emp3	1	-0.36414	4.48472	-3.38073	0.00119076	-0.993501	-1.28711			74611
1432379_at	114677	4930590A17Rik	1	-0.22726	3.50878	-3.37927	0.00119618	-0.997156	-1.17061			15493
1435542_s_at	80281	Cttnbp2nl	2	0.30118	9.19694	3.37902	0.00119711	-0.997781	1.23215			18034
1415953_s_at	13728	Mark2	1	-0.24308	6.02346	-3.37829	0.00119985	-0.999617	-1.18352			59033
1446661_at	-	-	1	-0.20062	3.7358	-3.37295	0.00121996	-1.01299	-1.14919			75089
1419270_a_at	110074	Dut	2	0.29112	8.45232	3.37237	0.00122217	-1.01445	1.22359			102098
1436266_x_at	12412	Cbx1	2	0.22488	7.62451	3.36986	0.00123176	-1.02073	1.16868			332131
1452620_at	74551	Pck2	1	-0.36846	4.32064	-3.36916	0.00123447	-1.0225	-1.29097			231876
1421276_a_at	13518	Dst	1	-0.46452	8.10473	-3.36726	0.0012418	-1.02726	-1.37986			381318
1458139_at	-	-	1	-0.19644	3.19171	-3.36514	0.00124998	-1.03255	-1.14587			97402
1443470_at	320846	A530058N18Rik	1	-0.24852	3.3173	-3.3641	0.00125407	-1.03517	-1.18799			105787
1446622_at	414087	A330068G13Rik	1	-0.66678	7.83638	-3.36144	0.00126449	-1.04183	-1.58753			12704
1436629_at	320208	Tmem91	1	-0.28704	3.93035	-3.35947	0.00127225	-1.04675	-1.22013			13017
1418822_a_at	11845	Arf6	2	0.30328	9.75437	3.35774	0.00127907	-1.05105	1.23395			19261
1452773_at	70612	5730494N06Rik	2	0.23	9.52119	3.35697	0.00128216	-1.05299	1.17283			11991
1423083_at	19338	Rab33b	2	0.3481	9.26903	3.35634	0.00128468	-1.05457	1.27288			74035
1451115_at	229615	Pias3	2	0.32818	6.40705	3.35462	0.00129153	-1.05884	1.25543			230866
1424756_at	215114	Hip1	1	-0.3315	5.26941	-3.34789	0.00131882	-1.07566	-1.25832			11800
1431175_at	69771	1810019D21Rik	1	-0.28122	4.15701	-3.34713	0.0013219	-1.07754	-1.21522			67276
1455917_at	18213	Ntrk3	1	-0.51766	9.25047	-3.34631	0.0013253	-1.0796	-1.43163			75434
1418722_at	18054	Ngp	1	-0.24514	4.46126	-3.34505	0.00133047	-1.08273	-1.18521			75302
1456086_x_at	54633	Pqbp1	2	0.33574	9.52904	3.34491	0.00133105	-1.08308	1.26202			226778
1442631_at	-	-	1	-0.22894	3.27784	-3.34261	0.00134056	-1.0888	-1.17197			68205
1458157_at	140859	Nek8	1	-0.21844	4.22919	-3.33703	0.00136392	-1.10269	-1.16347			14359
1450347_at	54526	Syt10	1	-0.34922	3.99092	-3.33531	0.00137122	-1.10698	-1.27387			16531
1416684_at	14113	Fbl	2	0.26972	9.13207	3.33516	0.00137185	-1.10735	1.20557			230857
1431301_at	78004	Prr15	1	-0.24336	3.80753	-3.33461	0.00137418	-1.10871	-1.18375			17846
1423810_at	72590	Ppme1	1	-0.26426	9.42591	-3.33337	0.00137948	-1.1118	-1.20102			72722
1447321_at	-	-	2	0.30424	4.22635	3.33306	0.00138079	-1.11257	1.23477			19144
1430100_at	66407	Mrps15	1	-0.3828	5.76453	-3.33205	0.00138511	-1.11508	-1.30387			15258
1459454_at	-	-	1	-0.22404	4.94049	-3.33	0.00139394	-1.12018	-1.168			14852
1430738_at	74611	4833419K08Rik	1	-0.242	3.69061	-3.32615	0.0014106	-1.12973	-1.18263			15530
1425127_at	15493	Hsd3b2	1	-0.20808	3.44417	-3.32539	0.00141392	-1.13162	-1.15515			24087
1429128_x_at	18034	Nfkb2	1	-0.34446	7.17008	-3.32167	0.00143025	-1.14085	-1.26968			15064
1441700_at	59033	Slc4a8	1	-0.40306	5.41046	-3.31518	0.00145917	-1.15693	-1.32231			67231
1451275_at	75089	Uhrf1bp1l	1	-0.28116	9.01943	-3.3136	0.0014663	-1.16085	-1.21517			52715
1421572_at	53417	Hif3a	1	-0.20292	3.91952	-3.31321	0.00146807	-1.16182	-1.15103			22088
1440700_a_at	102098	Arhgef18	1	-0.332	5.48865	-3.31272	0.0014703	-1.16303	-1.25876			11287
1438849_at	332131	Krt78	1	-0.18322	5.78581	-3.3084	0.00148997	-1.17371	-1.13542			211978
1455018_at	231876	Lmtk2	1	-0.33492	9.13226	-3.30758	0.00149376	-1.17575	-1.26131			67427
1447705_at	381318	Nsl1	1	-0.29066	6.00575	-3.30733	0.00149493	-1.17638	-1.2232			14810
1454618_at	97402	C86187	1	-0.27038	6.45612	-3.30628	0.00149975	-1.17896	-1.20613			170835
1437539_at	105787	Prkaa1	2	0.53518	5.96483	3.30621	0.00150007	-1.17914	1.44912			16638
1426028_a_at	12704	Cit	1	-0.2539	4.44745	-3.29772	0.00153976	-1.20011	-1.19243			20822
1434705_at	13017	Ctbp2	2	0.28148	10.5658	3.29583	0.00154875	-1.20478	1.21544			244864
1451151_s_at	52708	Zfp410	2	0.32794	8.36969	3.2956	0.00154984	-1.20534	1.25522			228770
1416986_a_at	19261	Sirpa	1	-0.46696	5.86879	-3.293	0.00156225	-1.21175	-1.38219			210529
1446040_at	-	-	1	-0.26834	6.38407	-3.2925	0.00156465	-1.21298	-1.20442			75957
1440597_at	-	-	1	-0.22816	3.82784	-3.29191	0.00156751	-1.21444	-1.17134			67533
1425142_a_at	11991	Hnrnpd	2	0.24348	10.4724	3.28833	0.00158481	-1.22326	1.18384			545030
1453114_at	74035	Nol9	1	-0.31134	5.13079	-3.28823	0.00158532	-1.22351	-1.24086			224742
1435485_at	230866	C230096C10Rik	2	0.33484	6.42846	3.2874	0.00158935	-1.22555	1.26124			75927
1437593_x_at	11800	Api5	2	0.32612	10.4189	3.28672	0.00159267	-1.22723	1.25364			56720
1418828_at	67276	Eri1	2	0.42896	7.05253	3.28503	0.00160094	-1.23138	1.34626			74053
1432525_at	75434	1700001C02Rik	1	-0.19552	3.93393	-3.28503	0.00160095	-1.23139	-1.14514			18998
1439063_at	75302	Asxl2	1	-0.23832	6.98981	-3.28453	0.00160339	-1.23261	-1.17962			12416
1425509_at	226778	Mark1	1	-0.36114	7.2729	-3.27898	0.00163088	-1.24626	-1.28444			234865
1458335_x_at	68205	Urm1	1	-0.47874	5.51019	-3.27791	0.00163626	-1.2489	-1.39353			234582
1452247_at	14359	Fxr1	2	0.28204	8.16764	3.27745	0.00163856	-1.25002	1.21591			235636
1446879_at	-	-	1	-0.28946	3.71884	-3.27717	0.00163994	-1.2507	-1.22218			66102
1425987_a_at	16531	Kcnma1	1	-0.66818	8.68524	-3.27256	0.00166325	-1.26203	-1.58907			18609
1434177_at	230857	Ece1	1	-0.46854	4.94023	-3.26821	0.00168556	-1.27272	-1.38371			19989
1424121_at	17846	Commd1	2	0.32528	7.55077	3.26337	0.00171068	-1.28458	1.25291			432486
1416445_at	72722	Fam98a	2	0.22136	9.33849	3.26332	0.00171093	-1.2847	1.16583			19159
1458231_at	-	-	1	-0.13878	2.75599	-3.26279	0.00171367	-1.28598	-1.10097			67732
1448982_at	19144	Klk6	1	-0.21486	4.1931	-3.26258	0.00171479	-1.28651	-1.16059			22666
1448631_a_at	15258	Hipk2	1	-0.28008	7.24223	-3.26233	0.00171612	-1.28713	-1.21426			68066
1452168_x_at	14852	Gspt1	2	0.20496	8.50992	3.25939	0.00173157	-1.29432	1.15265			117198
1418669_at	15530	Hspg2	1	-0.19598	8.14432	-3.25875	0.00173493	-1.29588	-1.1455			218442
1454615_x_at	20813	Srp14	2	0.28628	11.2237	3.25475	0.00175624	-1.30567	1.21949			20411
1421526_at	24087	Tll2	1	-0.30784	3.91516	-3.25327	0.0017642	-1.30929	-1.23785			66712
1421898_a_at	15064	Mr1	1	-0.28868	5.03898	-3.25252	0.00176825	-1.31113	-1.22152			73785
1447688_at	67231	Tbc1d20	1	-0.23836	3.78431	-3.25246	0.00176854	-1.31126	-1.17965			78757
1449128_at	52715	Ccdc43	2	0.3055	4.71356	3.25064	0.00177839	-1.31572	1.23585			56403
1417004_at	22088	Tsg101	2	0.2111	9.00451	3.25038	0.00177981	-1.31636	1.15757			225995
1458091_at	-	-	1	-0.37562	3.46129	-3.24841	0.00179051	-1.32116	-1.2974			67299
1417246_at	11287	Pzp	1	-0.19696	3.20449	-3.24731	0.00179655	-1.32386	-1.14628			268451
1452306_at	211978	Zfyve26	2	0.26806	6.53152	3.24703	0.00179806	-1.32454	1.20419			19654
1450417_a_at	67427	Rps20	2	0.45252	6.03957	3.24452	0.00181183	-1.33065	1.36843			81701
1450202_at	14810	Grin1	1	-0.73158	6.19542	-3.2441	0.00181415	-1.33168	-1.66046			14897
1433941_at	170835	Inpp5j	1	-0.1979	8.09241	-3.24102	0.00183127	-1.33921	-1.14703			20916
1451664_x_at	16638	Klra7	1	-0.21336	3.43981	-3.24077	0.00183265	-1.33981	-1.15939			24127
1436534_at	20822	Trove2	2	0.36724	9.80038	3.23935	0.00184055	-1.34326	1.28988			18439
1442608_at	244864	Layn	1	-0.3648	4.32913	-3.23622	0.00185819	-1.35091	-1.2877			66948
1453711_at	228770	Rspo4	1	-0.2612	3.97699	-3.23588	0.0018601	-1.35173	-1.19848			67153
1454751_at	210529	Mettl14	2	0.27754	7.75377	3.23522	0.00186383	-1.35333	1.21213			68763
1428694_at	75957	Mirhg1	2	0.41182	5.69351	3.23493	0.00186546	-1.35403	1.33036			64580
1445577_at	67533	Ppfibp1	1	-0.2581	5.12222	-3.23358	0.00187314	-1.35733	-1.1959			14594
1446867_at	545030	Wdfy4	1	-0.24542	4.19622	-3.23275	0.00187787	-1.35935	-1.18544			665596
1420158_s_at	224742	Abcf1	1	-0.2562	4.49091	-3.23273	0.001878	-1.35941	-1.19433			22034
1431992_at	75927	4930568K20Rik	1	-0.20966	4.6285	-3.23074	0.00188937	-1.36424	-1.15642			269615
1431378_at	-	-	1	-0.26516	4.44252	-3.2267	0.00191268	-1.37407	-1.20177			11305
1449337_at	56720	Tdo2	1	-0.29102	4.28451	-3.22639	0.00191445	-1.37481	-1.22351			74098
1435951_at	74053	Grip1	2	0.32346	8.16901	3.22585	0.00191761	-1.37613	1.25133			75690
1422353_at	18998	Pou4f3	1	-0.27242	3.52725	-3.2219	0.0019407	-1.38572	-1.20783			16796
1422059_at	12416	Cbx2	1	-0.18054	3.32122	-3.22035	0.00194986	-1.3895	-1.13331			319454
1423787_at	234865	Nup133	2	0.20168	7.80785	3.22015	0.00195102	-1.38997	1.15004			56504
1438715_at	234582	Ccdc102a	1	-0.21144	5.13965	-3.21801	0.00196372	-1.39517	-1.15784			74270
1442385_at	-	-	1	-0.23534	4.8454	-3.21768	0.00196566	-1.39596	-1.17718			18035
1452472_at	235636	Rtp3	1	-0.22472	4.17268	-3.2162	0.00197453	-1.39957	-1.16855			544817
1418718_at	66102	Cxcl16	1	-0.27768	6.51189	-3.21465	0.0019838	-1.40332	-1.21224			75770
1422173_at	18609	Pdx1	1	-0.23622	4.18138	-3.21441	0.00198526	-1.40391	-1.1779			68250
1426163_x_at	19989	Rpl7	2	0.17266	11.0138	3.21438	0.00198542	-1.40397	1.12713			69761
1456620_at	432486	Gnptab	1	-0.46852	7.12511	-3.21401	0.00198762	-1.40486	-1.38369			75458
1418758_a_at	19159	Cyth3	2	0.29614	8.74084	3.21363	0.00198994	-1.40579	1.22785			235072
1454898_s_at	67732	Iah1	2	0.33446	6.54983	3.20929	0.00201623	-1.41631	1.26091			76589
1437585_x_at	22666	Zfp161	2	0.29238	8.40853	3.20813	0.00202328	-1.4191	1.22466			12374
1447783_x_at	68066	Slc25a39	2	0.37022	7.0205	3.20695	0.00203052	-1.42196	1.29255			71234
1450084_s_at	117198	Ivns1abp	2	0.3094	10.0523	3.20635	0.00203421	-1.42342	1.23919			70838
1433571_at	218442	Serinc5	2	0.50076	7.34636	3.20401	0.00204862	-1.42907	1.41496			15926
1436737_a_at	20411	Sorbs1	2	0.36192	9.83568	3.20094	0.00206771	-1.4365	1.28514			18780
1420366_at	66712	Spesp1	1	-0.18092	3.78062	-3.19862	0.00208228	-1.44212	-1.13361			68239
1439484_at	73785	4930431H11Rik	2	0.3314	8.63645	3.19828	0.00208442	-1.44294	1.25823			12799
1444650_at	102098	Arhgef18	1	-0.30392	3.88405	-3.19808	0.00208563	-1.44341	-1.23449			23806
1459512_at	-	-	2	0.48646	4.09223	3.19768	0.00208819	-1.44439	1.401			21948
1435698_at	78757	4921505C17Rik	2	0.23326	8.5824	3.19595	0.00209911	-1.44856	1.17549			320267
1426402_at	56403	Syncrip	2	0.23126	8.78944	3.19577	0.00210027	-1.44901	1.17386			228366
1423879_at	225995	D030056L22Rik	2	0.33824	8.6582	3.19565	0.002101	-1.44929	1.26421			14457
1425315_at	67299	Dock7	2	0.71606	5.79709	3.1955	0.00210194	-1.44964	1.64269			19046
1445812_at	-	-	1	-0.22458	3.32638	-3.19301	0.0021178	-1.45566	-1.16844			74013
1446312_at	-	-	1	-0.28778	5.84143	-3.19096	0.00213089	-1.46059	-1.22076			64656
1443766_x_at	268451	Rab11fip4	1	-0.23456	6.25923	-3.19094	0.00213105	-1.46065	-1.17655			105171
1453899_at	19654	Rbm6	1	-0.2286	5.77281	-3.19089	0.00213139	-1.46078	-1.1717			228777
1447953_at	81701	Egfl8	1	-0.24542	5.82898	-3.19003	0.00213687	-1.46283	-1.18544			18739
1451158_at	14897	Trip12	1	-0.4136	4.86159	-3.18979	0.00213842	-1.46341	-1.33201			98758
1437276_at	-	-	2	0.3313	6.35159	3.18701	0.0021564	-1.47012	1.25815			11735
1423966_at	171486	Cd99l2	1	-0.53104	8.40166	-3.1831	0.00218196	-1.47955	-1.44497			80889
1430402_at	20916	Sucla2	1	-0.20846	3.52979	-3.18272	0.00218444	-1.48046	-1.15545			15436
1450308_a_at	24127	Xrn1	1	-0.2777	7.02223	-3.18156	0.00219206	-1.48324	-1.21226			19708
1422218_at	18439	P2rx7	1	-0.23526	4.17104	-3.18132	0.00219363	-1.48382	-1.17712			78547
1419261_at	66948	Acad8	2	0.23946	6.69429	3.18103	0.00219559	-1.48453	1.18055			327760
1453001_at	67153	Rnaseh2b	2	0.302	7.70005	3.18052	0.00219893	-1.48575	1.23285			16539
1441081_a_at	68763	1110038B12Rik	2	0.28666	9.85483	3.1804	0.00219974	-1.48604	1.21981			629159
1450195_at	64580	Ndst4	1	-0.27514	4.17521	-3.17761	0.00221823	-1.49274	-1.21011			66629
1451843_a_at	14594	Ggta1	1	-0.26106	3.92914	-3.17743	0.00221944	-1.49318	-1.19836			209378
1425398_at	665596	RP23-38E20.1	1	-0.28968	4.09598	-3.17672	0.00222418	-1.49488	-1.22237			218490
1435350_at	22034	Traf6	2	0.27254	6.73611	3.17508	0.00223517	-1.49883	1.20793			68233
1441587_at	269615	Plch2	1	-0.25644	4.2827	-3.17493	0.00223617	-1.49918	-1.19453			19647
1449302_at	11305	Abca2	1	-0.33242	6.32592	-3.17442	0.00223963	-1.50042	-1.25912			331004
1429879_at	74098	0610037L13Rik	2	0.2963	7.41788	3.17267	0.00225141	-1.50462	1.22799			71779
1445472_at	75690	2210412E05Rik	1	-0.2361	4.49029	-3.17243	0.00225303	-1.50519	-1.1778			20383
1455470_x_at	16796	Lasp1	2	0.31804	10.0525	3.17167	0.00225821	-1.50703	1.24664			12675
1441113_at	319454	A430071A18Rik	1	-0.20812	4.53804	-3.17127	0.00226093	-1.50799	-1.15518			77167
1431825_at	56504	Srpk3	1	-0.21356	3.6045	-3.16976	0.00227117	-1.51161	-1.15955			13222
1442943_at	74270	Usp20	1	-0.36676	3.98985	-3.16924	0.00227473	-1.51286	-1.28945			20643
1438157_s_at	18035	Nfkbia	2	0.4197	9.04208	3.16653	0.00229331	-1.51937	1.33765			76432
1416758_at	544817	Arhgap27	1	-0.17652	5.25173	-3.16554	0.00230011	-1.52174	-1.13015			14802
1455008_at	-	-	2	0.30676	7.90421	3.16292	0.00231823	-1.52801	1.23693			94175
1439329_a_at	75770	Brsk2	1	-0.24856	4.67917	-3.16137	0.00232905	-1.53173	-1.18802			19009
1416633_a_at	68250	Fam96a	2	0.29896	8.72379	3.16117	0.00233045	-1.53222	1.23026			66183
1449327_at	69761	1600015I10Rik	1	-0.20868	3.89179	-3.15951	0.00234203	-1.53618	-1.15563			68385
1424495_a_at	75458	Cklf	2	0.47738	6.23213	3.15934	0.00234328	-1.53661	1.39221			76895
1437995_x_at	235072	42254	2	0.37976	10.7282	3.15754	0.00235588	-1.54089	1.30113			101280
1429950_at	76589	Unc5cl	1	-0.27418	3.91847	-3.15679	0.00236118	-1.54269	-1.20931			18571
1449882_a_at	12374	Casr	1	-0.2074	3.73939	-3.15498	0.002374	-1.54702	-1.15461			18263
1431568_at	71234	4933427E13Rik	1	-0.15458	2.98881	-3.15452	0.00237727	-1.54812	-1.1131			97562
1457953_at	-	-	1	-0.22152	4.3421	-3.15385	0.00238211	-1.54975	-1.16596			14695
1432965_at	70838	4921507H08Rik	1	-0.22926	4.7663	-3.15305	0.0023878	-1.55165	-1.17223			67213
1459910_at	21951	Tnks	1	-0.59028	4.55979	-3.15183	0.00239648	-1.55456	-1.50554			20222
1419821_s_at	15926	Idh1	2	0.35682	10.0361	3.15087	0.00240342	-1.55687	1.2806			22368
1450128_at	18780	Pla2g2a	1	-0.2373	3.91106	-3.15079	0.00240399	-1.55706	-1.17878			319924
1439765_x_at	68239	Krt42	1	-0.27058	7.90581	-3.15002	0.00240952	-1.55889	-1.20629			104725
1437341_x_at	12799	Cnp	2	0.54406	8.3211	3.14874	0.00241874	-1.56195	1.45807			80749
1434578_x_at	19384	Ran	2	0.25886	10.9361	3.14865	0.00241941	-1.56217	1.19653			218503
1459397_at	23806	Arih1	1	-0.33982	3.97944	-3.14844	0.00242089	-1.56266	-1.2656			18408
1449926_at	21948	Cd70	1	-0.22094	3.88041	-3.14634	0.00243617	-1.56769	-1.16549			53324
1433679_at	320267	Fubp3	2	0.37026	8.04156	3.14435	0.00245066	-1.57243	1.29259			100043133
1434007_at	228366	Gyltl1b	1	-0.24562	4.03489	-3.14361	0.00245611	-1.5742	-1.1856			76282
1431400_a_at	14457	Gas7	1	-0.33078	5.67534	-3.14328	0.00245855	-1.575	-1.25769			66656
1456462_x_at	19046	Ppp1cb	2	0.28934	6.70121	3.14169	0.00247021	-1.57878	1.22208			11770
1444990_at	-	-	1	-0.21356	4.47994	-3.14153	0.0024714	-1.57916	-1.15955			100126229
1451923_at	74013	Rftn2	1	-0.28848	5.21637	-3.14153	0.00247142	-1.57917	-1.22135			59092
1421875_a_at	64656	Mrps23	2	0.2461	8.36776	3.14082	0.00247662	-1.58085	1.186			445007
1454617_at	105171	Arrdc3	2	0.39008	9.08352	3.13784	0.00249872	-1.58795	1.31047			70387
1422986_at	26380	Esrrb	1	-0.2447	4.32082	-3.13683	0.00250628	-1.59036	-1.18485			69443
1439886_at	-	-	2	0.28648	8.15084	3.13638	0.00250963	-1.59143	1.21966			170762
1447717_x_at	228777	Nrsn2	1	-0.2284	3.54426	-3.13621	0.00251095	-1.59185	-1.17153			24086
1438854_x_at	18739	Pitpnm1	1	-0.22822	5.84352	-3.1358	0.002514	-1.59282	-1.17139			75273
1437099_x_at	98758	Hnrnpf	2	0.34946	9.77173	3.13537	0.00251726	-1.59385	1.27408			227333
1425202_a_at	11735	Ank3	1	-0.46658	10.5822	-3.13507	0.00251944	-1.59455	-1.38183			19820
1416397_at	80889	Mesdc1	1	-0.25066	4.55298	-3.13211	0.00254178	-1.6016	-1.18975			15000
1422329_a_at	18213	Ntrk3	1	-0.41722	8.30398	-3.13099	0.00255031	-1.60428	-1.33535			241919
1450209_at	15436	Hoxd4	1	-0.2561	3.86862	-3.13046	0.00255432	-1.60553	-1.19425			12193
1447074_at	-	-	1	-0.20272	3.39787	-3.13008	0.00255721	-1.60643	-1.15087			108745
1416534_at	19708	Dpf2	2	0.22038	8.42403	3.12891	0.00256614	-1.60922	1.16504			110957
1441073_at	-	-	1	-0.24014	4.48229	-3.12731	0.00257837	-1.61302	-1.18111			17690
1454261_at	78547	E130304I02Rik	1	-0.19228	3.60022	-3.12599	0.00258851	-1.61615	-1.14257			74438
1446251_at	327760	4930565A17	1	-0.24026	3.76666	-3.1251	0.00259543	-1.61828	-1.18121			73388
1421342_at	16539	Kcns2	1	-0.41168	5.0503	-3.12461	0.00259918	-1.61944	-1.33023			230761
1428732_at	629159	1700008J07Rik	2	0.38202	5.99436	3.12297	0.00261188	-1.62333	1.30317			75858
1450394_at	66629	Golph3	2	0.38396	9.23109	3.1225	0.00261553	-1.62445	1.30492			23971
1441946_at	209378	Itih5	2	0.95324	5.17084	3.12248	0.0026157	-1.6245	1.93622			50757
1423839_a_at	218490	Btf3	2	0.29102	10.0111	3.12247	0.00261575	-1.62451	1.22351			66118
1439533_at	68233	1700125D06Rik	1	-0.1802	5.89577	-3.12194	0.00261992	-1.62579	-1.13304			269400
1458733_at	-	-	1	-0.24978	3.5875	-3.12084	0.00262853	-1.62841	-1.18903			17237
1426487_a_at	19647	Rbbp6	2	0.33104	7.51902	3.12017	0.00263374	-1.62999	1.25792			11855
1454053_at	331004	Slc9a9	1	-0.23328	4.242	-3.1178	0.00265236	-1.63561	-1.1755			70363
1428385_at	71779	42071	2	0.29492	8.51413	3.11683	0.00266	-1.63791	1.22682			140484
1416150_a_at	20383	Sfrs3	2	0.26312	10.6138	3.11656	0.0026621	-1.63854	1.20007			57890
1417091_at	12675	Chuk	2	0.27588	9.24295	3.11527	0.00267233	-1.6416	1.21073			77063
1432789_at	77167	8030476L19Rik	1	-0.2096	3.96711	-3.11492	0.00267514	-1.64244	-1.15637			68981
1420598_x_at	13222	Defa-rs2	1	-0.23342	7.61549	-3.11242	0.00269509	-1.64838	-1.17562			108888
1451294_s_at	20643	Snrpe	2	0.18896	11.2628	3.1123	0.00269601	-1.64865	1.13994			75793
1446096_at	76432	2310001H17Rik	1	-0.25948	4.10732	-3.1093	0.00272009	-1.65575	-1.19705			234776
1421351_at	14802	Gria4	1	-0.54384	4.89462	-3.10901	0.00272244	-1.65644	-1.45785			622320
1449242_s_at	94175	Hrg	1	-0.24416	5.2214	-3.10792	0.00273123	-1.65901	-1.1844			319277
1458738_at	-	-	2	0.22116	3.83594	3.10776	0.00273256	-1.6594	1.16567			70314
1420749_a_at	19009	Pou6f1	1	-0.18838	3.24177	-3.10765	0.00273348	-1.65967	-1.13948			72667
1417803_at	66183	1110032A04Rik	1	-0.30126	4.04618	-3.1063	0.0027444	-1.66285	-1.23222			320938
1436404_at	68385	Tlcd1	2	0.33984	4.56377	3.10609	0.00274613	-1.66335	1.26562			71795
1437875_at	76895	Bicd2	2	0.21766	10.0406	3.1059	0.00274764	-1.66379	1.16285			67922
1457103_at	101280	AU046084	1	-0.22658	4.75582	-3.10491	0.00275575	-1.66614	-1.17006			329366
1457549_at	-	-	1	-0.19254	3.70775	-3.10476	0.00275696	-1.6665	-1.14277			407812
1449674_s_at	18571	Pdcd6ip	2	0.2253	7.54172	3.10453	0.00275882	-1.66703	1.16902			105855
1437711_x_at	18263	Odc1	2	0.35376	10.7244	3.10451	0.00275901	-1.66709	1.27789			235627
1445951_at	97562	C86345	1	-0.2207	3.51955	-3.10034	0.00279329	-1.67694	-1.1653			329993
1449159_at	14695	Gnb3	1	-0.22916	4.5221	-3.09888	0.00280541	-1.6804	-1.17215			11740
1423792_a_at	67213	Cmtm6	2	0.62272	6.63251	3.09737	0.00281794	-1.68396	1.53978			68433
1450576_a_at	20222	Sf3a2	1	-0.23154	6.36873	-3.09704	0.00282072	-1.68474	-1.17409			13615
1416935_at	22368	Trpv2	1	-0.36556	6.21063	-3.09682	0.00282257	-1.68527	-1.28838			20462
1437940_at	319924	Apba1	1	-0.224	4.57425	-3.09677	0.00282297	-1.68538	-1.16797			225742
1448388_a_at	104725	1110002B05Rik	2	0.32862	10.3435	3.09524	0.0028358	-1.689	1.25581			319949
1421364_at	80749	Lrfn1	1	-0.2749	5.7489	-3.09461	0.00284108	-1.69048	-1.20991			245000
1437200_at	218503	Fcho2	2	0.4008	8.67395	3.09397	0.0028464	-1.69197	1.32024			76757
1420967_at	18408	Slc25a15	2	0.3065	7.47777	3.09353	0.00285015	-1.69302	1.2367			66290
1420720_at	53324	Nptx2	1	-1.1208	5.10426	-3.09241	0.0028596	-1.69567	-2.17468			20310
1456331_at	100043133	9130023H24Rik	2	0.36848	5.60367	3.09188	0.00286406	-1.69691	1.29099			99003
1421674_at	-	-	1	-0.24212	4.61147	-3.08917	0.00288714	-1.70331	-1.18273			51788
1453216_at	76282	Gpt	2	0.24232	5.02623	3.08908	0.00288791	-1.70353	1.18289			74491
1439439_x_at	66656	Eef1d	2	0.26072	8.99644	3.08806	0.0028966	-1.70592	1.19808			14403
1425809_at	11770	Fabp4	1	-0.21748	4.28792	-3.08708	0.00290497	-1.70822	-1.1627			67370
1458283_at	100126229	OTTMUSG00000008367	1	-0.20916	3.79543	-3.08656	0.00290941	-1.70944	-1.15601			16656
1449054_a_at	59092	Pcbp4	2	0.2433	7.42436	3.08507	0.00292229	-1.71297	1.1837			13175
1437520_a_at	445007	Nup85	2	0.32466	6.18477	3.08489	0.00292384	-1.71339	1.25237			77839
1434001_at	70387	Ttc9c	2	0.2552	9.1372	3.08455	0.00292672	-1.71417	1.1935			17203
1444354_at	-	-	1	-0.35184	5.58149	-3.08417	0.00293006	-1.71508	-1.27619			239099
1430507_at	69443	1700027J07Rik	1	-0.30474	4.65241	-3.08348	0.00293605	-1.71671	-1.2352			75263
1444342_at	170762	Nup155	2	0.33726	5.63521	3.08135	0.0029545	-1.72171	1.26335			14086
1417748_x_at	14235	Foxm1	1	-0.28042	5.74883	-3.08101	0.00295748	-1.72251	-1.21455			76563
1416944_a_at	24086	Tlk2	2	0.22518	8.10087	3.07761	0.00298725	-1.7305	1.16892			13003
1449973_a_at	75273	Pelp1	1	-0.30926	4.45989	-3.07729	0.00299009	-1.73126	-1.23907			75396
1439873_at	227333	Dgkd	1	-0.25396	5.46098	-3.07638	0.0029981	-1.73339	-1.19248			71355
1439403_x_at	19820	Rlim	2	0.24388	6.45465	3.07338	0.00302471	-1.74044	1.18417			18011
1443686_at	15000	H2-DMb2	1	-0.19354	4.03097	-3.07198	0.00303725	-1.74374	-1.14357			21366
1456187_at	241919	Slc7a14	1	-0.88332	4.84777	-3.0716	0.00304065	-1.74463	-1.84462			93835
1451034_at	12193	Zfp36l2	1	-0.23828	5.87764	-3.07084	0.00304748	-1.74642	-1.17959			30046
1435636_at	108745	2310051F07Rik	1	-0.34328	7.78659	-3.06928	0.00306143	-1.75006	-1.26864			71143
1457217_at	-	-	1	-0.20056	4.23403	-3.06911	0.00306303	-1.75048	-1.14914			67048
1422956_at	110957	D1Pas1	1	-0.25268	3.99581	-3.06882	0.00306556	-1.75113	-1.19142			233057
1421409_at	17690	Msi1	1	-0.27112	4.7304	-3.06822	0.00307103	-1.75255	-1.20674			22627
1458723_at	-	-	1	-0.19148	3.47329	-3.0673	0.00307933	-1.75471	-1.14193			26905
1431684_at	74438	Rlbp1l1	1	-0.39096	4.38235	-3.06671	0.00308467	-1.75609	-1.31127			56193
1432308_at	73388	1700058C13Rik	1	-0.19742	3.80908	-3.06627	0.00308869	-1.75712	-1.14665			213760
1435087_at	230761	Zfp362	2	0.30168	7.94498	3.06604	0.00309079	-1.75767	1.23258			18587
1459908_at	-	-	1	-0.36986	5.3359	-3.0659	0.00309201	-1.75798	-1.29223			22682
1453391_at	75858	Speer7-ps1	1	-0.3063	4.5546	-3.06466	0.00310332	-1.76089	-1.23653			67770
1415890_at	23971	Papss1	2	0.1884	9.96951	3.06291	0.00311935	-1.765	1.1395			14257
1436744_x_at	50757	Fbxw14	1	-0.2055	3.47082	-3.06191	0.00312852	-1.76734	-1.15309			109676
1439438_a_at	66118	Sarnp	2	0.31694	9.80073	3.061	0.00313689	-1.76947	1.24569			75285
1456729_x_at	269400	Rtel1	2	0.20622	3.36568	3.06067	0.0031399	-1.77023	1.15366			74580
1440809_at	-	-	1	-0.26988	4.05302	-3.05997	0.00314638	-1.77188	-1.20571			114479
1445304_at	17237	Mgrn1	1	-0.31244	5.04221	-3.05931	0.00315254	-1.77343	-1.24181			14254
1450896_at	11855	Arhgap5	2	0.68466	6.51862	3.05849	0.00316012	-1.77535	1.60732			192734
1460477_at	70363	Fam135b	1	-0.736	4.77476	-3.05807	0.00316404	-1.77634	-1.66555			232201
1443881_at	140484	Pofut1	2	0.32584	7.91327	3.05646	0.003179	-1.78009	1.25339			74705
1452109_at	57890	Il17re	1	-0.20726	6.69965	-3.05553	0.00318764	-1.78226	-1.15449			71609
1433372_at	77063	5330425B07Rik	1	-0.24932	4.70775	-3.05497	0.00319291	-1.78357	-1.18865			68306
1417351_a_at	68981	Snrpa1	2	0.26442	8.73683	3.05469	0.00319557	-1.78424	1.20115			64164
1456541_x_at	108888	Atad3a	2	0.1937	8.91745	3.05468	0.00319562	-1.78425	1.14369			14269
1438356_x_at	75793	4933432K03Rik	1	-0.26664	4.04835	-3.05332	0.00320843	-1.78744	-1.203			21399
1434381_at	234776	Atmin	1	-0.29236	6.09358	-3.05318	0.00320971	-1.78776	-1.22464			68537
1435692_at	622320	Kctd21	2	0.33418	6.3074	3.05228	0.00321816	-1.78985	1.26066			77359
1443784_at	319277	A230046K03Rik	1	-0.18596	3.12337	-3.05184	0.00322238	-1.79089	-1.13757			18718
1440795_x_at	70314	Rabep2	2	0.31464	7.7961	3.05118	0.00322862	-1.79243	1.2437			77754
1445188_at	-	-	1	-0.39354	3.95006	-3.0488	0.00325118	-1.79798	-1.31361			13361
1459806_x_at	64656	Mrps23	2	0.26176	4.49969	3.04875	0.00325165	-1.7981	1.19894			54607
1430851_at	72667	Zfp444	1	-0.21932	6.47657	-3.04826	0.00325635	-1.79925	-1.16418			58911
1445663_at	-	-	1	-0.20686	3.62496	-3.04816	0.00325728	-1.79948	-1.15417			319999
1444495_at	-	-	1	-0.19512	3.39301	-3.04574	0.00328051	-1.80514	-1.14482			12013
1429369_at	320938	Tnpo3	1	-0.27352	8.37456	-3.0433	0.003304	-1.81082	-1.20875			70369
1428025_s_at	71795	Pitpnc1	2	0.41976	6.22431	3.04214	0.00331523	-1.81352	1.33771			20692
1457951_at	-	-	1	-0.2366	5.01142	-3.042	0.00331658	-1.81385	-1.17821			77593
1423217_a_at	67922	2510049I19Rik	2	0.32394	9.01947	3.0418	0.00331854	-1.81432	1.25174			378878
1456987_at	329366	4932418E24Rik	1	-0.19238	4.79587	-3.0395	0.00334096	-1.81968	-1.14265			239337
1439850_at	407812	BC066028	1	-0.44252	5.3583	-3.03947	0.00334119	-1.81973	-1.35898			68201
1428786_at	105855	Nckap1l	1	-0.24352	4.77034	-3.03828	0.00335285	-1.82251	-1.18388			75039
1456881_at	235627	Nbeal2	1	-0.20518	4.73051	-3.03612	0.00337415	-1.82755	-1.15283			68092
1446246_at	329993	Gm438	1	-0.23168	3.97892	-3.03591	0.00337615	-1.82802	-1.1742			13207
1438922_x_at	11740	Slc25a5	2	0.3391	7.11045	3.03406	0.00339442	-1.83232	1.26497			72008
1447029_at	-	-	1	-0.26288	3.9773	-3.03157	0.00341922	-1.83811	-1.19987			12457
1454127_at	68433	1010001I08Rik	1	-0.16568	3.29519	-3.03108	0.00342416	-1.83926	-1.12169			13661
1450143_at	19419	Rasgrp1	1	-0.41056	3.84304	-3.03052	0.00342977	-1.84057	-1.3292			243616
1449161_at	13615	Edn2	1	-0.20492	3.71942	-3.03025	0.00343249	-1.8412	-1.15262			69234
1427432_a_at	20462	Tra2b	2	0.21072	11.2261	3.02956	0.00343938	-1.84279	1.15727			18770
1421735_a_at	225742	St8sia5	1	-0.47584	6.78653	-3.02846	0.00345047	-1.84536	-1.39073			14148
1441509_at	319949	A130009I22Rik	1	-0.24316	4.83345	-3.0281	0.00345401	-1.84617	-1.18358			21402
1438921_at	245000	Atr	2	0.45596	5.0186	3.02463	0.00348918	-1.85424	1.3717			69192
1426144_x_at	76757	Trdn	1	-0.23602	3.41765	-3.02207	0.00351532	-1.86018	-1.17774			67070
1423256_a_at	66290	Atp6v1g1	2	0.3118	10.8948	3.02187	0.00351734	-1.86064	1.24126			22229
1446780_at	-	-	1	-0.25414	5.292	-3.02178	0.00351827	-1.86085	-1.19262			72941
1449984_at	20310	Cxcl2	1	-0.16126	3.40995	-3.02146	0.00352154	-1.86158	-1.11826			22275
1452331_s_at	99003	Qser1	2	0.46336	6.37079	3.01992	0.00353739	-1.86516	1.37875			76701
1456032_x_at	51788	H2afz	2	0.4271	9.39872	3.01914	0.00354551	-1.86698	1.34453			14105
1453660_at	74491	5430420F09Rik	1	-0.57348	6.16952	-3.01777	0.00355958	-1.87013	-1.48811			64818
1449980_a_at	14403	Gabrd	1	-0.4108	4.98281	-3.01762	0.00356113	-1.87048	-1.32942			101936
1454951_at	67370	Zfp606	2	0.53762	7.32559	3.01708	0.00356681	-1.87175	1.45158			70640
1421150_at	16656	Hivep3	1	-0.252	5.30333	-3.016	0.00357803	-1.87425	-1.19086			114675
1423125_at	13175	Dclk1	1	-0.51596	6.76042	-3.01582	0.00357991	-1.87467	-1.42995			140723
1433347_at	77839	A930036A04Rik	1	-0.23328	3.52191	-3.0158	0.00358009	-1.87471	-1.1755			235628
1460723_at	17203	Mc5r	1	-0.24034	4.77702	-3.01543	0.003584	-1.87557	-1.18127			84652
1434636_at	239099	Homez	2	0.39074	4.66764	3.01358	0.00360325	-1.87984	1.31107			66315
1432335_at	75263	4930551O13Rik	1	-0.24692	3.78535	-3.01297	0.00360974	-1.88127	-1.18667			83924
1416514_a_at	14086	Fscn1	2	0.15198	12.5676	3.01214	0.00361839	-1.88317	1.11109			77705
1456542_s_at	76563	Qrsl1	2	0.2735	8.32116	3.00937	0.00364771	-1.88959	1.20874			18759
1459767_x_at	13003	Vcan	1	-0.22276	3.99479	-3.00906	0.00365093	-1.89029	-1.16696			60364
1446777_at	75396	Spp2	1	-0.17318	3.3533	-3.00848	0.00365711	-1.89164	-1.12754			17394
1453418_at	71355	Col24a1	1	-0.1643	2.94978	-3.00782	0.00366419	-1.89318	-1.12062			72350
1451872_a_at	18011	Neurl1a	1	-0.318	5.44693	-3.00624	0.00368104	-1.89683	-1.2466			106795
1420148_at	21366	Slc6a6	1	-0.2713	6.1992	-3.00622	0.00368126	-1.89687	-1.20689			71083
1417920_at	93835	Amn	1	-0.29558	4.72155	-3.00603	0.0036833	-1.89732	-1.22738			66673
1449515_at	30046	Zfp292	1	-0.2681	9.05415	-3.00601	0.00368344	-1.89734	-1.20422			109145
1442521_at	-	-	1	-0.1928	3.6079	-3.00448	0.00369992	-1.9009	-1.14298			80280
1451907_a_at	69217	Plekha4	1	-0.23082	6.74937	-3.00404	0.00370456	-1.90189	-1.1735			19275
1454484_at	71143	4933424L07Rik	1	-0.16954	4.22564	-3.00347	0.00371073	-1.90322	-1.1247			21353
1434232_a_at	67048	2610030H06Rik	2	0.47044	8.1743	3.00317	0.00371396	-1.90391	1.38553			380718
1451482_at	233057	BC027344	1	-0.2571	5.70675	-3.00153	0.00373167	-1.90769	-1.19507			54598
1452287_at	-	-	2	0.44766	6.51705	3.00107	0.00373673	-1.90877	1.36383			66830
1435702_s_at	22627	Ywhae	2	0.46466	9.85218	3.00008	0.00374745	-1.91105	1.37999			20776
1451090_a_at	26905	Eif2s3x	2	0.25964	10.7455	2.99827	0.0037672	-1.91523	1.19718			72446
1417523_at	56193	Plek	1	-0.2179	4.53447	-2.998	0.00377014	-1.91585	-1.16304			71710
1426346_at	213760	Prepl	1	-0.51338	7.76331	-2.9976	0.00377442	-1.91675	-1.42739			102293
1419740_at	18587	Pde6b	1	-0.21506	4.05296	-2.9976	0.00377452	-1.91677	-1.16075			78616
1449055_x_at	59092	Pcbp4	2	0.2389	7.35826	2.99672	0.00378408	-1.91878	1.18009			14011
1429657_at	22682	Zfand5	1	-0.44704	4.17284	-2.99654	0.00378606	-1.9192	-1.36324			20663
1424591_at	67770	5830433M19Rik	2	0.33318	7.64224	2.99609	0.00379102	-1.92024	1.25979			52100
1421442_at	14257	Flt4	1	-0.22608	5.38284	-2.99436	0.00381012	-1.92423	-1.16965			18777
1459317_at	109676	Ank2	1	-0.63934	4.67251	-2.99366	0.00381781	-1.92584	-1.55762			171506
1432364_at	75285	4930556N13Rik	1	-0.2021	5.40065	-2.99132	0.00384381	-1.93123	-1.15037			21915
1453491_at	74580	Pyroxd2	1	-0.23	5.98372	-2.99129	0.00384412	-1.93129	-1.17283			231633
1436239_at	114479	Slc5a5	1	-0.22756	4.16253	-2.99018	0.00385654	-1.93386	-1.17085			13714
1454037_a_at	14254	Flt1	1	-0.21152	4.29202	-2.98889	0.00387096	-1.93683	-1.15791			54613
1456878_at	192734	AI646023	2	0.3882	6.19853	2.98862	0.0038739	-1.93743	1.30876			72102
1437072_at	232201	Arhgap25	1	-0.31458	4.03432	-2.98645	0.00389836	-1.94243	-1.24365			67557
1432709_at	74705	4930505O19Rik	1	-0.21064	4.14877	-2.98557	0.00390832	-1.94446	-1.1572			23808
1452622_a_at	71609	Tradd	2	0.34698	4.51013	2.98498	0.00391495	-1.94581	1.2719			192185
1431516_at	68306	4930565N06Rik	1	-0.22994	3.70204	-2.98431	0.00392251	-1.94734	-1.17279			27390
1418116_at	64164	Ifrg15	2	0.25582	9.50207	2.98385	0.00392779	-1.94841	1.19401			20303
1426983_at	14269	Fnbp1	2	0.29156	9.0994	2.98324	0.0039347	-1.94981	1.22396			319264
1419258_at	21399	Tcea1	2	0.2867	9.24151	2.98141	0.0039556	-1.95402	1.21985			27218
1460354_a_at	68537	Mrpl13	2	0.38516	8.69994	2.98041	0.00396704	-1.95631	1.306			72055
1440440_at	-	-	2	0.55812	4.881	2.9796	0.00397631	-1.95817	1.47235			93721
1432632_at	77359	9430063H18Rik	1	-0.216	4.9343	-2.97914	0.0039816	-1.95922	-1.16151			11941
1449404_at	18718	Pip4k2a	2	0.30918	8.03154	2.97867	0.00398694	-1.96029	1.239			74215
1430757_at	77754	Prune2	1	-0.22916	5.26162	-2.97827	0.00399166	-1.96123	-1.17215			20358
1430750_at	13361	Dhfr	2	0.29174	4.36805	2.9781	0.00399362	-1.96162	1.22412			100494
1435492_at	54607	Socs6	2	0.3569	7.53914	2.97764	0.00399883	-1.96265	1.28067			15387
1424604_s_at	58911	Sumf1	2	0.55366	7.46559	2.97735	0.00400227	-1.96333	1.4678			13660
1458554_at	319999	9330169B04Rik	2	0.18436	3.239	2.97571	0.00402122	-1.96709	1.13631			14804
1440831_at	12013	Bach1	2	0.25372	8.79506	2.97419	0.00403885	-1.97056	1.19228			50875
1432638_at	70369	Bag5	1	-0.24956	6.03128	-2.97412	0.00403973	-1.97073	-1.18884			12804
1458204_at	20692	Sparc	1	-0.2115	5.22223	-2.97327	0.00404965	-1.97268	-1.15789			74716
1427990_at	77593	Usp45	2	0.32626	7.45425	2.9723	0.00406093	-1.97489	1.25376			329251
1431276_at	378878	9130019P16Rik	1	-0.21902	3.80034	-2.97039	0.00408339	-1.97927	-1.16394			232341
1446666_at	239337	Adamts12	1	-0.18084	3.1793	-2.96965	0.00409207	-1.98096	-1.13354			71823
1449345_at	68201	Ccdc34	2	0.48226	7.71245	2.9653	0.00414376	-1.99093	1.39693			100336
1432424_at	75039	4930505H01Rik	1	-0.18022	3.04617	-2.96394	0.00416003	-1.99404	-1.13306			17777
1437073_x_at	-	-	2	0.40352	7.36079	2.96379	0.00416183	-1.99438	1.32273			216527
1423046_s_at	68092	Ncbp2	2	0.2001	9.19802	2.96321	0.00416873	-1.9957	1.14878			71384
1441082_at	13508	Dscam	1	-0.3383	8.00831	-2.96279	0.00417375	-1.99666	-1.26427			101401
1454793_x_at	13207	Ddx5	2	0.28942	10.2246	2.96272	0.00417463	-1.99682	1.22215			21834
1451380_at	72008	Zfyve19	2	0.20392	7.58182	2.96137	0.00419093	-1.99992	1.15182			271457
1448715_x_at	12457	Ccrn4l	1	-0.24758	12.0237	-2.96028	0.00420406	-2.0024	-1.18721			18669
1419475_a_at	13661	Ehf	1	-0.14688	3.45334	-2.96005	0.00420678	-2.00291	-1.10717			320148
1453871_at	243616	Slc6a11	1	-0.14026	3.11739	-2.95991	0.00420849	-2.00324	-1.1021			230598
1452588_at	69234	Zfp688	2	0.24128	6.94034	2.95814	0.00422999	-2.00728	1.18204			26913
1438711_at	18770	Pklr	1	-0.25712	4.7805	-2.95742	0.00423878	-2.00893	-1.19509			72434
1449108_at	14148	Fdx1	2	0.2731	8.17001	2.95646	0.00425045	-2.01111	1.2084			327826
1423149_at	21402	Skp1a	2	0.24282	11.2782	2.95513	0.00426675	-2.01415	1.1833			71033
1423925_at	69192	Dhx16	2	0.24146	7.8167	2.95497	0.00426877	-2.01453	1.18219			16536
1428437_at	67070	Lsm14a	2	0.43228	9.04209	2.95495	0.00426902	-2.01457	1.34936			228801
1439910_a_at	71609	Tradd	1	-0.22926	3.96457	-2.95454	0.00427398	-2.01549	-1.17223			22129
1420658_at	22229	Ucp3	1	-0.26204	4.33699	-2.95435	0.00427633	-2.01593	-1.19917			19720
1454285_at	72941	2900042E19Rik	1	-0.1699	3.36485	-2.95203	0.00430488	-2.02121	-1.12498			56382
1420256_x_at	-	-	1	-0.24562	4.86055	-2.95163	0.00430994	-2.02214	-1.1856			235386
1443849_x_at	22275	Urod	2	0.33956	8.79998	2.95126	0.00431451	-2.02299	1.26537			75984
1434747_at	76701	Ctrc	1	-0.18392	3.6259	-2.95067	0.0043218	-2.02433	-1.13597			20655
1449121_at	14105	Fusip1	2	0.32254	8.17652	2.94984	0.00433212	-2.02622	1.25053			75743
1427290_at	64818	Krt81	1	-0.18156	7.02428	-2.94956	0.00433562	-2.02686	-1.13411			15204
1444720_at	101936	AA408456	1	-0.22378	4.70973	-2.94918	0.00434036	-2.02773	-1.16779			67657
1455070_at	70640	Dcp2	2	0.221	9.12937	2.94892	0.00434355	-2.02831	1.16554			64009
1432882_at	114675	4932431P20Rik	1	-0.27576	6.21623	-2.94891	0.00434365	-2.02833	-1.21063			77463
1458817_at	-	-	1	-0.244	3.63604	-2.94781	0.00435737	-2.03083	-1.18427			71838
1434785_at	140723	Cacng5	1	-0.38544	6.8013	-2.94764	0.00435953	-2.03122	-1.30626			81897
1425169_at	235628	Tessp2	1	-0.20552	4.88033	-2.94574	0.0043833	-2.03554	-1.1531			13491
1450724_at	84652	Fam126a	2	0.33242	9.21378	2.94572	0.0043836	-2.03559	1.25912			19303
1441099_at	-	-	1	-0.25384	5.88397	-2.94559	0.00438527	-2.0359	-1.19238			52563
1438413_at	66315	Senp7	2	0.33908	8.09571	2.94553	0.00438596	-2.03602	1.26495			77366
1439255_s_at	83924	Gpr137b	2	0.48562	7.80194	2.94546	0.00438683	-2.03618	1.40019			16917
1432531_at	77705	9230104L09Rik	1	-0.20728	4.16569	-2.94526	0.00438933	-2.03663	-1.15451			71157
1417410_s_at	18759	Prkci	2	0.19694	9.61058	2.94512	0.00439119	-2.03697	1.14626			328099
1426739_at	60364	Donson	2	0.218	8.25597	2.9424	0.00442546	-2.04313	1.16312			110382
1449366_at	17394	Mmp8	1	-0.23814	4.02699	-2.94232	0.00442654	-2.04333	-1.17947			319625
1453602_at	72350	Fam164c	1	-0.25738	3.61174	-2.9414	0.00443823	-2.04542	-1.19531			97229
1446128_at	-	-	1	-0.17196	3.29532	-2.94087	0.00444498	-2.04662	-1.12659			233276
1443795_at	106795	Tcf19	1	-0.1993	3.75001	-2.93846	0.00447571	-2.05209	-1.14814			104806
1453544_at	71083	Dmrtc1c	1	-0.1634	4.00018	-2.93454	0.0045263	-2.061	-1.11992			13822
1447533_at	-	-	1	-0.1609	3.23539	-2.93396	0.00453375	-2.06231	-1.11798			20382
1425110_at	66673	Sorcs3	1	-0.64234	6.97852	-2.93361	0.00453835	-2.06311	-1.56086			50884
1417913_at	109145	Gins4	2	0.24198	7.53843	2.93309	0.00454508	-2.06429	1.18261			66559
1423067_at	80280	Cdk5rap3	2	0.18666	8.54635	2.93266	0.00455073	-2.06527	1.13813			13046
1416588_at	19275	Ptprn	1	-0.49766	8.21751	-2.93204	0.0045588	-2.06668	-1.41192			235283
1442589_at	-	-	1	-0.22564	4.4502	-2.93165	0.00456389	-2.06756	-1.1693			104175
1421640_a_at	21353	Tank	2	0.24878	6.75514	2.93165	0.00456389	-2.06756	1.1882			229722
1435835_at	380718	Mks1	2	0.2693	6.26877	2.93109	0.00457111	-2.06882	1.20522			22289
1459600_at	-	-	1	-0.23108	4.68049	-2.93102	0.00457207	-2.06898	-1.17371			67790
1446205_at	-	-	1	-0.27736	5.07929	-2.93015	0.00458347	-2.07096	-1.21198			74983
1418489_a_at	54598	Calcrl	1	-0.28184	3.55252	-2.92944	0.00459271	-2.07255	-1.21574			545474
1433140_a_at	66830	Nacc1	1	-0.22168	4.17055	-2.92868	0.0046028	-2.07429	-1.16609			74493
1433718_a_at	12412	Cbx1	2	0.23078	9.09037	2.92731	0.00462086	-2.0774	1.17347			17756
1439838_a_at	20776	Tmie	1	-0.20796	4.10707	-2.92727	0.00462128	-2.07747	-1.15505			70040
1452834_at	72446	2600010E01Rik	2	0.42104	5.1771	2.92703	0.00462447	-2.07802	1.33889			55982
1435186_s_at	71710	Lrrcc1	2	0.24976	7.07367	2.92658	0.00463042	-2.07904	1.18901			27378
1445657_at	102293	AW111846	1	-0.20556	4.28661	-2.92577	0.00464114	-2.08087	-1.15313			70840
1454146_at	78616	9530036M11Rik	1	-0.2064	3.60303	-2.92491	0.00465262	-2.08283	-1.15381			402729
1423401_at	14011	Etv6	1	-0.24812	4.07086	-2.92479	0.00465419	-2.0831	-1.18766			12502
1445382_at	-	-	1	-0.25762	4.50405	-2.9244	0.00465938	-2.08398	-1.1955			109075
1430260_at	-	-	1	-0.15418	3.25085	-2.92437	0.00465976	-2.08405	-1.11279			52318
1452281_at	20663	Sos2	2	0.34508	7.81054	2.92314	0.00467615	-2.08683	1.27022			231637
1458770_at	52100	D11Ertd4e	1	-0.20418	4.12019	-2.92312	0.00467648	-2.08688	-1.15203			13798
1434312_at	11845	Arf6	2	0.40542	8.5313	2.92304	0.00467752	-2.08706	1.32447			14284
1448244_at	18777	Lypla1	2	0.42136	8.22751	2.92237	0.00468644	-2.08857	1.33919			53872
1447546_s_at	-	-	2	0.47126	3.79184	2.92182	0.0046938	-2.08982	1.38632			71088
1416518_at	171506	H1foo	1	-0.25306	4.09296	-2.92104	0.00470424	-2.09158	-1.19173			22632
1425071_s_at	18213	Ntrk3	1	-0.37058	6.97425	-2.92051	0.00471139	-2.09278	-1.29287			94089
1445943_at	-	-	1	-0.20014	3.62334	-2.91976	0.00472148	-2.09448	-1.14881			18857
1438096_a_at	21915	Dtymk	2	0.2138	9.23562	2.91968	0.00472256	-2.09466	1.15974			19734
1419262_at	66948	Acad8	2	0.24434	7.01856	2.91952	0.00472471	-2.09502	1.18455			66296
1451344_at	231633	Tmem119	1	-0.27182	4.97278	-2.91836	0.00474035	-2.09764	-1.20733			432677
1422233_at	13714	Elk4	1	-0.26586	5.5531	-2.91811	0.00474377	-2.09821	-1.20235			83379
1447841_x_at	54613	St3gal6	1	-0.19738	7.22905	-2.91771	0.0047492	-2.09912	-1.14661			215160
1454785_at	72102	Dusp11	2	0.24038	9.02612	2.91664	0.00476368	-2.10153	1.1813			68795
1443028_at	67557	Larp6	1	-0.26372	4.61802	-2.9161	0.00477105	-2.10275	-1.20057			19357
1436546_at	-	-	2	0.29082	9.26637	2.91543	0.00478008	-2.10425	1.22334			70160
1420615_at	23808	Ash2l	2	0.27658	6.95329	2.91508	0.0047849	-2.10505	1.21132			52830
1416248_at	192185	Nadk	2	0.19424	8.91633	2.91389	0.00480109	-2.10773	1.14412			104384
1449432_a_at	27390	Mmel1	1	-0.1958	4.25068	-2.91342	0.00480755	-2.10879	-1.14536			15976
1421578_at	20303	Ccl4	1	-0.25028	4.90894	-2.91027	0.00485089	-2.1159	-1.18944			70373
1453613_at	319264	A130006I12Rik	1	-0.21856	4.755	-2.9102	0.00485189	-2.11607	-1.16357			20658
1443523_at	70363	Fam135b	1	-0.3534	4.61159	-2.90994	0.00485543	-2.11665	-1.27757			18518
1447860_x_at	97484	Cog8	1	-0.22606	7.18294	-2.90885	0.00487056	-2.11911	-1.16964			21681
1425569_a_at	27218	Slamf1	1	-0.2035	3.40195	-2.90872	0.0048723	-2.11939	-1.15149			18117
1429980_x_at	72055	Slc38a10	1	-0.24058	4.97967	-2.90821	0.00487938	-2.12054	-1.18147			67850
1417745_at	93721	Cpn1	1	-0.24896	3.48437	-2.90526	0.00492057	-2.1272	-1.18835			242785
1439287_at	-	-	1	-0.29614	5.92149	-2.90459	0.00492996	-2.12871	-1.22785			75924
1437727_at	-	-	1	-0.36818	4.62905	-2.90282	0.00495481	-2.13269	-1.29072			71886
1433888_at	11941	Atp2b2	1	-0.30648	9.90791	-2.9025	0.0049592	-2.1334	-1.23669			22788
1429872_at	74215	1700007N14Rik	1	-0.1911	5.00093	-2.90238	0.00496093	-2.13367	-1.14163			75547
1421414_a_at	20358	Sema6a	1	-0.21992	6.33957	-2.90176	0.00496971	-2.13507	-1.16467			70356
1446755_at	-	-	1	-0.3413	8.72029	-2.89931	0.00500442	-2.14058	-1.2669			73747
1449703_at	100494	Zfand2a	1	-0.2526	3.97711	-2.89765	0.0050281	-2.14432	-1.19135			83945
1460547_a_at	15387	Hnrnpk	2	0.19034	11.9993	2.89585	0.00505379	-2.14836	1.14103			22158
1416010_a_at	13660	Ehd1	2	0.3408	7.74784	2.89474	0.00506976	-2.15086	1.26646			14555
1421435_at	14804	Grid2	1	-0.22652	4.47303	-2.89396	0.00508101	-2.15261	-1.17001			56173
1423088_at	50875	Tmod3	2	0.38646	7.72209	2.89326	0.00509107	-2.15418	1.30718			217069
1454367_at	-	-	1	-0.24392	5.62506	-2.89299	0.00509499	-2.15479	-1.18421			12484
1431663_a_at	12804	Cntfr	1	-0.22572	3.92347	-2.8926	0.00510066	-2.15567	-1.16936			269152
1431578_at	74716	Wbp2nl	1	-0.20618	6.22105	-2.89122	0.00512057	-2.15875	-1.15363			56379
1431462_at	329251	Ppp1r12b	1	-0.26456	5.8991	-2.89026	0.00513449	-2.1609	-1.20127			268857
1437888_at	232341	Wnk1	1	-0.28048	6.63029	-2.88849	0.00516041	-2.16489	-1.2146			272027
1432649_at	71823	3300002A11Rik	1	-0.21944	3.72118	-2.88707	0.00518116	-2.16806	-1.16428			67467
1424554_at	100336	Ppp1r8	2	0.2924	7.71531	2.88659	0.00518818	-2.16913	1.22468			14025
1419400_at	17777	Mttp	2	0.39622	5.17118	2.88635	0.00519175	-2.16968	1.31606			75734
1434648_a_at	216527	Ccm2	2	0.26256	9.55951	2.88604	0.00519635	-2.17038	1.19961			52574
1433173_at	71384	5430440L12Rik	1	-0.23042	4.73034	-2.88373	0.00523043	-2.17555	-1.17318			108946
1430352_at	101401	Adamts9	2	0.60412	4.49713	2.88356	0.00523297	-2.17594	1.52005			75744
1422202_at	21834	Thrb	1	-0.23284	4.5188	-2.88314	0.00523915	-2.17687	-1.17515			382245
1416426_at	271457	Rab5a	2	0.23076	10.5572	2.88095	0.00527167	-2.18177	1.17345			69786
1431283_at	-	-	1	-0.19076	5.34831	-2.88063	0.00527651	-2.18249	-1.14136			13178
1418872_at	18669	Abcb1b	2	0.43862	5.052	2.8806	0.00527693	-2.18256	1.35531			321000
1437514_at	320148	B430306N03Rik	1	-0.23136	4.29083	-2.87898	0.00530118	-2.18618	-1.17394			320070
1449716_s_at	230598	Nrd1	1	-0.21722	6.97536	-2.87862	0.00530652	-2.18698	-1.16249			641340
1451250_at	26913	Gprin1	1	-0.22574	5.48115	-2.87831	0.00531123	-2.18768	-1.16938			67225
1417942_at	72434	Lypd3	1	-0.19758	3.45951	-2.87796	0.0053164	-2.18845	-1.14677			64337
1437891_at	327826	Frs2	2	0.27782	8.3079	2.87693	0.00533201	-2.19077	1.21236			16527
1432252_a_at	71033	4933406K04Rik	1	-0.27452	3.94688	-2.87668	0.00533569	-2.19132	-1.20959			18676
1432838_at	-	-	1	-0.2535	3.65727	-2.87447	0.0053692	-2.19627	-1.1921			219257
1426335_at	16536	Kcnq2	1	-0.2664	5.9209	-2.87315	0.00538911	-2.1992	-1.2028			70428
1439423_x_at	228801	U46068	1	-0.19318	4.86378	-2.87191	0.00540803	-2.20197	-1.14328			54214
1416484_at	22129	Ttc3	1	-0.4204	11.1032	-2.8716	0.00541282	-2.20267	-1.3383			170728
1456375_x_at	19720	Trim27	2	0.22998	8.85014	2.8714	0.00541591	-2.20312	1.17282			245386
1448391_at	56382	Rab9	2	0.22356	9.56165	2.87043	0.00543076	-2.20529	1.16761			78523
1455602_x_at	68691	1110028C15Rik	2	0.40704	7.01997	2.86969	0.00544204	-2.20693	1.32596			213054
1442349_at	235386	C630028N24Rik	1	-0.2564	4.43054	-2.86924	0.00544894	-2.20793	-1.19449			77338
1433137_at	75984	5031415H12Rik	1	-0.26882	4.58317	-2.86845	0.00546114	-2.2097	-1.20482			74399
1459976_s_at	20655	Sod1	2	0.188	10.9808	2.86829	0.00546353	-2.21005	1.13918			74012
1428829_at	75743	6820401H01Rik	2	0.36992	7.2167	2.86817	0.0054655	-2.21033	1.29228			19172
1427625_a_at	15204	Herc2	1	-0.28258	3.91751	-2.86777	0.00547164	-2.21122	-1.21637			20853
1418039_at	67657	Rabl3	2	0.27394	7.41811	2.86714	0.0054814	-2.21263	1.20911			28080
1432816_s_at	-	-	1	-0.22628	4.95087	-2.86591	0.00550045	-2.21537	-1.16981			18141
1421545_a_at	64009	Syne1	1	-0.55668	5.65592	-2.8658	0.00550212	-2.21561	-1.47088			20963
1433409_at	77463	C030014O09Rik	1	-0.17894	3.63557	-2.86564	0.00550451	-2.21596	-1.13205			11704
1420260_at	71838	Phf7	1	-0.18536	5.40879	-2.86488	0.00551642	-2.21766	-1.1371			207854
1439047_s_at	19691	Recql	2	0.25332	6.82522	2.86478	0.005518	-2.21789	1.19195			17475
1422083_at	81897	Tlr9	1	-0.21464	5.13357	-2.86375	0.00553404	-2.22019	-1.16041			73886
1422829_at	13491	Drd4	1	-0.18462	4.46634	-2.86371	0.00553459	-2.22027	-1.13652			20346
1456135_s_at	19303	Pxn	2	0.44158	8.7832	2.86332	0.00554068	-2.22113	1.35809			16992
1433430_s_at	52563	Cdc23	2	0.2288	8.36357	2.86176	0.00556503	-2.2246	1.17186			66085
1427032_at	67345	Herc4	2	0.21288	8.37585	2.86111	0.00557523	-2.22605	1.159			106338
1433120_at	77366	9530002O20Rik	1	-0.18038	3.41456	-2.86096	0.00557766	-2.22639	-1.13318			76212
1421769_at	16917	Lmx1b	1	-0.20112	4.5488	-2.85983	0.00559538	-2.2289	-1.14959			210582
1456396_at	-	-	2	0.19254	8.22212	2.859	0.00560849	-2.23075	1.14277			19739
1432970_at	71157	4933423K11Rik	1	-0.2133	5.01382	-2.85845	0.00561725	-2.23199	-1.15934			56550
1433903_at	328099	AU021838	2	0.41556	7.68643	2.85822	0.00562077	-2.23248	1.33382			226115
1427472_a_at	110382	C8b	1	-0.23676	4.40887	-2.85762	0.0056304	-2.23383	-1.17834			232984
1452582_at	319625	Galm	1	-0.22316	6.45084	-2.85735	0.00563465	-2.23443	-1.16729			328133
1446752_at	97229	C78200	1	-0.17482	3.59109	-2.85696	0.00564072	-2.23528	-1.12882			58248
1439923_at	233276	Tubgcp5	1	-0.28742	4.48162	-2.85652	0.00564784	-2.23628	-1.22046			225049
1442106_at	104806	Fancm	1	-0.4409	5.00926	-2.85472	0.00567653	-2.24028	-1.35745			12818
1433492_at	13822	Epb4.1l2	1	-0.34166	4.66955	-2.85314	0.00570176	-2.24379	-1.26721			12462
1427504_s_at	20382	Sfrs2	2	0.1969	10.6951	2.85223	0.00571628	-2.2458	1.14623			12525
1422424_at	-	-	1	-0.20944	3.55187	-2.85066	0.00574162	-2.24929	-1.15624			77591
1452196_a_at	50884	Nckap1	1	-0.15214	12.272	-2.84994	0.00575328	-2.2509	-1.11122			13823
1452464_a_at	66559	Metapl1	2	0.29288	7.14048	2.84955	0.00575954	-2.25176	1.22508			71511
1442522_at	-	-	1	-0.17444	3.24915	-2.84897	0.00576893	-2.25304	-1.12853			381884
1423932_at	13046	Cugbp1	1	-0.3115	5.63512	-2.84811	0.00578288	-2.25495	-1.241			11515
1435402_at	235283	Gramd1b	1	-0.41864	6.63309	-2.84726	0.00579665	-2.25683	-1.33667			15487
1451190_a_at	104175	Sbk1	2	0.37118	11.2893	2.84682	0.0058038	-2.2578	1.29341			75560
1427063_at	229722	5330417C22Rik	1	-0.33634	5.69578	-2.84678	0.00580449	-2.2579	-1.26255			58230
1427235_at	22289	Kdm6a	2	0.33832	7.81883	2.84652	0.00580871	-2.25847	1.26428			22214
1453246_at	67790	Rab39b	2	0.79176	7.85137	2.84623	0.00581342	-2.25911	1.73119			68500
1433317_at	74983	4930477O15Rik	1	-0.19984	4.1829	-2.84539	0.0058272	-2.26098	-1.14857			71691
1446986_at	545474	Scrt2	1	-0.17676	3.36979	-2.84516	0.005831	-2.2615	-1.13034			268301
1452772_at	74493	Tnks2	1	-0.30776	3.81392	-2.84512	0.0058316	-2.26158	-1.23778			69237
1459226_at	-	-	1	-0.21558	4.18932	-2.84471	0.00583831	-2.26249	-1.16117			17685
1442036_a_at	-	-	1	-0.30692	5.001	-2.84451	0.00584156	-2.26293	-1.23706			80880
1421327_at	17756	Mtap2	1	-0.48186	5.67711	-2.84385	0.00585244	-2.2644	-1.39654			75788
1459515_at	70040	2610037D02Rik	1	-0.169	3.69574	-2.84357	0.00585696	-2.26501	-1.12428			58172
1454943_a_at	55982	Paxip1	2	0.37028	6.4877	2.84338	0.00586007	-2.26543	1.2926			73470
1420570_x_at	27378	Tcl1b3	1	-0.20028	9.11601	-2.84189	0.00588463	-2.26873	-1.14892			68505
1429804_at	70840	Slc22a16	1	-0.22254	5.2099	-2.84172	0.00588755	-2.26912	-1.16679			71735
1441550_at	402729	9330184L24Rik	2	0.36358	5.95108	2.84154	0.00589039	-2.2695	1.28661			20947
1419178_at	12502	Cd3g	1	-0.17368	3.39034	-2.84098	0.00589969	-2.27075	-1.12793			57315
1460679_at	109075	Exosc4	2	0.24896	7.5724	2.84051	0.00590756	-2.2718	1.18835			78076
1455723_at	52318	D1Ertd448e	2	0.2999	7.18758	2.84006	0.00591493	-2.27279	1.23106			17191
1439237_a_at	231637	Ssh1	1	-0.26484	5.65575	-2.84001	0.00591578	-2.2729	-1.2015			56441
1418618_at	13798	En1	2	0.18444	3.06076	2.83983	0.00591878	-2.2733	1.13638			216344
1422931_at	14284	Fosl2	1	-0.21572	5.16487	-2.83921	0.00592908	-2.27467	-1.16128			237831
1416461_at	53872	Caprin1	2	0.23016	10.7136	2.8391	0.00593083	-2.27491	1.17297			214897
1454063_at	71088	4933412E24Rik	1	-0.1921	4.60849	-2.83892	0.00593391	-2.27532	-1.14243			216810
1422569_at	22632	Yy1	2	0.28686	9.17614	2.8388	0.00593582	-2.27557	1.21998			12394
1439352_at	94089	Trim7	2	0.2306	4.41991	2.83815	0.00594666	-2.27701	1.17332			231386
1458193_at	18857	Pmp2	1	-0.23028	4.35528	-2.83785	0.00595178	-2.27769	-1.17306			22196
1458590_at	-	-	1	-0.16624	4.301	-2.83783	0.00595201	-2.27772	-1.12213			75751
1455265_a_at	19734	Rgs16	1	-0.3024	5.72715	-2.83765	0.0059551	-2.27813	-1.23319			65098
1439032_at	66296	Haus2	2	0.26006	7.31165	2.8368	0.00596932	-2.28001	1.19753			74700
1452433_at	-	-	1	-0.47396	6.51492	-2.83627	0.00597803	-2.28117	-1.38892			243574
1420403_at	11941	Atp2b2	1	-0.46366	8.02287	-2.83563	0.00598877	-2.28258	-1.37904			18041
1440542_at	432677	7420416P09Rik	1	-0.19466	4.08665	-2.83555	0.0059902	-2.28277	-1.14445			19362
1426075_at	83379	Klb	1	-0.1882	3.54565	-2.83501	0.00599916	-2.28395	-1.13934			56274
1422238_at	215160	Rhbdd2	1	-0.18434	3.76606	-2.83481	0.00600262	-2.28441	-1.1363			14151
1429107_at	68795	Ubr3	1	-0.2722	8.27063	-2.83459	0.0060063	-2.28489	-1.20765			16646
1455938_x_at	19357	Rad21	2	0.4943	7.73872	2.83453	0.0060073	-2.28502	1.40864			68646
1452898_at	70160	Vps36	2	0.22738	8.70824	2.83432	0.0060108	-2.28548	1.17071			218693
1416186_at	52830	Pnrc2	2	0.3745	8.19056	2.83405	0.00601533	-2.28608	1.29639			78323
1442720_at	-	-	1	-0.25414	4.9449	-2.83273	0.00603767	-2.28901	-1.19262			77363
1449540_at	104384	Rhox9	1	-0.17492	3.67667	-2.83261	0.00603964	-2.28926	-1.1289			97649
1440169_x_at	15976	Ifnar2	2	0.4706	5.99948	2.83236	0.00604383	-2.28981	1.38569			78591
1453489_at	70373	1700020O03Rik	1	-0.21008	4.75931	-2.83225	0.00604581	-2.29007	-1.15675			75316
1420951_a_at	20658	Son	1	-0.56098	7.2498	-2.83183	0.00605281	-2.29098	-1.47527			66494
1419999_at	18518	Igbp1	1	-0.31968	5.1327	-2.8317	0.006055	-2.29127	-1.24805			11975
1436211_at	21681	Thoc4	2	0.25412	5.82918	2.83156	0.00605737	-2.29158	1.19261			67622
1434952_at	18117	Cox4nb	2	0.27954	7.89188	2.83135	0.006061	-2.29205	1.21381			66700
1431984_at	67850	1700007F19Rik	1	-0.1937	3.88144	-2.83114	0.00606453	-2.29251	-1.14369			75129
1437897_at	242785	Klhl21	1	-0.17844	4.3991	-2.82992	0.00608522	-2.2952	-1.13166			68011
1433218_at	75924	4930566N20Rik	2	0.15796	3.96647	2.8297	0.00608912	-2.2957	1.11571			14917
1430462_at	71886	2310002L09Rik	1	-0.1571	3.10941	-2.82857	0.00610833	-2.29819	-1.11504			15528
1419007_at	22788	Zp3	1	-0.2336	4.16654	-2.82796	0.00611879	-2.29954	-1.17577			67010
1447003_at	-	-	1	-0.22448	4.76923	-2.82784	0.00612087	-2.29981	-1.16836			98445
1430445_at	75547	Akap13	1	-0.21524	4.15082	-2.82454	0.00617754	-2.30708	-1.1609			78008
1436113_a_at	70356	St13	2	0.22548	10.8728	2.82285	0.00620666	-2.3108	1.16917			26464
1452888_at	73747	1110034G24Rik	2	0.3222	6.05212	2.82226	0.00621699	-2.31211	1.25024			231506
1429436_at	56194	Prpf40a	2	0.38764	6.68194	2.82194	0.00622248	-2.3128	1.30825			14252
1432066_at	83945	Dnaja3	1	-0.2099	3.69675	-2.82163	0.00622793	-2.31349	-1.15661			54353
1425932_a_at	13046	Cugbp1	1	-0.44974	5.92253	-2.82086	0.00624126	-2.31518	-1.36579			72117
1449008_at	22158	Tulp3	2	0.43738	7.46438	2.82031	0.00625088	-2.3164	1.35414			14229
1416204_at	14555	Gpd1	1	-0.24728	4.50833	-2.81946	0.00626571	-2.31827	-1.18697			69226
1420345_at	56173	Cldn14	1	-0.19942	4.36174	-2.81838	0.00628471	-2.32066	-1.14824			16019
1426415_a_at	217069	Trim25	1	-0.20902	4.45425	-2.81829	0.00628629	-2.32085	-1.1559			108657
1437502_x_at	12484	Cd24a	2	0.81328	10.4183	2.81813	0.00628907	-2.3212	1.7572			14396
1440990_at	269152	Kif26b	2	0.36152	6.48103	2.8177	0.00629659	-2.32215	1.28478			237221
1418614_at	56379	Kcnj1	1	-0.20622	4.04544	-2.8169	0.00631062	-2.3239	-1.15366			15382
1416429_a_at	12359	Cat	2	0.36494	9.49919	2.81543	0.00633656	-2.32714	1.28783			21761
1446689_at	268857	Nlrc3	1	-0.1934	3.92984	-2.81423	0.00635774	-2.32977	-1.14346			57426
1437026_at	272027	BC057893	2	0.26302	8.14652	2.81409	0.0063603	-2.33009	1.19999			72981
1449857_at	67467	1200011I18Rik	2	0.2829	5.18877	2.81399	0.00636211	-2.33031	1.21664			21763
1447335_x_at	14025	Bcl11a	1	-0.35064	7.57408	-2.81378	0.00636572	-2.33076	-1.27513			57837
1456736_x_at	75734	Mff	2	0.22622	11.9237	2.81372	0.00636677	-2.33089	1.16977			77422
1449759_at	52574	D11Ertd326e	1	-0.2053	4.45435	-2.81357	0.00636949	-2.33123	-1.15293			16195
1438487_s_at	108946	Zzz3	2	0.4225	7.57651	2.8135	0.00637077	-2.33139	1.34025			18176
1429146_at	75744	Svip	2	0.28676	8.45202	2.81287	0.00638195	-2.33277	1.2199			192897
1428930_at	382245	Tmem29	2	0.28492	8.48893	2.81252	0.0063881	-2.33353	1.21834			19700
1445785_at	-	-	1	-0.17464	4.2864	-2.81241	0.00639018	-2.33379	-1.12868			320707
1425682_a_at	69786	Tprkb	2	0.25396	8.64973	2.81187	0.00639965	-2.33495	1.19248			319190
1444833_at	-	-	1	-0.25112	4.35801	-2.81046	0.00642484	-2.33805	-1.19013			50540
1449176_a_at	13178	Dck	2	0.32716	7.43645	2.81022	0.00642915	-2.33858	1.25454			70925
1428162_at	321000	4933421E11Rik	2	0.38754	7.55326	2.80978	0.00643707	-2.33955	1.30816			382571
1435822_at	320070	D830012I24Rik	2	0.27104	8.16933	2.80956	0.00644108	-2.34004	1.20668			12482
1448758_at	641340	Nrbf2	2	0.31786	8.30735	2.80904	0.00645042	-2.34119	1.24648			66593
1442390_at	-	-	1	-0.19266	5.4679	-2.80902	0.00645075	-2.34123	-1.14287			23874
1447099_at	-	-	1	-0.36976	4.59561	-2.80824	0.00646469	-2.34293	-1.29214			230861
1437461_s_at	67225	Rnpc3	2	0.323	7.22907	2.80813	0.00646679	-2.34319	1.25093			218343
1443374_at	-	-	1	-0.18288	4.66843	-2.80809	0.00646737	-2.34326	-1.13515			68498
1447282_at	64337	Gng13	1	-0.18694	4.58964	-2.80765	0.00647532	-2.34423	-1.13835			212439
1426058_a_at	16527	Kcnk3	1	-0.2501	4.63416	-2.8072	0.00648344	-2.34521	-1.18929			67064
1421067_a_at	18676	Phf2	1	-0.24686	4.5071	-2.80563	0.00651179	-2.34865	-1.18662			13368
1445688_at	-	-	1	-0.2491	6.19526	-2.80553	0.00651374	-2.34889	-1.18847			72344
1451454_at	219257	Pcdh20	1	-0.615	8.00354	-2.8051	0.00652142	-2.34982	-1.53156			76141
1443466_s_at	70428	Polr3b	2	0.2765	6.87373	2.80493	0.00652452	-2.35019	1.21125			51796
1447399_at	-	-	1	-0.1909	5.30638	-2.80424	0.006537	-2.3517	-1.14148			97533
1417674_s_at	54214	Golga4	2	0.1866	9.08429	2.8032	0.00655596	-2.35398	1.13808			69671
1447579_at	170728	Rtn4ip1	1	-0.1713	3.37529	-2.80227	0.00657299	-2.35603	-1.12607			74666
1437137_at	245386	Fam70a	1	-0.40554	4.023	-2.80011	0.00661249	-2.36075	-1.32458			14119
1437749_s_at	78523	Mrpl9	2	0.23962	8.37734	2.79955	0.00662285	-2.36199	1.18068			237730
1455110_at	213054	Gabpb2	2	0.37166	6.67072	2.79949	0.00662392	-2.36211	1.29384			56843
1433262_at	77338	9430052A13Rik	1	-0.19464	4.70042	-2.79945	0.00662465	-2.3622	-1.14444			26458
1430931_at	74399	4933403O03Rik	1	-0.15746	3.56238	-2.79864	0.00663963	-2.36398	-1.11532			71890
1417914_at	74012	Rap2b	2	0.2503	8.80719	2.79862	0.00664001	-2.36403	1.18945			110911
1438984_x_at	19172	Psmb4	2	0.2189	10.8882	2.79832	0.00664546	-2.36467	1.16385			244216
1450741_at	20853	Stau1	2	0.2458	7.92575	2.7979	0.00665325	-2.3656	1.18575			71003
1437164_x_at	28080	Atp5o	2	0.29532	9.73671	2.79775	0.00665607	-2.36593	1.22716			67375
1441500_at	-	-	2	0.1872	4.13032	2.79773	0.00665636	-2.36597	1.13855			11928
1428328_at	18141	Nup50	2	0.22734	8.11565	2.79677	0.00667423	-2.36808	1.17067			13445
1418262_at	20963	Syk	1	-0.20098	4.21485	-2.79643	0.00668054	-2.36882	-1.14948			218236
1451686_x_at	11704	Amelx	1	-0.20616	5.16921	-2.79623	0.00668416	-2.36925	-1.15361			56741
1434739_at	207854	Fmr1nb	1	-0.19618	4.3003	-2.79589	0.00669053	-2.37	-1.14566			75892
1442978_at	17475	Mpdz	2	0.35584	5.26303	2.79578	0.00669246	-2.37023	1.27973			11856
1429885_at	73886	4930431P19Rik	1	-0.22788	4.32535	-2.7952	0.00670332	-2.37151	-1.17111			233833
1449865_at	20346	Sema3a	1	-0.52184	4.84388	-2.79506	0.00670596	-2.37182	-1.43579			77462
1420353_at	16992	Lta	1	-0.17758	4.20833	-2.79493	0.00670833	-2.3721	-1.13099			213012
1452285_a_at	66085	Eif3f	2	0.15394	11.3349	2.79441	0.006718	-2.37323	1.1126			11532
1420865_at	22666	Zfp161	2	0.39564	7.83386	2.79396	0.00672647	-2.37422	1.31553			54401
1436735_at	106338	Nsun3	2	0.45354	7.00141	2.79351	0.00673476	-2.37519	1.3694			59014
1432106_at	76212	6530403M18Rik	1	-0.23982	4.97171	-2.7934	0.00673679	-2.37543	-1.18085			16510
1458468_at	210582	Coq10a	1	-0.18628	3.45636	-2.79321	0.00674036	-2.37585	-1.13783			69053
1418691_at	19739	Rgs9	1	-0.2139	7.16187	-2.79316	0.00674141	-2.37597	-1.15982			212862
1455919_at	-	-	2	0.19438	3.17628	2.79274	0.00674926	-2.37689	1.14423			73094
1416476_a_at	56550	Ube2d2	2	0.27542	10.6101	2.79267	0.00675055	-2.37704	1.21035			237806
1435854_at	226115	Opalin	1	-0.20798	4.79613	-2.79259	0.006752	-2.37721	-1.15507			234135
1457820_at	-	-	1	-0.21574	5.93493	-2.79139	0.00677451	-2.37983	-1.1613			245855
1425128_at	232984	B3gnt8	1	-0.16798	3.87665	-2.79054	0.00679042	-2.38168	-1.12348			328381
1421250_at	328133	Slc39a9	1	-0.19542	4.19761	-2.7901	0.00679882	-2.38265	-1.14506			12231
1416917_at	58248	1700123O20Rik	2	0.22922	8.60028	2.78888	0.00682189	-2.38532	1.1722			320791
1459329_at	225049	Ttc7	1	-0.265	4.31071	-2.78856	0.00682787	-2.38601	-1.20164			67025
1427168_a_at	12818	Col14a1	1	-0.29464	4.42932	-2.7876	0.0068461	-2.38811	-1.22658			56404
1459987_s_at	12462	Cct3	2	0.19166	10.8384	2.78719	0.0068538	-2.389	1.14208			52700
1440164_x_at	12525	Cd8a	1	-0.26496	5.4197	-2.78557	0.00688472	-2.39255	-1.2016			12125
1452838_at	77591	Ddx10	2	0.22896	7.50855	2.7849	0.00689736	-2.39399	1.17199			69517
1426010_a_at	13823	Epb4.1l3	1	-0.3324	9.58861	-2.78435	0.00690797	-2.3952	-1.25911			15078
1453445_at	71511	9030601B04Rik	1	-0.2054	3.61662	-2.78384	0.00691768	-2.39631	-1.15301			12972
1447186_at	381884	Slc6a16	1	-0.16818	3.21926	-2.78377	0.00691913	-2.39647	-1.12364			11792
1418586_at	11515	Adcy9	1	-0.38626	8.54246	-2.78352	0.00692378	-2.397	-1.307			77035
1421671_at	15487	Hsd17b3	1	-0.16124	3.9126	-2.78344	0.00692544	-2.39719	-1.11825			77559
1453130_at	75560	Ep400	1	-0.2359	4.63482	-2.78312	0.00693157	-2.39789	-1.17764			233805
1424120_at	58230	Rnf8	2	0.22546	8.48579	2.7825	0.00694336	-2.39923	1.16915			20587
1445517_at	-	-	2	0.30636	4.65889	2.7824	0.00694534	-2.39945	1.23658			12501
1438971_x_at	22214	Ube2h	2	0.25488	9.17234	2.78184	0.00695609	-2.40067	1.19324			231600
1454258_at	68500	1110008E08Rik	1	-0.18652	4.61037	-2.78179	0.00695705	-2.40078	-1.13802			64424
1439289_s_at	71691	Pnmal1	1	-0.5501	5.15567	-2.78173	0.00695815	-2.4009	-1.46419			24015
1454736_at	268301	Ankrd57	2	0.35736	8.10366	2.78042	0.00698342	-2.40376	1.28108			108011
1423142_a_at	69237	Gtpbp4	2	0.48558	7.30835	2.78	0.0069915	-2.40467	1.40015			434377
1458868_at	-	-	1	-0.18502	3.2884	-2.77988	0.00699382	-2.40493	-1.13683			66922
1447888_x_at	17685	Msh2	1	-0.22072	3.39941	-2.77984	0.00699463	-2.40502	-1.16532			18222
1440114_x_at	80880	Kank3	1	-0.19896	4.19714	-2.7796	0.00699924	-2.40554	-1.14787			218952
1428396_at	75788	Smurf1	1	-0.30392	5.12469	-2.77943	0.00700264	-2.40592	-1.23449			72685
1444393_at	-	-	1	-0.26392	4.2142	-2.77709	0.00704797	-2.411	-1.20074			19082
1454815_at	58172	Sertad2	2	0.31052	8.12884	2.77563	0.00707649	-2.41418	1.24015			66061
1429333_at	73470	Kif2b	1	-0.15618	3.08563	-2.77547	0.00707964	-2.41453	-1.11433			70890
1438360_x_at	11740	Slc25a5	2	0.31262	7.30008	2.77523	0.00708427	-2.41505	1.24196			217708
1438205_at	68505	1110014N23Rik	1	-0.2804	4.99114	-2.77438	0.00710102	-2.41691	-1.21453			94040
1437194_x_at	71735	Lrwd1	2	0.30208	7.98466	2.77355	0.00711734	-2.41872	1.23292			14674
1434225_at	20947	Swap70	2	0.29348	6.72084	2.77293	0.00712959	-2.42007	1.22559			108912
1437828_s_at	57315	Wdr46	2	0.2593	7.36921	2.77285	0.00713103	-2.42023	1.1969			20018
1450609_at	78076	Lcn8	1	-0.1943	4.55042	-2.77242	0.00713949	-2.42116	-1.14417			83814
1450619_x_at	-	-	1	-0.21134	4.60101	-2.77189	0.00714995	-2.42231	-1.15776			217169
1441388_at	17191	Mbd2	2	0.26678	6.86256	2.77189	0.00714996	-2.42232	1.20312			217356
1419213_at	56441	Nat6	2	0.23936	5.68273	2.77187	0.00715035	-2.42236	1.18047			212541
1437741_at	216344	Rab21	2	0.23838	9.52071	2.77043	0.0071788	-2.42548	1.17967			83398
1459729_at	237831	Slc13a5	1	-0.19548	4.06959	-2.77028	0.00718192	-2.42583	-1.14511			223922
1428806_at	214897	Csnk1g1	2	0.248	8.65153	2.76905	0.00720627	-2.42849	1.18756			18226
1451795_at	216810	Tom1l2	1	-0.21114	4.69219	-2.76851	0.00721709	-2.42967	-1.1576			83993
1427650_a_at	12394	Runx1	1	-0.21928	5.28423	-2.76837	0.00721981	-2.42997	-1.16415			76707
1452461_a_at	432486	Gnptab	1	-0.4869	5.84871	-2.76798	0.00722757	-2.43081	-1.40143			93842
1456699_s_at	231386	Ythdc1	2	0.15916	10.0105	2.76756	0.00723589	-2.43172	1.11664			72883
1442743_at	-	-	2	0.31098	6.55974	2.76747	0.00723763	-2.43191	1.24055			16706
1422713_a_at	22196	Ube2i	2	0.32344	7.21521	2.76672	0.00725276	-2.43355	1.25131			69617
1450814_a_at	75751	Ipo4	1	-0.16924	8.80242	-2.76653	0.00725651	-2.43396	-1.12447			68692
1422032_a_at	65098	Zfand6	2	0.29372	10.4977	2.76536	0.00727985	-2.43649	1.2258			381760
1454108_at	74700	4930524O08Rik	1	-0.2	3.40966	-2.76483	0.00729064	-2.43765	-1.1487			109905
1433902_at	243574	Kbtbd8	2	0.38714	5.45538	2.76431	0.00730101	-2.43877	1.3078			70008
1416373_at	18041	Nfs1	2	0.23268	8.44486	2.76415	0.00730431	-2.43913	1.17502			72194
1446389_at	-	-	1	-0.24808	4.18437	-2.76411	0.0073051	-2.43921	-1.18763			70784
1448899_s_at	19362	Rad51ap1	2	0.4605	5.54974	2.76395	0.00730834	-2.43956	1.37602			17847
1433898_at	-	-	2	0.40912	6.53698	2.76297	0.00732811	-2.44169	1.32788			71816
1418512_at	56274	Stk3	2	0.29204	7.58802	2.76254	0.00733682	-2.44262	1.22437			15289
1449181_at	14151	Fech	2	0.27444	8.42937	2.76226	0.00734229	-2.44321	1.20952			497253
1449503_at	16646	Kpna1	1	-0.36794	7.06674	-2.76201	0.00734736	-2.44375	-1.29051			243743
1445563_at	-	-	2	0.1427	3.44393	2.762	0.00734775	-2.44379	1.10397			109672
1437286_x_at	68646	1110020G09Rik	2	0.32474	4.67502	2.76137	0.00736045	-2.44515	1.25244			234724
1447044_at	-	-	1	-0.21668	3.31772	-2.76089	0.00737024	-2.4462	-1.16206			20343
1425521_at	218693	Paip1	2	0.40438	6.87036	2.76041	0.00737988	-2.44723	1.32352			11428
1439784_at	78323	2310046O06Rik	2	0.24622	6.62644	2.7591	0.00740647	-2.45005	1.1861			52204
1442239_at	-	-	1	-0.20346	5.12253	-2.75849	0.00741891	-2.45138	-1.15146			15233
1432412_at	77363	9530004P13Rik	1	-0.24176	4.02553	-2.75848	0.0074193	-2.45142	-1.18243			56543
1442851_at	97649	C79818	1	-0.1919	4.28567	-2.75819	0.00742521	-2.45204	-1.14227			97880
1448010_at	78591	A430104N18Rik	1	-0.2242	4.40836	-2.75706	0.00744824	-2.45448	-1.16813			56380
1430271_x_at	75316	Taf1d	2	0.22216	6.59495	2.75701	0.00744924	-2.45459	1.16648			118454
1448202_x_at	66494	Prelid1	2	0.1853	10.4034	2.75669	0.0074559	-2.45529	1.13705			103806
1460650_at	11975	Atp6v0a1	1	-0.378	4.98588	-2.75621	0.00746568	-2.45632	-1.29954			54604
1417938_at	19362	Rad51ap1	2	0.47322	5.95802	2.75584	0.00747333	-2.45712	1.3882			212307
1444175_at	-	-	2	0.412	3.80449	2.75558	0.0074787	-2.45769	1.33053			19877
1430539_at	67622	Mxra7	2	0.2532	5.03333	2.7553	0.00748445	-2.45829	1.19185			17143
1459584_at	66700	Vps24	2	0.17998	3.52595	2.75527	0.00748502	-2.45835	1.13287			17755
1430347_at	75129	4930524J08Rik	1	-0.18826	7.1398	-2.75506	0.00748937	-2.45881	-1.13939			105689
1455814_x_at	68278	Ddx39	2	0.22616	8.82845	2.75461	0.00749869	-2.45979	1.16972			72421
1445087_at	-	-	1	-0.1591	3.74407	-2.75221	0.00754829	-2.46497	-1.11659			78279
1448358_s_at	68011	Snrpg	2	0.16108	10.9435	2.75102	0.00757287	-2.46753	1.11812			22286
1436370_at	14917	Gucy2c	1	-0.15586	3.56158	-2.75017	0.00759067	-2.46938	-1.11409			68117
1450668_s_at	15528	Hspe1	2	0.19478	10.5511	2.74858	0.00762389	-2.47281	1.14455			170791
1451237_s_at	67010	Rbm7	2	0.29604	9.77824	2.74843	0.00762708	-2.47314	1.22777			81000
1444380_at	98445	AI844869	1	-0.22352	3.6725	-2.7483	0.00762973	-2.47341	-1.16758			57813
1442327_at	78008	4930482J15Rik	1	-0.18032	3.32741	-2.74824	0.00763101	-2.47355	-1.13314			19277
1420723_at	26464	Vnn3	1	-0.2111	4.8935	-2.74803	0.00763539	-2.474	-1.15757			22235
1449294_at	66407	Mrps15	2	0.27504	9.11559	2.74763	0.00764374	-2.47486	1.21003			234686
1435181_at	231506	Lin54	2	0.35732	7.53982	2.7469	0.00765908	-2.47643	1.28104			16790
1438164_x_at	14252	Flot2	2	0.30546	9.79116	2.74674	0.00766236	-2.47677	1.23581			20379
1457097_at	54353	Skap2	1	-0.23822	5.79543	-2.74628	0.00767219	-2.47778	-1.17954			20290
1428409_at	72117	Nat13	2	0.24336	10.1301	2.74422	0.00771559	-2.48221	1.18375			170935
1457439_at	-	-	1	-0.1634	3.30511	-2.74411	0.00771789	-2.48245	-1.11992			68709
1448231_at	14229	Fkbp5	1	-0.23066	5.26286	-2.74405	0.00771923	-2.48258	-1.17337			75178
1428822_a_at	69226	Snx24	2	0.28138	8.99024	2.7439	0.00772248	-2.48291	1.21536			12365
1427329_a_at	16019	Igh-6	1	-0.22996	3.6775	-2.74268	0.00774824	-2.48553	-1.1728			19309
1454753_at	108657	Rnpepl1	2	0.23796	7.42705	2.74205	0.00776156	-2.48688	1.17932			75764
1421263_at	14396	Gabra3	1	-0.35702	4.48989	-2.74188	0.00776523	-2.48725	-1.28078			70118
1451400_at	237221	Gemin8	2	0.2851	6.49696	2.74173	0.00776845	-2.48758	1.21849			68133
1423531_a_at	15382	Hnrnpa1	2	0.24072	9.64264	2.7415	0.00777342	-2.48808	1.18158			71243
1456455_at	21761	Morf4l1	2	0.13142	3.18329	2.73948	0.00781645	-2.49242	1.09537			93871
1421803_at	57426	Apbh	1	-0.18562	3.77828	-2.73885	0.00782998	-2.49378	-1.13731			19123
1419801_x_at	-	-	1	-0.15878	3.08823	-2.73794	0.00784952	-2.49574	-1.11634			103583
1426483_at	72981	Prkrir	2	0.22928	9.05185	2.73751	0.0078589	-2.49668	1.17225			67131
1452213_at	21763	Tex2	1	-0.32536	8.43719	-2.73727	0.00786405	-2.49719	-1.25298			210544
1458914_at	57837	Eral1	1	-0.22506	3.5017	-2.7371	0.00786771	-2.49756	-1.16883			12653
1439783_at	77422	C330018D20Rik	2	0.34556	6.34225	2.7359	0.00789347	-2.50013	1.27064			77547
1421239_at	16195	Il6st	1	-0.24862	5.04696	-2.73575	0.00789688	-2.50047	-1.18807			108755
1458650_at	-	-	1	-0.1937	4.37061	-2.7348	0.00791727	-2.50249	-1.14369			224938
1454060_a_at	18176	Nras	2	0.26064	9.6237	2.73455	0.00792274	-2.50303	1.19801			68652
1427387_a_at	192897	Itgb4	1	-0.21192	4.32983	-2.73198	0.00797863	-2.50856	-1.15823			18578
1450158_at	19700	Rem1	1	-0.23168	4.26565	-2.7312	0.00799576	-2.51024	-1.1742			105372
1442645_at	320707	Atp2b3	1	-0.32842	6.17926	-2.73106	0.00799881	-2.51054	-1.25564			110196
1447854_s_at	319190	Hist2h2be	2	0.4035	6.91907	2.73024	0.00801666	-2.51229	1.32271			74213
1446046_at	-	-	1	-0.33948	4.30659	-2.72945	0.008034	-2.51399	-1.2653			15508
1430512_a_at	50540	Igbp1b	1	-0.26518	4.0674	-2.72936	0.00803598	-2.51418	-1.20179			231086
1429320_at	70925	Cdkn2aip	2	0.38078	6.31179	2.72913	0.0080411	-2.51468	1.30205			210530
1425341_at	16527	Kcnk3	1	-0.2948	5.7101	-2.72882	0.00804783	-2.51534	-1.22671			78655
1441300_at	382571	Kcnf1	1	-0.24232	4.57583	-2.72556	0.00811998	-2.52235	-1.18289			20192
1450912_at	12482	Ms4a1	2	0.12142	3.32335	2.72536	0.00812425	-2.52276	1.08781			74849
1417683_at	66593	Diablo	2	0.18548	8.60872	2.72341	0.00816757	-2.52694	1.1372			241520
1435103_x_at	23874	Farsb	2	0.232	10.2879	2.72281	0.00818105	-2.52824	1.17446			20521
1446145_at	230861	Eif4g3	1	-0.19352	6.42568	-2.72274	0.00818271	-2.5284	-1.14355			68114
1443587_at	218343	Ttc37	1	-0.32614	4.09861	-2.72273	0.00818292	-2.52842	-1.25365			69638
1436626_at	68498	Tspan11	1	-0.17796	3.53944	-2.72208	0.00819727	-2.52979	-1.13128			668171
1447664_x_at	212439	AA986860	1	-0.17196	5.30393	-2.72099	0.00822187	-2.53214	-1.12659			14924
1418817_at	67064	Chmp1b	2	0.42574	7.43047	2.72046	0.0082336	-2.53326	1.34326			17285
1442771_at	-	-	1	-0.17778	3.90189	-2.71893	0.008268	-2.53654	-1.13114			239555
1437051_at	13368	Dffb	2	0.25838	6.43382	2.71891	0.00826857	-2.53659	1.19613			110593
1458311_at	72344	Usp36	1	-0.29074	5.7237	-2.7189	0.00826883	-2.53662	-1.22327			14764
1433163_at	76141	6230414M07Rik	1	-0.20192	5.63133	-2.71806	0.00828782	-2.53842	-1.15023			106484
1434454_at	11515	Adcy9	1	-0.39498	6.77676	-2.71754	0.00829949	-2.53952	-1.31492			69716
1447126_at	-	-	1	-0.21984	5.30559	-2.71735	0.00830379	-2.53993	-1.1646			16319
1454689_at	51796	Srrm1	2	0.16418	9.2094	2.71647	0.00832366	-2.5418	1.12053			52249
1445197_x_at	97533	C79595	1	-0.143	3.30849	-2.71613	0.00833142	-2.54254	-1.1042			60597
1460451_at	69671	Tmem52	1	-0.19976	4.64301	-2.71588	0.00833723	-2.54308	-1.14851			170574
1453194_at	74666	4930432K21Rik	1	-0.22716	4.15196	-2.7158	0.00833893	-2.54324	-1.17053			66603
1435846_x_at	-	-	2	0.4958	6.93172	2.71546	0.00834673	-2.54398	1.4101			16841
1454830_at	14119	Fbn2	2	0.43132	6.05404	2.71541	0.00834774	-2.54407	1.34847			110695
1442132_at	-	-	1	-0.18834	6.53593	-2.71519	0.00835287	-2.54455	-1.13945			72543
1442324_at	-	-	1	-0.5002	5.11933	-2.71505	0.00835589	-2.54484	-1.41441			12445
1443681_at	237730	Fbll1	1	-0.162	6.80679	-2.71445	0.00836978	-2.54614	-1.11884			66615
1418783_at	56843	Trpm5	1	-0.20302	4.65313	-2.71416	0.00837626	-2.54675	-1.15111			57756
1456898_at	-	-	2	0.37936	8.27276	2.71297	0.00840344	-2.54929	1.30076			66262
1416316_at	26458	Slc27a2	1	-0.27566	3.55465	-2.71256	0.00841279	-2.55016	-1.21055			215280
1460348_at	71890	Mad2l2	2	0.3611	7.37764	2.71196	0.00842663	-2.55146	1.2844			56449
1418795_at	110911	Cds2	1	-0.24362	5.88809	-2.71113	0.00844567	-2.55323	-1.18396			56546
1441260_a_at	244216	Zfp771	1	-0.30514	4.48563	-2.70986	0.00847494	-2.55594	-1.23554			20901
1446287_at	71003	4931440B09Rik	1	-0.1721	4.25423	-2.70912	0.0084919	-2.55751	-1.1267			99010
1418836_at	67375	Qprt	1	-0.22204	4.84016	-2.70898	0.00849533	-2.55783	-1.16638			269275
1435919_at	11928	Atp1a1	1	-0.24272	4.48907	-2.70884	0.00849847	-2.55812	-1.18322			71492
1449504_at	16646	Kpna1	1	-0.55068	5.2638	-2.70821	0.00851307	-2.55946	-1.46478			12048
1447625_at	13559	E2f5	1	-0.25044	7.19128	-2.70773	0.00852422	-2.56049	-1.18957			67295
1458451_at	13445	Cdk2ap1	1	-0.2185	5.11456	-2.70713	0.00853801	-2.56176	-1.16352			22072
1439119_a_at	218236	Fam120a	1	-0.24232	4.42856	-2.70585	0.00856791	-2.5645	-1.18289			116748
1416473_a_at	56741	Igdcc4	2	0.52486	9.77706	2.70579	0.00856926	-2.56463	1.43879			229709
1432109_at	75892	4930578I07Rik	1	-0.21036	4.0515	-2.70578	0.00856943	-2.56464	-1.15698			76425
1456333_a_at	11856	Arhgap6	1	-0.23108	3.6653	-2.70512	0.00858493	-2.56606	-1.17371			227723
1434899_s_at	233833	Tnrc6a	2	0.19842	9.04787	2.7047	0.00859457	-2.56694	1.14744			58202
1445358_at	21951	Tnks	1	-0.24898	3.97175	-2.70451	0.00859918	-2.56736	-1.18837			101502
1426384_a_at	22627	Ywhae	2	0.2318	10.4006	2.70424	0.00860547	-2.56793	1.1743			107868
1432183_at	77462	Tmem116	1	-0.22866	6.15855	-2.70415	0.00860746	-2.56812	-1.17175			66069
1427958_at	213012	Abhd10	2	0.2472	7.32753	2.70369	0.0086182	-2.56909	1.1869			29812
1416185_a_at	11532	Adh5	2	0.21882	10.8622	2.70265	0.00864257	-2.57131	1.16378			22294
1420878_a_at	54401	Ywhab	1	-0.40558	9.53683	-2.70251	0.00864604	-2.57162	-1.32462			18706
1456865_x_at	59014	Rrs1	2	0.3178	9.27412	2.70099	0.0086818	-2.57486	1.24643			434197
1435994_at	16510	Kcnh1	1	-0.411	6.59336	-2.7006	0.008691	-2.57569	-1.32961			66302
1435546_a_at	69053	1810013L24Rik	2	0.26386	8.32357	2.70027	0.00869876	-2.57639	1.20069			19826
1447790_at	-	-	1	-0.24702	3.92496	-2.69994	0.00870648	-2.57709	-1.18675			78095
1455901_at	212862	Chpt1	2	0.50446	6.46223	2.6996	0.00871455	-2.57781	1.41859			76094
1444225_at	73094	Sgip1	1	-0.18854	3.35512	-2.69942	0.00871879	-2.5782	-1.13961			100126795
1457401_at	237806	Dnahc9	2	0.37056	6.62928	2.69929	0.00872176	-2.57846	1.29285			79196
1459907_a_at	234135	Whsc1l1	1	-0.36862	5.77327	-2.69882	0.00873293	-2.57947	-1.29112			18993
1431860_at	245855	BC026513	1	-0.28258	4.89675	-2.69877	0.0087342	-2.57958	-1.21637			19110
1454173_at	328381	Sh2d4b	1	-0.22812	3.5299	-2.69848	0.00874113	-2.5802	-1.17131			227644
1451824_at	12231	Btn1a1	1	-0.16082	3.24811	-2.69807	0.00875075	-2.58106	-1.11792			216795
1438052_at	320791	A130071D04Rik	2	0.18134	3.38094	2.69755	0.00876305	-2.58217	1.13394			69398
1417615_a_at	67025	Rpl11	2	0.12932	12.0236	2.69754	0.00876344	-2.5822	1.09378			30785
1422858_at	56404	Trip4	2	0.22278	8.70563	2.69705	0.00877515	-2.58325	1.16698			77378
1423034_at	52700	Txndc17	2	0.25688	8.4499	2.69672	0.00878286	-2.58394	1.19489			56275
1426468_at	74098	0610037L13Rik	2	0.20176	8.19551	2.69642	0.0087901	-2.58458	1.1501			12978
1447332_at	-	-	1	-0.17728	3.53003	-2.6958	0.00880476	-2.58589	-1.13075			13486
1426334_a_at	12125	Bcl2l11	1	-0.2358	3.84032	-2.69549	0.00881233	-2.58656	-1.17756			109331
1430525_at	69517	2310001K24Rik	1	-0.18068	5.06881	-2.69499	0.00882431	-2.58763	-1.13342			18760
1423262_a_at	15078	H3f3a	2	0.18098	11.4233	2.69495	0.00882523	-2.58771	1.13365			68744
1438610_a_at	12972	Cryz	2	0.46308	8.69252	2.69488	0.00882677	-2.58785	1.37848			69036
1455347_at	269400	Rtel1	1	-0.1809	5.85387	-2.69467	0.00883186	-2.5883	-1.13359			104943
1437715_x_at	11792	Apex1	2	0.19542	10.0787	2.69415	0.00884433	-2.58941	1.14506			75831
1443336_at	-	-	1	-0.26528	3.93554	-2.69372	0.0088546	-2.59032	-1.20187			22763
1420840_at	83435	Plekha3	2	0.24922	8.31309	2.69306	0.00887043	-2.59172	1.18856			16649
1451384_at	77035	Jmjd5	1	-0.24562	5.23935	-2.69266	0.00888008	-2.59257	-1.1856			74204
1429083_at	77559	Agl	2	0.24148	6.95186	2.69214	0.0088927	-2.59368	1.1822			16201
1437763_at	233805	Dcun1d3	2	0.28028	6.75652	2.69194	0.00889752	-2.59411	1.21443			14346
1456938_at	20587	Smarcb1	1	-0.18992	4.01321	-2.69173	0.00890259	-2.59455	-1.1407			18391
1422105_at	12501	Cd3e	1	-0.21734	5.63566	-2.69162	0.00890525	-2.59479	-1.16259			380921
1434529_x_at	231600	Chfr	2	0.26184	9.15693	2.69125	0.00891405	-2.59556	1.19901			208691
1435057_x_at	64424	Polr1e	2	0.28666	6.46058	2.69124	0.00891422	-2.59558	1.21981			67540
1416015_s_at	24015	Abce1	2	0.201	9.66913	2.69078	0.00892552	-2.59657	1.14949			238831
1440261_at	108011	Ap4e1	2	0.243	7.7647	2.6903	0.00893697	-2.59758	1.18345			66457
1458820_at	434377	Zfp560	2	0.4472	5.1797	2.68985	0.00894797	-2.59854	1.36339			70310
1448689_at	66922	Rras2	2	0.3399	9.48035	2.6897	0.0089515	-2.59885	1.26567			217369
1425368_a_at	18222	Numb	1	-0.22106	3.9662	-2.68865	0.00897716	-2.60109	-1.16559			16572
1434180_at	218952	Fermt2	2	0.37168	9.98403	2.68863	0.00897759	-2.60113	1.29386			13983
1431216_s_at	72685	Dnajc6	1	-0.63042	7.13621	-2.68801	0.00899275	-2.60245	-1.54802			73473
1433533_x_at	19082	Prkag1	2	0.30538	5.41592	2.688	0.00899295	-2.60247	1.23574			19299
1428972_at	66061	Tctex1d2	2	0.23244	7.2394	2.68789	0.00899548	-2.60269	1.17482			59057
1433098_at	70890	4921524M04Rik	1	-0.16754	3.45091	-2.68755	0.00900391	-2.60342	-1.12314			210009
1434161_at	217708	Lin52	2	0.32978	8.26129	2.6875	0.00900503	-2.60352	1.25682			53621
1451656_at	94040	Clmn	1	-0.15354	3.50185	-2.68748	0.00900552	-2.60356	-1.1123			69361
1430295_at	14674	Gna13	2	0.3088	6.87925	2.68736	0.00900843	-2.60382	1.23868			68514
1459254_at	108912	Cdca2	1	-0.29576	4.70538	-2.68622	0.00903627	-2.60624	-1.22753			19157
1447320_x_at	20018	Polr1d	2	0.25784	10.0995	2.68604	0.00904078	-2.60663	1.19569			20760
1423270_at	83814	Nedd4l	1	-0.36472	5.15663	-2.6859	0.00904408	-2.60691	-1.28763			71389
1444254_at	217169	Tns4	1	-0.17736	3.82308	-2.68581	0.00904637	-2.60711	-1.13081			70377
1458372_at	217356	Tmc8	1	-0.2004	6.89418	-2.68491	0.00906843	-2.60902	-1.14902			20273
1425171_at	212541	Rho	1	-0.16392	4.42736	-2.68463	0.00907514	-2.6096	-1.12033			70488
1443277_at	83398	Ndst3	1	-0.17866	3.65846	-2.68449	0.00907871	-2.60991	-1.13183			99499
1425653_at	223922	Atf7	1	-0.20824	4.23489	-2.68394	0.00909224	-2.61108	-1.15528			68466
1415926_at	18226	Nup62	2	0.25272	7.87364	2.68351	0.00910287	-2.61199	1.19145			52653
1422086_at	83993	Tbx19	1	-0.20258	4.39782	-2.68296	0.00911624	-2.61314	-1.15075			216551
1459233_at	76707	Clasp1	1	-0.2523	5.3617	-2.68279	0.00912058	-2.61351	-1.1911			52480
1441420_at	93842	Igsf9	1	-0.29464	4.36484	-2.68216	0.00913609	-2.61485	-1.22658			57773
1457130_at	72883	2900035I09Rik	1	-0.20358	3.846	-2.68143	0.00915409	-2.61639	-1.15155			14450
1447229_x_at	77038	Arfgap2	1	-0.18494	6.86936	-2.68124	0.00915875	-2.61679	-1.13677			101359
1447723_at	-	-	1	-0.92212	7.39869	-2.68088	0.00916781	-2.61756	-1.8949			54216
1450114_at	16706	Ksr1	1	-0.19334	5.50216	-2.68014	0.00918605	-2.61912	-1.14341			114564
1456577_x_at	69617	Pitrm1	2	0.30782	5.5189	2.67983	0.00919382	-2.61978	1.23784			29809
1431584_at	68692	1110028F18Rik	1	-0.23358	5.3733	-2.67969	0.00919717	-2.62007	-1.17575			12338
1444053_at	381760	Ssbp1	1	-0.22408	4.21484	-2.67939	0.0092048	-2.62072	-1.16803			101735
1424139_at	109905	Rap1a	2	0.25082	10.4118	2.67927	0.00920765	-2.62096	1.18988			72133
1425103_at	70008	Ace2	2	0.32646	5.07245	2.67914	0.00921087	-2.62123	1.25393			12042
1456378_s_at	72194	Fbxl20	2	0.30238	8.5512	2.67888	0.00921742	-2.62179	1.23318			67101
1428067_at	70784	Rasl12	1	-0.22192	4.46589	-2.67882	0.00921894	-2.62192	-1.16628			77481
1434393_at	17847	Usp34	1	-0.49114	8.73612	-2.67878	0.00921997	-2.62201	-1.40556			241308
1438306_at	71816	Rnf180	2	0.46682	8.6842	2.67827	0.00923272	-2.62309	1.38206			68001
1425048_a_at	15289	Hmgb1	2	0.21416	11.6109	2.67815	0.00923563	-2.62334	1.16003			67525
1444148_at	497253	LOC497253	1	-0.21146	4.0215	-2.67762	0.00924875	-2.62445	-1.15786			97600
1457840_at	243743	Plxna4	1	-0.38372	6.40126	-2.67696	0.00926533	-2.62585	-1.3047			13646
1416727_a_at	109672	Cyb5	2	0.33042	10.3599	2.67644	0.0092783	-2.62695	1.25738			77832
1451557_at	234724	Tat	1	-0.19934	6.18083	-2.67641	0.00927902	-2.62701	-1.14817			14012
1419481_at	20343	Sell	1	-0.19366	4.722	-2.67636	0.00928035	-2.62712	-1.14366			19777
1458625_at	-	-	1	-0.29632	7.04894	-2.67593	0.00929109	-2.62803	-1.22801			217716
1433658_x_at	59092	Pcbp4	2	0.24756	9.6801	2.67504	0.00931344	-2.62991	1.1872			71602
1456728_x_at	11428	Aco1	2	0.2421	9.88434	2.67485	0.00931818	-2.63031	1.18271			381148
1457890_at	52204	D6Ertd234e	1	-0.2043	4.4776	-2.6747	0.00932197	-2.63062	-1.15213			19248
1452986_at	15233	Hgd	1	-0.17938	4.03022	-2.67431	0.00933189	-2.63146	-1.1324			268527
1426070_a_at	56543	Kcnd3	1	-0.24514	4.86261	-2.67393	0.00934128	-2.63224	-1.18521			66864
1441345_at	97880	C80143	1	-0.2832	5.21811	-2.673	0.00936495	-2.63423	-1.21689			108995
1423526_at	56380	Arid3b	1	-0.25504	4.16151	-2.67299	0.00936522	-2.63425	-1.19337			70426
1424972_at	-	-	1	-0.17094	4.63296	-2.67269	0.00937261	-2.63487	-1.12579			76857
1437785_at	101401	Adamts9	2	0.40094	6.64389	2.67246	0.0093784	-2.63535	1.32037			18811
1455989_at	118454	Gjc2	1	-0.16734	3.75356	-2.67215	0.00938634	-2.63601	-1.12299			52208
1445045_at	103806	Maml1	1	-0.15474	3.26439	-2.67168	0.00939834	-2.63701	-1.11322			12371
1419048_at	54604	Pcnx	1	-0.29844	7.12255	-2.67112	0.00941244	-2.63819	-1.22981			387524
1442553_at	212307	Mapre2	1	-0.48234	4.72822	-2.67105	0.00941427	-2.63834	-1.39701			231147
1450994_at	19877	Rock1	2	0.29712	9.14343	2.67093	0.00941717	-2.63858	1.22869			14599
1422423_at	17143	Magea7	1	-0.1802	5.09264	-2.67079	0.00942075	-2.63888	-1.13304			13122
1421851_at	17755	Mtap1b	1	-0.68456	9.43421	-2.66968	0.009449	-2.64122	-1.60721			15191
1458870_x_at	105689	Mycbp2	1	-0.64284	6.04488	-2.6695	0.00945355	-2.6416	-1.5614			56541
1423672_at	72421	Ttc30b	2	0.44926	8.22686	2.66935	0.00945745	-2.64192	1.36534			81877
1454418_at	78279	5330421C15Rik	1	-0.31052	4.92281	-2.66816	0.00948785	-2.64444	-1.24015			226139
1416899_at	22286	Utf1	1	-0.2024	5.88313	-2.66797	0.00949269	-2.64484	-1.15061			73160
1446580_at	68117	Apool	2	0.29554	5.0289	2.66794	0.00949349	-2.6449	1.22734			54367
1426671_a_at	170791	Rbm39	2	0.17786	10.156	2.6678	0.00949702	-2.64519	1.1312			15526
1423485_at	81000	Rad54l2	1	-0.20312	6.38405	-2.66742	0.00950674	-2.64599	-1.15119			15364
1426100_a_at	57813	Tk2	2	0.31028	7.6736	2.66731	0.00950956	-2.64623	1.23995			192654
1425863_a_at	19277	Ptpro	1	-0.56082	7.73023	-2.66729	0.00951018	-2.64628	-1.47511			74361
1416308_at	22235	Ugdh	2	0.45226	8.93348	2.66712	0.00951436	-2.64662	1.36818			66083
1435557_at	234686	Fhod1	2	0.28102	4.2103	2.66613	0.00953982	-2.64871	1.21505			68625
1421424_a_at	16790	Anpep	1	-0.23336	4.43978	-2.666	0.00954315	-2.64899	-1.17557			73181
1451031_at	20379	Sfrp4	1	-0.22804	6.37378	-2.66598	0.00954365	-2.64903	-1.17124			109791
1421688_a_at	20290	Ccl1	1	-0.19992	3.96621	-2.66542	0.00955823	-2.65022	-1.14863			20732
1450310_at	170935	Grid2ip	1	-0.18248	5.03925	-2.66535	0.00955984	-2.65035	-1.13483			72114
1429553_at	68709	Cilp2	1	-0.23254	5.54563	-2.66361	0.00960483	-2.65403	-1.1749			212153
1431648_at	75178	4930528F23Rik	1	-0.1377	3.10294	-2.66359	0.00960525	-2.65406	-1.10015			70382
1443025_at	-	-	1	-0.3826	5.08905	-2.66335	0.00961151	-2.65457	-1.30369			69639
1443787_x_at	12365	Casp14	1	-0.23928	6.92411	-2.66156	0.00965801	-2.65835	-1.1804			79464
1448602_at	19309	Pygm	1	-0.15732	4.11219	-2.66113	0.0096692	-2.65926	-1.11521			105504
1457577_at	-	-	1	-0.52602	4.68351	-2.65949	0.00971172	-2.66269	-1.43995			223774
1454082_a_at	75764	Giyd2	1	-0.25662	4.48296	-2.65938	0.00971463	-2.66293	-1.19468			56185
1416151_at	20383	Sfrs3	2	0.39106	9.20131	2.65909	0.00972222	-2.66354	1.31136			330010
1415925_a_at	18226	Nup62	2	0.21142	7.89237	2.65882	0.00972921	-2.6641	1.15783			170938
1431144_at	70118	Srrd	1	-0.15858	4.49881	-2.65857	0.00973596	-2.66464	-1.11619			331374
1432164_a_at	68133	Gcsh	2	0.3053	10.2688	2.65838	0.0097409	-2.66504	1.23568			19272
1456672_at	-	-	1	-0.19042	5.79426	-2.65798	0.0097513	-2.66587	-1.1411			207686
1432389_at	71243	4933438A12Rik	1	-0.19446	4.01152	-2.65786	0.00975455	-2.66613	-1.1443			77406
1452322_a_at	93871	Brwd1	1	-0.34692	7.12486	-2.65691	0.0097795	-2.66813	-1.27184			78177
1418845_at	19123	Proc	1	-0.16942	3.81375	-2.65657	0.00978845	-2.66885	-1.12461			71101
1437468_x_at	103583	Fbxw11	2	0.18478	11.941	2.65626	0.00979641	-2.66948	1.13664			94109
1423982_at	14105	Fusip1	2	0.29774	9.6139	2.65603	0.00980255	-2.66998	1.22922			67263
1438376_s_at	19720	Trim27	2	0.25158	9.20176	2.65601	0.00980301	-2.67001	1.19051			93742
1428271_at	67131	Acbd4	1	-0.2249	5.88929	-2.65588	0.00980647	-2.67029	-1.1687			16653
1458158_at	210544	Wdr67	1	-0.2177	4.78717	-2.65549	0.00981686	-2.67112	-1.16288			13479
1415885_at	12653	Chgb	1	-0.5047	11.0808	-2.65457	0.0098411	-2.67305	-1.41883			20817
1460492_at	77547	8030498B09Rik	1	-0.19538	3.53269	-2.6545	0.00984301	-2.6732	-1.14503			58175
1427934_at	108755	Lyrm2	2	0.23634	8.13152	2.65405	0.00985468	-2.67412	1.178			12648
1424442_a_at	224938	Pja2	1	-0.22674	11.0022	-2.65345	0.00987077	-2.6754	-1.17019			26931
1445769_at	-	-	1	-0.13788	3.27742	-2.65312	0.00987942	-2.67609	-1.10029			73043
1423462_at	68652	Map3k7ip2	2	0.21896	9.74297	2.65295	0.00988401	-2.67645	1.16389			94246
1447718_at	18578	Pde4b	1	-0.16658	3.09479	-2.65255	0.00989444	-2.67728	-1.12239			100039111
1454846_at	105372	Utp15	2	0.30136	7.89314	2.65216	0.00990481	-2.67809	1.23231			270893
1438150_at	110196	Fdps	1	-0.139	2.94633	-2.65211	0.00990625	-2.67821	-1.10114			100163
1426419_at	74213	Rbm26	2	0.24378	8.5782	2.65152	0.00992188	-2.67944	1.18409			68050
1427854_x_at	15508	Hsp25-ps1	1	-0.1567	3.97466	-2.65108	0.00993368	-2.68037	-1.11473			209743
1437172_x_at	231086	Hadhb	2	0.39354	7.90513	2.64991	0.0099648	-2.68282	1.31361			23887
1436178_at	210530	Leprel1	2	0.83	6.09318	2.64988	0.00996578	-2.68289	1.77769			75826
1452052_s_at	78655	Eif3j	2	0.22872	9.8551	2.64747	0.0100302	-2.68793	1.17179			654796
1446187_at	-	-	1	-0.18548	4.11743	-2.64689	0.0100458	-2.68915	-1.1372			22067
1452533_at	20192	Ryr3	1	-0.46528	6.77883	-2.64647	0.0100573	-2.69004	-1.38059			19697
1430743_at	74849	4930412F12Rik	1	-0.2164	4.27279	-2.64635	0.0100604	-2.69028	-1.16183			19883
1436350_at	241520	Fam171b	1	-0.2907	10.2206	-2.64608	0.0100677	-2.69085	-1.22323			240590
1422898_s_at	20521	Slc22a12	1	-0.18168	6.00793	-2.64588	0.0100731	-2.69127	-1.1342			70487
1416536_at	68114	Mum1	2	0.2916	7.34534	2.64555	0.0100821	-2.69197	1.224			329003
1445607_at	-	-	1	-0.18898	4.97521	-2.64505	0.0100955	-2.693	-1.13996			14260
1452893_s_at	69638	Enho	2	0.36514	7.97458	2.64505	0.0100956	-2.69302	1.28801			17086
1439077_at	668171	Zxda	2	0.24458	3.26418	2.64493	0.0100988	-2.69326	1.18475			214742
1441537_at	-	-	1	-0.1879	4.25768	-2.64435	0.0101144	-2.69447	-1.1391			106248
1440871_at	14924	Magi1	1	-0.3178	4.92325	-2.64434	0.0101147	-2.69449	-1.24643			58887
1417595_at	17285	Meox1	1	-0.22884	5.5678	-2.64329	0.0101434	-2.69671	-1.17189			97202
1459052_at	53417	Hif3a	1	-0.1879	4.04923	-2.64294	0.0101528	-2.69743	-1.1391			52440
1434712_at	239555	Smcr7l	2	0.16658	8.05063	2.64283	0.0101559	-2.69767	1.12239			16478
1440773_at	-	-	2	0.26416	5.7122	2.64249	0.0101651	-2.69838	1.20094			338366
1429251_at	110593	Prdm2	2	0.4176	7.01276	2.64212	0.010175	-2.69914	1.3357			74756
1422275_at	14764	Gpr44	1	-0.20044	4.64395	-2.64164	0.0101881	-2.70014	-1.14905			26403
1445899_at	106484	AA409289	1	-0.28126	4.80542	-2.64133	0.0101967	-2.7008	-1.21526			74385
1457986_at	-	-	1	-0.16502	4.88302	-2.6412	0.0102002	-2.70107	-1.12118			268752
1429295_s_at	69716	Trip13	2	0.56354	6.56145	2.64026	0.010226	-2.70305	1.47789			242557
1428739_at	69638	Enho	2	0.31202	8.5821	2.64024	0.0102263	-2.70308	1.24144			14081
1441314_at	16319	Incenp	1	-0.20924	3.75742	-2.64001	0.0102328	-2.70357	-1.15608			72431
1456703_at	52249	D5Ertd301e	1	-0.20394	4.19866	-2.63947	0.0102476	-2.7047	-1.15184			353504
1418785_at	60597	Mapk8ip2	1	-0.25892	8.46648	-2.63932	0.0102517	-2.70502	-1.19658			19285
1418425_at	170574	Sp7	1	-0.20098	6.42172	-2.6388	0.0102659	-2.70609	-1.14948			16564
1458627_at	66603	Sip1	2	0.32756	4.72638	2.63838	0.0102775	-2.70698	1.25489			68767
1449492_a_at	16841	Lect2	1	-0.19984	3.82054	-2.63831	0.0102793	-2.70712	-1.14857			67443
1432219_at	74035	Nol9	2	0.21978	5.0693	2.63789	0.010291	-2.708	1.16456			11497
1448137_at	110695	Aldh7a1	1	-0.24388	4.33763	-2.63773	0.0102954	-2.70834	-1.18417			78288
1428122_s_at	72543	Fam125b	2	0.25836	9.55968	2.6377	0.0102962	-2.7084	1.19612			74486
1438805_at	12445	Ccnd3	1	-0.17262	3.97127	-2.63765	0.0102975	-2.70849	-1.1271			19296
1424102_at	66615	Atg4b	1	-0.15516	7.06316	-2.63736	0.0103056	-2.70911	-1.11355			240186
1432749_at	-	-	1	-0.1888	5.37418	-2.63706	0.0103137	-2.70972	-1.13982			213948
1449332_at	57756	Fhl5	1	-0.16484	3.64129	-2.63697	0.0103163	-2.70992	-1.12104			23912
1431134_at	66262	Ing5	1	-0.20546	3.6079	-2.63555	0.0103555	-2.71288	-1.15305			245468
1436953_at	215280	Wipf1	2	0.33426	6.4196	2.63555	0.0103555	-2.71288	1.26073			432611
1435800_a_at	56449	Csda	2	0.28856	9.66963	2.63464	0.0103806	-2.71478	1.22142			63958
1452813_a_at	382030	Tmem188	2	0.17474	9.72347	2.6345	0.0103846	-2.71508	1.12876			21371
1455784_at	56546	Sec1	1	-0.20356	3.59489	-2.63447	0.0103854	-2.71514	-1.15154			16615
1419912_s_at	20901	Strap	2	0.29992	9.45417	2.63374	0.0104058	-2.71667	1.23108			73279
1440207_at	99010	Lpcat4	1	-0.29148	6.81175	-2.63351	0.0104122	-2.71716	-1.2239			76873
1428032_at	269275	Acvr1c	1	-0.22464	5.37334	-2.63269	0.0104349	-2.71885	-1.16849			20742
1422830_s_at	13491	Drd4	1	-0.17154	3.97464	-2.63232	0.0104453	-2.71963	-1.12626			72692
1430941_at	71492	Bbs7	1	-0.1982	4.08928	-2.63223	0.0104477	-2.71981	-1.14727			75964
1443737_at	-	-	1	-0.22088	6.47254	-2.63202	0.0104537	-2.72026	-1.16544			213109
1420887_a_at	12048	Bcl2l1	1	-0.21494	5.62151	-2.63201	0.0104538	-2.72027	-1.16066			20744
1449494_at	67295	Rab3c	1	-0.4034	9.38388	-2.63124	0.0104753	-2.72188	-1.32262			12331
1417682_a_at	22072	Prss2	1	-0.2613	5.60647	-2.63121	0.0104763	-2.72195	-1.19856			11496
1417515_at	116748	Lsm10	2	0.25882	7.43954	2.63058	0.0104939	-2.72326	1.1965			12154
1426830_a_at	229709	Ahcyl1	2	0.14656	10.7049	2.63033	0.0105008	-2.72378	1.10693			14679
1428824_at	76425	2310003C23Rik	2	0.20058	8.17779	2.62943	0.0105262	-2.72566	1.14916			75847
1433625_at	227723	Bat2l	1	-0.37822	9.03145	-2.62935	0.0105284	-2.72582	-1.29974			70144
1421292_a_at	58202	Cobra1	2	0.14868	8.55935	2.62909	0.0105356	-2.72636	1.10855			633093
1416968_a_at	101502	Hsd3b7	2	0.3406	5.86797	2.62881	0.0105437	-2.72696	1.26628			12238
1456897_at	-	-	1	-0.28958	4.97123	-2.62851	0.0105521	-2.72758	-1.22228			70984
1440873_at	-	-	1	-0.1942	4.39925	-2.62826	0.010559	-2.72809	-1.14409			77569
1416483_at	22129	Ttc3	1	-0.19314	12.1312	-2.62743	0.0105824	-2.72982	-1.14325			212772
1452509_at	107868	Usp9y	1	-0.1712	3.68736	-2.62686	0.0105986	-2.73101	-1.12599			110809
1445931_at	-	-	1	-0.18418	4.09213	-2.62656	0.0106072	-2.73165	-1.13617			329650
1441942_x_at	66069	Snupn	2	0.29244	6.36958	2.62644	0.0106104	-2.73189	1.22471			21953
1430873_at	-	-	1	-0.1858	5.03245	-2.6262	0.0106174	-2.7324	-1.13745			12180
1417664_a_at	29812	Ndrg3	1	-0.43552	8.3753	-2.62615	0.0106188	-2.7325	-1.3524			108150
1418986_a_at	22294	Uxt	2	0.36168	6.21859	2.62563	0.0106335	-2.73358	1.28492			15159
1429435_x_at	18706	Pik3ca	2	0.3613	7.73276	2.62502	0.0106509	-2.73486	1.28458			12829
1440217_at	434197	Fam169b	1	-0.188	3.55911	-2.62413	0.0106759	-2.73669	-1.13918			71833
1457017_at	66302	Fam82b	2	0.26692	3.66323	2.62378	0.0106859	-2.73742	1.20324			67707
1437027_x_at	19826	Rnps1	2	0.26526	11.4045	2.62351	0.0106936	-2.73799	1.20185			69627
1442698_at	-	-	1	-0.16364	3.84501	-2.62344	0.0106956	-2.73813	-1.12011			99958
1445155_at	-	-	1	-0.16388	3.44325	-2.62323	0.0107016	-2.73857	-1.1203			231002
1454255_at	78095	5430434F05Rik	1	-0.2614	4.9394	-2.62299	0.0107085	-2.73907	-1.19864			791415
1452939_a_at	71795	Pitpnc1	2	0.29814	7.31475	2.62266	0.010718	-2.73976	1.22956			22256
1454482_at	76094	5830474E16Rik	1	-0.21224	4.04791	-2.6226	0.0107196	-2.73988	-1.15849			212281
1440507_at	100126795	LOC100126795	1	-0.17656	4.40161	-2.62235	0.0107267	-2.7404	-1.13019			109077
1425391_a_at	79196	Osbpl5	2	0.4093	7.5083	2.62234	0.0107272	-2.74044	1.32804			75739
1422331_at	18993	Pou3f3	1	-0.33206	5.19073	-2.62163	0.0107473	-2.7419	-1.25881			75006
1448572_at	19110	Prl4a1	1	-0.19458	3.91274	-2.62163	0.0107475	-2.74191	-1.14439			102093
1446601_at	-	-	1	-0.2208	3.57518	-2.62136	0.0107553	-2.74247	-1.16538			330962
1441795_at	227644	Snapc4	1	-0.21088	3.63124	-2.62125	0.0107583	-2.74269	-1.15739			74374
1425889_at	216795	Wnt9a	1	-0.17454	3.77338	-2.62119	0.01076	-2.74282	-1.1286			384281
1438142_s_at	69398	1700021K14Rik	1	-0.157	3.9812	-2.62098	0.0107659	-2.74325	-1.11497			22661
1435435_at	30785	Cttnbp2	2	0.39204	9.31157	2.61926	0.0108154	-2.74683	1.31225			75071
1431418_at	77378	C030026M15Rik	1	-0.3598	4.51705	-2.6188	0.0108287	-2.74779	-1.28325			69678
1458340_at	-	-	2	0.1441	3.14702	2.61828	0.0108438	-2.74888	1.10504			107371
1434127_a_at	15078	H3f3a	2	0.20794	12.5782	2.61701	0.0108804	-2.7515	1.15504			53382
1456566_x_at	56275	Rbm14	2	0.24046	8.43488	2.61611	0.0109066	-2.75339	1.18137			17259
1419873_s_at	12978	Csf1r	1	-0.22812	6.02833	-2.61589	0.0109128	-2.75382	-1.17131			233863
1416018_at	13486	Dr1	2	0.3834	8.87843	2.61527	0.010931	-2.75512	1.30441			78891
1449664_s_at	109331	Rnf20	2	0.17988	8.97597	2.61521	0.0109326	-2.75524	1.13279			72523
1447623_s_at	18760	Prkd1	2	0.57608	7.95296	2.61488	0.0109421	-2.75592	1.49079			52222
1440069_at	-	-	1	-0.40716	5.22726	-2.6145	0.0109533	-2.75672	-1.32607			76224
1447154_at	-	-	1	-0.27524	4.10933	-2.61432	0.0109586	-2.7571	-1.2102			399616
1453013_at	68744	Zfp740	2	0.20348	7.52078	2.6142	0.0109622	-2.75735	1.15147			12936
1434137_x_at	69036	Zg16	1	-0.25074	5.52048	-2.614	0.0109679	-2.75776	-1.18982			80879
1445678_at	-	-	2	0.22424	3.49963	2.61389	0.010971	-2.75798	1.16816			76758
1418879_at	104943	Fam110c	1	-0.18556	4.92709	-2.61318	0.0109919	-2.75946	-1.13726			320646
1431950_at	75831	4930528G23Rik	1	-0.14378	3.70124	-2.61316	0.0109923	-2.75949	-1.1048			16185
1449552_at	22763	Zfr	1	-0.29046	6.53755	-2.61298	0.0109975	-2.75986	-1.22303			68364
1417974_at	16649	Kpna4	2	0.27248	9.69791	2.61226	0.0110188	-2.76137	1.20788			75541
1422759_a_at	74204	Xpo6	1	-0.16678	8.31909	-2.61197	0.0110272	-2.76197	-1.12255			75616
1436802_at	16201	Ilf3	2	0.35334	7.20419	2.61139	0.0110443	-2.76318	1.27751			69960
1431699_at	14346	Fut4-ps1	1	-0.20864	5.47232	-2.61122	0.0110493	-2.76353	-1.1556			18420
1440792_x_at	18391	Sigmar1	1	-0.2597	5.27675	-2.61121	0.0110496	-2.76355	-1.19723			71724
1457213_a_at	380921	Dgkh	1	-0.40414	6.49234	-2.61104	0.0110544	-2.76389	-1.3233			17692
1434593_at	208691	Eif5a2	2	0.3119	8.07005	2.61096	0.0110569	-2.76407	1.24134			76719
1432585_at	67540	4931428A05Rik	1	-0.23264	4.4994	-2.61089	0.0110588	-2.7642	-1.17498			14362
1456359_at	238831	Ppwd1	2	0.32258	6.04835	2.61075	0.011063	-2.7645	1.25056			20234
1452503_a_at	93871	Brwd1	1	-0.394	4.29902	-2.60964	0.0110958	-2.7668	-1.31403			111507
1441471_at	66457	2810002D19Rik	2	0.2894	4.86015	2.60918	0.0111091	-2.76774	1.22213			56426
1449020_at	70310	Plscr3	2	0.24974	7.47474	2.60912	0.0111109	-2.76787	1.18899			65020
1451863_at	217369	Uts2r	2	0.20082	4.3263	2.60899	0.011115	-2.76815	1.14935			224648
1450249_s_at	16572	Kif5a	1	-0.42166	6.54799	-2.60889	0.0111178	-2.76835	-1.33947			67324
1426103_a_at	13983	Esr2	1	-0.20932	4.46002	-2.60858	0.0111269	-2.76899	-1.15614			52549
1454923_at	73473	Iws1	2	0.26564	8.51361	2.60855	0.011128	-2.76907	1.20217			170828
1416679_at	19299	Abcd3	2	0.19806	10.5655	2.60802	0.0111436	-2.77016	1.14715			211712
1426895_at	59057	Zfp191	2	0.26824	9.06446	2.60644	0.0111904	-2.77343	1.20434			17686
1452110_at	210009	Mtrr	2	0.25644	6.20828	2.60611	0.0112003	-2.77412	1.19453			114670
1436645_a_at	53621	Cnot4	2	0.1817	8.74497	2.60556	0.0112166	-2.77525	1.13422			21769
1422687_at	18176	Nras	2	0.25968	9.65951	2.60547	0.0112191	-2.77543	1.19721			242484
1456192_x_at	69361	Cypt3	1	-0.27704	4.79945	-2.60531	0.0112241	-2.77578	-1.21171			11932
1454808_at	68514	Efha1	2	0.20928	8.98643	2.60509	0.0112305	-2.77622	1.15611			67705
1447786_at	19157	Cyth1	2	0.16574	3.21011	2.60483	0.0112384	-2.77677	1.12174			13642
1432583_at	72941	2900042E19Rik	1	-0.66056	5.42432	-2.60478	0.0112397	-2.77686	-1.5807			68775
1449833_at	20760	Sprr2f	1	-0.12446	2.97378	-2.60439	0.0112515	-2.77768	-1.0901			224904
1427384_at	71389	Chd6	2	0.24082	8.69317	2.60424	0.011256	-2.77799	1.18166			67936
1453677_a_at	70377	Derl3	1	-0.22228	6.27419	-2.60368	0.0112725	-2.77913	-1.16658			545279
1451894_a_at	20273	Scn8a	1	-0.4435	6.61615	-2.60318	0.0112875	-2.78017	-1.3599			19679
1454379_at	70488	5730405O12Rik	1	-0.19746	4.07891	-2.60309	0.0112903	-2.78036	-1.14668			620253
1420163_at	99499	AA511261	1	-0.17866	3.42737	-2.60304	0.0112918	-2.78047	-1.13183			107753
1447218_at	68466	1110003F02Rik	1	-0.22568	5.50067	-2.60274	0.0113008	-2.78109	-1.16933			74255
1447310_at	235386	C630028N24Rik	1	-0.1625	5.47722	-2.60244	0.0113096	-2.78169	-1.11922			11793
1418566_s_at	52653	Nudcd2	2	0.36294	9.80112	2.60243	0.01131	-2.78172	1.28604			667742
1451313_a_at	216551	1110067D22Rik	2	0.36524	9.7049	2.60187	0.0113269	-2.78289	1.2881			103844
1455087_at	52480	D7Ertd715e	2	0.36286	7.35716	2.60186	0.0113272	-2.78291	1.28597			66989
1423139_at	57773	Wdr4	1	-0.1983	4.40423	-2.60113	0.0113491	-2.78442	-1.14735			19359
1424436_at	14450	Gart	2	0.25438	7.1246	2.60047	0.011369	-2.78578	1.19282			50527
1447233_at	101359	D330027H18Rik	1	-0.2284	5.46093	-2.60033	0.0113732	-2.78607	-1.17153			51960
1441426_at	-	-	1	-0.22576	4.00719	-2.60011	0.0113797	-2.78651	-1.16939			17101
1427592_at	54216	Pcdh7	1	-0.41998	5.58994	-2.59964	0.0113938	-2.78748	-1.33791			228607
1422141_s_at	114564	Csprs	1	-0.14462	3.30548	-2.59949	0.0113985	-2.7878	-1.10544			69810
1421488_at	29809	Rabgap1l	1	-0.26264	3.68837	-2.5992	0.0114073	-2.7884	-1.19967			18189
1443024_at	-	-	2	0.17856	3.66952	2.59906	0.0114114	-2.78868	1.13175			26896
1438761_a_at	18263	Odc1	2	0.26562	11.085	2.59879	0.0114198	-2.78925	1.20215			73946
1421952_at	12338	Capn6	1	-0.201	4.0946	-2.59863	0.0114245	-2.78958	-1.14949			66680
1435966_x_at	68537	Mrpl13	2	0.30592	5.61382	2.5982	0.0114374	-2.79046	1.23621			71989
1457875_at	101735	AU015105	1	-0.20764	4.03909	-2.59776	0.0114509	-2.79138	-1.1548			20509
1432019_at	72133	Trub1	1	-0.16566	4.02735	-2.5977	0.0114527	-2.7915	-1.12168			64379
1443524_x_at	12042	Bcl10	2	0.2853	8.07671	2.59755	0.0114573	-2.79181	1.21866			67414
1417348_at	67101	2310039H08Rik	2	0.19294	8.14882	2.59634	0.0114939	-2.7943	1.14309			68549
1430052_at	77481	C030048H21Rik	1	-0.20418	4.05148	-2.59566	0.0115146	-2.7957	-1.15203			70047
1439720_at	241308	Ralgps1	1	-0.17126	6.01443	-2.59541	0.0115223	-2.79622	-1.12604			12417
1455276_x_at	68001	1110004E09Rik	1	-0.18978	5.86895	-2.59527	0.0115266	-2.79652	-1.14059			228829
1436806_at	67525	Trim62	2	0.22574	4.78574	2.59494	0.0115367	-2.7972	1.16938			72313
1458968_at	97600	C80283	1	-0.25762	5.59327	-2.59491	0.0115377	-2.79726	-1.1955			20459
1425182_x_at	13646	Klk1b22	1	-0.25746	4.72385	-2.59439	0.0115533	-2.79832	-1.19537			114304
1438293_at	77832	Tchp	2	0.21736	6.26854	2.59406	0.0115635	-2.79901	1.1626			544864
1416237_at	14012	Mpzl2	1	-0.15626	4.69722	-2.59385	0.0115699	-2.79944	-1.11439			231413
1419274_at	19777	C80913	1	-0.24614	7.62731	-2.59322	0.0115893	-2.80075	-1.18603			14420
1441586_at	-	-	1	-0.49028	5.02291	-2.59276	0.0116035	-2.8017	-1.40472			66965
1426052_at	217716	Mlh3	1	-0.25414	6.77139	-2.59259	0.0116086	-2.80204	-1.19262			50926
1449941_at	71602	Myo1e	1	-0.1751	4.89735	-2.5924	0.0116146	-2.80244	-1.12904			26443
1459037_at	381148	Gm1614	1	-0.17524	3.66124	-2.59232	0.011617	-2.80261	-1.12915			17433
1455105_at	19248	Ptpn12	2	0.2275	9.76573	2.59225	0.011619	-2.80274	1.1708			24052
1445323_at	268527	Greb1	1	-0.1915	3.66069	-2.59219	0.0116209	-2.80287	-1.14195			234678
1419467_at	66864	Clec14a	1	-0.32368	4.37154	-2.59117	0.0116523	-2.80497	-1.25152			17527
1417202_s_at	22200	Uba3	2	0.19614	9.36528	2.59113	0.0116534	-2.80504	1.14563			78458
1454850_at	108995	Tbc1d10c	1	-0.23516	5.35637	-2.59073	0.0116659	-2.80588	-1.17704			52538
1450116_at	56790	Fam48a	1	-0.28402	5.18272	-2.58985	0.0116929	-2.80768	-1.21758			76359
1429355_at	70426	Tekt5	1	-0.26864	4.19231	-2.58982	0.0116938	-2.80774	-1.20467			22272
1435274_at	76857	Spopl	2	0.20912	6.87676	2.58928	0.0117106	-2.80886	1.15598			244694
1437515_at	18811	Prl2c2	1	-0.13934	3.23781	-2.58923	0.0117121	-2.80896	-1.1014			12918
1446102_at	52208	D9Ertd292e	1	-0.1843	3.56925	-2.58845	0.0117365	-2.81058	-1.13627			57259
1437537_at	12371	Casp9	2	0.25412	6.40318	2.58828	0.0117415	-2.81092	1.19261			269423
1458413_at	231672	Fbxw8	1	-0.26434	5.59478	-2.58812	0.0117466	-2.81125	-1.20109			18101
1431154_at	387524	Znrf2	1	-0.16496	4.47355	-2.58802	0.0117498	-2.81147	-1.12113			67102
1427619_a_at	231147	Sh3tc1	1	-0.21646	4.53013	-2.58794	0.0117521	-2.81162	-1.16188			76585
1460310_a_at	14599	Gh	1	-0.28788	5.666	-2.58792	0.0117528	-2.81166	-1.22084			93873
1438743_at	13122	Cyp7a1	1	-0.16184	3.8566	-2.5878	0.0117566	-2.81192	-1.11871			360010
1443389_at	-	-	1	-0.22466	5.2404	-2.58718	0.0117759	-2.81319	-1.1685			380907
1415888_at	15191	Hdgf	2	0.16878	9.34851	2.58686	0.0117856	-2.81384	1.12411			19113
1444908_at	56541	Habp4	2	0.33184	5.03779	2.58684	0.0117865	-2.81389	1.25862			19769
1450798_at	81877	Tnxb	1	-0.23042	3.94	-2.58649	0.0117974	-2.81462	-1.17318			433100
1452146_a_at	226139	Cox15	2	0.2484	7.28103	2.58613	0.0118086	-2.81536	1.18789			212127
1432396_at	73160	3110018I06Rik	1	-0.19802	5.13294	-2.58582	0.0118181	-2.81598	-1.14712			80907
1456582_x_at	75734	Mff	2	0.20626	6.00315	2.58521	0.0118373	-2.81725	1.15369			56697
1439605_at	-	-	1	-0.61548	7.56344	-2.58516	0.0118389	-2.81735	-1.53207			16828
1459645_at	-	-	1	-0.15216	3.13213	-2.58464	0.0118549	-2.81841	-1.11123			101232
1419181_at	54367	Zfp326	2	0.23856	9.18551	2.58411	0.0118715	-2.8195	1.17981			24099
1439526_at	-	-	2	0.23122	7.05407	2.5838	0.0118813	-2.82013	1.17383			21976
1453811_at	15526	Hspa9	1	-0.18932	4.6877	-2.58336	0.0118952	-2.82105	-1.14023			98415
1446196_at	15364	Hmga2	1	-0.18306	3.61522	-2.58327	0.0118981	-2.82124	-1.13529			69932
1422341_s_at	192654	Pla2g15	1	-0.33286	4.36724	-2.58255	0.0119206	-2.82271	-1.25951			97455
1431874_at	74361	4931429L15Rik	1	-0.19594	6.53241	-2.58244	0.0119241	-2.82294	-1.14547			217232
1428797_at	66083	Setd6	2	0.22394	6.47675	2.58229	0.0119287	-2.82324	1.16792			381067
1429869_at	68625	1110020C03Rik	1	-0.16354	4.59472	-2.58212	0.0119343	-2.8236	-1.12003			71474
1445516_at	-	-	1	-0.228	4.16152	-2.58177	0.011945	-2.82431	-1.17121			76645
1432821_at	73181	Nfatc4	1	-0.22978	4.48876	-2.58119	0.0119634	-2.8255	-1.17266			70998
1415805_at	109791	Clps	1	-0.18886	4.27495	-2.58094	0.0119714	-2.82602	-1.13986			77043
1435085_at	-	-	2	0.45882	5.25437	2.58077	0.0119767	-2.82637	1.37442			320404
1416627_at	20732	Spint1	1	-0.17666	5.14036	-2.58042	0.0119878	-2.82709	-1.13026			75099
1453848_s_at	72114	Zbed3	2	0.28346	7.35095	2.57982	0.0120068	-2.82832	1.21711			13185
1427497_at	212153	2610015P09Rik	1	-0.15956	3.83261	-2.5794	0.01202	-2.82918	-1.11695			56200
1452625_at	70382	Kctd2	2	0.22678	8.93149	2.57914	0.0120284	-2.82972	1.17022			18541
1420115_at	69639	Exosc8	2	0.25684	6.93322	2.57908	0.0120301	-2.82984	1.19486			320289
1418700_at	79464	Lias	2	0.15284	8.54762	2.57889	0.0120364	-2.83024	1.11176			18807
1438126_at	105504	Exoc5	2	0.35472	3.84057	2.5783	0.0120549	-2.83143	1.27874			11477
1427558_s_at	223774	Alg12	1	-0.2105	4.72109	-2.57785	0.0120691	-2.83236	-1.15709			70980
1418654_at	56185	Hao3	1	-0.14208	3.08474	-2.57781	0.0120706	-2.83245	-1.10349			381510
1453717_s_at	330010	Ttll10	1	-0.14518	3.44853	-2.57763	0.0120764	-2.83283	-1.10587			56392
1434355_at	170938	Zfp617	2	0.2517	8.20069	2.5772	0.0120899	-2.8337	1.19061			12626
1442865_at	331374	Dgkk	1	-0.7838	6.45654	-2.57717	0.0120909	-2.83376	-1.72166			56699
1418115_s_at	64164	Ifrg15	2	0.20154	9.32727	2.57707	0.0120941	-2.83396	1.14993			233919
1431680_a_at	19272	Ptprk	1	-0.5355	5.83292	-2.57676	0.0121041	-2.83461	-1.44944			67157
1457697_at	207686	A330021E22Rik	1	-0.24146	3.48289	-2.57671	0.0121056	-2.83471	-1.18219			13631
1433270_at	77406	9530004M16Rik	1	-0.1668	3.70866	-2.57561	0.0121408	-2.83697	-1.12257			224454
1419049_at	54604	Pcnx	1	-0.52384	5.29384	-2.57517	0.0121548	-2.83786	-1.43778			75288
1458667_at	78177	Ninl	2	0.35868	4.9633	2.57515	0.0121553	-2.83789	1.28225			192287
1444751_at	-	-	1	-0.20914	4.52055	-2.57456	0.0121743	-2.83911	-1.156			72183
1439495_at	71101	4933407H18Rik	2	0.26314	7.82053	2.57376	0.0122001	-2.84076	1.20009			18605
1421449_at	94109	Csmd1	1	-0.25544	3.61188	-2.57375	0.0122004	-2.84078	-1.1937			97966
1445811_at	-	-	1	-0.26726	4.62958	-2.57359	0.0122056	-2.84111	-1.20352			53906
1451819_at	67263	Zswim6	1	-0.35376	8.14839	-2.57356	0.0122063	-2.84115	-1.27789			68219
1436764_at	93742	Pard3	2	0.2368	6.87386	2.573	0.0122246	-2.84232	1.17838			18168
1451979_at	16653	Kras	2	0.26192	8.91463	2.57207	0.0122543	-2.84421	1.19907			14473
1419674_a_at	13479	Dpep1	1	-0.20068	4.05165	-2.57204	0.0122554	-2.84428	-1.14924			53622
1445344_at	-	-	1	-0.24276	5.15782	-2.57185	0.0122615	-2.84467	-1.18325			17865
1448603_at	20817	Srpk2	1	-0.39076	8.6001	-2.57155	0.0122712	-2.84529	-1.31108			13830
1421493_a_at	58175	Rgs20	1	-0.27696	4.95542	-2.57106	0.0122869	-2.84628	-1.21164			71340
1431622_at	71033	4933406K04Rik	1	-0.1583	3.52923	-2.57083	0.0122944	-2.84676	-1.11597			69035
1457473_at	12648	Chd1	2	0.3775	6.34743	2.57078	0.0122962	-2.84687	1.29909			12892
1425725_s_at	26931	Ppp2r5c	1	-0.39198	6.96155	-2.57049	0.0123054	-2.84745	-1.31219			13616
1432814_at	73043	2900064F13Rik	1	-0.18204	3.43503	-2.5701	0.0123179	-2.84824	-1.13449			85308
1431031_at	94246	Arid4b	1	-0.5572	5.97266	-2.56965	0.0123326	-2.84917	-1.47141			627049
1441565_at	100039111	LOC100039111	1	-0.21234	5.30819	-2.5696	0.0123344	-2.84928	-1.15857			56085
1447627_at	270893	Tmem132e	1	-0.16144	4.09468	-2.56934	0.0123427	-2.8498	-1.1184			104002
1448489_at	100163	Pafah2	2	0.24332	7.35775	2.56934	0.0123428	-2.84981	1.18371			67937
1416911_a_at	68050	Akirin1	2	0.32324	8.68878	2.56923	0.0123463	-2.85003	1.25114			13430
1442462_at	-	-	1	-0.17566	4.69766	-2.56864	0.0123653	-2.85123	-1.12948			319953
1445891_at	209743	AF529169	1	-0.18396	4.32633	-2.56857	0.0123679	-2.85139	-1.136			67808
1455747_at	23887	Ggt5	1	-0.17432	3.8023	-2.56853	0.0123689	-2.85146	-1.12843			266692
1425465_a_at	75826	Senp2	1	-0.30706	7.22607	-2.5671	0.0124158	-2.8544	-1.23718			107477
1457545_at	654796	9530036O11Rik	2	0.26572	3.85691	2.56618	0.0124457	-2.85627	1.20224			19822
1422048_at	22067	Trpc5	1	-0.63716	4.87155	-2.56608	0.0124488	-2.85647	-1.55526			70591
1419536_a_at	19697	Rela	2	0.25924	7.90851	2.56606	0.0124496	-2.85652	1.19685			236732
1436325_at	19883	Rora	2	0.28296	3.80033	2.56579	0.0124585	-2.85707	1.21669			16687
1426162_a_at	19989	Rpl7	2	0.13726	11.618	2.56521	0.0124775	-2.85826	1.09981			75723
1449763_at	240590	Dmrt3	1	-0.19564	3.93931	-2.56513	0.0124802	-2.85843	-1.14523			78713
1430396_at	70487	5730403I07Rik	1	-0.20424	4.24923	-2.56493	0.0124865	-2.85882	-1.15208			56506
1455944_at	329003	Zfp516	1	-0.33672	5.06856	-2.56431	0.0125068	-2.86009	-1.26288			20265
1427671_a_at	14260	Fmn1	1	-0.181	3.91523	-2.56422	0.0125099	-2.86028	-1.13367			223255
1422089_at	17086	Ncr1	1	-0.17822	4.43437	-2.56375	0.0125252	-2.86123	-1.13149			12912
1428342_at	214742	Rcor3	2	0.2709	8.00473	2.56375	0.0125253	-2.86123	1.20656			14000
1451199_at	106248	Qtrtd1	2	0.35424	7.4094	2.56327	0.0125411	-2.86222	1.27831			70808
1425535_at	58887	Repin1	1	-0.1407	3.67989	-2.56283	0.0125557	-2.86312	-1.10244			12833
1447956_at	97202	C76614	1	-0.14204	3.44187	-2.56237	0.0125709	-2.86406	-1.10346			213827
1420174_s_at	52440	Tax1bp1	2	0.3034	6.53348	2.56235	0.0125714	-2.86409	1.23405			18550
1455774_at	16478	Jund	1	-0.24132	5.89956	-2.56112	0.012612	-2.8666	-1.18207			66870
1434698_at	338366	Mia3	1	-0.28232	8.46814	-2.5611	0.0126128	-2.86665	-1.21615			107305
1429896_at	74756	5830408B19Rik	2	0.58008	6.85327	2.56091	0.012619	-2.86703	1.49493			106326
1450669_at	26403	Map3k11	2	0.19902	4.66918	2.56035	0.0126378	-2.86819	1.14792			71612
1424734_at	19417	Rasgrf1	1	-0.28832	5.27175	-2.55982	0.0126551	-2.86926	-1.22122			71135
1438418_at	74385	Mudeng	2	0.2134	7.62588	2.55975	0.0126576	-2.86941	1.15942			76273
1434517_at	268752	Wdfy2	2	0.21046	7.90433	2.5594	0.0126692	-2.87013	1.15706			11695
1434014_at	242557	Atg4c	2	0.37068	6.43346	2.55896	0.0126838	-2.87102	1.29296			15107
1422526_at	14081	Acsl1	1	-0.33742	5.00455	-2.55826	0.0127072	-2.87245	-1.2635			75187
1430927_at	72431	Ceacam18	1	-0.25684	5.01366	-2.5578	0.0127225	-2.87339	-1.19486			22259
1435121_at	353504	Dio3os	1	-0.22182	5.26576	-2.55747	0.0127335	-2.87406	-1.1662			76499
1431033_x_at	77559	Agl	2	0.3165	6.87238	2.55666	0.0127607	-2.87572	1.24531			71567
1421431_at	19285	Ptrf	2	0.18196	3.32315	2.55662	0.0127619	-2.87579	1.13442			52477
1450738_at	16564	Kif21a	1	-0.2472	10.4116	-2.55647	0.0127668	-2.87609	-1.1869			319859
1434125_at	105372	Utp15	1	-0.21996	6.95552	-2.55639	0.0127695	-2.87626	-1.1647			71309
1424597_at	68767	ORF19	2	0.172	7.18927	2.55624	0.0127747	-2.87657	1.12662			67690
1415928_a_at	67443	Map1lc3b	2	0.15936	11.5767	2.55587	0.012787	-2.87732	1.11679			23801
1431274_a_at	15526	Hspa9	1	-0.30298	5.32422	-2.55579	0.0127895	-2.87747	-1.23369			100040447
1448329_at	11497	Adam3	1	-0.17962	4.53396	-2.55544	0.0128013	-2.87819	-1.13259			241311
1432949_at	78288	5330421F21Rik	1	-0.19128	3.85892	-2.55531	0.0128057	-2.87846	-1.14178			67554
1424870_at	74486	Osbpl10	1	-0.22298	4.95433	-2.55528	0.0128067	-2.87852	-1.16714			64295
1441126_at	-	-	1	-0.27384	5.68659	-2.55524	0.0128082	-2.87861	-1.20902			21985
1431351_at	19296	Pvt1	1	-0.18924	3.38854	-2.55511	0.0128124	-2.87887	-1.14016			77310
1440198_at	-	-	1	-0.1676	3.42678	-2.55508	0.0128135	-2.87893	-1.12319			70454
1457059_at	240186	Zfp438	2	0.33802	6.09912	2.55439	0.0128366	-2.88033	1.26402			269999
1445674_at	213948	Atg9b	1	-0.18254	4.2636	-2.5542	0.0128432	-2.88073	-1.13488			17354
1441510_at	23912	Rhof	1	-0.34488	4.72536	-2.55416	0.0128445	-2.88081	-1.27005			20390
1456829_at	245468	Pnma3	1	-0.25458	4.51609	-2.55402	0.0128491	-2.88109	-1.19299			554160
1445408_at	432611	Dnaic2	1	-0.19784	4.75407	-2.55369	0.0128603	-2.88177	-1.14698			211347
1432499_a_at	63958	Ube4b	1	-0.324	8.43954	-2.55368	0.0128605	-2.88178	-1.2518			320784
1456205_x_at	21371	Tbca	2	0.18906	10.7625	2.55368	0.0128607	-2.88179	1.14002			101931
1420490_at	16615	Klk1b16	1	-0.152	3.09835	-2.55354	0.0128654	-2.88207	-1.11111			13405
1441013_at	-	-	1	-0.34364	7.11319	-2.5532	0.0128768	-2.88277	-1.26895			57438
1433360_at	73279	1700023B13Rik	1	-0.16278	4.57295	-2.55288	0.0128875	-2.88341	-1.11944			12168
1441750_x_at	76873	4930447F24Rik	1	-0.21842	4.12451	-2.55265	0.0128954	-2.88389	-1.16346			56515
1451830_a_at	20742	Spnb2	1	-0.4392	6.16711	-2.55228	0.0129077	-2.88463	-1.35585			226470
1439965_at	-	-	2	0.2672	8.72045	2.55228	0.0129078	-2.88463	1.20347			28193
1433569_x_at	19384	Ran	2	0.1504	11.6404	2.55225	0.0129087	-2.88469	1.10988			66441
1427144_at	72692	Hnrpll	2	0.19874	10.2905	2.55205	0.0129157	-2.88511	1.1477			232146
1428969_at	75964	D030074E01Rik	2	0.14198	9.36889	2.55193	0.0129197	-2.88535	1.10342			240869
1428998_at	213109	Phf3	2	0.15826	9.38709	2.55186	0.012922	-2.88549	1.11594			71934
1426411_a_at	20744	Strbp	1	-0.26624	8.63558	-2.55176	0.0129252	-2.88568	-1.20267			74241
1417461_at	12331	Cap1	1	-0.2175	8.59937	-2.55171	0.0129272	-2.8858	-1.16272			217558
1451812_at	11496	Adam22	1	-0.24996	6.40212	-2.55164	0.0129294	-2.88594	-1.18917			13136
1421763_at	12154	Bmp10	1	-0.17696	4.24831	-2.55143	0.0129367	-2.88637	-1.1305			320365
1437225_x_at	14679	Gnai3	2	0.36918	5.99888	2.5509	0.0129544	-2.88744	1.29162			30944
1443549_at	75847	4930579E17Rik	1	-0.21628	4.58941	-2.55019	0.0129788	-2.8889	-1.16173			76485
1432467_at	70144	Lrch3	1	-0.27382	4.63179	-2.54983	0.0129909	-2.88962	-1.209			93681
1439958_at	633093	633093	1	-0.14438	3.33784	-2.5492	0.0130123	-2.8909	-1.10526			26412
1454642_a_at	12238	Commd3	2	0.31992	8.66842	2.54907	0.0130167	-2.89117	1.24826			23857
1416607_at	70984	4931406C07Rik	2	0.2857	8.95623	2.54832	0.0130422	-2.89269	1.219			72440
1453802_at	77569	Limch1	1	-0.30524	5.39597	-2.54755	0.0130687	-2.89426	-1.23562			73873
1430586_at	212772	2700007P21Rik	1	-0.17562	4.17077	-2.54739	0.0130741	-2.89459	-1.12945			16450
1445584_at	-	-	1	-0.16962	3.75579	-2.54658	0.0131017	-2.89623	-1.12476			52711
1453722_s_at	110809	Sfrs1	2	0.18074	10.5182	2.54643	0.0131071	-2.89654	1.13347			12867
1441159_at	329650	Med12l	1	-0.37676	5.48827	-2.54623	0.0131137	-2.89694	-1.29842			20360
1438609_x_at	21953	Tnni2	1	-0.19546	4.1178	-2.54601	0.0131212	-2.89738	-1.14509			26416
1445616_at	-	-	1	-0.19372	3.0889	-2.54561	0.0131351	-2.89821	-1.14371			70152
1421329_a_at	12180	Smyd1	1	-0.17648	4.3497	-2.5456	0.0131354	-2.89822	-1.13012			83673
1452232_at	108150	Galnt7	2	0.34502	6.95805	2.54559	0.0131357	-2.89824	1.27017			435965
1420890_at	15159	Hccs	2	0.19348	8.56049	2.54553	0.0131378	-2.89836	1.14352			73333
1425772_at	12829	Col4a4	2	0.19512	3.42885	2.54477	0.0131638	-2.8999	1.14482			13002
1435985_at	-	-	2	0.26798	6.68857	2.5444	0.0131767	-2.90066	1.20412			56710
1429386_at	71833	Wdr68	1	-0.17814	4.00843	-2.5443	0.0131801	-2.90086	-1.13142			67338
1428709_a_at	67707	Mrpl24	2	0.15294	9.1807	2.54322	0.0132174	-2.90306	1.11183			13115
1427356_at	69627	Fam89a	1	-0.16536	3.78197	-2.54288	0.013229	-2.90374	-1.12145			74646
1445130_at	99958	AA407111	1	-0.34796	4.73404	-2.54249	0.0132426	-2.90454	-1.27276			66425
1452329_at	231002	Plekhn1	1	-0.16812	5.9492	-2.54206	0.0132573	-2.9054	-1.12359			56309
1438128_at	791415	OTTMUSG00000007191	1	-0.12904	3.54666	-2.54201	0.0132593	-2.90552	-1.09357			12847
1457922_at	22256	Ung	1	-0.16892	4.35668	-2.54163	0.0132725	-2.90629	-1.12422			80750
1440125_at	212281	A530054K11Rik	2	0.3795	4.722	2.54146	0.0132781	-2.90662	1.30089			67526
1447429_at	-	-	1	-0.15786	5.03917	-2.54138	0.013281	-2.90679	-1.11563			71889
1417887_at	109077	Ints5	1	-0.17984	5.14643	-2.54098	0.0132948	-2.90759	-1.13276			232087
1453690_at	75739	Mpp7	2	0.17914	3.46596	2.54063	0.0133069	-2.9083	1.13221			106993
1433315_at	75006	4930486A15Rik	1	-0.1787	3.54992	-2.53989	0.0133327	-2.90981	-1.13186			69440
1434511_at	102093	Phkb	2	0.26844	8.68304	2.53946	0.0133479	-2.91069	1.2045			67899
1454854_at	330962	Ostb	1	-0.17164	4.63889	-2.53879	0.0133711	-2.91204	-1.12634			16800
1447512_at	-	-	2	0.22732	4.56443	2.53837	0.0133859	-2.9129	1.17066			73683
1447892_at	-	-	1	-0.23316	3.60534	-2.53724	0.0134254	-2.91519	-1.17541			71584
1438786_a_at	-	-	2	0.38126	6.42099	2.53698	0.0134343	-2.91571	1.30248			56338
1425903_at	20358	Sema6a	1	-0.38066	4.70811	-2.53685	0.0134389	-2.91597	-1.30194			97008
1455326_at	74374	Clec16a	1	-0.16198	7.258	-2.53644	0.0134533	-2.9168	-1.11882			83395
1425211_at	384281	Gatc	2	0.22146	7.53162	2.53605	0.0134671	-2.9176	1.16591			30926
1427730_a_at	22661	Zfp148	1	-0.28524	8.52615	-2.53601	0.0134683	-2.91767	-1.21861			80888
1432433_at	75071	4930524N10Rik	1	-0.15302	3.34276	-2.53595	0.0134706	-2.9178	-1.11189			225745
1458369_at	69678	2310050B05Rik	1	-0.15352	6.27866	-2.53595	0.0134707	-2.91781	-1.11228			56771
1424231_s_at	107371	Exoc6	1	-0.27644	7.81401	-2.53565	0.0134809	-2.9184	-1.2112			70497
1435235_at	53382	Txnl1	2	0.39108	7.67023	2.53557	0.013484	-2.91857	1.31137			19418
1421541_a_at	17259	Mef2b	1	-0.20982	4.33707	-2.53539	0.0134903	-2.91894	-1.15654			97089
1438425_at	233863	Gtf3c1	1	-0.43684	4.55307	-2.535	0.013504	-2.91972	-1.35364			71678
1451051_a_at	78891	Scyl1	1	-0.20978	6.77993	-2.5346	0.0135179	-2.92053	-1.15651			104923
1444776_at	72523	2700005E23Rik	1	-0.19212	3.63278	-2.53432	0.0135278	-2.92109	-1.14244			381598
1447957_at	52222	D7Ertd128e	1	-0.165	3.19394	-2.53343	0.0135595	-2.92291	-1.12117			20365
1432014_at	76224	6530409C15Rik	1	-0.26322	4.60175	-2.53285	0.0135799	-2.92408	-1.20015			66641
1444482_at	399616	A130078K24Rik	1	-0.36624	4.03086	-2.53252	0.0135916	-2.92475	-1.28899			12068
1418414_at	16510	Kcnh1	1	-0.39904	7.00944	-2.53221	0.0136023	-2.92536	-1.31863			74448
1424341_s_at	12936	Pcdha4	1	-0.33372	10.0495	-2.53185	0.0136152	-2.92609	-1.26026			73884
1449005_at	80879	Slc16a3	1	-0.21158	4.43468	-2.53162	0.0136235	-2.92656	-1.15796			18575
1432141_x_at	76758	Gsdma2	1	-0.15784	5.23094	-2.53113	0.0136408	-2.92756	-1.11562			238663
1443078_at	320646	6030439D06Rik	2	0.24132	6.06769	2.53101	0.0136451	-2.9278	1.18207			67123
1439901_at	-	-	2	0.28234	6.97825	2.53076	0.0136539	-2.9283	1.21617			75811
1448759_at	16185	Il2rb	1	-0.22668	4.55246	-2.53022	0.0136733	-2.9294	-1.17014			272589
1435538_at	68364	0610030E20Rik	2	0.2013	7.42192	2.52974	0.0136902	-2.93036	1.14973			66391
1436670_x_at	75541	1700019G17Rik	2	0.27496	5.00482	2.52964	0.0136937	-2.93056	1.20996			13655
1436549_a_at	15382	Hnrnpa1	2	0.29508	9.04841	2.5295	0.013699	-2.93086	1.22695			215653
1452737_at	75616	2810008M24Rik	2	0.24038	9.82829	2.52875	0.0137255	-2.93236	1.1813			12005
1432702_at	69960	2810403G07Rik	1	-0.20088	5.08522	-2.52835	0.0137399	-2.93317	-1.1494			18143
1422285_at	18420	Otp	1	-0.1784	4.95049	-2.52785	0.0137577	-2.93418	-1.13163			80289
1418858_at	71724	Aox3	1	-0.1706	3.6611	-2.52728	0.0137781	-2.93533	-1.12553			74838
1448645_at	17692	Msl3	2	0.2262	7.91872	2.5268	0.0137953	-2.9363	1.16975			268958
1432430_a_at	76719	1700081L11Rik	1	-0.20206	5.30408	-2.52668	0.0137998	-2.93655	-1.15034			13052
1437284_at	14362	Fzd1	2	0.47916	9.44617	2.52641	0.0138096	-2.9371	1.39393			74184
1418307_a_at	20234	Sbp	1	-0.15046	3.52552	-2.52611	0.0138203	-2.9377	-1.10992			70024
1427870_x_at	111507	Igh	1	-0.16194	5.31307	-2.52594	0.0138264	-2.93805	-1.11879			74277
1448527_at	56426	Pdcd10	2	0.1678	10.2329	2.52586	0.013829	-2.93819	1.12334			215332
1437236_a_at	65020	Zfp110	2	0.35706	7.48767	2.52578	0.0138322	-2.93837	1.28081			15161
1445291_at	-	-	1	-0.22532	4.96488	-2.52574	0.0138336	-2.93845	-1.16904			71434
1444534_at	224648	Uhrf1bp1	1	-0.20134	4.49272	-2.52554	0.0138407	-2.93885	-1.14977			55950
1430166_at	67324	1700042D18Rik	1	-0.18478	4.55244	-2.52546	0.0138436	-2.93901	-1.13664			70973
1445927_at	52549	D13Ertd212e	1	-0.20498	4.72707	-2.52522	0.0138521	-2.93948	-1.15267			73748
1442429_at	-	-	1	-0.25188	5.65707	-2.52486	0.0138651	-2.94021	-1.19076			76032
1421607_at	170828	Vgll1	1	-0.18934	4.90237	-2.5247	0.0138709	-2.94054	-1.14024			69291
1442659_at	211712	Pcdh9	1	-0.4711	10.0755	-2.52454	0.0138768	-2.94087	-1.38617			20508
1422261_a_at	17686	Msh3	1	-0.25274	4.19932	-2.52454	0.0138768	-2.94087	-1.19147			52197
1454290_at	114670	4930573O21Rik	1	-0.14618	4.01834	-2.5245	0.0138782	-2.94095	-1.10664			114893
1447850_x_at	21769	Zfand3	2	0.17994	6.6557	2.52402	0.0138954	-2.94191	1.13284			15467
1437085_at	242484	D630039A03Rik	1	-0.17918	4.49691	-2.52361	0.0139103	-2.94274	-1.13224			18115
1420402_at	11941	Atp2b2	1	-0.74724	9.02495	-2.52344	0.0139164	-2.94308	-1.67858			243373
1422009_at	11932	Atp1b2	1	-0.18668	5.42213	-2.52344	0.0139165	-2.94309	-1.13814			26400
1442129_at	67705	1810058I24Rik	2	0.28178	6.797	2.52322	0.0139244	-2.94353	1.21569			29813
1449548_at	13642	Efnb2	1	-0.55696	6.42572	-2.52288	0.0139366	-2.94421	-1.47117			227399
1430306_a_at	68775	Atp6v1c2	1	-0.27376	4.13029	-2.52281	0.0139394	-2.94436	-1.20895			67888
1427237_at	224904	2410015M20Rik	1	-0.15124	3.25178	-2.5228	0.0139397	-2.94438	-1.11052			14615
1438494_at	15465	Hrh1	1	-0.45044	5.27555	-2.52279	0.0139399	-2.94439	-1.36646			50868
1426496_at	67936	Wdr55	2	0.20414	6.17189	2.52275	0.0139415	-2.94448	1.152			17904
1441898_at	545279	Ms4a15	1	-0.26266	6.38044	-2.52269	0.0139438	-2.94461	-1.19969			14968
1457993_at	-	-	1	-0.20606	3.85453	-2.52192	0.0139717	-2.94616	-1.15353			50786
1430197_a_at	19679	Pitpnm2	1	-0.2429	4.28981	-2.5217	0.0139797	-2.9466	-1.18337			66548
1441423_at	230857	Ece1	1	-0.28796	4.13764	-2.52164	0.0139816	-2.94671	-1.22091			20016
1448347_a_at	53872	Caprin1	2	0.22436	10.9509	2.52153	0.0139856	-2.94693	1.16826			209018
1447456_x_at	620253	Dcpp3	1	-0.23952	5.79822	-2.52153	0.0139857	-2.94694	-1.1806			63872
1417079_s_at	107753	Lgals2	1	-0.20562	3.75639	-2.52039	0.0140272	-2.94924	-1.15318			30955
1432043_at	74255	Smu1	1	-0.15946	3.54791	-2.52002	0.0140406	-2.94998	-1.11687			19934
1415684_at	11793	Atg5	2	0.28752	7.4305	2.51938	0.014064	-2.95127	1.22054			22327
1430736_at	667742	Fam38b2	1	-0.19102	5.8838	-2.51936	0.0140649	-2.95132	-1.14157			74877
1421534_at	-	-	2	0.55242	8.43017	2.51883	0.0140843	-2.95239	1.46654			22253
1445568_at	103844	Inca1	1	-0.17892	4.45309	-2.5188	0.0140854	-2.95245	-1.13204			20737
1418543_s_at	52715	Ccdc43	2	0.2864	7.8836	2.51848	0.0140971	-2.95309	1.21959			100045489
1416324_s_at	66989	Kctd20	2	0.2509	7.92815	2.51824	0.0141057	-2.95357	1.18995			77929
1450903_at	19359	Rad23b	2	0.33902	8.81946	2.518	0.0141144	-2.95405	1.2649			67580
1436924_x_at	50527	Ero1l	2	0.12672	13.1972	2.5176	0.0141293	-2.95486	1.09181			223770
1428185_at	51960	Kctd18	2	0.19996	7.8302	2.51748	0.0141338	-2.95511	1.14867			13590
1421384_at	17101	Lyst	1	-0.36168	5.05014	-2.51702	0.0141507	-2.95603	-1.28492			12669
1419843_at	-	-	1	-0.16846	3.15598	-2.51626	0.0141784	-2.95755	-1.12386			100830
1456732_at	14555	Gpd1	1	-0.1595	3.59412	-2.51535	0.0142119	-2.95938	-1.1169			73703
1439185_x_at	228607	Mavs	2	0.48006	4.99256	2.51513	0.0142201	-2.95983	1.3948			50791
1421685_at	69810	Clec4b1	1	-0.12602	3.18878	-2.51462	0.014239	-2.96086	-1.09128			21898
1460540_at	18189	Nrxn1	1	-0.2214	4.80792	-2.51458	0.0142402	-2.96093	-1.16586			11517
1456785_at	26896	Med14	1	-0.2782	7.03308	-2.51358	0.0142775	-2.96296	-1.21268			71020
1433404_at	73946	4930423O20Rik	1	-0.12218	3.54691	-2.51335	0.0142859	-2.96341	-1.08838			14538
1416856_at	66680	3230401D17Rik	2	0.25394	8.84464	2.51321	0.014291	-2.96369	1.19246			70673
1457730_at	104806	Fancm	1	-0.24026	4.02532	-2.51305	0.014297	-2.96401	-1.18121			18828
1441710_at	-	-	1	-0.16756	4.13069	-2.51291	0.0143022	-2.9643	-1.12316			75617
1452710_at	71989	Rpusd4	2	0.27134	6.71748	2.51243	0.0143198	-2.96525	1.20693			19355
1449744_at	20509	Slc19a1	1	-0.15724	3.77529	-2.51226	0.0143262	-2.9656	-1.11515			76071
1427383_at	64379	Irx6	1	-0.15282	3.58004	-2.51224	0.0143271	-2.96565	-1.11174			77330
1445744_at	-	-	1	-0.1757	5.16052	-2.51159	0.0143512	-2.96695	-1.12951			68606
1449697_s_at	67414	Mfn1	2	0.16608	8.59779	2.51095	0.0143749	-2.96823	1.12201			71137
1437370_at	68549	Sgol2	2	0.58668	5.99541	2.51075	0.0143825	-2.96864	1.50179			15939
1425562_s_at	70047	Trnt1	2	0.2746	8.30746	2.51055	0.0143901	-2.96905	1.20966			77768
1416884_at	12417	Cbx3	2	0.20984	11.2036	2.51034	0.0143977	-2.96946	1.15656			74667
1426961_at	228829	Phf20	2	0.19046	9.27982	2.51001	0.0144102	-2.97013	1.14113			12189
1444520_at	72313	Fryl	1	-0.19164	3.84827	-2.50994	0.0144127	-2.97027	-1.14206			320203
1442923_at	20459	Ptk6	1	-0.15564	3.16032	-2.50957	0.0144265	-2.97101	-1.11392			52662
1419571_at	114304	Slc28a3	1	-0.15206	3.57868	-2.50864	0.0144613	-2.97287	-1.11115			330662
1457727_at	544864	EG544864	1	-0.2585	5.16243	-2.50852	0.0144657	-2.97311	-1.19623			15400
1458699_at	-	-	1	-0.44408	5.40143	-2.50824	0.0144764	-2.97368	-1.36045			69752
1433824_x_at	231413	Grsf1	2	0.27952	9.34517	2.50819	0.014478	-2.97377	1.21379			67618
1449900_at	14420	Galc	1	-0.1546	3.28789	-2.50809	0.0144817	-2.97397	-1.11311			238247
1422887_a_at	13017	Ctbp2	2	0.217	8.88449	2.508	0.0144854	-2.97417	1.16231			235442
1439387_x_at	66965	2310061F22Rik	2	0.19078	8.43283	2.50772	0.0144957	-2.97472	1.14138			20288
1456698_s_at	50926	Hnrpdl	2	0.24094	9.62461	2.50723	0.0145142	-2.97571	1.18176			97787
1437617_x_at	73747	1110034G24Rik	2	0.21276	6.80299	2.50713	0.0145179	-2.9759	1.1589			23989
1437144_x_at	26443	Psma6	2	0.1905	11.1598	2.50683	0.014529	-2.9765	1.14116			75166
1436263_at	17433	Mobp	1	-0.1852	4.32325	-2.50661	0.0145376	-2.97696	-1.13697			57443
1450805_at	24052	Sgcd	1	-0.1462	3.30841	-2.50613	0.0145556	-2.97792	-1.10665			105083
1426521_at	234678	D230025D16Rik	2	0.18872	6.96922	2.50603	0.0145594	-2.97812	1.13975			78753
1420387_at	17527	Mpv17	2	0.20232	9.15545	2.50555	0.0145776	-2.97908	1.15055			75007
1442687_at	78458	1700064N11Rik	1	-0.22222	4.90925	-2.50554	0.0145777	-2.97909	-1.16653			320452
1455141_at	233833	Tnrc6a	2	0.20092	9.25468	2.50536	0.0145844	-2.97945	1.14943			244672
1428145_at	52538	Acaa2	2	0.24712	7.86277	2.50479	0.0146059	-2.98059	1.18684			97715
1431551_at	76359	2610028D06Rik	1	-0.25954	3.96732	-2.50443	0.0146198	-2.98133	-1.1971			71263
1427880_at	22272	Uqcrq	1	-0.18836	4.70542	-2.50396	0.0146374	-2.98226	-1.13947			16323
1427113_s_at	69737	Ttl	2	0.28122	8.66591	2.5032	0.0146661	-2.98378	1.21522			68152
1440105_at	244694	Kdm4d	2	0.18834	3.77916	2.50315	0.0146682	-2.98389	1.13945			56077
1449620_s_at	11515	Adcy9	1	-0.36664	7.1219	-2.50296	0.0146752	-2.98426	-1.28935			52132
1457984_at	12918	Crh	1	-0.8579	3.48318	-2.50283	0.0146803	-2.98453	-1.8124			12894
1448666_s_at	57259	Tob2	2	0.369	7.16236	2.5027	0.0146854	-2.9848	1.29146			227394
1455475_at	269423	3110057O12Rik	2	0.25158	4.51124	2.50268	0.0146858	-2.98482	1.19051			72149
1422342_at	18101	Nmbr	1	-0.64798	5.46067	-2.50256	0.0146908	-2.98508	-1.56697			67320
1431410_at	67102	D16Ertd472e	1	-0.14482	3.05182	-2.50246	0.0146943	-2.98527	-1.10559			68015
1420741_x_at	76585	Lce1i	1	-0.24662	6.75623	-2.50217	0.0147053	-2.98584	-1.18642			105298
1421548_at	93873	Pcdhb2	1	-0.1896	4.23252	-2.50091	0.0147533	-2.98837	-1.14045			17859
1420071_at	360010	Serpinb6e	1	-0.15298	3.22263	-2.50029	0.0147772	-2.98963	-1.11186			67344
1445441_at	380907	EG380907	1	-0.19046	3.54437	-2.5002	0.0147805	-2.9898	-1.14113			94214
1449529_s_at	19113	Prl7a1	2	0.2311	3.22458	2.49964	0.014802	-2.99093	1.17373			107047
1447571_at	13714	Elk4	1	-0.15108	5.78139	-2.49887	0.0148313	-2.99246	-1.1104			328845
1428710_at	19769	Rit1	2	0.29854	6.71299	2.49813	0.0148597	-2.99394	1.2299			233489
1437441_at	433100	AA388235	2	0.38188	5.6081	2.49805	0.0148626	-2.99409	1.30304			15531
1438168_x_at	68278	Ddx39	2	0.18156	8.94744	2.49785	0.0148706	-2.99451	1.13411			66172
1455524_at	212127	2810046L04Rik	2	0.19562	7.58886	2.49784	0.0148707	-2.99451	1.14522			74604
1455385_at	107371	Exoc6	2	0.30812	5.77857	2.49773	0.014875	-2.99474	1.23809			50887
1449014_at	80907	Lactb	2	0.17642	7.61908	2.49769	0.0148765	-2.99482	1.13008			26450
1441829_s_at	56697	Akap10	1	-0.22506	5.77075	-2.49668	0.0149155	-2.99684	-1.16883			66648
1419737_a_at	16828	Ldha	1	-0.17984	11.2741	-2.49575	0.0149512	-2.9987	-1.13276			70573
1445025_at	101232	AU015536	1	-0.16388	3.39882	-2.4954	0.0149649	-2.99941	-1.1203			12488
1459129_at	-	-	2	0.18776	4.45394	2.49511	0.0149759	-2.99997	1.13899			380753
1445251_at	24099	Tnfsf13b	2	0.19604	5.7611	2.49508	0.0149773	-3.00005	1.14555			432479
1456009_x_at	21976	Top3b	2	0.17264	8.32191	2.49428	0.015008	-3.00163	1.12712			20112
1433519_at	98415	Nucks1	2	0.20216	11.575	2.49341	0.0150418	-3.00337	1.15042			16592
1453534_at	69932	2810004I08Rik	2	0.23602	4.37177	2.49329	0.0150467	-3.00363	1.17774			66360
1445502_at	97455	C78859	1	-0.3305	4.82488	-2.49277	0.0150668	-3.00466	-1.25745			74601
1454739_at	217232	Cdc27	2	0.1938	9.04499	2.49268	0.0150701	-3.00483	1.14377			237781
1438349_at	381067	Zfp229	2	0.69334	7.07262	2.49263	0.0150721	-3.00493	1.61702			67120
1425056_s_at	71474	Saps2	1	-0.25384	6.4358	-2.49248	0.0150779	-3.00523	-1.19238			70820
1454187_at	76645	Pkd1l2	1	-0.19242	4.45307	-2.49239	0.0150813	-3.00541	-1.14268			239706
1454625_at	70998	Phf6	2	0.30328	8.03409	2.49198	0.0150973	-3.00623	1.23395			66925
1430858_at	77043	4632433K11Rik	2	0.21624	4.42755	2.49193	0.0150992	-3.00633	1.1617			21922
1446656_at	-	-	2	0.44246	6.08023	2.49176	0.015106	-3.00668	1.35892			96872
1435272_at	320404	Itpkb	2	0.36364	6.77333	2.49171	0.015108	-3.00678	1.28667			15115
1434093_at	75099	Lysmd4	2	0.2301	6.3093	2.49164	0.0151108	-3.00692	1.17292			237082
1415745_a_at	13185	Dscr3	2	0.28092	8.4565	2.49148	0.015117	-3.00724	1.21497			13599
1442592_at	-	-	1	-0.21596	4.96526	-2.49131	0.0151234	-3.00757	-1.16148			56175
1448270_at	56200	Ddx21	2	0.21002	7.78171	2.49082	0.0151426	-3.00855	1.1567			414072
1433873_s_at	18541	Pcnt	2	0.16746	6.44024	2.4903	0.0151629	-3.00959	1.12308			73692
1427593_at	-	-	1	-0.18368	4.10035	-2.48997	0.0151758	-3.01024	-1.13578			106522
1443149_at	-	-	1	-0.18138	5.08419	-2.48984	0.0151808	-3.0105	-1.13397			56357
1444652_at	320289	B830004H01Rik	1	-0.16932	3.21165	-2.48925	0.0152039	-3.01168	-1.12453			11863
1416013_at	18807	Pld3	1	-0.3216	9.75618	-2.48909	0.0152101	-3.01199	-1.24972			17119
1416786_at	11477	Acvr1	1	-0.3669	7.53972	-2.48889	0.0152181	-3.0124	-1.28958			58240
1444939_at	-	-	2	0.20824	4.30679	2.4885	0.0152335	-3.01318	1.15528			66813
1454541_at	-	-	1	-0.18688	3.82604	-2.48849	0.0152337	-3.01319	-1.1383			20610
1453516_at	70980	4931431F19Rik	1	-0.13982	3.1219	-2.48846	0.015235	-3.01326	-1.10177			56418
1436296_x_at	432611	Dnaic2	2	0.33104	3.973	2.48829	0.0152417	-3.0136	1.25792			56298
1458095_at	-	-	1	-0.46408	5.06226	-2.48797	0.0152544	-3.01425	-1.37944			69162
1458691_at	-	-	1	-0.22748	5.22888	-2.48776	0.0152627	-3.01467	-1.17079			71799
1442717_at	-	-	1	-0.28172	6.60716	-2.48766	0.0152665	-3.01486	-1.21564			109801
1457298_at	-	-	1	-0.26198	4.71144	-2.48749	0.015273	-3.01519	-1.19912			240025
1434860_at	381510	Dpy19l4	2	0.42672	7.86824	2.4866	0.015308	-3.01696	1.34417			20088
1425845_a_at	56392	Shoc2	1	-0.21882	6.17264	-2.48623	0.0153229	-3.01772	-1.16378			14186
1417239_at	12626	Cetn3	2	0.20692	9.32262	2.48581	0.0153394	-3.01855	1.15422			74953
1436801_x_at	56699	Cdc42ep4	2	0.31786	7.5723	2.48565	0.0153455	-3.01885	1.24648			74576
1440623_at	233919	Gpr26	1	-0.71838	6.32589	-2.48552	0.015351	-3.01913	-1.64533			58810
1429451_at	67157	2610301B20Rik	2	0.2158	8.5569	2.48549	0.0153518	-3.01918	1.16135			66687
1458939_at	-	-	1	-0.28444	3.90531	-2.48515	0.0153655	-3.01986	-1.21794			74192
1437829_s_at	13631	Eef2k	2	0.26714	8.84595	2.48497	0.0153727	-3.02022	1.20342			216859
1437616_x_at	224454	Zdhhc14	1	-0.24328	7.46827	-2.48474	0.0153817	-3.02068	-1.18368			100039855
1432142_at	75288	Slc35f4	1	-0.19948	3.80951	-2.48465	0.0153851	-3.02085	-1.14828			226122
1419657_a_at	192287	Slc25a36	2	0.25898	10.2809	2.48443	0.0153938	-3.02129	1.19663			218850
1443225_at	269275	Acvr1c	1	-0.4179	3.89957	-2.48442	0.0153944	-3.02132	-1.33598			17878
1429497_s_at	72183	Snx6	2	0.21558	8.92822	2.4844	0.0153952	-3.02136	1.16117			215821
1419276_at	18605	Enpp1	1	-0.17518	3.36345	-2.48417	0.0154042	-3.02181	-1.12911			68552
1442597_at	97966	C79122	1	-0.12996	3.37212	-2.48371	0.0154223	-3.02272	-1.09426			74427
1418871_a_at	53906	1810007E14Rik	1	-0.16292	4.68435	-2.48358	0.0154276	-3.02299	-1.11955			79560
1428339_at	68219	Nudt21	2	0.16194	10.0166	2.48344	0.0154333	-3.02327	1.11879			97714
1419008_at	18168	Npy5r	1	-0.20832	3.88654	-2.48319	0.0154431	-3.02376	-1.15534			319195
1426547_at	14473	Gc	1	-0.15234	3.41736	-2.48292	0.0154538	-3.0243	-1.11137			69423
1460185_at	53622	Krt85	1	-0.19734	4.46867	-2.4829	0.0154548	-3.02435	-1.14658			50496
1417656_at	17865	Mybl2	1	-0.27648	4.19571	-2.48249	0.0154708	-3.02515	-1.21124			268566
1419099_x_at	13830	Stom	1	-0.21678	3.69315	-2.48249	0.0154711	-3.02517	-1.16214			69714
1449346_s_at	71340	Riok1	2	0.2272	6.83258	2.48244	0.0154731	-3.02527	1.17056			243621
1438897_at	69035	Zdhhc3	2	0.19984	3.56825	2.48239	0.0154748	-3.02535	1.14857			77628
1422492_at	12892	Cpox	2	0.29972	4.86803	2.48189	0.0154949	-3.02636	1.23091			17220
1441923_s_at	13616	Edn3	1	-0.1747	4.77685	-2.48159	0.0155067	-3.02694	-1.12873			56070
1437285_at	68646	1110020G09Rik	2	0.34934	4.44679	2.48131	0.0155178	-3.0275	1.27398			20227
1426143_at	76757	Trdn	1	-0.2615	4.46456	-2.48116	0.0155238	-3.0278	-1.19872			65970
1418474_at	85308	Fam158a	1	-0.24594	5.74206	-2.48063	0.0155452	-3.02886	-1.18587			235599
1447875_x_at	627049	Zfp800	1	-0.25952	5.98069	-2.4803	0.0155585	-3.02953	-1.19708			66365
1419385_a_at	56085	Ubqln1	1	-0.27166	7.45676	-2.48016	0.015564	-3.0298	-1.2072			74392
1422289_a_at	104002	Ctsq	1	-0.17438	5.06849	-2.47907	0.0156077	-3.03197	-1.12848			54135
1452825_at	67937	Tmem59l	1	-0.41258	9.38028	-2.47886	0.015616	-3.03238	-1.33106			21934
1451057_x_at	13430	Dnm2	1	-0.152	7.07475	-2.47821	0.0156419	-3.03366	-1.11111			22284
1428471_at	20411	Sorbs1	2	0.1982	10.7185	2.4778	0.0156587	-3.03449	1.14727			16558
1436833_x_at	319953	Ttll1	2	0.29488	9.81788	2.47761	0.0156662	-3.03486	1.22678			20833
1442861_at	-	-	1	-0.18926	6.68965	-2.47751	0.0156703	-3.03507	-1.14018			234366
1438634_x_at	16796	Lasp1	2	0.2533	10.9303	2.47699	0.0156912	-3.0361	1.19193			327987
1451172_at	67808	Tprgl	2	0.21518	10.2266	2.47656	0.0157084	-3.03695	1.16085			72425
1433439_at	266692	Cpne1	2	0.18332	8.78391	2.47642	0.0157141	-3.03722	1.13549			20823
1445870_at	-	-	1	-0.22206	3.6745	-2.47632	0.0157183	-3.03743	-1.1664			319887
1425138_at	107477	Guca1b	1	-0.18654	5.67298	-2.47599	0.0157317	-3.03809	-1.13803			101786
1445284_at	-	-	1	-0.22284	3.93309	-2.47592	0.0157346	-3.03823	-1.16703			78286
1423654_a_at	19822	Rnf4	2	0.18156	9.22209	2.47587	0.0157364	-3.03832	1.13411			321022
1453735_at	70591	5730455P16Rik	1	-0.2656	7.55621	-2.47535	0.0157574	-3.03935	-1.20214			100043819
1423740_a_at	236732	Rbm10	2	0.21854	9.45923	2.47456	0.0157894	-3.04092	1.16356			73360
1422783_a_at	16687	Krt6a	1	-0.16488	5.42038	-2.47434	0.0157984	-3.04136	-1.12107			74025
1456176_x_at	68066	Slc25a39	2	0.2382	9.21036	2.47377	0.0158214	-3.04249	1.17952			211948
1431121_at	75723	Amotl1	1	-0.22246	3.92008	-2.47351	0.015832	-3.04301	-1.16672			15288
1446774_at	78713	D530017H19Rik	1	-0.2623	5.25214	-2.4734	0.0158366	-3.04323	-1.19939			13852
1459833_x_at	56506	Cib2	1	-0.21852	4.50639	-2.4716	0.0159097	-3.04679	-1.16354			215449
1425111_at	66673	Sorcs3	1	-0.69136	5.30087	-2.47102	0.0159335	-3.04795	-1.61481			74002
1441728_at	20265	Scn1a	1	-0.43934	3.8615	-2.47025	0.0159649	-3.04947	-1.35598			78276
1433146_at	-	-	1	-0.21998	4.55892	-2.4701	0.0159709	-3.04976	-1.16472			21766
1426248_at	223255	Stk24	2	0.23148	9.40604	2.46976	0.0159849	-3.05044	1.17404			329278
1416161_at	19357	Rad21	2	0.31556	9.97995	2.46964	0.0159899	-3.05068	1.24449			69773
1428755_at	12912	Creb1	2	0.21368	9.13771	2.46943	0.0159985	-3.0511	1.15964			29807
1438505_s_at	14000	Rnasen	2	0.25214	10.2968	2.46906	0.0160138	-3.05184	1.19097			73614
1419611_at	70808	4632415L05Rik	2	0.24296	5.94284	2.46867	0.0160298	-3.05261	1.18342			67019
1444820_at	-	-	1	-0.23426	4.26065	-2.4686	0.0160325	-3.05274	-1.1763			328949
1448590_at	12833	Col6a1	1	-0.37582	5.79486	-2.46845	0.0160387	-3.05304	-1.29758			106766
1436062_at	213827	Arcn1	2	0.1877	8.29218	2.46841	0.0160406	-3.05313	1.13895			56347
1418518_at	18550	Furin	2	0.25108	6.9228	2.46832	0.0160441	-3.0533	1.1901			75965
1439184_s_at	52700	Txndc17	2	0.2976	9.95587	2.46822	0.0160483	-3.0535	1.2291			66116
1437280_s_at	66870	Serbp1	2	0.14694	11.9609	2.46813	0.0160521	-3.05368	1.10722			70300
1433391_at	-	-	1	-0.18618	4.18687	-2.46808	0.0160539	-3.05377	-1.13775			223254
1447613_at	-	-	1	-0.15522	3.56985	-2.46731	0.0160856	-3.0553	-1.11359			57737
1437615_s_at	107305	Vps37c	2	0.28434	8.5983	2.46689	0.0161029	-3.05613	1.21785			54215
1441290_at	-	-	1	-0.40144	5.63842	-2.4655	0.0161604	-3.05888	-1.32083			67288
1455534_s_at	106326	Osbpl11	2	0.2193	8.60654	2.46549	0.016161	-3.05891	1.16417			68048
1432309_at	71612	9130410C08Rik	1	-0.14284	4.19934	-2.4654	0.0161648	-3.05909	-1.10408			17474
1433057_at	71135	4933411O13Rik	1	-0.24674	3.64081	-2.46468	0.0161943	-3.0605	-1.18652			230908
1433204_at	76273	Ndfip2	1	-0.16204	5.75033	-2.46425	0.0162123	-3.06136	-1.11887			12366
1443380_at	11532	Adh5	1	-0.19172	4.08967	-2.46358	0.0162402	-3.06269	-1.14212			319922
1421737_at	11695	Alx4	1	-0.19842	3.8747	-2.46354	0.0162416	-3.06276	-1.14744			67205
1436756_x_at	15107	Hadh	2	0.22404	6.91913	2.46351	0.016243	-3.06282	1.168			93673
1432274_at	75187	4930543N07Rik	1	-0.14132	4.61444	-2.46342	0.0162467	-3.063	-1.10291			106347
1443644_at	-	-	2	0.2249	3.4434	2.46327	0.0162528	-3.06329	1.1687			353047
1450444_a_at	22259	Nr1h3	1	-0.2221	4.58864	-2.46319	0.0162564	-3.06346	-1.16643			13435
1427328_a_at	76499	Clasp2	1	-0.37678	8.29882	-2.46317	0.016257	-3.06349	-1.29844			227753
1455117_at	71567	Mcm9	2	0.346	5.63366	2.46271	0.0162762	-3.06441	1.27103			15111
1431606_a_at	52477	Angel2	1	-0.35428	6.30025	-2.4616	0.0163224	-3.0666	-1.27835			17870
1443677_at	319859	E030011O05Rik	1	-0.1854	4.67607	-2.46149	0.016327	-3.06681	-1.13713			16658
1454351_at	71309	4933435C09Rik	1	-0.19184	3.71185	-2.46116	0.016341	-3.06748	-1.14222			252973
1442795_x_at	67690	1700016G05Rik	2	0.12978	2.94799	2.46105	0.0163458	-3.0677	1.09413			59050
1449237_at	23801	Aloxe3	1	-0.22708	6.09006	-2.46099	0.0163483	-3.06782	-1.17046			100972
1431918_at	100040447	1700036A12Rik	1	-0.16696	4.45296	-2.46076	0.0163576	-3.06826	-1.12269			17173
1436085_at	241311	Zbtb34	2	0.28354	7.6695	2.46045	0.0163706	-3.06887	1.21718			381280
1446912_at	-	-	1	-0.15768	3.14011	-2.46042	0.0163719	-3.06893	-1.11549			16468
1420836_at	67554	Slc25a30	2	0.41276	7.50249	2.46015	0.0163834	-3.06948	1.33123			20299
1448840_at	64295	Tmub1	1	-0.2132	6.96764	-2.45998	0.0163905	-3.06981	-1.15926			18616
1436008_at	21985	Tpd52	1	-0.15502	4.9075	-2.45967	0.0164035	-3.07042	-1.11344			73419
1430636_at	77310	Ppp4r1l	2	0.16536	4.70291	2.4593	0.0164189	-3.07115	1.12145			69784
1429326_at	70454	Cenpl	2	0.43848	4.79844	2.45928	0.0164198	-3.07119	1.35518			104418
1426228_at	16653	Kras	1	-0.13326	3.11453	-2.4589	0.0164357	-3.07194	-1.09677			53883
1444133_at	-	-	1	-0.23912	4.34908	-2.45784	0.0164802	-3.07403	-1.18027			18772
1434064_at	269999	Orai3	2	0.3485	5.98293	2.45771	0.0164856	-3.07428	1.27324			217310
1420869_at	17354	Mllt10	1	-0.29956	4.40874	-2.45765	0.0164881	-3.0744	-1.23077			69543
1436669_at	75541	1700019G17Rik	2	0.31744	4.90033	2.4574	0.016499	-3.07491	1.24612			14608
1420378_at	20390	Sftpd	1	-0.18022	3.90833	-2.45706	0.0165132	-3.07557	-1.13306			276846
1442195_at	554160	BB283564	1	-0.17382	5.67638	-2.45693	0.0165188	-3.07584	-1.12804			15374
1433613_at	211347	Pank3	2	0.17916	10.1932	2.45682	0.0165234	-3.07605	1.13222			77201
1432677_at	-	-	1	-0.2166	3.85145	-2.45682	0.0165234	-3.07605	-1.16199			245867
1446236_at	320784	C230072F16Rik	1	-0.15248	4.10174	-2.45646	0.0165387	-3.07677	-1.11148			13511
1440717_at	101931	AA407881	2	0.47388	5.1616	2.45644	0.0165395	-3.07681	1.38884			15077
1445803_at	-	-	2	0.1705	2.99057	2.45604	0.0165562	-3.07758	1.12545			54710
1448665_at	13405	Dmd	2	0.40614	8.9727	2.45589	0.0165624	-3.07787	1.32514			14007
1420609_at	57438	42070	2	0.20674	10.4774	2.45581	0.0165658	-3.07803	1.15408			170738
1420999_at	53621	Cnot4	1	-0.20938	7.42577	-2.45572	0.0165698	-3.07822	-1.15619			19060
1419616_at	12168	Bmpr2	1	-0.59746	6.76986	-2.45571	0.0165702	-3.07824	-1.51305			140630
1445372_at	-	-	1	-0.31668	4.40191	-2.45568	0.0165717	-3.07831	-1.24546			240660
1419369_at	56515	Rnf138	2	0.28288	7.24253	2.45551	0.0165787	-3.07863	1.21662			320129
1428779_at	226470	Zbtb41	2	0.29094	9.00261	2.4551	0.0165962	-3.07945	1.22344			21638
1439469_at	-	-	1	-0.19046	4.51825	-2.45478	0.0166096	-3.08007	-1.14113			66917
1433976_at	28193	Reep3	2	0.4704	7.90684	2.45467	0.0166143	-3.08029	1.38549			19047
1450943_at	66441	Magohb	2	0.25648	7.11219	2.45463	0.016616	-3.08037	1.19456			67095
1457322_at	-	-	1	-0.16564	3.7749	-2.45421	0.0166337	-3.08119	-1.12166			78134
1424652_at	232146	Fam176a	2	0.47234	4.13911	2.45418	0.0166349	-3.08125	1.38736			66460
1440423_at	240869	Zbtb37	1	-0.19372	3.81889	-2.45394	0.0166453	-3.08173	-1.14371			74929
1439620_at	71934	Car13	1	-0.12762	2.85885	-2.45385	0.0166491	-3.08191	-1.09249			219114
1454023_a_at	74241	Chpf	1	-0.28148	7.47178	-2.45331	0.0166721	-3.08297	-1.21544			77849
1447834_at	-	-	1	-0.20204	6.28661	-2.45259	0.0167026	-3.08438	-1.15032			105833
1432629_at	-	-	1	-0.2075	3.98633	-2.45249	0.0167069	-3.08458	-1.15469			78558
1434699_at	217558	G2e3	2	0.29002	7.94587	2.45225	0.0167171	-3.08505	1.22266			72515
1440396_at	-	-	2	0.54434	6.28527	2.45187	0.0167336	-3.08582	1.45835			13088
1427632_x_at	13136	Cd55	1	-0.14738	3.0591	-2.45172	0.0167398	-3.0861	-1.10756			14911
1457131_at	320365	Fry	1	-0.20802	4.18089	-2.45124	0.0167602	-3.08705	-1.1551			72479
1450321_at	30944	Zfp354c	1	-0.28904	4.86795	-2.45123	0.0167609	-3.08708	-1.22183			381201
1428269_a_at	76485	Glt8d1	2	0.30358	8.87407	2.4512	0.0167619	-3.08712	1.2342			70225
1455778_at	93681	Zfp192	2	0.22376	7.97179	2.45111	0.0167661	-3.08732	1.16777			98402
1428297_at	26412	Map4k2	1	-0.20074	5.44448	-2.45063	0.0167865	-3.08825	-1.14929			26404
1422636_at	23857	Dmtf1	2	0.14904	9.35901	2.45039	0.0167968	-3.08873	1.10883			227656
1431298_at	72440	5930416I19Rik	1	-0.17886	3.15544	-2.44962	0.0168297	-3.09024	-1.13199			209478
1446657_at	-	-	1	-0.167	3.45603	-2.44934	0.0168419	-3.0908	-1.12272			74352
1443569_at	73873	Fam161a	1	-0.16602	5.37846	-2.44823	0.0168896	-3.09298	-1.12196			407243
1426431_at	16450	Jag2	1	-0.2469	5.68436	-2.44806	0.016897	-3.09332	-1.18665			57320
1437838_x_at	231413	Grsf1	2	0.25846	10.4866	2.44803	0.0168982	-3.09337	1.1962			13667
1444927_at	52711	D11Ertd729e	1	-0.15548	3.47319	-2.4479	0.0169037	-3.09363	-1.11379			73435
1459885_s_at	12867	Cox7c	2	0.3083	6.69577	2.44729	0.0169301	-3.09483	1.23825			51886
1423454_a_at	20360	Sema6c	1	-0.201	4.80614	-2.44674	0.0169538	-3.09591	-1.14949			105349
1442364_at	26416	Mapk14	1	-0.251	6.53581	-2.44652	0.0169635	-3.09635	-1.19003			73955
1434150_a_at	70152	Mettl7a1	2	0.71102	6.87577	2.44633	0.0169715	-3.09672	1.63696			17876
1439399_a_at	83673	Snhg1	2	0.33606	9.91088	2.44628	0.0169739	-3.09682	1.2623			319738
1436083_at	435965	Lrp3	1	-0.21494	5.26033	-2.44627	0.0169741	-3.09684	-1.16066			231841
1453133_at	73333	Slc25a31	2	0.26344	3.88956	2.44567	0.0170002	-3.09802	1.20034			21888
1458171_at	101488	Slco2b1	1	-0.22384	5.26186	-2.44485	0.0170355	-3.09962	-1.16784			328643
1425860_x_at	75458	Cklf	2	0.34922	6.6509	2.4445	0.017051	-3.10032	1.27387			380787
1448851_a_at	13002	Dnajc5	1	-0.5077	8.63917	-2.44435	0.0170574	-3.10062	-1.42178			15360
1417318_at	56710	Dbc1	1	-0.58806	8.73156	-2.44432	0.0170586	-3.10067	-1.50322			107338
1434432_at	67338	Rffl	2	0.30992	4.81808	2.44411	0.0170678	-3.10109	1.23964			14943
1459736_at	-	-	1	-0.21208	5.26725	-2.44409	0.0170685	-3.10112	-1.15836			320893
1427372_at	13115	Cyp27b1	2	0.16248	4.23478	2.44375	0.0170834	-3.10179	1.11921			16494
1428472_at	74646	Spsb1	1	-0.25896	5.4588	-2.4437	0.0170858	-3.1019	-1.19662			66930
1448038_at	-	-	2	0.2032	5.76004	2.44282	0.0171239	-3.10362	1.15125			215789
1452913_at	66425	Pcp4l1	1	-0.51982	5.65167	-2.44235	0.0171442	-3.10453	-1.43378			216705
1452608_at	56309	Mycbp	2	0.38786	5.67242	2.4423	0.0171466	-3.10464	1.30845			76763
1437274_at	12847	Copa	2	0.5891	6.4886	2.4423	0.0171466	-3.10464	1.50431			69698
1418154_at	80750	N4bp1	1	-0.17932	7.65533	-2.44225	0.0171489	-3.10474	-1.13235			69368
1420088_at	18035	Nfkbia	2	0.29002	10.1249	2.44137	0.0171872	-3.10647	1.22266			27392
1439457_x_at	67526	Atg12	2	0.1965	3.8844	2.44104	0.0172016	-3.10711	1.14591			19220
1424960_at	71889	Epn3	1	-0.1761	4.70646	-2.44071	0.017216	-3.10776	-1.12983			102857
1438386_x_at	232087	Mat2a	2	0.27472	10.0132	2.44051	0.0172249	-3.10816	1.20976			214804
1450656_at	14674	Gna13	2	0.32842	7.27552	2.44044	0.0172279	-3.10829	1.25564			109552
1446902_at	106993	AU022538	1	-0.13694	3.34936	-2.44026	0.017236	-3.10865	-1.09957			319583
1447603_x_at	69440	Fam116b	2	0.18688	4.2145	2.44005	0.0172451	-3.10906	1.1383			52504
1431510_s_at	67899	Cmc1	2	0.25486	8.00099	2.44003	0.0172461	-3.10911	1.19322			74616
1460008_x_at	50527	Ero1l	2	0.1152	13.2013	2.43977	0.0172575	-3.10962	1.08313			16206
1421042_at	16800	Arhgef2	1	-0.2919	6.86482	-2.4388	0.0172999	-3.11151	-1.22425			11548
1442207_at	73683	Atg16l2	2	0.2691	5.8781	2.43879	0.0173006	-3.11154	1.20506			57880
1429076_a_at	71584	Gdpd2	2	0.45558	7.09673	2.43877	0.0173014	-3.11158	1.37133			72951
1415997_at	56338	Txnip	1	-0.4059	6.5568	-2.43853	0.017312	-3.11205	-1.32492			56749
1446665_at	97008	C80918	1	-0.15864	3.26284	-2.43764	0.0173509	-3.11378	-1.11623			12632
1437788_at	83395	Sp6	1	-0.18488	5.74926	-2.4374	0.0173619	-3.11427	-1.13672			67933
1441943_x_at	-	-	2	0.32848	6.2901	2.43672	0.0173917	-3.11559	1.25569			228788
1456244_x_at	30926	Glrx3	2	0.28762	8.81823	2.43606	0.0174207	-3.11688	1.22062			56508
1416187_s_at	52830	Pnrc2	2	0.4125	8.93898	2.43543	0.0174486	-3.11811	1.33099			17219
1456434_x_at	80888	Hspb8	2	0.38892	6.89005	2.4354	0.0174502	-3.11818	1.30941			18194
1441283_at	-	-	1	-0.5393	4.80442	-2.43478	0.0174778	-3.1194	-1.45327			93690
1424955_at	225745	Haus1	2	0.2485	7.98054	2.43478	0.0174778	-3.1194	1.18797			20503
1416826_a_at	56771	Med20	2	0.32152	8.2222	2.43413	0.0175065	-3.12067	1.24965			67039
1426623_a_at	70497	Arhgap17	2	0.23264	6.9706	2.43377	0.0175227	-3.12138	1.17498			12554
1421621_at	19418	Rasgrf2	1	-0.2199	4.24521	-2.43342	0.0175382	-3.12206	-1.16465			27411
1447199_at	97089	C80763	1	-0.17184	3.69025	-2.4332	0.0175479	-3.12249	-1.12649			12649
1433463_at	71678	0610010K06Rik	2	0.17698	10.0812	2.43277	0.0175672	-3.12334	1.13051			14368
1449076_x_at	104923	Adi1	2	0.24378	5.5308	2.43271	0.0175699	-3.12346	1.18409			64177
1453589_a_at	381598	6820431F20Rik	1	-0.44792	7.53238	-2.43263	0.0175732	-3.1236	-1.36407			100040294
1434291_a_at	20365	Serf1	2	0.34642	8.80354	2.43257	0.0175759	-3.12372	1.2714			69341
1422594_at	66641	5730470L24Rik	2	0.19296	8.0306	2.43224	0.0175907	-3.12437	1.14311			11832
1416866_at	12068	Bet1	2	0.32114	7.34822	2.4321	0.0175968	-3.12464	1.24932			67628
1431945_at	74448	Arl13a	1	-0.19066	3.53438	-2.43136	0.0176301	-3.12609	-1.14129			17828
1456783_at	73884	Zdbf2	1	-0.42032	9.46732	-2.431	0.017646	-3.12679	-1.33822			53614
1419851_at	59033	Slc4a8	1	-0.18992	3.84778	-2.43077	0.0176564	-3.12725	-1.1407			68468
1426036_a_at	18575	Pde1c	1	-0.17264	3.96444	-2.43067	0.017661	-3.12744	-1.12712			240665
1438584_at	238663	4932411G14Rik	1	-0.1665	5.94912	-2.43024	0.0176803	-3.12829	-1.12233			71388
1423185_a_at	67123	Ubap1	2	0.1711	7.58662	2.42961	0.0177083	-3.12951	1.12592			58523
1453506_at	75811	Fam154a	1	-0.1855	4.6429	-2.42953	0.0177121	-3.12967	-1.13721			217779
1427151_at	99003	Qser1	2	0.297	6.41024	2.42931	0.0177222	-3.13011	1.22859			19049
1434330_at	272589	Tbcel	2	0.1959	8.68604	2.4292	0.0177269	-3.13032	1.14544			14873
1442774_x_at	-	-	1	-0.17758	3.82172	-2.42828	0.0177684	-3.13212	-1.13099			78280
1449304_at	66391	2310061J03Rik	2	0.2926	6.24619	2.42795	0.0177834	-3.13277	1.22485			75593
1421486_at	13655	Egr3	1	-0.23584	5.27812	-2.42749	0.0178041	-3.13367	-1.17759			54364
1444889_at	215653	Rassf2	1	-0.14778	3.20279	-2.42742	0.0178071	-3.1338	-1.10786			68585
1419233_x_at	11806	Apoa1	1	-0.192	4.50042	-2.42739	0.0178085	-3.13386	-1.14235			68970
1437521_s_at	225339	Ammecr1l	2	0.19238	10.0404	2.42714	0.01782	-3.13436	1.14265			71687
1426967_at	12005	Axin1	1	-0.20296	6.2442	-2.42696	0.0178277	-3.13469	-1.15106			27029
1421037_at	18143	Npas2	1	-0.42628	5.17523	-2.42682	0.0178343	-3.13497	-1.34376			76161
1434174_at	80289	Lysmd3	2	0.29344	6.93948	2.42667	0.017841	-3.13527	1.22556			67143
1423599_a_at	67466	Pdcl	2	0.33766	8.5743	2.42648	0.0178498	-3.13564	1.26371			76044
1418022_at	74838	Narg1	2	0.17506	9.33668	2.42591	0.0178754	-3.13675	1.12901			71146
1445698_at	268958	Capn11	1	-0.16784	5.42569	-2.42584	0.0178787	-3.13689	-1.12338			68497
1449949_a_at	13052	Cxadr	1	-0.42826	6.09995	-2.42581	0.01788	-3.13695	-1.34561			70097
1453657_at	74184	2310065F04Rik	1	-0.16994	4.51285	-2.42545	0.0178962	-3.13765	-1.12501			100126824
1454244_at	70024	Mcm10	1	-0.17452	5.01097	-2.42532	0.0179021	-3.1379	-1.12859			78521
1420268_x_at	-	-	1	-0.16754	3.49052	-2.42487	0.0179226	-3.13878	-1.12314			14365
1419659_s_at	74277	Chic2	2	0.19754	9.63428	2.42483	0.0179245	-3.13886	1.14674			66231
1442318_at	-	-	1	-0.12594	3.43044	-2.42476	0.0179274	-3.13899	-1.09122			13650
1444863_at	-	-	1	-0.18844	4.38966	-2.42468	0.0179314	-3.13916	-1.13953			13666
1440102_at	215332	Slc36a3	1	-0.18022	4.42019	-2.42447	0.0179409	-3.13957	-1.13306			14811
1421972_s_at	15161	Hcfc1	1	-0.27386	6.40852	-2.42434	0.0179467	-3.13982	-1.20904			71963
1447346_s_at	71434	5530400B01Rik	1	-0.2318	6.32023	-2.42361	0.0179797	-3.14123	-1.1743			67553
1416924_at	55950	Bri3	2	0.19798	9.26124	2.42309	0.0180036	-3.14226	1.14709			66480
1430416_at	70973	4931431B13Rik	1	-0.19498	4.68047	-2.42267	0.0180227	-3.14308	-1.14471			228662
1430843_at	73748	Gadl1	1	-0.17604	4.39986	-2.42256	0.0180276	-3.14328	-1.12978			12055
1433106_at	76032	5830438M01Rik	1	-0.24274	3.93025	-2.4223	0.0180397	-3.1438	-1.18324			97541
1429795_at	69291	1700001L05Rik	1	-0.2105	4.24205	-2.42209	0.0180493	-3.14421	-1.15709			54393
1447234_s_at	72183	Snx6	2	0.23204	8.90264	2.4218	0.0180625	-3.14478	1.17449			50720
1422203_at	20508	Slc18a3	1	-0.20112	3.99048	-2.42141	0.0180803	-3.14554	-1.14959			100038680
1419885_at	52197	DXErtd223e	1	-0.1453	4.58482	-2.42089	0.018104	-3.14655	-1.10596			70028
1455054_a_at	114893	Dcun1d1	2	0.2717	7.91945	2.42079	0.0181089	-3.14675	1.20723			13367
1421900_at	15467	Eif2ak1	1	-0.2764	6.36879	-2.4207	0.0181127	-3.14691	-1.21117			66610
1432608_at	18115	Nnt	1	-0.22484	4.3779	-2.42055	0.0181195	-3.1472	-1.16865			20239
1420063_at	-	-	1	-0.17486	3.4879	-2.42021	0.0181352	-3.14787	-1.12885			17128
1459569_at	-	-	1	-0.22364	5.4484	-2.4198	0.018154	-3.14867	-1.16768			64660
1440724_at	243373	AI854703	1	-0.18336	5.68019	-2.41952	0.018167	-3.14922	-1.13553			214552
1451736_a_at	26400	Map2k7	2	0.26866	8.87428	2.41949	0.0181685	-3.14929	1.20469			14462
1418865_at	29813	Zfp385a	2	0.19894	4.85264	2.41926	0.018179	-3.14973	1.14785			78656
1433856_at	227399	Hisppd1	2	0.35596	8.05733	2.41842	0.0182178	-3.15137	1.27984			235907
1449533_at	67888	Tmem100	2	0.36848	4.54611	2.41839	0.0182188	-3.15142	1.29099			77805
1449094_at	14615	Gjc1	2	0.36604	7.81464	2.41819	0.0182284	-3.15182	1.28881			53761
1450746_at	50868	Keap1	2	0.14118	8.37246	2.4176	0.0182554	-3.15296	1.10281			27049
1418553_at	102098	Arhgef18	2	0.2113	7.62712	2.41744	0.0182627	-3.15327	1.15773			22174
1434396_a_at	17904	Myl6	2	0.1584	11.9514	2.41737	0.0182661	-3.15341	1.11605			74772
1420311_s_at	-	-	1	-0.16202	3.3633	-2.41733	0.0182678	-3.15348	-1.11885			20911
1422891_at	14968	H2-Ea	1	-0.25158	7.50127	-2.41715	0.0182761	-3.15383	-1.19051			16613
1446257_at	50786	Hs6st2	1	-0.35706	4.99837	-2.41689	0.0182882	-3.15434	-1.28081			67976
1442619_at	-	-	1	-0.15492	4.0667	-2.41661	0.0183012	-3.15489	-1.11336			259097
1420336_at	66548	Adamtsl5	1	-0.20922	4.66275	-2.41647	0.0183078	-3.15517	-1.15606			229706
1449648_s_at	20016	Polr1c	2	0.19228	8.53	2.41623	0.018319	-3.15564	1.14257			64706
1428027_at	-	-	1	-0.16566	3.32157	-2.41607	0.0183261	-3.15594	-1.12168			56642
1434050_at	209018	Vps8	1	-0.22566	7.63978	-2.41598	0.0183303	-3.15611	-1.16931			16597
1449231_at	63872	Zfp296	1	-0.19224	4.46031	-2.41587	0.0183353	-3.15632	-1.14254			18477
1422707_at	30955	Pik3cg	1	-0.16628	3.97595	-2.41567	0.0183448	-3.15672	-1.12216			242736
1448398_s_at	19934	Rpl22	2	0.25836	9.77019	2.41531	0.0183612	-3.15741	1.19612			60611
1421750_a_at	22327	Vbp1	2	0.22282	10.5784	2.41519	0.0183668	-3.15765	1.16701			101187
1454135_at	74877	4930458K08Rik	1	-0.19208	4.03555	-2.41515	0.0183688	-3.15773	-1.14241			110876
1419592_at	22253	Unc5c	1	-0.40886	5.83309	-2.41504	0.0183739	-3.15794	-1.32764			14809
1439034_at	20737	Spn	1	-0.19552	3.66072	-2.41461	0.0183941	-3.15879	-1.14514			216742
1445650_at	100045489	LOC100045489	1	-0.22712	3.77144	-2.41441	0.018403	-3.15917	-1.1705			654797
1455111_at	77929	Yipf6	2	0.3051	7.48418	2.41439	0.0184039	-3.1592	1.2355			18792
1453112_a_at	67580	Lrrc18	1	-0.14752	4.24219	-2.41433	0.0184067	-3.15932	-1.10766			240396
1434821_at	223770	Brd1	2	0.22188	8.05083	2.41423	0.0184117	-3.15953	1.16625			75264
1417638_at	13590	Lefty1	1	-0.204	4.62232	-2.41422	0.0184118	-3.15953	-1.15189			14050
1450833_at	12669	Chrm1	1	-0.19414	5.24109	-2.41418	0.0184141	-3.15963	-1.14404			16425
1445970_at	100830	AU022526	1	-0.1694	5.66534	-2.41375	0.0184338	-3.16045	-1.12459			66046
1453223_s_at	73703	Dppa2	2	0.1495	3.19019	2.41374	0.0184346	-3.16049	1.10918			76878
1420532_at	50791	Magi2	1	-0.3578	8.16557	-2.41347	0.0184468	-3.16099	-1.28147			15101
1418163_at	21898	Tlr4	2	0.17032	3.2797	2.41325	0.0184572	-3.16143	1.12531			17766
1458640_at	-	-	2	0.3104	5.80273	2.4132	0.0184594	-3.16152	1.24005			81007
1450799_at	11517	Adcyap1r1	1	-0.17836	5.81453	-2.41317	0.0184609	-3.16158	-1.1316			26414
1443710_s_at	71020	Spats1	1	-0.15426	4.4845	-2.41272	0.0184818	-3.16246	-1.11285			108654
1430826_s_at	14538	Gcnt2	1	-0.1737	4.40054	-2.41265	0.018485	-3.16259	-1.12795			319965
1457282_x_at	233276	Tubgcp5	1	-0.43126	5.30853	-2.41264	0.0184858	-3.16262	-1.34841			66541
1459657_s_at	20018	Polr1d	2	0.27632	8.86477	2.41232	0.0185005	-3.16323	1.2111			12919
1440870_at	70673	Prdm16	2	0.58196	6.85682	2.41187	0.0185218	-3.16412	1.49688			319146
1448961_at	18828	Plscr2	2	0.9504	3.76668	2.4118	0.0185249	-3.16425	1.93241			68929
1430978_at	75617	Rps25	2	0.265	8.07346	2.41125	0.0185506	-3.16532	1.20164			11980
1448414_at	19355	Rad1	2	0.32824	6.49009	2.41118	0.0185538	-3.16545	1.25548			67150
1430597_at	76071	Jakmip1	1	-0.30866	5.0362	-2.41116	0.018555	-3.1655	-1.23856			79264
1432799_at	77330	C030011G24Rik	1	-0.24558	3.93346	-2.41086	0.0185689	-3.16608	-1.18557			56407
1455546_s_at	20222	Sf3a2	2	0.1901	9.10652	2.41067	0.0185777	-3.16644	1.14084			16691
1454934_at	68606	Ppm1f	2	0.21622	7.52537	2.41056	0.0185829	-3.16666	1.16169			13204
1432053_at	71137	Rfx4	1	-0.21264	4.38957	-2.41018	0.0186009	-3.1674	-1.15881			142980
1417613_at	15939	Ier5	1	-0.31796	6.50292	-2.40998	0.0186101	-3.16778	-1.24657			14991
1433192_at	77768	A430105P17Rik	1	-0.25702	3.99772	-2.40964	0.0186262	-3.16845	-1.19501			22335
1432030_at	74667	4930434J06Rik	1	-0.13876	3.30868	-2.40897	0.0186579	-3.16976	-1.10096			56735
1457816_at	12371	Casp9	1	-0.16118	6.16286	-2.40883	0.0186645	-3.17003	-1.1182			50995
1416474_at	56741	Igdcc4	2	0.43744	8.54947	2.40848	0.0186808	-3.1707	1.3542			11936
1443763_at	12189	Brca1	1	-0.17924	4.74114	-2.40786	0.0187101	-3.17191	-1.13229			216136
1453791_at	320203	C130071C03Rik	1	-0.47032	8.82942	-2.40744	0.0187298	-3.17272	-1.38542			100038566
1452343_at	52662	D18Ertd653e	1	-0.25446	4.51447	-2.40733	0.0187352	-3.17294	-1.19289			320806
1452220_at	330662	Dock1	2	0.4604	7.3222	2.40721	0.0187407	-3.17316	1.37592			16508
1452421_at	15400	Hoxa3	2	0.16486	4.38433	2.40719	0.0187416	-3.1732	1.12106			27400
1460572_a_at	69752	Zfp511	2	0.19026	7.35428	2.40635	0.0187814	-3.17484	1.14097			110842
1430245_at	-	-	2	0.26992	6.10798	2.40562	0.0188161	-3.17626	1.20574			68416
1456625_at	67618	Aasdhppt	2	0.40558	6.22564	2.40545	0.0188242	-3.17659	1.32462			226418
1447921_at	-	-	1	-0.21676	5.60322	-2.40535	0.018829	-3.17678	-1.16212			76510
1436191_at	238247	Arid4a	2	0.28464	7.66796	2.40466	0.0188617	-3.17812	1.21811			433762
1426799_at	235442	Rab8b	2	0.26098	9.71783	2.40438	0.0188751	-3.17867	1.19829			57279
1422062_at	20288	Msr1	1	-0.1971	5.13102	-2.40418	0.0188843	-3.17904	-1.14639			224860
1444849_at	97787	C76872	1	-0.2335	5.94808	-2.40391	0.0188971	-3.17957	-1.17568			80898
1424180_a_at	23989	Med24	1	-0.20774	7.87206	-2.40368	0.018908	-3.18001	-1.15488			215723
1432373_at	75166	4930533B01Rik	1	-0.17164	6.1516	-2.4036	0.0189122	-3.18018	-1.12634			77375
1431078_at	57443	Fbxo3	1	-0.25592	4.76592	-2.40271	0.0189545	-3.1819	-1.1941			227738
1423564_a_at	67054	Paics	2	0.1967	10.6888	2.40255	0.0189621	-3.18221	1.14607			18314
1434071_a_at	105083	Pelo	2	0.23116	6.52745	2.40248	0.0189653	-3.18234	1.17378			54667
1430550_at	78753	Lipm	1	-0.10576	3.3999	-2.40216	0.0189806	-3.18296	-1.07606			213056
1426655_a_at	75007	Fam63a	2	0.23416	5.95559	2.40192	0.0189923	-3.18343	1.17622			67417
1446951_at	320452	P4ha3	2	0.54512	4.83754	2.40138	0.0190179	-3.18447	1.45914			217109
1456019_at	244672	Cwf19l2	2	0.31426	7.83353	2.40138	0.019018	-3.18447	1.24337			109065
1428438_s_at	67070	Lsm14a	2	0.2609	10.1648	2.40128	0.0190231	-3.18468	1.19823			16428
1444887_at	97715	C79015	1	-0.18326	4.033	-2.40116	0.0190285	-3.1849	-1.13545			637119
1430588_at	71263	Mro	2	0.20486	4.14194	2.40087	0.0190425	-3.18546	1.15257			14132
1422053_at	16323	Inhba	1	-0.45018	6.79876	-2.4002	0.0190744	-3.18675	-1.36621			73432
1426279_at	68152	5830415L20Rik	2	0.24082	8.56729	2.40017	0.0190761	-3.18682	1.18166			20588
1423000_a_at	56077	Dgke	1	-0.31574	5.43475	-2.40006	0.0190814	-3.18703	-1.24465			214704
1431604_a_at	52132	Ccdc97	1	-0.21498	5.25049	-2.40002	0.0190834	-3.18711	-1.16069			100986
1460090_at	23806	Arih1	1	-0.20006	4.12248	-2.39978	0.019095	-3.18758	-1.14875			56210
1444189_at	-	-	1	-0.16028	4.24081	-2.39954	0.0191061	-3.18803	-1.1175			73920
1434866_x_at	12894	Cpt1a	2	0.4693	6.13609	2.39851	0.0191561	-3.19004	1.38444			17248
1459113_at	-	-	1	-0.13994	3.20531	-2.39742	0.0192085	-3.19214	-1.10186			14571
1460616_at	227394	Slco4c1	1	-0.2428	3.54293	-2.39733	0.0192131	-3.19232	-1.18329			238799
1433185_at	72149	Strada	1	-0.14528	3.53146	-2.39713	0.0192227	-3.19271	-1.10595			74297
1429577_at	67320	Iqcf4	1	-0.18756	3.96663	-2.39707	0.0192257	-3.19283	-1.13884			69605
1437379_x_at	68015	Trap1	2	0.18588	7.3772	2.39703	0.0192275	-3.1929	1.13751			67014
1460074_x_at	105298	Epdr1	2	0.25478	7.01227	2.39674	0.0192414	-3.19346	1.19315			78929
1425732_a_at	17859	Mxi1	1	-0.37556	6.70969	-2.39668	0.0192443	-3.19357	-1.29734			16410
1449831_at	67344	Tctex1d1	1	-0.146	3.39432	-2.39631	0.0192623	-3.19429	-1.1065			54376
1450451_at	94214	Spock2	1	-0.46604	6.42189	-2.39629	0.0192631	-3.19432	-1.38131			74425
1448212_at	107047	Psmg2	2	0.2153	8.67734	2.39599	0.0192779	-3.19492	1.16095			69852
1439000_at	328845	Acsbg2	1	-0.18214	4.01264	-2.39593	0.0192807	-3.19503	-1.13457			74461
1451316_a_at	233489	Picalm	2	0.16962	11.1775	2.39551	0.0193008	-3.19583	1.12476			74125
1422044_at	15531	Ndst1	1	-0.17642	3.67331	-2.39535	0.0193085	-3.19614	-1.13008			19134
1417739_at	66172	Med11	2	0.27434	7.15939	2.39511	0.0193204	-3.19661	1.20944			78254
1453303_at	74604	4833417J20Rik	2	0.33206	5.09978	2.39492	0.0193294	-3.19697	1.25881			73130
1418152_at	50887	Nsbp1	2	0.3232	8.50739	2.39474	0.0193383	-3.19732	1.2511			14479
1416174_at	26450	Rbbp9	2	0.29872	7.66247	2.39421	0.0193639	-3.19834	1.23005			215008
1441960_x_at	66648	5730494M16Rik	2	0.34116	8.89873	2.39408	0.0193705	-3.1986	1.26677			108138
1436752_at	70573	Tbccd1	2	0.21236	6.34093	2.39401	0.0193738	-3.19873	1.15858			72709
1420907_at	12488	Cd2ap	2	0.3565	6.86461	2.39323	0.0194119	-3.20024	1.28032			74078
1444766_at	380753	Atxn7l1	1	-0.16064	3.92903	-2.39305	0.0194208	-3.2006	-1.11778			103135
1456443_at	432479	4930404N11Rik	1	-0.17228	5.77594	-2.39297	0.0194247	-3.20075	-1.12684			77480
[truncated: 2,287 more rows]

## Sheet: HippoCultureKOminusWT
ID	Min_GeneID	Min_Gene	Sig_HippoCultureKOminusWT	logFC	AveExpr	t	P.Value	B	LinearFC			Unique diff.expressed gene list (2648 genes)					Sig_HippoCultureKOminusWT
1423369_at	14265	Fmr1	1	-0.94492	8.77039	-10.5772	4.13e-16	18.8299	-1.92508			14265					1=downregulated
1422453_at	192159	Prpf8	1	-0.24352	9.68521	-4.70855	1.24e-05	2.23254	-1.18388			192159					2=upregulated
1454060_a_at	18176	Nras	2	0.44372	9.6237	4.65537	1.51e-05	2.08659	1.36011			18176
1450885_at	13347	Dffa	2	0.46368	7.71631	4.57726	2.01e-05	1.87348	1.37906			13347
1433613_at	211347	Pank3	2	0.32176	10.1932	4.41229	3.66e-05	1.42857	1.24985			211347
1419375_at	22380	Wbp4	2	0.27778	9.39006	4.39603	3.88e-05	1.38511	1.21233			22380
1448715_x_at	12457	Ccrn4l	1	-0.3671	12.0237	-4.38936	3.98e-05	1.36732	-1.28976			12457
1437537_at	12371	Casp9	2	0.4278	6.40318	4.35726	4.46e-05	1.28182	1.34518			12371
1458972_at	319237	9330112F22Rik	1	-0.37042	4.1473	-4.31786	5.14e-05	1.17726	-1.29273			319237
1417478_a_at	59032	Ppp2r3c	2	0.34262	9.26604	4.1877	8.15e-05	0.835163	1.26806			59032
1419551_s_at	53416	Stk39	2	0.32036	8.0654	4.13961	9.64e-05	0.710103	1.24864			53416
1451006_at	22436	Xdh	1	-0.35078	3.86505	-4.13382	9.84e-05	0.695073	-1.27525			22436
1422433_s_at	15926	Idh1	2	0.41418	11.258	4.09396	0.000113005	0.592056	1.33254			15926
1455070_at	70640	Dcp2	2	0.30634	9.12937	4.08766	0.000115505	0.575807	1.23657			70640
1434729_at	245522	Zc4h2	2	0.50544	8.88064	4.0836	0.000117139	0.565368	1.41956			245522
1423207_at	66074	Tmem167	2	0.37198	8.22878	4.07351	0.000121309	0.539391	1.29413			66074
1457843_at	320343	Lypd6	2	1.06502	5.85564	4.01682	0.000147511	0.394146	2.0922			320343
1415849_s_at	16765	Stmn1	2	0.33102	13.2071	4.00865	0.000151706	0.37332	1.2579			16765
1420296_at	12728	Clcn5	2	0.23318	5.93527	3.98853	0.000162543	0.322085	1.17542			12728
1417050_at	67445	C1qtnf4	1	-0.53882	8.54762	-3.97873	0.000168085	0.297186	-1.45278			67445
1434266_at	330050	AI847670	2	0.38818	7.78509	3.97432	0.000170637	0.285994	1.30874			330050
1456138_at	320343	Lypd6	2	1.15052	5.99391	3.97251	0.000171695	0.281406	2.21994			13929
1417241_at	13929	Amz2	2	0.32112	8.46756	3.95377	0.000183037	0.233907	1.2493			66536
1419821_s_at	15926	Idh1	2	0.44688	10.0361	3.94613	0.00018786	0.214594	1.36309			69638
1448967_at	66536	Nipsnap3a	2	0.45696	9.28875	3.94028	0.000191637	0.199814	1.37265			209224
1428739_at	69638	Enho	2	0.46554	8.5821	3.9393	0.000192283	0.197318	1.38083			26936
1459566_at	-	-	1	-0.31496	4.64136	-3.92855	0.000199437	0.170197	-1.24398			66251
1440101_at	-	-	2	0.62868	3.9446	3.92389	0.000202613	0.158465	1.54615			72146
1439681_at	-	-	1	-0.39276	3.17071	-3.90227	0.000218019	0.104058	-1.3129			66935
1427043_s_at	209224	Enox2	2	0.37226	7.41381	3.89964	0.000219968	0.0974528	1.29438			64099
1460342_s_at	26936	Mprip	1	-0.26154	9.88285	-3.86327	0.000248697	0.00633557	-1.19876			81003
1426534_a_at	66251	Arfgap3	2	0.38786	7.10564	3.84979	0.000260228	-0.0273029	1.30845			234094
1436322_a_at	72146	2810001A02Rik	2	0.31758	7.55251	3.82807	0.000279893	-0.0813657	1.24624			22144
1423375_at	66935	1700023B02Rik	2	0.36188	6.97443	3.81225	0.000295098	-0.120618	1.2851			66899
1416876_at	64099	Parvg	2	0.32942	3.95734	3.80326	0.000304092	-0.142894	1.25651			213053
1426969_at	81003	Trim23	2	0.39936	8.88707	3.78965	0.000318214	-0.17657	1.31892			100793
1446374_at	234094	Arhgef10	1	-0.34924	4.29512	-3.7788	0.00032991	-0.203348	-1.27389			72439
1416311_s_at	22144	Tuba3a	2	0.45938	9.20987	3.77876	0.000329957	-0.203454	1.37495			101489
1428280_at	66899	Fip1l1	2	0.25996	8.93429	3.76578	0.000344492	-0.235429	1.19745			68045
1425649_at	213053	Slc39a14	1	-0.35932	5.12264	-3.76431	0.00034618	-0.239055	-1.28282			66880
1446263_at	100793	AU015619	2	0.23478	3.71098	3.75567	0.000356236	-0.260292	1.17673			81840
1453542_at	72439	2610007B07Rik	1	-0.80098	5.5554	-3.75164	0.000361027	-0.2702	-1.74228			74021
1455809_x_at	101489	Ric8	2	0.27358	8.78748	3.75061	0.000362266	-0.272741	1.2088			12833
1448238_at	68045	2700060E02Rik	2	0.2548	10.6188	3.73488	0.000381605	-0.311309	1.19317			28088
1448584_at	66880	Rsrc1	2	0.4365	7.50394	3.72291	0.000396983	-0.340605	1.35332			226591
1419358_at	81840	Sorcs2	1	-0.51846	8.23319	-3.71602	0.000406111	-0.35746	-1.43243			320165
1448296_x_at	22144	Tuba3a	2	0.34746	8.07098	3.69615	0.000433542	-0.405916	1.27232			20602
1432655_at	74021	3222402N08Rik	1	-0.73028	4.14077	-3.68339	0.000452075	-0.436943	-1.65896			270120
1448590_at	12833	Col6a1	1	-0.56078	5.79486	-3.6833	0.000452206	-0.437158	-1.47507			228019
1420130_s_at	28088	D10Wsu52e	2	0.27778	3.72689	3.68263	0.000453208	-0.438798	1.21233			232906
1433912_at	226591	Tiprl	2	0.27286	9.51389	3.65773	0.000491663	-0.499153	1.2082			66827
1454909_at	320165	Tacc1	1	-0.36198	9.01167	-3.65493	0.000496178	-0.505927	-1.28519			544752
1448893_at	20602	Ncor2	1	-0.38448	8.27198	-3.65088	0.000502782	-0.515724	-1.30539			269615
1457589_at	270120	Fat3	1	-0.65882	10.0664	-3.64426	0.000513756	-0.531722	-1.57879			18016
1451141_at	228019	Mettl8	2	0.3548	6.11625	3.63993	0.000521049	-0.542165	1.27881			218314
1434009_at	232906	Grlf1	1	-0.20756	8.88724	-3.62517	0.000546666	-0.577717	-1.15473			330323
1448537_at	66827	Ttc1	2	0.29664	8.72035	3.62324	0.000550114	-0.582375	1.22828			272322
1426771_at	544752	Tug1	2	0.38172	7.44909	3.62024	0.000555489	-0.589576	1.30289			320411
1436335_at	269615	Plch2	1	-0.52678	7.53734	-3.61665	0.000562004	-0.598214	-1.44071			11602
1427708_a_at	18016	Nf2	2	0.64624	5.30603	3.60611	0.000581539	-0.623519	1.56508			75778
1444206_at	218314	Zfp595	2	0.22138	5.86611	3.59835	0.000596329	-0.642117	1.16585			19216
1455467_at	330323	C330043M08Rik	2	0.40844	5.56115	3.58735	0.000617915	-0.668446	1.32725			213012
1425931_a_at	272322	Arntl2	1	-0.29644	5.55223	-3.57887	0.000635055	-0.688702	-1.22811			319627
1437263_at	320411	A730089K16Rik	2	0.38088	5.28514	3.57811	0.000636608	-0.69051	1.30214			240665
1450325_at	11602	Angpt4	1	-0.67146	4.29592	-3.57715	0.00063858	-0.6928	-1.59268			70356
1439050_at	-	-	2	0.38422	8.15825	3.57572	0.000641535	-0.696218	1.30515			72345
1427055_at	75778	Them4	2	0.7198	8.1216	3.57516	0.000642701	-0.697562	1.64695			243621
1445445_s_at	19216	Ptger1	2	0.19974	3.25906	3.57284	0.000647506	-0.703076	1.14849			12404
1427958_at	213012	Abhd10	2	0.32642	7.32753	3.57014	0.000653163	-0.709515	1.2539			320253
1441464_at	319627	A630035D09Rik	1	-0.31998	3.86817	-3.56939	0.000654752	-0.711314	-1.24831			78244
1455653_at	240665	Ccnj	2	0.43064	6.48816	3.56466	0.000664791	-0.722577	1.34783			320435
1436113_a_at	70356	St13	2	0.28462	10.8728	3.56325	0.000667828	-0.725951	1.21809			66069
1439565_at	72345	Fam123b	2	0.37812	7.27012	3.56155	0.000671487	-0.729995	1.29965			71189
1437912_at	243621	Iqsec3	1	-0.47676	8.56767	-3.53259	0.000736847	-0.79873	-1.39161			244954
1423287_at	12404	Cbln1	2	1.24424	7.05527	3.53174	0.000738866	-0.800754	2.36894			12827
1441643_at	320253	42066	1	-0.48566	5.76857	-3.53173	0.000738891	-0.800779	-1.40023			22335
1460711_at	78244	Dnajc21	2	0.26486	7.13303	3.53073	0.000741257	-0.803145	1.20152			16512
1451657_a_at	209224	Enox2	2	0.44286	5.74638	3.52849	0.000746585	-0.808443	1.3593			171486
1455576_at	320435	Rinl	2	0.27796	4.55046	3.52099	0.000764695	-0.826174	1.21248			67101
1441942_x_at	66069	Snupn	2	0.39154	6.36958	3.51647	0.00077582	-0.836858	1.31179			96935
1433232_at	71189	4933426I03Rik	1	-0.22754	4.08707	-3.51566	0.000777837	-0.838778	-1.17084			229589
1434195_at	244954	Prss35	2	0.59748	5.11817	3.51545	0.000778341	-0.839258	1.51307			58194
1424051_at	12827	Col4a2	1	-0.56076	8.00078	-3.50614	0.000801821	-0.861239	-1.47505			276952
1416175_a_at	22335	Vdac3	2	0.19538	11.4488	3.50177	0.000813058	-0.871532	1.14503			75751
1431690_at	16512	Kcnh3	1	-0.2353	4.57476	-3.49239	0.000837697	-0.893609	-1.17715			225870
1456747_x_at	171486	Cd99l2	1	-0.52248	6.65195	-3.48171	0.000866591	-0.91868	-1.43642			69723
1417348_at	67101	2310039H08Rik	2	0.25866	8.14882	3.48072	0.000869326	-0.92101	1.19637			11793
1460593_at	96935	Susd4	1	-0.47664	8.21801	-3.46739	0.000906851	-0.952249	-1.3915			68184
1434138_at	229589	Prune	2	0.38474	6.6475	3.4652	0.000913146	-0.957362	1.30562			17763
1456717_at	-	-	1	-0.6247	4.13179	-3.4407	0.000986627	-1.01455	-1.54189			69668
1456261_at	58194	Sh3kbp1	2	0.78428	6.65333	3.43645	0.000999907	-1.02443	1.72223			53375
1433566_at	276952	Rasl10b	1	-0.46098	8.85748	-3.43597	0.00100144	-1.02557	-1.37648			114673
1450814_a_at	75751	Ipo4	1	-0.21018	8.80242	-3.43577	0.00100207	-1.02603	-1.15683			14302
1437460_x_at	225870	Rin1	1	-0.42076	3.92663	-3.43137	0.00101603	-1.03625	-1.33863			320456
1441814_s_at	69723	Rpain	2	0.24468	6.4948	3.43104	0.00101711	-1.03703	1.18483			22590
1446382_at	-	-	2	0.88584	5.35627	3.42962	0.00102166	-1.04033	1.84784			78903
1415684_at	11793	Atg5	2	0.39116	7.4305	3.42752	0.00102841	-1.04519	1.31145			58184
1420368_at	68184	Denr	2	0.29548	9.31635	3.42742	0.00102876	-1.04544	1.22729			67747
1449897_a_at	17763	Mtcp1	2	0.3425	8.19715	3.42533	0.00103553	-1.05029	1.26795			66356
1451265_at	69668	Ccdc115	2	0.38758	7.21626	3.41766	0.00106076	-1.06807	1.3082			67290
1430500_s_at	53375	Mtx2	2	0.29316	9.25026	3.41709	0.00106268	-1.06941	1.22532			320158
1420792_at	114673	4930433N12Rik	1	-0.15094	2.96729	-3.41693	0.0010632	-1.06977	-1.11029			20740
1442691_at	-	-	2	0.21496	4.82278	3.41105	0.00108302	-1.08341	1.16067			71388
1426570_a_at	14302	Frk	1	-0.17992	3.17734	-3.40954	0.00108816	-1.0869	-1.13282			11842
1455492_at	320456	B330016D10Rik	2	0.328	4.89436	3.40843	0.00109193	-1.08946	1.25527			67832
1460725_at	22590	Xpa	2	0.28752	6.90427	3.40574	0.00110119	-1.09569	1.22054			67204
1429638_at	78903	Wrnip1	2	0.55378	5.27898	3.39899	0.00112471	-1.11129	1.46793			212090
1450887_at	58184	Rqcd1	2	0.2478	7.88561	3.39844	0.00112665	-1.11257	1.1874			80281
1454969_at	320343	Lypd6	2	0.8216	7.73911	3.39674	0.00113265	-1.11649	1.76736			228061
1432086_a_at	67747	Ribc2	1	-0.26268	4.39547	-3.3943	0.00114135	-1.12214	-1.19971			84004
1436541_at	66356	2310008H09Rik	2	0.4019	6.70195	3.39416	0.00114182	-1.12245	1.32125			21371
1450972_at	67290	3110040N11Rik	2	0.37692	7.13896	3.3934	0.00114453	-1.1242	1.29857			66414
1438113_at	320158	Zmat4	2	0.25302	3.41419	3.39228	0.00114856	-1.12679	1.1917			66648
1440325_at	-	-	2	0.45178	8.26731	3.38723	0.00116684	-1.13845	1.36773			64602
1427889_at	20740	Spna2	1	-0.1789	11.7679	-3.38285	0.0011829	-1.14853	-1.13202			75547
1430922_at	71388	5530401A14Rik	1	-0.23278	3.97947	-3.38133	0.0011885	-1.15202	-1.1751			268390
1421789_s_at	11842	Arf3	2	0.60702	5.11935	3.37859	0.00119872	-1.15834	1.52311			268721
1423841_at	67832	Bxdc2	2	0.38466	5.75238	3.37592	0.00120874	-1.16448	1.30555			70617
1448819_at	67204	Eif2s2	2	0.3065	9.18429	3.37558	0.00121001	-1.16525	1.2367			18810
1458106_at	212090	Tmem60	1	-0.34784	4.08709	-3.37505	0.00121201	-1.16647	-1.27265			114584
1435542_s_at	80281	Cttnbp2nl	2	0.30016	9.19694	3.36758	0.00124056	-1.18366	1.23128			100043132
1454918_at	228061	Agps	2	0.27384	8.27905	3.36711	0.00124234	-1.18472	1.20902			55949
1416357_a_at	84004	Mcam	1	-0.59134	5.63851	-3.365	0.00125053	-1.18956	-1.50665			106337
1437907_a_at	21371	Tbca	2	0.29988	10.1577	3.36433	0.00125314	-1.1911	1.23104			71710
1425919_at	66414	Ndufa12	1	-0.36194	4.39935	-3.35971	0.00127131	-1.20172	-1.28515			16592
1441960_x_at	66648	5730494M16Rik	2	0.4779	8.89873	3.35365	0.00129545	-1.21559	1.39271			74455
1433527_at	64602	Ireb2	2	0.2496	9.68046	3.35049	0.00130819	-1.22282	1.18888			74538
1446017_at	-	-	1	-0.17204	3.18634	-3.34613	0.00132602	-1.2328	-1.12665			67046
1445311_at	75547	Akap13	1	-0.34898	4.35254	-3.3432	0.00133813	-1.2395	-1.27366			22084
1435160_at	268390	Ahsa2	2	0.24536	8.95586	3.33528	0.00137134	-1.25758	1.18539			67790
1428383_a_at	268721	2310021P13Rik	1	-0.34728	8.49699	-3.335	0.00137254	-1.25823	-1.27216			226525
1440305_at	-	-	1	-0.51218	8.13799	-3.33161	0.001387	-1.26596	-1.4262			72293
1447100_s_at	70617	5730508B09Rik	2	0.62556	6.7475	3.3312	0.00138874	-1.26688	1.54281			50887
1437554_at	18810	Plec1	1	-0.46308	5.16561	-3.33036	0.00139237	-1.2688	-1.37848			243043
1458665_at	114584	Clic1	1	-0.2895	4.79395	-3.32851	0.00140035	-1.27302	-1.22222			107508
1458944_at	100043132	100043132	2	0.18636	3.48809	3.32393	0.00142031	-1.28345	1.13789			320111
1448252_a_at	55949	Eef1b2	2	0.16486	12.0178	3.32117	0.00143245	-1.28973	1.12106			114255
1442098_at	106337	AU022434	2	0.2547	7.08225	3.32022	0.00143668	-1.2919	1.19309			66201
1435186_s_at	71710	Lrrcc1	2	0.28334	7.07367	3.32006	0.00143739	-1.29227	1.21701			67187
1416022_at	16592	Fabp5	2	0.32672	11.2431	3.31651	0.00145323	-1.30034	1.25416			223722
1458139_at	-	-	2	0.1934	3.19171	3.31307	0.00146872	-1.30816	1.14346			208691
1427491_at	74455	Nsun6	2	0.34752	5.87041	3.30647	0.00149885	-1.32313	1.27237			28018
1432895_at	74538	9030409K20Rik	1	-0.20482	3.67845	-3.30592	0.0015014	-1.32438	-1.15254			66257
1428598_at	67046	Tbc1d7	2	0.3365	8.16862	3.30309	0.00151456	-1.33081	1.26269			319588
1452105_a_at	22084	Tsc2	1	-0.28716	7.96416	-3.30301	0.00151494	-1.33099	-1.22024			226139
1453246_at	67790	Rab39b	2	0.91874	7.85137	3.3027	0.00151635	-1.33168	1.89046			22166
1436910_at	226525	Rasal2	1	-0.30194	8.3716	-3.30048	0.00152674	-1.33671	-1.2328			23837
1419466_at	72293	Nkd2	2	0.51666	5.86663	3.29897	0.00153385	-1.34014	1.43064			56330
1418152_at	50887	Nsbp1	2	0.4452	8.50739	3.2987	0.00153515	-1.34076	1.3615			381379
1455923_at	243043	Kctd8	2	0.65608	5.27722	3.29175	0.00156826	-1.35648	1.5758			72543
1430370_at	107508	Eprs	1	-0.3374	4.71634	-3.28721	0.00159028	-1.36675	-1.26348			17101
1455392_at	320111	Prr18	2	0.38448	5.99892	3.28714	0.00159061	-1.3669	1.30539			234723
1423376_a_at	114255	Dok4	2	0.42558	7.24487	3.28652	0.00159362	-1.3683	1.34311			108664
1441646_at	66201	Vta1	2	0.3554	5.48356	3.28524	0.00159992	-1.3712	1.27934			56291
1419522_at	67187	Zmynd19	2	0.36336	7.75664	3.28404	0.00160582	-1.37391	1.28642			19240
1452216_at	223722	Mcat	2	0.30948	7.9271	3.27518	0.00164998	-1.39389	1.23926			20365
1434593_at	208691	Eif5a2	2	0.39124	8.07005	3.27512	0.00165027	-1.39403	1.31152			13433
1434078_at	28018	Ubfd1	2	0.24878	9.55699	3.27339	0.00165903	-1.39792	1.1882			76938
1449377_at	66257	Nicn1	2	0.31834	9.2643	3.27335	0.00165927	-1.39803	1.2469			20437
1458123_at	319588	9630002A11Rik	1	-0.66658	5.60564	-3.27147	0.00166883	-1.40226	-1.58731			234776
1452146_a_at	226139	Cox15	2	0.31414	7.28103	3.27056	0.0016735	-1.40432	1.24327			11423
1416119_at	22166	Txn1	2	0.1694	11.5007	3.26876	0.00168273	-1.40837	1.12459			70977
1416742_at	23837	Cfdp1	2	0.24858	9.79887	3.26873	0.00168286	-1.40842	1.18804			241263
1429590_at	320165	Tacc1	1	-0.37164	8.8409	-3.26817	0.00168574	-1.40969	-1.29382			17912
1450638_at	56330	Pdcd5	2	0.18012	10.5195	3.2655	0.00169957	-1.4157	1.13298			65969
1452395_at	381379	Med19	2	0.3861	8.7793	3.2646	0.00170426	-1.41773	1.30686			22200
1428122_s_at	72543	Fam125b	2	0.31942	9.55968	3.26108	0.00172263	-1.42562	1.24783			23894
1434674_at	17101	Lyst	1	-0.34126	8.2913	-3.26001	0.00172828	-1.42803	-1.26686			241311
1455081_at	234723	Txnl4b	2	0.32328	7.02203	3.25838	0.0017369	-1.43169	1.25117			109250
1447659_x_at	108664	Atp6v1h	2	0.19546	2.96038	3.25675	0.0017456	-1.43537	1.14509			19821
1429710_at	56291	Styx	2	0.32624	7.71635	3.25567	0.00175131	-1.43778	1.25374			216976
1437185_s_at	19240	Tmsb10	2	0.26564	13.5591	3.2488	0.00178841	-1.45321	1.20217			17846
1434291_a_at	20365	Serf1	2	0.46222	8.80354	3.24572	0.00180522	-1.46009	1.37766			75180
1422946_a_at	13433	Dnmt1	1	-0.2429	8.5686	-3.24379	0.00181588	-1.46443	-1.18337			52064
1452691_at	76938	Rbm17	2	0.21364	9.64197	3.24378	0.00181593	-1.46445	1.15961			78541
1419404_s_at	20437	Siah1a	2	0.37906	7.48873	3.24331	0.00181855	-1.46551	1.30049			73235
1434143_at	234776	Atmin	1	-0.2457	7.61035	-3.24273	0.00182176	-1.46681	-1.18567			15374
1422687_at	18176	Nras	2	0.3227	9.65951	3.23778	0.00184939	-1.47788	1.25067			12374
1459875_x_at	66648	5730494M16Rik	2	0.4905	7.4186	3.23421	0.00186958	-1.48587	1.40493			20339
1422635_at	11423	Ache	1	-0.68004	6.80991	-3.23161	0.00188438	-1.49167	-1.60218			68594
1444645_at	-	-	1	-0.45838	6.03884	-3.23082	0.00188888	-1.49343	-1.374			77167
1434568_at	-	-	2	0.3432	7.14553	3.22873	0.0019009	-1.49809	1.26857			230027
1429744_at	70977	4931407G18Rik	2	0.19582	3.51151	3.22861	0.00190162	-1.49837	1.14537			19072
1459430_at	241263	Gpr158	1	-0.40026	4.99057	-3.22754	0.00190779	-1.50076	-1.31975			56284
1447364_x_at	17912	Myo1b	2	0.53668	6.50444	3.22709	0.00191039	-1.50176	1.45063			13003
1452270_s_at	65969	Cubn	1	-0.7071	4.15455	-3.22563	0.00191888	-1.50502	-1.63252			12633
1417202_s_at	22200	Uba3	2	0.24412	9.36528	3.22498	0.00192266	-1.50647	1.18437			16323
1450701_a_at	23894	Gtf2h2	2	0.23758	7.63892	3.22317	0.00193324	-1.5105	1.17901			78536
1436085_at	241311	Zbtb34	2	0.37052	7.6695	3.21523	0.0019803	-1.52819	1.29282			66983
1443801_at	-	-	1	-0.43168	5.72996	-3.21389	0.00198833	-1.53117	-1.3488			70380
1441980_at	109250	C030007I09Rik	2	0.3114	8.44838	3.20905	0.0020177	-1.54195	1.24091			74268
1424873_at	19821	Rnf2	2	0.3016	8.98499	3.20791	0.00202466	-1.54448	1.23251			81018
1444835_at	216976	BC030499	1	-0.19908	3.71209	-3.205	0.00204255	-1.55095	-1.14797			13117
1424121_at	17846	Commd1	2	0.31936	7.55077	3.20397	0.00204888	-1.55323	1.24778			74711
1453632_at	75180	4930538K18Rik	2	0.34364	4.24495	3.20296	0.00205516	-1.55548	1.26895			66488
1417264_at	52064	Coq5	2	0.199	8.43613	3.20197	0.00206129	-1.55767	1.1479			66246
1424224_at	78541	Asb8	2	0.21646	8.18059	3.1987	0.00208178	-1.56494	1.16188			66050
1453598_at	73235	3110082D06Rik	1	-0.35252	6.02036	-3.19477	0.00210656	-1.57364	-1.27679			432769
1416028_a_at	15374	Hn1	2	0.38162	10.6212	3.19317	0.00211674	-1.57718	1.3028			106326
1449882_a_at	12374	Casr	1	-0.2099	3.73939	-3.19301	0.00211776	-1.57753	-1.15661			207375
1421712_at	20339	Sele	1	-0.19666	3.28961	-3.19262	0.0021203	-1.57841	-1.14604			52626
1429468_at	68594	1110018F16Rik	2	0.45996	7.62158	3.19233	0.00212213	-1.57905	1.3755			67064
1454354_at	77167	8030476L19Rik	1	-0.28946	3.43651	-3.18887	0.00214437	-1.58671	-1.22218			16774
1434294_at	-	-	2	0.29328	7.75468	3.18875	0.00214513	-1.58697	1.22542			74197
1437364_at	230027	Coq3	2	0.40276	6.14239	3.18789	0.00215072	-1.58888	1.32203			66541
1439942_at	19072	Prep	2	0.25886	6.39622	3.18772	0.00215184	-1.58927	1.19653			53872
1440324_at	56284	Mrpl19	2	0.3021	5.9356	3.18743	0.00215368	-1.5899	1.23294			15275
1427256_at	13003	Vcan	2	0.60038	8.00084	3.18658	0.00215918	-1.59177	1.51612			142688
1425687_at	12633	Cflar	1	-0.34004	5.51195	-3.18643	0.00216016	-1.5921	-1.26579			21985
1458291_at	16323	Inhba	1	-0.30422	4.42426	-3.1862	0.00216167	-1.59262	-1.23475			14050
1432378_at	78536	C030004G16Rik	1	-0.45944	4.54744	-3.18588	0.00216376	-1.59333	-1.37501			116733
1423339_s_at	66983	Zfp830	2	0.40636	5.05562	3.18571	0.00216485	-1.5937	1.32534			56404
1424280_at	70380	Mospd1	2	0.2307	8.23881	3.18532	0.00216744	-1.59457	1.1734			170823
1429591_at	320165	Tacc1	1	-0.50992	4.90446	-3.18338	0.0021801	-1.59885	-1.42397			67665
1424221_at	96935	Susd4	1	-0.51506	8.36345	-3.1827	0.0021846	-1.60037	-1.42905			414758
1452996_a_at	74268	Aven	2	0.33342	5.98014	3.18143	0.00219291	-1.60316	1.26			384281
1445585_at	81018	Rnf114	2	0.22072	3.38132	3.17907	0.00220852	-1.60837	1.16532			14810
1424853_s_at	13117	Cyp4a10	2	0.24548	3.7617	3.17757	0.00221853	-1.61169	1.18549			68845
1430865_s_at	74711	Ttll9	2	0.22438	4.2529	3.17744	0.00221939	-1.61198	1.16828			67933
1417075_at	66488	2010309E21Rik	2	0.29588	9.11803	3.17665	0.00222467	-1.61373	1.22763			76093
1418529_at	66246	Osgep	2	0.26642	7.93916	3.17598	0.00222916	-1.61521	1.20282			21961
1418083_at	66050	0610009B22Rik	2	0.2137	8.74674	3.17559	0.00223176	-1.61606	1.15966			69906
1435471_at	432769	Zfp708	2	0.35328	4.61639	3.17019	0.00226825	-1.62798	1.27746			30925
1442890_at	-	-	1	-0.43734	6.14888	-3.16938	0.00227375	-1.62976	-1.35411			414107
1436027_at	106326	Osbpl11	2	0.2999	8.12566	3.16885	0.00227739	-1.63093	1.23106			320864
1456063_at	207375	Fam120c	1	-0.16854	9.35871	-3.16782	0.00228447	-1.63321	-1.12392			20660
1440715_s_at	52626	Cdkn2aipnl	2	0.3138	8.28733	3.16719	0.00228877	-1.63459	1.24298			67781
1418816_at	67064	Chmp1b	2	0.32402	7.17188	3.16473	0.0023057	-1.64	1.25181			213084
1427512_a_at	16774	Lama3	1	-0.38918	4.04331	-3.16271	0.00231974	-1.64446	-1.30965			11671
1428124_at	74197	Gtf2e1	2	0.3484	9.65721	3.15434	0.00237857	-1.66285	1.27315			70930
1451217_a_at	66541	Immp1l	2	0.25164	9.3671	3.15416	0.00237985	-1.66325	1.19056			11541
1428189_at	66648	5730494M16Rik	2	0.3708	8.40972	3.15301	0.00238806	-1.66578	1.29307			230895
1416463_at	53872	Caprin1	2	0.39414	7.89465	3.15205	0.00239497	-1.6679	1.31416			11835
1448180_a_at	15374	Hn1	2	0.32398	11.2545	3.15109	0.00240184	-1.67001	1.25178			12412
1436822_x_at	15275	Hk1	2	0.23646	11.8049	3.14939	0.00241405	-1.67373	1.1781			75974
1417219_s_at	19240	Tmsb10	2	0.53052	9.16666	3.14804	0.00242383	-1.6767	1.44445			59026
1417652_a_at	21371	Tbca	2	0.21106	11.5502	3.14738	0.00242858	-1.67813	1.15754			242667
1449459_s_at	142688	Asb13	2	0.37146	7.01775	3.14127	0.00247328	-1.69152	1.29366			19934
1419493_a_at	21985	Tpd52	2	0.3279	9.233	3.13987	0.00248368	-1.6946	1.25518			97236
1458961_at	14050	Eya3	1	-0.20576	3.78036	-3.13946	0.00248672	-1.6955	-1.15329			67027
1417510_at	116733	Vps4a	2	0.2346	9.29651	3.13924	0.00248837	-1.69598	1.17658			70412
1422858_at	56404	Trip4	2	0.2589	8.70563	3.13433	0.00252508	-1.70673	1.19657			171405
1418839_at	170823	Glmn	2	0.26872	7.066	3.13351	0.00253121	-1.70851	1.20474			73028
1420861_at	67665	Dctn4	2	0.18808	9.90628	3.1329	0.00253586	-1.70986	1.13925			226043
1438465_at	414758	Zfp826	1	-0.2987	4.55788	-3.13278	0.00253675	-1.71012	-1.23004			30805
1425211_at	384281	Gatc	2	0.27342	7.53162	3.13107	0.00254971	-1.71386	1.20867			211961
1437968_at	14810	Grin1	1	-0.41666	8.12719	-3.12741	0.00257762	-1.72185	-1.33483			16151
1447750_x_at	68845	Pih1d1	2	0.2909	7.94442	3.12477	0.00259791	-1.7276	1.2234			71726
1451587_a_at	226591	Tiprl	2	0.22562	9.35741	3.12258	0.00261493	-1.73239	1.16928			320100
1428618_at	67933	Hcfc2	2	0.38592	7.04065	3.12149	0.00262341	-1.73476	1.30669			74480
1430089_at	76093	5830469G19Rik	1	-0.43748	6.8493	-3.12111	0.00262637	-1.73559	-1.35424			56370
1456148_a_at	-	-	2	0.21244	4.00585	3.11911	0.00264204	-1.73996	1.15865			76205
1419283_s_at	21961	Tns1	1	-0.45848	6.78153	-3.11819	0.00264929	-1.74197	-1.37409			109978
1455427_at	11602	Angpt4	1	-0.84278	5.55357	-3.11733	0.00265606	-1.74384	-1.7935			66494
1429462_at	69906	Slc25a32	2	0.27104	3.65105	3.11177	0.00270027	-1.75595	1.20668			67391
1457773_at	30925	Slamf6	2	0.2809	4.0932	3.10924	0.00272062	-1.76145	1.21495			13178
1442002_at	414107	7030402D04Rik	2	0.3817	7.76447	3.10822	0.00272885	-1.76367	1.30288			20340
1436160_at	320864	Krt26	1	-0.22974	4.45783	-3.10671	0.00274112	-1.76696	-1.17262			68675
1426258_at	20660	Sorl1	1	-0.52076	9.77208	-3.10593	0.00274741	-1.76864	-1.43471			347722
1417948_s_at	67781	Ilf2	2	0.3166	8.60609	3.10312	0.00277039	-1.77475	1.24539			58799
1441797_at	-	-	1	-0.40156	7.16181	-3.10246	0.00277578	-1.77617	-1.32094			16081
1459552_at	-	-	2	0.226	3.42495	3.10062	0.002791	-1.78018	1.16959			101187
1444982_at	-	-	1	-0.44694	4.53056	-3.09711	0.00282013	-1.78779	-1.36315			74838
1456052_at	213084	Cdkl3	2	0.32974	5.0474	3.0946	0.00284114	-1.79324	1.25679			77596
1415776_at	11671	Aldh3a2	2	0.26032	7.16443	3.09308	0.00285398	-1.79654	1.19774			110460
1452974_at	70930	Nol8	2	0.34076	6.34281	3.09261	0.00285789	-1.79754	1.26642			18582
1450214_at	11541	Adora2b	2	0.26064	4.40555	3.09153	0.00286709	-1.7999	1.19801			319527
1458195_at	230895	Vps13d	1	-0.2797	5.56215	-3.09069	0.00287413	-1.8017	-1.21394			57429
1455647_at	11835	Ar	1	-0.28924	3.96815	-3.08606	0.00291378	-1.81174	-1.222			103733
1433718_a_at	12412	Cbx1	2	0.24312	9.09037	3.08383	0.00293297	-1.81655	1.18355			226025
1419374_at	22380	Wbp4	2	0.18602	8.30823	3.08368	0.00293431	-1.81688	1.13762			106766
1443467_at	75974	Dock11	1	-0.3974	5.3502	-3.08322	0.00293825	-1.81787	-1.31713			170759
1415703_at	59026	Huwe1	1	-0.26496	9.48185	-3.08123	0.00295555	-1.82217	-1.2016			73689
1436381_at	242667	Dlgap3	1	-0.35254	6.94669	-3.07961	0.00296971	-1.82567	-1.27681			71545
1448398_s_at	19934	Rpl22	2	0.32936	9.77019	3.07907	0.00297448	-1.82685	1.25646			19341
1459606_at	97236	C79130	2	0.25264	3.58018	3.07633	0.00299857	-1.83276	1.19139			214240
1417935_at	67027	Mkrn2	2	0.21958	8.77387	3.07596	0.00300187	-1.83356	1.16439			11928
1430928_at	70412	2900002J02Rik	1	-0.29228	4.54624	-3.07589	0.00300249	-1.83371	-1.22457			55943
1419751_x_at	171405	AB056442	2	0.1446	3.36201	3.07413	0.00301803	-1.8375	1.10542			60365
1454388_at	73028	2900046F13Rik	1	-0.59862	6.3453	-3.07373	0.00302159	-1.83836	-1.51427			13032
1451841_a_at	20602	Ncor2	1	-0.27254	5.45354	-3.07364	0.00302246	-1.83857	-1.20793			98766
1451531_at	226043	Cbwd1	2	0.32618	6.25685	3.07286	0.00302936	-1.84024	1.25369			12993
1458542_at	-	-	1	-0.4415	5.76107	-3.07238	0.00303369	-1.84129	-1.35802			17257
1417639_at	30805	Slc22a4	1	-0.49006	3.99062	-3.07112	0.00304497	-1.84401	-1.4045			52715
1435892_at	211961	Asxl3	2	0.57572	7.46497	3.07094	0.00304658	-1.84439	1.49042			55980
1435646_at	16151	Ikbkg	2	0.36344	6.35275	3.07028	0.00305245	-1.8458	1.28649			268379
1428763_at	71726	Smug1	2	0.39076	7.45176	3.06857	0.0030679	-1.8495	1.31108			330463
1455116_at	320100	Relt	1	-0.24194	6.62486	-3.06794	0.00307356	-1.85085	-1.18258			76338
1454382_at	74480	Samd4	1	-0.1974	3.61927	-3.06785	0.00307438	-1.85105	-1.14663			14230
1450683_at	56370	Tagln3	1	-0.4456	9.2972	-3.06689	0.00308302	-1.8531	-1.36188			70516
1430274_a_at	76205	Stard3nl	2	0.28502	9.7966	3.0648	0.00310211	-1.85762	1.21843			60595
1449174_at	109978	Art4	2	0.21408	3.96226	3.06317	0.003117	-1.86113	1.15996			20358
1448202_x_at	66494	Prelid1	2	0.2059	10.4034	3.06315	0.00311714	-1.86117	1.15341			11792
1428316_a_at	67391	Fundc2	2	0.38634	8.90267	3.06266	0.0031216	-1.86221	1.30707			99458
1439012_a_at	13178	Dck	2	0.42118	8.68436	3.06255	0.00312268	-1.86247	1.33902			109349
1460554_s_at	20340	Glg1	1	-0.27498	9.96695	-3.06213	0.00312654	-1.86337	-1.20998			380694
1459140_at	68675	1110033M05Rik	1	-0.3255	3.5751	-3.05887	0.0031566	-1.87038	-1.2531			67735
1435432_at	347722	Agap1	1	-0.33918	8.97191	-3.0579	0.00316562	-1.87246	-1.26504			214531
1420223_at	-	-	2	0.18034	4.14033	3.05718	0.00317228	-1.87401	1.13315			22327
1459844_at	-	-	1	-0.17196	3.02383	-3.05572	0.00318592	-1.87715	-1.12659			64424
1423094_at	58799	Crbn	2	0.36652	7.82384	3.05549	0.00318806	-1.87764	1.28924			279561
1452537_at	16081	Igk-V1	2	0.19854	3.33327	3.05517	0.00319102	-1.87832	1.14754			330119
1434139_at	101187	Parp11	2	0.2643	8.52199	3.05109	0.00322946	-1.88708	1.20105			210766
1435139_at	74838	Narg1	2	0.2839	7.8488	3.05107	0.00322964	-1.88712	1.21748			11516
1421443_at	77596	Gpr110	2	0.16828	3.73164	3.05049	0.00323511	-1.88836	1.12372			330010
1435630_s_at	110460	Acat2	2	0.43892	11.0852	3.04731	0.00326539	-1.89518	1.35559			12354
1416843_at	18582	Pde6d	2	0.25614	8.84228	3.04678	0.00327048	-1.89632	1.19428			75985
1444540_at	-	-	1	-0.54386	6.04231	-3.04533	0.00328437	-1.89943	-1.45787			97600
1440360_at	-	-	1	-0.2974	5.64874	-3.04527	0.00328496	-1.89956	-1.22893			67050
1442354_at	319527	B230325K18Rik	2	0.24552	4.30316	3.04488	0.00328873	-1.9004	1.18552			99138
1449816_at	57429	Sult5a1	1	-0.31748	4.6849	-3.0447	0.00329048	-1.90079	-1.24615			53323
1417144_at	103733	Tubg1	2	0.26666	7.30512	3.04219	0.00331471	-1.90616	1.20302			52238
1441966_at	226025	Trpm3	1	-0.50972	4.47279	-3.03955	0.00334043	-1.91181	-1.42377			77087
1442437_at	-	-	1	-0.3958	3.88746	-3.03845	0.00335122	-1.91417	-1.31567			382639
1424122_s_at	17846	Commd1	2	0.27172	8.84411	3.03792	0.00335635	-1.91529	1.20725			72041
1451261_s_at	106766	Stap2	1	-0.24388	4.76375	-3.03775	0.00335806	-1.91567	-1.18417			639390
1417475_at	170759	Atp13a1	1	-0.2222	9.1032	-3.03717	0.00336376	-1.91691	-1.16651			24001
1429048_at	73689	Bloc1s2	2	0.22026	9.77858	3.03676	0.00336783	-1.91779	1.16494			66411
1432351_at	71545	9030625G05Rik	1	-0.22282	4.64119	-3.03421	0.00339303	-1.92325	-1.16701			20344
1449048_s_at	19341	Rab4a	2	0.29098	8.53927	3.03232	0.00341172	-1.92727	1.22347			94181
1435404_at	214240	Disp2	1	-0.30978	9.76312	-3.03048	0.00343013	-1.9312	-1.23952			68250
1423653_at	11928	Atp1a1	1	-0.37708	11.0658	-3.02949	0.00344009	-1.93333	-1.29871			232314
1418088_a_at	55943	Stx8	2	0.25292	6.76411	3.0283	0.00345203	-1.93586	1.19162			16201
1418120_at	60365	Rbm8a	2	0.43968	7.689	3.02674	0.00346775	-1.93918	1.3563			14252
1457402_at	-	-	1	-0.34226	4.13947	-3.02664	0.0034688	-1.9394	-1.26774			211488
1416382_at	13032	Ctsc	2	0.48842	5.48252	3.02647	0.00347056	-1.93977	1.40291			98999
1416963_at	98766	Ubac1	2	0.15676	9.82377	3.02513	0.00348413	-1.94263	1.11478			232441
1436170_a_at	12993	Csn1s2a	2	0.1814	4.03584	3.02496	0.00348588	-1.943	1.13398			69556
1438538_at	17257	Mecp2	1	-0.66272	6.21354	-3.02345	0.00350126	-1.94622	-1.58306			76626
1456746_a_at	171486	Cd99l2	1	-0.62066	8.09842	-3.02337	0.00350205	-1.94638	-1.53758			22627
1449128_at	52715	Ccdc43	2	0.28414	4.71356	3.02336	0.00350211	-1.94639	1.21768			16573
1423127_at	55980	Impa1	2	0.3342	9.50099	3.02185	0.0035176	-1.94962	1.26068			232539
1458691_at	-	-	1	-0.27626	5.22888	-3.02122	0.00352404	-1.95096	-1.21105			218793
1440370_at	268379	Abca13	2	0.2499	4.08581	3.01874	0.00354959	-1.95624	1.18912			68618
1458412_at	330463	Zfp78	2	0.38096	5.14369	3.01801	0.00355716	-1.9578	1.30221			12695
1428115_a_at	76338	Rab2b	2	0.37282	7.55764	3.01742	0.0035633	-1.95906	1.29488			67851
1444034_at	-	-	1	-0.60844	7.12509	-3.01695	0.00356817	-1.96006	-1.52461			209760
1415951_at	14230	Fkbp10	1	-0.48032	5.03267	-3.01631	0.00357478	-1.96142	-1.39505			20042
1432942_at	70516	5730408A14Rik	1	-0.65614	6.25614	-3.01579	0.00358018	-1.96252	-1.57586			241230
1423449_a_at	60595	Actn4	1	-0.41168	9.84701	-3.01557	0.00358251	-1.96299	-1.33023			107522
1421414_a_at	20358	Sema6a	1	-0.22854	6.33957	-3.0155	0.00358326	-1.96315	-1.17165			56436
1456079_x_at	11792	Apex1	2	0.24396	9.55911	3.01481	0.00359045	-1.96461	1.18424			78603
1444565_at	99458	BB166591	1	-0.4215	4.48695	-3.01434	0.00359532	-1.9656	-1.33932			22666
1457437_at	109349	Fam163b	1	-0.2415	4.9172	-3.01245	0.00361515	-1.96963	-1.18222			19089
1438331_at	-	-	1	-0.48432	5.0105	-3.01197	0.00362023	-1.97065	-1.39893			53331
1456168_at	380694	Ccnjl	2	0.7593	5.5796	3.01184	0.00362162	-1.97093	1.69267			73747
1430616_at	67735	4930528A17Rik	2	0.31276	4.4097	3.00995	0.00364153	-1.97494	1.24208			320619
1427477_at	214531	Tmprss13	2	0.2066	4.0843	3.00937	0.00364769	-1.97618	1.15397			231470
1429678_at	70617	5730508B09Rik	2	0.52738	7.65104	3.00853	0.00365662	-1.97797	1.44131			56044
1421750_a_at	22327	Vbp1	2	0.27754	10.5784	3.00832	0.00365888	-1.97842	1.21213			18125
1419058_at	64424	Polr1e	2	0.25964	6.01771	3.00749	0.00366772	-1.98018	1.19718			94217
1443924_at	279561	Wnk3	2	0.3021	8.3884	3.00689	0.00367407	-1.98145	1.23294			108011
1458143_at	330119	Adamts3	1	-0.20292	3.53789	-3.00398	0.0037052	-1.98761	-1.15103			70285
1447778_x_at	210766	Brcc3	2	0.31958	7.28887	3.00388	0.00370633	-1.98784	1.24797			67198
1460337_at	58194	Sh3kbp1	2	0.53514	8.11213	3.00201	0.00372645	-1.9918	1.44908			55946
1441778_at	11516	Adcyap1	1	-0.86212	4.27413	-3.0017	0.00372983	-1.99246	-1.81771			207165
1442762_at	330010	Ttll10	1	-0.305	5.04837	-3.00151	0.00373192	-1.99287	-1.23542			414801
1434973_at	12354	Car7	1	-0.28002	4.92471	-2.99962	0.0037524	-1.99687	-1.21421			20170
1426452_a_at	75985	Rab30	2	0.31708	6.37177	2.99924	0.00375652	-1.99767	1.24581			17240
1458968_at	97600	C80283	1	-0.29772	5.59327	-2.99882	0.00376115	-1.99857	-1.2292			83766
1435662_at	67050	Nkap	2	0.3102	7.77388	2.9984	0.00376568	-1.99945	1.23988			27368
1449628_s_at	99138	Stard7	2	0.24128	10.8186	2.99588	0.00379336	-2.0048	1.18204			66921
1445249_at	-	-	2	0.14774	3.27416	2.99567	0.0037956	-2.00523	1.10783			23980
1417187_at	53323	Ube2k	2	0.34686	4.96657	2.99412	0.00381278	-2.00853	1.27179			66489
1442833_at	52238	D15Ertd30e	1	-0.53158	4.76523	-2.99296	0.00382554	-2.01097	-1.44551			14858
1435778_at	77087	Ankrd11	1	-0.1672	9.52493	-2.99275	0.00382794	-2.01143	-1.12288			235907
1456846_at	382639	EG382639	1	-0.31786	5.15751	-2.99226	0.00383331	-2.01246	-1.24648			117198
1438889_at	-	-	1	-1.20534	7.70703	-2.99213	0.00383474	-2.01273	-2.30592			22213
1453301_a_at	72041	Alkbh4	2	0.23242	6.19986	2.99043	0.0038537	-2.01633	1.1748			17126
1455316_x_at	639390	BC094435	1	-0.34342	12.0304	-2.98551	0.00390901	-2.02675	-1.26876			208715
1431222_at	24001	Tiam2	2	0.17528	6.18449	2.98524	0.003912	-2.0273	1.12918			381157
1440262_at	-	-	1	-0.50502	6.99383	-2.97782	0.00399683	-2.04297	-1.41914			70296
1459715_at	-	-	1	-0.35812	5.82463	-2.9775	0.00400053	-2.04365	-1.28175			74969
1448533_at	66411	Tbcb	2	0.21312	10.6757	2.97632	0.00401413	-2.04613	1.15919			194231
1440173_x_at	20344	Selp	1	-0.25406	3.25749	-2.97449	0.0040354	-2.04999	-1.19256			78323
1417773_at	94181	Nans	2	0.33568	7.69011	2.97394	0.00404182	-2.05115	1.26197			243906
1424225_at	78541	Asb8	2	0.31128	7.1001	2.97256	0.00405792	-2.05405	1.24081			66950
1416634_at	68250	Fam96a	2	0.2748	8.58577	2.97241	0.00405966	-2.05436	1.20983			78417
1433851_at	232314	Ppp4r2	2	0.3194	8.5645	2.97211	0.00406316	-2.05499	1.24781			29819
1436802_at	16201	Ilf3	2	0.40198	7.20419	2.97086	0.00407783	-2.05763	1.32132			69706
1457408_at	-	-	1	-0.34324	5.3194	-2.96776	0.00411447	-2.06416	-1.2686			12367
1417544_a_at	14252	Flot2	2	0.23242	7.63567	2.96711	0.00412216	-2.06552	1.1748			14067
1435923_at	211488	Ado	2	0.35104	8.6685	2.9668	0.00412589	-2.06618	1.27548			74094
1427091_at	98999	Znfx1	1	-0.28548	5.80211	-2.96613	0.00413383	-2.06758	-1.21882			70160
1451236_at	232441	Rerg	2	0.75704	5.67065	2.96463	0.0041517	-2.07073	1.69002			76703
1457932_at	-	-	1	-0.56884	4.41622	-2.96428	0.00415587	-2.07147	-1.48333			71566
1448113_at	16765	Stmn1	2	0.42028	10.2173	2.96306	0.00417052	-2.07403	1.33819			110593
1439253_x_at	66494	Prelid1	2	0.2298	10.812	2.96225	0.00418028	-2.07574	1.17267			24113
1428293_at	69556	2310022M17Rik	2	0.22222	9.37155	2.96159	0.0041882	-2.07712	1.16653			214742
1458136_at	76626	Msi2	1	-0.23002	6.44368	-2.96008	0.00420641	-2.08029	-1.17285			244141
1426385_x_at	22627	Ywhae	2	0.21082	11.2492	2.95957	0.00421265	-2.08137	1.15735			16071
1418427_at	16573	Kif5b	1	-0.21556	10.7581	-2.95956	0.00421276	-2.08139	-1.16115			22034
1426988_at	232539	Klhdc5	2	0.24406	8.143	2.95918	0.00421734	-2.08218	1.18432			72750
1424358_at	218793	Ube2e2	2	0.3031	9.47752	2.95869	0.00422337	-2.08323	1.23379			654818
1451302_at	68618	1110012L19Rik	2	0.25852	7.94378	2.95857	0.0042248	-2.08347	1.19625			224344
1442244_at	12695	Inadl	1	-0.22422	3.32579	-2.95785	0.00423359	-2.08499	-1.16815			99167
1421019_at	67851	1700021F05Rik	2	0.2483	8.65867	2.95486	0.00427013	-2.09126	1.18781			73005
1456981_at	209760	Tmc7	2	0.34994	8.17406	2.95396	0.00428116	-2.09314	1.27451			66266
1433432_x_at	20042	Rps12	2	0.21656	12.5553	2.95238	0.00430066	-2.09646	1.16196			20603
1456440_s_at	241230	St8sia6	2	0.48662	5.12122	2.95147	0.00431191	-2.09837	1.40116			67608
1424561_at	107522	Ece2	1	-0.3125	6.08103	-2.95104	0.00431712	-2.09925	-1.24186			387524
1438170_x_at	56436	Adrm1	2	0.2279	7.19829	2.95	0.00433014	-2.10145	1.17113			20844
1443811_at	-	-	1	-0.289	3.94982	-2.94879	0.0043451	-2.10396	-1.22179			74385
1439304_at	78603	B230216N24Rik	1	-0.75468	7.4757	-2.94731	0.0043636	-2.10706	-1.68726			66898
1437585_x_at	22666	Zfp161	2	0.26858	8.40853	2.94699	0.00436767	-2.10774	1.20462			13494
1442743_at	-	-	2	0.33108	6.55974	2.94635	0.00437571	-2.10908	1.25795			75686
1441488_at	-	-	1	-0.25094	4.68809	-2.94581	0.00438253	-2.11022	-1.18998			109905
1416339_a_at	19089	Prkcsh	1	-0.28332	9.18678	-2.9444	0.00440017	-2.11315	-1.21699			66235
1443212_at	-	-	1	-0.63898	7.37409	-2.94161	0.0044356	-2.119	-1.55723			229279
1418436_at	53331	Stx7	2	0.26956	10.2433	2.94005	0.00445547	-2.12226	1.20544			98404
1452888_at	73747	1110034G24Rik	2	0.33564	6.05212	2.93998	0.00445627	-2.12239	1.26194			68135
1451071_a_at	11928	Atp1a1	1	-0.34178	11.3942	-2.93932	0.00446478	-2.12378	-1.26732			98170
1443302_at	320619	6720403M19Rik	1	-0.29124	5.13972	-2.93565	0.00451193	-2.13144	-1.22369			69554
1439019_at	231470	Fras1	1	-0.57492	8.47694	-2.93547	0.00451427	-2.13182	-1.48959			12745
1450870_at	56044	Rala	2	0.41148	9.41616	2.93532	0.00451623	-2.13214	1.33005			16413
1458626_at	18125	Nos1	1	-0.17028	3.76526	-2.93506	0.0045196	-2.13268	-1.12528			19769
1443131_at	94217	Lrp1b	1	-0.57588	4.60274	-2.93355	0.00453911	-2.13582	-1.49059			66223
1456948_at	108011	Ap4e1	2	0.22552	7.32076	2.93284	0.00454827	-2.13729	1.1692			399616
1458064_at	-	-	1	-0.21558	3.49706	-2.93264	0.00455099	-2.13773	-1.16117			16589
1459573_at	70285	Bxdc5	1	-0.25296	5.99549	-2.93216	0.00455722	-2.13873	-1.19165			320700
1454156_at	67198	2810022L02Rik	1	-0.37404	5.7249	-2.93158	0.0045648	-2.13994	-1.29598			116972
1416375_at	55946	Ap3m1	2	0.15962	7.50297	2.9314	0.00456707	-2.1403	1.11699			19225
1427310_at	207165	Bptf	1	-0.23434	9.62757	-2.93062	0.00457733	-2.14194	-1.17637			11891
1433943_at	414801	Itprip	1	-0.56306	5.09526	-2.93017	0.00458319	-2.14287	-1.4774			225280
1435932_at	20170	Hps6	1	-0.26402	4.80619	-2.9292	0.00459589	-2.14489	-1.20082			407823
1425924_at	17240	Mdfi	1	-0.20798	3.79706	-2.92918	0.00459616	-2.14493	-1.15507			193385
1422564_at	83766	Actl6b	2	0.4957	6.4799	2.92823	0.00460866	-2.14691	1.41			75641
1444740_at	-	-	2	0.25546	3.52176	2.92706	0.00462409	-2.14935	1.19372			108058
1421927_at	27368	Tbl2	1	-0.26104	5.03463	-2.92467	0.00465573	-2.15432	-1.19834			73205
1456506_at	66921	Prpf38b	1	-0.60714	6.48122	-2.92427	0.00466113	-2.15516	-1.52324			30045
1438649_x_at	23980	Pebp1	2	0.22802	12.4625	2.92413	0.00466296	-2.15545	1.17123			66156
1436840_x_at	66489	Rpl35	2	0.22866	11.7674	2.92234	0.0046869	-2.15918	1.17175			64009
1421040_a_at	14858	Gsta2	2	0.60342	4.02135	2.92218	0.00468894	-2.1595	1.51931			217826
1424752_x_at	235907	Zfp71-rs1	2	0.30618	8.03778	2.92196	0.00469194	-2.15997	1.23643			230099
1420961_a_at	117198	Ivns1abp	2	0.5756	6.72374	2.92136	0.00470003	-2.16122	1.4903			59046
1417033_at	22213	Ube2g2	2	0.40442	6.07217	2.91833	0.00474073	-2.16751	1.32356			170735
1445382_at	-	-	1	-0.25708	4.50405	-2.91827	0.00474159	-2.16764	-1.19506			99958
1434556_at	-	-	2	0.23238	9.72058	2.91756	0.00475121	-2.16911	1.17477			232337
1420634_a_at	17126	Smad2	2	0.291	8.22674	2.9161	0.00477099	-2.17214	1.22349			20349
1433446_at	208715	Hmgcs1	2	0.38568	11.3123	2.91503	0.00478562	-2.17438	1.30648			224090
1439341_at	381157	AK220484	2	0.52906	5.24537	2.91378	0.00480258	-2.17695	1.44299			229055
1436630_at	-	-	2	0.3922	7.44391	2.91248	0.00482043	-2.17966	1.31239			57837
1424082_at	70296	Tbc1d13	2	0.26034	6.63137	2.91243	0.00482118	-2.17977	1.19776			19725
1439671_at	74969	4930466K18Rik	2	0.3243	6.93532	2.91228	0.00482325	-2.18008	1.25206			52700
1455399_at	194231	Cnksr1	1	-0.19696	4.09984	-2.91051	0.00484758	-2.18375	-1.14628			101739
1439784_at	78323	2310046O06Rik	2	0.25964	6.62644	2.90949	0.00486171	-2.18587	1.19718			12177
1456770_at	243906	Zfp14	2	0.39476	5.79545	2.90811	0.00488078	-2.18872	1.31472			231571
1445560_at	-	-	1	-0.1671	5.08693	-2.90403	0.00493772	-2.19717	-1.1228			12950
1423286_at	12404	Cbln1	2	0.73358	7.35349	2.90394	0.00493895	-2.19735	1.66276			109785
1438082_at	66950	Tmem206	2	0.46644	6.97107	2.90326	0.00494856	-2.19877	1.3817			70998
1454551_at	78417	9530034D02Rik	1	-0.3876	5.07965	-2.90292	0.00495333	-2.19947	-1.30822			93759
1425534_at	29819	Stau2	2	0.45374	9.41343	2.90058	0.00498639	-2.20431	1.36959			67048
1427506_at	69706	Ppil5	2	0.19728	5.80183	2.89525	0.00506246	-2.21534	1.14653			227937
1449839_at	12367	Casp3	2	0.42742	9.53087	2.89463	0.0050713	-2.21661	1.34483			66143
1449269_at	14067	F5	1	-0.29962	4.3295	-2.89269	0.00509933	-2.22062	-1.23082			67839
1426691_at	74094	Tjap1	1	-0.27706	6.97935	-2.89229	0.00510516	-2.22146	-1.21172			96951
1452898_at	70160	Vps36	2	0.23202	8.70824	2.89216	0.00510696	-2.22171	1.17448			71051
1428102_at	76703	Cpb1	1	-0.35394	3.64494	-2.89175	0.00511289	-2.22256	-1.27805			233863
1448250_at	71566	9030425E11Rik	2	0.44668	8.27888	2.8914	0.00511797	-2.22328	1.3629			54343
1434919_at	-	-	2	0.28286	7.54299	2.89098	0.00512405	-2.22414	1.2166			225994
1453068_at	110593	Prdm2	1	-0.26508	8.33026	-2.89005	0.00513761	-2.22607	-1.2017			69034
1450303_at	24113	Vax2	1	-0.1983	3.45876	-2.88979	0.00514146	-2.22661	-1.14735			76915
1434231_x_at	66489	Rpl35	2	0.2274	12.4061	2.88789	0.00516916	-2.23052	1.17072			228788
1428342_at	214742	Rcor3	2	0.30514	8.00473	2.88779	0.00517055	-2.23072	1.23554			20474
1433839_at	244141	Nars2	2	0.24128	7.70135	2.88637	0.0051915	-2.23367	1.18204			72972
1427576_at	16071	Igk-C	2	0.22832	3.71224	2.88622	0.00519361	-2.23396	1.17147			56503
1435350_at	22034	Traf6	2	0.24772	6.73611	2.88593	0.00519791	-2.23456	1.18733			68031
1434010_at	72750	Fam117b	2	0.32378	9.11643	2.88454	0.00521845	-2.23743	1.25161			52123
1457323_at	654818	C030030A07Rik	2	0.65844	5.01948	2.88422	0.00522311	-2.23808	1.57837			269423
1440531_at	224344	Rbm11	2	0.48738	5.64827	2.88269	0.00524578	-2.24123	1.4019			227157
1426693_x_at	226139	Cox15	2	0.25668	7.67713	2.88184	0.0052585	-2.243	1.19473			77393
1448743_at	99167	Ssx2ip	2	0.33838	8.98616	2.88176	0.00525957	-2.24315	1.26434			66641
1429702_at	73005	2900072G11Rik	1	-0.47342	5.86228	-2.88009	0.00528452	-2.24659	-1.3884			78931
1432444_a_at	66266	Eapp	2	0.218	8.057	2.87996	0.00528645	-2.24685	1.16312			77334
1421052_a_at	20603	Sms	2	0.32174	9.38938	2.87964	0.00529122	-2.24751	1.24984			16574
1425344_at	67608	Narf	2	0.40636	7.37968	2.87629	0.00534161	-2.25441	1.32534			56274
1437982_x_at	226139	Cox15	2	0.34908	6.84539	2.87536	0.00535565	-2.25632	1.27375			109218
1442348_at	-	-	2	0.28436	8.20198	2.87397	0.00537672	-2.25918	1.21787			68980
1434017_at	387524	Znrf2	2	0.58258	9.18763	2.87337	0.0053859	-2.26042	1.49752			66310
1457828_at	20844	Stam	2	0.33906	5.83429	2.87287	0.00539347	-2.26144	1.26493			208188
1438418_at	74385	Mudeng	2	0.2395	7.62588	2.87282	0.00539421	-2.26154	1.18058			17155
1424951_at	66898	Baiap2l1	1	-0.22232	4.12756	-2.87219	0.00540383	-2.26284	-1.16661			26949
1447752_x_at	13494	Drg1	2	0.36324	6.00333	2.87167	0.0054118	-2.26391	1.28631			223650
1439884_at	75686	Nudt16	2	0.2498	6.64295	2.87058	0.00542841	-2.26614	1.18904			14118
1444054_at	-	-	2	0.20976	4.16929	2.86994	0.00543818	-2.26744	1.1565			243905
1448020_at	109905	Rap1a	2	0.26104	8.42995	2.86873	0.00545679	-2.26993	1.19834			76884
1449576_at	66235	Eif1ay	2	0.30096	9.07321	2.86846	0.00546098	-2.27049	1.23196			70397
1452712_at	229279	Hnrnpa3	2	0.28926	9.65397	2.86781	0.00547101	-2.27182	1.22201			15384
1417247_at	98404	AI597479	2	0.21448	8.10304	2.86729	0.00547906	-2.27289	1.16029			12826
1456160_at	-	-	1	-0.43298	6.27813	-2.86726	0.00547947	-2.27295	-1.35002			18514
1447166_at	-	-	2	0.17046	3.29083	2.86725	0.00547959	-2.27296	1.12542			232875
1434324_x_at	68135	Eif3h	2	0.19474	3.44884	2.86638	0.00549308	-2.27475	1.14452			234699
1416845_at	98170	Tmem132a	1	-0.34254	10.428	-2.86633	0.00549389	-2.27486	-1.26799			74600
1435086_s_at	69554	Klhdc2	2	0.24562	9.58115	2.86518	0.00551177	-2.27722	1.1856			319977
1457829_at	12745	Clgn	2	0.39956	6.18146	2.86418	0.00552723	-2.27926	1.31911			73750
1422157_a_at	16413	Itgb1bp1	2	0.29	7.87437	2.86317	0.00554296	-2.28133	1.22264			68942
1420540_a_at	19769	Rit1	2	0.25212	8.01585	2.862	0.00556133	-2.28373	1.19096			209003
1419363_a_at	66223	Mrpl35	2	0.23698	9.31129	2.85926	0.00560449	-2.28935	1.17852			66194
1444482_at	399616	A130078K24Rik	1	-0.4133	4.03086	-2.85793	0.00562537	-2.29206	-1.33173			230971
1442592_at	-	-	1	-0.24774	4.96526	-2.85793	0.00562546	-2.29207	-1.18735			19663
1433737_at	16589	Uhmk1	2	0.29104	10.241	2.85625	0.00565211	-2.2955	1.22352			74621
1447015_at	-	-	1	-0.23128	3.58011	-2.85594	0.00565697	-2.29613	-1.17388			69713
1459145_at	320700	A930033H14Rik	1	-0.40778	6.06568	-2.85404	0.00568733	-2.30002	-1.32664			19259
1435076_at	116972	Fam57a	2	0.42034	6.69538	2.85325	0.0057	-2.30164	1.33824			18767
1417263_at	19225	Ptgs2	1	-0.81658	3.5733	-2.8528	0.00570714	-2.30255	-1.76123			26366
1423427_at	11516	Adcyap1	1	-0.86442	6.90318	-2.85208	0.00571866	-2.30402	-1.82061			19152
1425285_a_at	11891	Rab27a	2	0.29116	3.86575	2.85148	0.00572842	-2.30525	1.22362			69987
1433859_at	225280	Ino80c	2	0.28064	6.93569	2.85115	0.00573371	-2.30593	1.21473			67276
1445048_at	407823	Baz2b	1	-0.23462	4.21782	-2.85104	0.00573549	-2.30615	-1.1766			19384
1458202_at	193385	Fam65b	1	-0.29544	5.86812	-2.8502	0.00574905	-2.30787	-1.22726			216344
1438979_s_at	75641	1700029I15Rik	2	0.41798	5.04746	2.85009	0.00575077	-2.30809	1.33606			116748
1439168_at	108058	Camk2d	1	-0.4173	5.68871	-2.84983	0.00575507	-2.30863	-1.33543			77252
1428468_at	73205	3110043O21Rik	2	0.2824	8.55056	2.84863	0.00577444	-2.31107	1.21622			54722
1457099_at	-	-	1	-0.1892	4.20514	-2.8485	0.00577651	-2.31133	-1.14013			70382
1426086_a_at	14265	Fmr1	1	-0.39174	5.09994	-2.84827	0.00578021	-2.3118	-1.31197			140499
1417441_at	30045	Dnajc12	2	0.38254	7.02486	2.84778	0.00578825	-2.31281	1.30364			65102
1417326_a_at	66156	Anapc11	2	0.3441	8.01745	2.84762	0.00579088	-2.31314	1.26936			16971
1455493_at	64009	Syne1	1	-0.46218	7.18952	-2.84612	0.0058152	-2.31618	-1.37762			232717
1447645_x_at	217826	Kcnk13	2	0.18008	3.55208	2.84606	0.0058163	-2.31632	1.13295			20355
1427013_at	230099	Car9	1	-0.80452	4.66939	-2.8454	0.0058271	-2.31767	-1.74656			217666
1455892_x_at	-	-	1	-0.43092	10.148	-2.84387	0.00585203	-2.32077	-1.34809			66419
1450685_at	59046	Arpp19	2	0.2966	9.92627	2.84135	0.00589357	-2.32591	1.22825			67005
1450329_a_at	170735	Arr3	1	-0.18376	3.34775	-2.84105	0.00589854	-2.32652	-1.13584			24014
1445130_at	99958	AA407111	1	-0.38862	4.73404	-2.83959	0.00592284	-2.32951	-1.30914			75104
1434689_at	232337	Zfp637	2	0.22468	8.6435	2.83907	0.00593138	-2.33056	1.16852			72899
1425906_a_at	20349	Sema3e	1	-1.05104	4.8837	-2.83623	0.00597872	-2.33633	-2.07202			52118
1455044_at	224090	Tmem44	2	0.29164	7.24974	2.83611	0.00598079	-2.33658	1.22403			56086
1436067_at	229055	Zbtb10	2	0.2847	7.61947	2.83605	0.00598177	-2.3367	1.21816			14593
1429806_at	57837	Eral1	1	-0.28986	6.34193	-2.83524	0.00599537	-2.33835	-1.22252			73435
1436362_x_at	12457	Ccrn4l	1	-0.31672	9.0188	-2.83479	0.00600286	-2.33926	-1.2455			19288
1442578_at	19725	Rfx2	1	-0.19802	5.14634	-2.83456	0.00600684	-2.33974	-1.14712			211948
1423035_s_at	52700	Txndc17	2	0.20828	9.81065	2.83348	0.00602492	-2.34192	1.15531			72723
1442148_at	101739	Psip1	2	0.28682	8.99459	2.83163	0.00605624	-2.34569	1.21995			13518
1442135_at	211488	Ado	2	0.3896	7.39071	2.83144	0.00605954	-2.34609	1.31003			66870
1448525_a_at	12177	Bnip3l	2	0.33602	8.90612	2.82956	0.00609139	-2.34989	1.26227			13437
1443631_at	-	-	1	-0.43142	3.88889	-2.82936	0.00609482	-2.3503	-1.34856			18174
1435034_at	231571	Rpap2	2	0.27834	5.10916	2.82895	0.0061019	-2.35115	1.2128			22178
1445376_at	-	-	1	-0.26832	4.14334	-2.82852	0.00610921	-2.35202	-1.2044			97690
1421633_a_at	12950	Hapln1	2	0.63226	4.83994	2.82827	0.0061134	-2.35251	1.54999			73706
1428228_at	109785	Pgm3	2	0.25576	7.54554	2.82805	0.00611728	-2.35297	1.19396			238386
1454625_at	70998	Phf6	2	0.34386	8.03409	2.82542	0.00616234	-2.3583	1.26915			78303
1418640_at	93759	Sirt1	2	0.26804	7.70162	2.82447	0.00617874	-2.36023	1.20417			18018
1456205_x_at	21371	Tbca	2	0.2091	10.7625	2.82436	0.00618059	-2.36045	1.15597			94221
1434232_a_at	67048	2610030H06Rik	2	0.44242	8.1743	2.8243	0.00618167	-2.36058	1.35888			17203
1438677_at	227937	Pkp4	1	-0.37458	10.0799	-2.82376	0.00619099	-2.36167	-1.29646			66799
1449044_at	66143	Eef1e1	2	0.25704	10.1294	2.82193	0.00622261	-2.36537	1.19502			246229
1452893_s_at	69638	Enho	2	0.38954	7.97458	2.8218	0.00622495	-2.36564	1.30998			11946
1436917_s_at	67839	Gpsm1	2	0.42474	9.21509	2.82134	0.00623301	-2.36658	1.34233			18597
1441394_at	96951	C76554	2	0.20814	3.66668	2.82029	0.00625131	-2.36871	1.1552			73467
1432127_at	71051	4933401L05Rik	2	0.23312	4.06688	2.81898	0.00627411	-2.37135	1.17537			94190
1434066_at	233863	Gtf3c1	1	-0.17848	8.46779	-2.81886	0.00627615	-2.37159	-1.13169			75423
1454973_at	54343	Atf7ip	2	0.19758	8.70515	2.81869	0.00627912	-2.37193	1.14677			18256
1447503_at	225994	BC016495	2	0.24814	3.40551	2.81849	0.00628267	-2.37234	1.18767			67384
1444382_at	69034	4930579G22Rik	1	-0.18112	4.04344	-2.8173	0.0063036	-2.37476	-1.13376			232288
1452606_at	76915	Mnd1	2	0.27892	4.1696	2.81651	0.00631754	-2.37636	1.21329			19332
1460382_at	228788	BC020535	1	-0.18732	3.57013	-2.81517	0.00634119	-2.37907	-1.13865			216705
1425767_a_at	20474	Six4	1	-0.30262	4.172	-2.81468	0.0063499	-2.38007	-1.23338			77018
1452223_s_at	72972	Gcap14	2	0.28264	8.47636	2.81389	0.00636386	-2.38166	1.21642			654812
1423421_at	56503	Ankrd49	2	0.26374	7.50106	2.81362	0.00636859	-2.3822	1.20059			74491
1425713_a_at	68031	Rnf146	2	0.35298	8.07872	2.81254	0.00638782	-2.38439	1.2772			97229
1434287_at	52123	Agpat5	2	0.25036	9.16708	2.81216	0.00639449	-2.38515	1.1895			79464
1438283_at	269423	3110057O12Rik	2	0.19102	4.13591	2.81094	0.00641631	-2.38762	1.14157			15500
1460368_at	227157	Mpp4	1	-0.3374	4.33707	-2.81018	0.00642985	-2.38915	-1.26348			330401
1441779_at	77393	9530006C21Rik	1	-0.39896	4.00796	-2.80992	0.00643448	-2.38967	-1.31856			50850
1446230_at	-	-	1	-0.43228	6.16595	-2.80966	0.0064393	-2.39022	-1.34936			76125
1422595_s_at	66641	5730470L24Rik	2	0.16092	8.2521	2.80811	0.00646709	-2.39334	1.118			67667
1431846_at	78931	4930546C10Rik	1	-0.20196	3.76083	-2.80725	0.00648253	-2.39507	-1.15026			225638
1453381_at	77334	C030033M12Rik	2	0.27574	7.3973	2.80675	0.00649154	-2.39608	1.21061			67636
1422945_a_at	16574	Kif5c	1	-0.29156	11.6907	-2.80672	0.00649207	-2.39614	-1.22396			319898
1418512_at	56274	Stk3	2	0.29652	7.58802	2.80491	0.00652483	-2.39979	1.22818			66264
1436556_at	109218	Tmem139	1	-0.16508	4.31099	-2.80449	0.00653254	-2.40065	-1.12123			74718
1428839_at	68980	Wdr53	2	0.48546	5.38774	2.80441	0.00653392	-2.4008	1.40003			84652
1423767_at	66310	Dpy30	2	0.21682	9.77913	2.80383	0.00654456	-2.40198	1.16217			53605
1446756_at	208188	Ghsr	1	-0.25728	3.49706	-2.80319	0.00655625	-2.40327	-1.19522			30795
1417110_at	17155	Man1a	1	-0.85986	7.42011	-2.80229	0.00657256	-2.40508	-1.81486			545086
1438165_x_at	26949	Vat1	2	0.637	5.9404	2.80183	0.00658095	-2.406	1.55509			74053
1427537_at	223650	Eppk1	1	-0.301	4.40216	-2.80059	0.00660365	-2.4085	-1.232			19059
1455950_x_at	66489	Rpl35	2	0.2429	12.2994	2.80035	0.00660817	-2.409	1.18337			114564
1438870_at	14118	Fbn1	1	-0.14686	3.33764	-2.80003	0.00661406	-2.40964	-1.10716			22088
1459929_at	243905	Zfp568	1	-0.2174	4.19422	-2.79982	0.00661778	-2.41005	-1.16264			242939
1442167_at	76884	Cyfip2	1	-0.39082	4.94707	-2.79956	0.00662258	-2.41058	-1.31114			78334
1423965_at	171486	Cd99l2	2	0.38346	9.19929	2.79904	0.00663226	-2.41164	1.30447			66602
1424541_at	70397	Tmem70	2	0.22822	8.89256	2.79892	0.00663445	-2.41188	1.17139			27528
1431349_at	15384	Hnrnpab	2	0.36086	5.20002	2.79746	0.00666141	-2.41482	1.28419			30932
1443675_at	-	-	1	-0.42852	5.99882	-2.79745	0.00666163	-2.41484	-1.34585			110954
1426348_at	12826	Col4a1	1	-0.5091	6.11495	-2.79702	0.00666947	-2.41569	-1.42316			71653
1428647_at	18514	Pbx1	2	0.23492	10.6395	2.79662	0.00667698	-2.41651	1.17684			224014
1435705_at	232875	Zscan18	2	0.4681	7.39265	2.79565	0.00669498	-2.41846	1.38329			70508
1426874_at	234699	Edc4	1	-0.19112	8.77154	-2.79556	0.00669664	-2.41864	-1.14165			74940
1429054_at	74600	Mrpl47	2	0.23172	8.98166	2.79478	0.0067111	-2.42021	1.17423			140780
1438863_at	319977	A530079E22Rik	1	-0.3137	5.49627	-2.79458	0.00671491	-2.42062	-1.24289			70612
1432555_at	73750	Whrn	1	-0.1984	6.49652	-2.79446	0.00671712	-2.42086	-1.14743			69190
1428252_at	68942	Chmp2b	2	0.43712	8.94222	2.79432	0.00671966	-2.42113	1.3539			192176
1424705_at	209003	Rbmx2	2	0.33364	6.85651	2.79401	0.00672537	-2.42175	1.26019			236266
1416400_at	66194	Pycrl	2	0.25666	7.32427	2.79364	0.00673233	-2.4225	1.19471			71620
1436351_at	230027	Coq3	2	0.25084	7.91022	2.79272	0.00674952	-2.42435	1.1899			242669
1437058_at	230971	Megf6	1	-0.3096	4.76987	-2.79221	0.00675919	-2.42538	-1.23936			16414
1437161_x_at	19663	Rbpms	1	-0.57932	4.60757	-2.79168	0.00676907	-2.42644	-1.49414			29859
1417087_at	20340	Glg1	1	-0.24774	10.6607	-2.79125	0.0067771	-2.4273	-1.18735			641340
1434381_at	234776	Atmin	1	-0.26712	6.09358	-2.78959	0.00680832	-2.43064	-1.2034			56758
1431998_at	74621	4930432L08Rik	2	0.20614	3.39977	2.78915	0.00681678	-2.43154	1.1536			552901
1428658_at	69713	Pin4	2	0.28656	7.86215	2.78888	0.00682185	-2.43207	1.21973			74007
1456089_at	81003	Trim23	2	0.54884	6.60161	2.78867	0.00682574	-2.43249	1.46291			16400
1423544_at	19259	Ptpn5	1	-0.41346	7.73058	-2.78803	0.00683784	-2.43377	-1.33188			74646
1420859_at	18767	Pkia	2	0.32998	11.4245	2.78779	0.00684252	-2.43427	1.257			214058
1436565_at	26366	Ceacam10	1	-0.20688	3.62647	-2.78759	0.00684632	-2.43467	-1.15419			320360
1419669_at	19152	Prtn3	2	0.36716	6.3767	2.78732	0.00685142	-2.43521	1.28981			70646
1452904_at	69987	1700026L06Rik	1	-0.21108	3.83621	-2.78715	0.00685449	-2.43553	-1.15755			18786
1418827_at	67276	Eri1	2	0.29212	5.9758	2.7862	0.00687266	-2.43745	1.22444			70675
1438977_x_at	19384	Ran	2	0.18424	11.2346	2.78587	0.00687885	-2.43811	1.13622			235041
1437742_at	216344	Rab21	2	0.40496	7.03611	2.78528	0.00689021	-2.4393	1.32405			66588
1417515_at	116748	Lsm10	2	0.27404	7.43954	2.78527	0.00689034	-2.43932	1.20919			60532
[truncated: 2,927 more rows]
