# Supplementary material for: Gene expression analysis in Fmr1KO mice identifies an immunological signature in brain tissue and mGluR5-related signaling in primary neuronal cultures
Source: Mol Autism. 2015 Dec 21;6:66. doi: 10.1186/s13229-015-0061-9 (PMC4687343; doi:10.1186/s13229-015-0061-9)
Supplement: Additional file 4: Table S4. — Detailed KEGG pathway-enrichment analysis of differentially expressed genes between KO and WT mice. (XLSX 21 kb) [file 13229_2015_61_MOESM4_ESM.xlsx]

## Sheet: Sheet1
Table S4: Detailed KEGG pathway-enrichment analysis of differentially expressed genes between KO and WT mice.
Cortical Culture KO versus WT: input 3372 gene Entrez IDs (4286 probes) on 21141 gene-background.
Category	Term	Count	%	PValue	Genes	List Total	Pop Hits	Pop Total	Fold Enrichment	Bonferroni	Benjamini	FDR
KEGG_PATHWAY	mmu04622:RIG-I-like receptor signaling pathway	23	0.682088	0.000891307	22034, 19094, 12675, 228607, 56480, 217069, 80861, 13205, 26414, 110957, 16160, 18035, 15967, 71609, 26416, 11793, 16150, 66641, 19766, 19697, 21353, 26401, 67526	844	61	4537	2.02686	0.155849	0.155849	1.10215
KEGG_PATHWAY	mmu03040:Spliceosome	37	1.09727	0.00103702	56194, 11834, 110809, 20383, 60321, 66354, 20227, 319322, 56031, 76936, 67996, 60365, 76938, 20382, 56070, 66373, 66101, 20222, 101214, 15387, 68981, 21681, 15382, 229279, 13207, 68092, 20462, 13204, 14105, 20643, 69192, 68011, 54633, 78651, 66585, 64340, 67039	844	118	4537	1.68557	0.178922	0.0938663	1.28127
KEGG_PATHWAY	mmu04722:Neurotrophin signaling pathway	36	1.06762	0.0058819	19094, 12325, 18035, 215449, 19164, 12540, 26406, 19697, 109905, 26400, 110651, 26401, 327826, 18706, 22034, 11350, 16653, 54401, 65020, 12929, 12928, 228026, 18176, 77480, 26414, 216148, 73086, 18212, 18213, 26416, 20663, 16150, 30955, 23939, 20112, 22627	844	125	4537	1.54817	0.674001	0.311762	7.06965
KEGG_PATHWAY	mmu04144:Endocytosis	48	1.42349	0.0116072	216439, 14991, 93742, 103967, 14254, 83814, 58220, 75788, 13430, 22088, 271457, 67064, 70160, 18595, 268451, 52348, 107305, 116733, 216859, 16185, 15033, 12402, 12540, 16835, 13855, 12978, 13660, 20479, 245666, 18571, 106952, 22034, 72685, 57440, 66700, 14186, 18759, 11845, 71889, 52055, 20844, 243621, 74006, 77038, 269275, 74002, 54673, 72543	844	185	4537	1.39475	0.891202	0.425678	13.5069
KEGG_PATHWAY	mmu04660:T cell receptor signaling pathway	31	0.919336	0.013273	19094, 22325, 16428, 18019, 12525, 18035, 12501, 12502, 12504, 12402, 12540, 19419, 19697, 26400, 53859, 18706, 16653, 12675, 228026, 18176, 12042, 26410, 54446, 73181, 26416, 20663, 16150, 30955, 17974, 14360, 224105	844	109	4537	1.52884	0.921035	0.398152	15.3013
KEGG_PATHWAY	mmu04010:MAPK signaling pathway	63	1.86833	0.0157998	18749, 18019, 18780, 13714, 19419, 19697, 12298, 11909, 53859, 19417, 19418, 110651, 22034, 14186, 140723, 16478, 12929, 12928, 26410, 54652, 26414, 26412, 18212, 30957, 26416, 233046, 269275, 23939, 16765, 224105, 19094, 53357, 60597, 56274, 21808, 54376, 18595, 18596, 19060, 18034, 215449, 26404, 12540, 26406, 109905, 26407, 18591, 26400, 26401, 26403, 68652, 12675, 14166, 16653, 12287, 18176, …	844	259	4537	1.30758	0.951488	0.396086	17.9579
KEGG_PATHWAY	mmu04120:Ubiquitin mediated proteolysis	36	1.06762	0.0180134	50995, 56550, 140629, 83814, 218793, 75788, 59026, 103583, 22346, 22195, 22200, 22196, 22201, 52563, 12402, 231672, 56459, 26401, 68999, 22034, 50868, 63958, 22215, 22214, 229615, 66894, 17237, 21402, 217232, 66799, 12189, 67345, 15204, 73998, 140630, 14897	844	134	4537	1.44419	0.968373	0.389449	20.2221
KEGG_PATHWAY	mmu05220:Chronic myeloid leukemia	22	0.652432	0.0289824	11350, 16653, 12675, 11836, 12929, 12928, 21808, 18176, 17128, 216148, 13017, 19645, 18035, 12048, 16150, 30955, 20663, 12402, 269275, 19697, 12394, 18706	844	75	4537	1.57684	0.996258	0.502671	30.6175
KEGG_PATHWAY	mmu04720:Long-term potentiation	19	0.563464	0.0522706	108071, 14811, 16653, 14810, 14812, 18749, 11836, 14814, 16439, 18176, 223864, 18795, 12325, 215449, 109905, 20112, 19047, 110651, 19046	844	66	4537	1.54752	0.999963	0.678056	48.6881
KEGG_PATHWAY	mmu00534:Heparan sulfate biosynthesis	9	0.266904	0.0617405	54710, 64580, 93683, 15531, 50786, 83398, 50787, 17423, 76898	844	24	4537	2.01585	0.999994	0.702055	54.709
KEGG_PATHWAY	mmu03450:Non-homologous end-joining	6	0.177936	0.0760684	19360, 21673, 319583, 108138, 14375, 19090	844	13	4537	2.48104	1	0.74502	62.5933
KEGG_PATHWAY	mmu04062:Chemokine signaling pathway	41	1.2159	0.07959	22325, 93742, 19877, 12766, 18749, 16428, 18795, 20303, 64337, 18035, 11515, 215449, 12540, 19697, 109905, 19303, 66102, 18706, 16653, 12675, 14699, 14083, 14678, 14679, 12929, 12928, 20295, 18176, 14825, 20296, 20299, 20290, 20310, 14707, 216148, 20312, 20663, 16150, 30955, 14695, 16453	844	174	4537	1.26666	1	0.73103	64.3272
KEGG_PATHWAY	mmu05210:Colorectal cancer	22	0.652432	0.0955082	14368, 14366, 16653, 21416, 11836, 21808, 17685, 17686, 26414, 18595, 17128, 13543, 18596, 30955, 20663, 12371, 269275, 12005, 16842, 14365, 18706, 14362	844	85	4537	1.39133	1	0.769412	71.281
Hippocampal Culture KO versus WT: input 2648 gene Entrez IDs (3539 probes) on 21141 gene-background.
Category	Term	Count	%	PValue	Genes	List Total	Pop Hits	Pop Total	Fold Enrichment	Bonferroni	Benjamini	FDR
KEGG_PATHWAY	mmu04910:Insulin signaling pathway	35	1.32375	0.000909347	14252, 18747, 216233, 16370, 17347, 14377, 20104, 20411, 19268, 11836, 11651, 72508, 15275, 20418, 56717, 56637, 22084, 18707, 16653, 16337, 12928, 18176, 108097, 105787, 108099, 106628, 12315, 26417, 20662, 16331, 80794, 26987, 26419, 107746, 74370	683	133	4537	1.74809	0.154905	0.154905	1.11941
KEGG_PATHWAY	mmu03040:Spliceosome	32	1.21029	0.00093076	72047, 68183, 28000, 66055, 20383, 68816, 76522, 225027, 60365, 76938, 20382, 69878, 20637, 192159, 230596, 66810, 20639, 193116, 67439, 66101, 66373, 101214, 225160, 67678, 229279, 15382, 68092, 101943, 66921, 78651, 81898, 66618	683	118	4537	1.80142	0.158249	0.08253	1.14563
KEGG_PATHWAY	mmu00900:Terpenoid backbone biosynthesis	8	0.302572	0.00219629	319554, 17855, 110196, 110446, 110460, 192156, 208715, 14593	683	14	4537	3.79586	0.334197	0.126797	2.68397
KEGG_PATHWAY	mmu04720:Long-term potentiation	20	0.75643	0.00293121	18747, 16653, 14810, 11836, 16438, 67071, 108058, 18176, 16439, 12914, 18795, 12315, 26417, 11514, 215449, 19059, 109905, 20112, 19056, 14682	683	66	4537	2.01296	0.419039	0.126955	3.56718
KEGG_PATHWAY	mmu04120:Ubiquitin mediated proteolysis	32	1.21029	0.00768765	140499, 218793, 28000, 20437, 67923, 59026, 22346, 22200, 56228, 26554, 381534, 17246, 66105, 56459, 68999, 22034, 67673, 22213, 67030, 17237, 105193, 53323, 216080, 66440, 66799, 75717, 66156, 26374, 80794, 71991, 235439, 14897	683	134	4537	1.58633	0.760143	0.248393	9.10755
KEGG_PATHWAY	mmu04360:Axon guidance	31	1.17247	0.00897816	117600, 12934, 18481, 65254, 14270, 210801, 53972, 170758, 107449, 18018, 13836, 80883, 56637, 20346, 20349, 14159, 19876, 14677, 16653, 20358, 14679, 12632, 18479, 20355, 18176, 243743, 16885, 26417, 19059, 19056, 224105	683	130	4537	1.58404	0.811463	0.242761	10.5594
KEGG_PATHWAY	mmu03010:Ribosome	22	0.832073	0.0108327	19944, 67115, 20103, 19934, 19896, 20104, 19933, 268449, 20088, 19989, 66480, 27050, 319195, 66489, 110954, 20116, 68537, 20042, 20068, 76846, 67427, 19942	683	84	4537	1.73977	0.866678	0.25013	12.6086
KEGG_PATHWAY	mmu05211:Renal cell carcinoma	19	0.718608	0.0131681	18481, 67673, 16653, 20525, 11836, 11651, 67923, 12928, 18479, 18176, 22346, 12914, 26417, 20662, 215449, 107746, 109905, 18707, 224105	683	70	4537	1.80303	0.913903	0.264007	15.1277
KEGG_PATHWAY	mmu04540:Gap junction	21	0.794251	0.016669	22142, 14677, 18747, 71785, 16653, 73710, 22152, 14679, 16438, 16439, 18176, 627110, 18795, 26417, 11514, 20662, 104111, 22154, 14682, 224129, 22143, 22144	683	82	4537	1.70119	0.955388	0.292153	18.7791
KEGG_PATHWAY	mmu04722:Neurotrophin signaling pathway	29	1.09682	0.0169097	16370, 11651, 20418, 56637, 22630, 215449, 109905, 18053, 18707, 22034, 16653, 65020, 12043, 12928, 228026, 108058, 67071, 18176, 73086, 12315, 26417, 18213, 20662, 26416, 26419, 20112, 107746, 22627, 22628	683	125	4537	1.54112	0.957364	0.270579	19.0248
KEGG_PATHWAY	mmu00230:Purine metabolism	33	1.24811	0.0222209	18746, 105446, 23984, 229363, 107569, 70428, 18973, 229589, 11514, 18578, 218832, 11636, 67005, 230103, 382985, 66401, 245841, 70408, 13178, 14923, 22262, 238871, 69920, 64424, 104111, 22436, 19139, 69241, 224129, 13117, 18582, 23971, 23917	683	150	4537	1.46141	0.984349	0.314721	24.2747
KEGG_PATHWAY	mmu00650:Butanoate metabolism	11	0.416036	0.0290471	71911, 217666, 11409, 18597, 110446, 56752, 110460, 78894, 208715, 214579, 11671	683	35	4537	2.08772	0.995718	0.365198	30.5628
KEGG_PATHWAY	mmu04012:ErbB signaling pathway	21	0.794251	0.0307365	18481, 16653, 11836, 11651, 72508, 12928, 18479, 108058, 18176, 20418, 56717, 381149, 13867, 56637, 26417, 20662, 80794, 26419, 18707, 224105, 12576	683	87	4537	1.60342	0.996897	0.358706	32.043
KEGG_PATHWAY	mmu05215:Prostate cancer	21	0.794251	0.0383518	22027, 71785, 16653, 11835, 11836, 11651, 12043, 18176, 12914, 56717, 17246, 13557, 26427, 56637, 26417, 20662, 16151, 12371, 15519, 18707, 12576	683	89	4537	1.56739	0.999279	0.403554	38.3624
KEGG_PATHWAY	mmu03018:RNA degradation	15	0.567322	0.0390097	353190, 67678, 67207, 70640, 234699, 76522, 15510, 69305, 57316, 78651, 58184, 109075, 50912, 66583, 66373	683	57	4537	1.74809	0.999365	0.387836	38.8822
KEGG_PATHWAY	mmu03020:RNA polymerase	9	0.340393	0.0397326	69920, 64424, 245841, 70408, 70428, 218832, 13117, 69241, 67005	683	27	4537	2.21425	0.999447	0.374237	39.4486
KEGG_PATHWAY	mmu00790:Folate biosynthesis	5	0.189107	0.0696654	11647, 110391, 20751, 14528, 19286	683	11	4537	3.01943	0.999998	0.544256	59.079
KEGG_PATHWAY	mmu04914:Progesterone-mediated oocyte maturation	19	0.718608	0.078261	14677, 18747, 16653, 14679, 11836, 11651, 67071, 66440, 66156, 26417, 11514, 26416, 104111, 26419, 20112, 15519, 224129, 18707, 68999	683	85	4537	1.48485	1	0.567238	63.5191
KEGG_PATHWAY	mmu04150:mTOR signaling pathway	13	0.491679	0.0804961	20104, 72508, 11651, 67071, 105787, 56717, 26417, 22084, 26987, 12283, 20112, 74370, 18707	683	52	4537	1.66069	1	0.5583	64.5988
KEGG_PATHWAY	mmu00240:Pyrimidine metabolism	20	0.75643	0.0880496	66401, 382985, 245841, 70408, 107569, 13178, 70428, 320685, 18973, 110074, 76654, 69920, 64424, 218832, 56749, 232223, 13117, 69241, 67005, 66588	683	92	4537	1.44408	1	0.573682	68.0338
KEGG_PATHWAY	mmu05220:Chronic myeloid leukemia	17	0.642965	0.088341	16653, 15182, 11836, 11651, 12928, 18176, 20418, 17246, 13557, 12048, 26417, 20662, 80794, 16151, 12394, 18707, 12576	683	75	4537	1.50569	1	0.557266	68.16
Cortex brain KO versus WT: input 866 gene Entrez IDs (1058 probes) on 21141 gene-background.
Category	Term	Count	%	PValue	Genes	List Total	Pop Hits	Pop Total	Fold Enrichment	Bonferroni	Benjamini	FDR
KEGG_PATHWAY	mmu00590:Arachidonic acid metabolism	9	1.03926	0.0159484	16993, 170716, 404195, 54486, 11686, 23887, 13088, 72082, 64292	197	76	4537	2.72729	0.907393	0.907393	17.4313
KEGG_PATHWAY	mmu04210:Apoptosis	9	1.03926	0.0293263	11798, 16188, 22035, 16175, 12371, 19108, 13347, 12368, 12369	197	85	4537	2.43852	0.987786	0.889485	29.8558
KEGG_PATHWAY	mmu04640:Hematopoietic cell lineage	8	0.923788	0.0592777	16196, 17311, 12525, 16188, 12501, 16175, 16401, 12482	197	81	4537	2.27461	0.999882	0.950936	51.714
KEGG_PATHWAY	mmu04060:Cytokine-cytokine receptor interaction	16	1.84758	0.0643004	13649, 22035, 17311, 80901, 12772, 13607, 12168, 12166, 16196, 16188, 16174, 13051, 16186, 20292, 16175, 16164	197	227	4537	1.62329	0.999947	0.914484	54.6975
KEGG_PATHWAY	mmu00601:Glycosphingolipid biosynthesis	4	0.461894	0.0825641	14343, 26878, 14344, 14347	197	24	4537	3.83841	0.999997	0.921974	64.1797
Hippocampus brain KO versus WT: input 726 gene Entrez IDs (922 probes) on 21141 gene-background.
Category	Term	Count	%	PValue	Genes	List Total	Pop Hits	Pop Total	Fold Enrichment	Bonferroni	Benjamini	FDR
KEGG_PATHWAY	mmu04144:Endocytosis	14	1.93103	0.0128641	15007, 13649, 15018, 14254, 259300, 12774, 56324, 19344, 16185, 24013, 15239, 16835, 13660, 212285	161	185	4537	2.13255	0.821297	0.821297	14.0491
KEGG_PATHWAY	mmu04060:Cytokine-cytokine receptor interaction	16	2.2069	0.0132416	13649, 14254, 53603, 12774, 13607, 13608, 15972, 56744, 13051, 20308, 16185, 242700, 16847, 50930, 16155, 20315	161	227	4537	1.98626	0.83016	0.587884	14.4326
KEGG_PATHWAY	mmu05322:Systemic lupus erythematosus	8	1.10345	0.0137398	12487, 319159, 12260, 12519, 665596, 111507, 14130, 12262	161	73	4537	3.08823	0.841193	0.458469	14.9364
KEGG_PATHWAY	mmu04514:Cell adhesion molecules (CAMs)	11	1.51724	0.0173364	12487, 15007, 12550, 15018, 18417, 20612, 16401, 16414, 12738, 12519, 18191	161	132	4537	2.34834	0.90231	0.440935	18.4935
KEGG_PATHWAY	mmu05320:Autoimmune thyroid disease	6	0.827586	0.0279861	12487, 15972, 15007, 15018, 12519, 111507	161	49	4537	3.45063	0.977068	0.530011	28.2442
KEGG_PATHWAY	mmu05330:Allograft rejection	5	0.689655	0.0508689	12487, 15007, 15018, 12519, 111507	161	40	4537	3.52252	0.999035	0.685661	45.6899
KEGG_PATHWAY	mmu04672:Intestinal immune network for IgA production	5	0.689655	0.0823916	12487, 16401, 12519, 111507, 20315	161	47	4537	2.99789	0.999989	0.804795	63.4101
KEGG_PATHWAY	mmu04610:Complement and coagulation cascades	6	0.827586	0.0994481	12628, 99571, 74145, 12260, 21788, 12262	161	70	4537	2.41544	0.999999	0.82473	70.618
