# Supplementary material for: Gene expression analysis in Fmr1KO mice identifies an immunological signature in brain tissue and mGluR5-related signaling in primary neuronal cultures
Source: Mol Autism. 2015 Dec 21;6:66. doi: 10.1186/s13229-015-0061-9 (PMC4687343; doi:10.1186/s13229-015-0061-9)
Supplement: Additional file 5: Table S5. — Selected over-represented KEGG pathways with core differentially expressed genes in Fmr1KO that made a pathway significant. (XLSX 11 kb) [file 13229_2015_61_MOESM5_ESM.xlsx]

## Sheet: Sheet1
Table S5: Selected over-represented KEGG pathways with core differentially expressed genes in Fmr1KO that made a pathway significant
Over-represented KEGG pathways	Core genes that made a pathway significant (interesting genes are marked in bold)
Hippocampal culture
mmu04910:Insulin signaling pathway	Akt1, Araf, Calm3, Crk, Flot2, G6pc, Hk1, Inpp5d, Insr, Irs4, Kras, Mknk2, Nras, Pik3cd, Prkaca, Ptprf, Rps6, Sorbs1, Shc3, Sos1, Tsc2, Mapk3, Mapk8, Eif4e2, Gsk3b, Mtor, Rps6kb1, Rptor, Cblc, Prkaa1, Trip10, Rapgef1, Prkab2, Prkag2, Socs2
mmu04720:Long-term potentiation	Adcy8, Araf, Calm3, Crebbp, Gnaq, Grin1, Itpr1, Itpr2, Kras, Nras, Prkaca, Plcb1, Ppp3cb, Ppp3r2, Rps6ka2, Mapk3, Rps6ka6, Camk2d, Rap1a, Rap1b
mmu04360:Axon guidance	Cfl2, Dpysl2, Epha2, Fes, Srgap2, Gnai1, Gnai3, Kras, Limk1, Nfatc1, Nras, Pak1, Pak3, Ppp3cb, Ppp3r2, Robo1, Sema3a, Sema3e, Sema4f, Sema6a, Mapk3, Ngef, Gsk3b, Dpysl5, Ntng1, Unc5b, Srgap1, Rac3, Unc5d, Pak2, Plxna4
mmu04540:Gap junction	Adcy8, Gnai1, Gnai3, Gnaq, Itpr1, Itpr2, Kras, Nras, Prkaca, Plcb1, Sos1, Tuba1a, Tuba1b, Tuba3a, Tubb3, Tubb5, Mapk3, Pdgfd, Adcy3, Adcy5, Tubb2a-ps2 /// Tubb2b
mmu04722:Neurotrophin signaling pathway	Akt1, Bcl2, Calm3, Crk, Irs4, Kras, Ngfr, Nras, Ntrk3, Pik3cd, Rps6ka2, Shc3, Sos1, Traf6, Ywhae, Ywhag, Ywhaq, Mapk14, Mapk3, Mapk8, Gsk3b, Zfp110, Rps6ka6, Rps6ka5, Rapgef1, Camk2d, Rap1a, Rap1b, Pdk1
mmu04150:mTOR signaling pathway	Akt1, Cab39, Pik3cd, Rps6, Rps6ka2, Tsc2, Mapk3, Eif4e2, Mtor, Rps6ka6, Rps6kb1, Rptor, Prkaa1
Cortical culture
mmu04722:Neurotrophin signaling pathway	Abl1, Camk2g, Cdc42, Crk, Crkl, Ikbkb, Kras, Nfkbia, Nras, Ntrk2, Ntrk3, Pik3ca, Mapk11, Psen1, Rela, Rps6ka2, Sos2, Traf6, Ywhae, Mapk7, Map2k7, Map3k1, Map3k3, Mapk10, Mapk14, Pik3cg, Ywhab, Zfp110, Rps6ka5, Kidins220, Rap1a, Rps6ka3, Rap1b, Shc2, Pdk1, Frs2
mmu04010:MAPK signaling pathway	Atf2, Cacna1b, Cacnb4, Cdc42, Chuk, Crk, Crkl, Elk4, Fgf11, Fgfr4, Ikbkb, Jund, Kras, Stmn1, Nfatc2, Nfkb2, Nras, Ntrk2, Pdgfb, Pdgfra, Pdgfrb, Prkacb, Pla2g2a, Ppp5c, Mapk11, Rasgrf1, Rasgrf2, Rasgrp1, Rela, Rps6ka2, Sos2, Tgfb2, Traf6, Mapk7, Map2k7, Map3k1, Map3k11, Map3k12, Map3k3, Map3k4, Map3k8, Map4k2, Mapk10, Mapk14, Mapk8ip3, Pla2g6, Map3k14, Cacng3, Cacna1f, Stk3, Stk4, Mapk8ip2, Rras2,…
mmu04720:Long-term potentiation	Araf, Camk2g, Grin1, Grin2a, Grin2b, Grin2d, Itpr2, Kras, Nras, Prkacb, Plcb1, Ppp1cb, Ppp1cc, Rps6ka2, Grm5, Rap1a, Rps6ka3, Rap1b, Rapgef3
Hippocampus brain
mmu04060:Cytokine-cytokine receptor interaction	Ccr5, Cx3cr1, Eda, Edar, Egfr, Flt1, Ifna9, Il10rb, Il2rb, Lepr, Ccl9, Cxcl12, Tnfsf14, Tslp, Pf4, Il28ra
mmu04514:Cell adhesion molecules (CAMs)	Cd28, Cd80, Cdh1, Cldn2, H2-Q10, H2-Q7, Itga4, Itgb2, Nrxn3, Cldn11, Siglec1
Cortex brain
mmu00590:Arachidonic acid metabolism	Alox12b, Cyp2b10, Lta4h, Ggt5, Ptgds2, Ptges, Cyp2c55, Cyp4f13, Cyp2c54
