# Supplementary material for: Gene expression analysis in Fmr1KO mice identifies an immunological signature in brain tissue and mGluR5-related signaling in primary neuronal cultures
Source: Mol Autism. 2015 Dec 21;6:66. doi: 10.1186/s13229-015-0061-9 (PMC4687343; doi:10.1186/s13229-015-0061-9)
Supplement: Additional file 7: Table S7. — Overlap of pathways and commonalities between two different types of preparations (brain and culture) and between two different brain regions (cortex and hippocampus). (XLSX 237 kb) [file 13229_2015_61_MOESM7_ESM.xlsx]

## Sheet: CortexCultureBrain_overlap
Table S7: Overlap of pathways and commonalities between two different types of preparations (brain and culture) and between two different brain regions (cortex and hippocampus).
CortexCultureKOminusWT	CortexBrainKOminusWT	CortexCultureBrain_overlap														Pathway enrichment analysis for overlap:
14265	14265	14265														Category	Term	Count	%	PValue	Genes	List Total	Pop Hits	Pop Total	Fold Enrichment	Bonferroni	Benjamini	FDR
17974	13347	13347														KEGG_PATHWAY	mmu00760:Nicotinate and nicotinamide metabolism	3	1.57068	0.0240751	18115, 225994, 18605	49	23	4537	12.0772	0.8677	0.8677	22.9693
71148	22778	14266														KEGG_PATHWAY	mmu04640:Hematopoietic cell lineage	4	2.09424	0.0533953	12525, 12501, 16401, 12482	49	81	4537	4.57244	0.98948	0.897435	44.4354
207375	65246	116940
83435	23962	16519
676575	14266	66593
71522	15957	72439
73729	116940	22072
68278	16519	80902
16443	16391	77920
245474	17311	234582
269033	66593	69072
381549	20834	97787
17833	77697	171486
17761	72439	103806
382793	13051	17690
21858	52054	57880
382030	22072	77167
67391	80902	67391
69161	67775	231327
77549	72326	11806
320184	12346	27267
380752	77920	13088
16150	69719	22268
53417	97373	16443
56194	18286	26403
171486	236047	13419
73331	24110	24059
70829	17896	12737
19223	17105	319924
108958	67310	73729
108737	12368	18168
380674	234582	22632
12359	16516	26987
105670	56316	70973
70912	20612	108011
233904	69072	57390
218975	75819	68066
52708	347712	74035
246694	54125	13728
107723	16188	70419
11931	241201	54525
74159	75246	216350
102607	97787	97969
66229	57913	66712
53859	171486	75571
71837	18628	70387
76013	66567	100043270
21789	76509	71033
17763	72635	329251
99382	103806	12908
76938	11686	234138
56752	17690	74580
67054	234129	106200
231672	67718	26909
67345	57880	13511
20479	73423	70377
216350	77167	232187
11806	76854	217069
56790	19650	78309
75209	320342	26400
78317	240215	239706
74688	321014	330010
70844	74256	76626
11752	74202	23887
76846	75938	213006
207212	67391	13607
140629	60344	65970
19417	56805	70080
225339	231327	16522
76658	11806	64818
19419	27267	71313
97484	13088	75396
22344	68314	216749
268663	75163	16527
21673	22268	620253
66358	16443	14130
216148	271842	23806
101488	234203	52549
67043	241489	14235
16871	26403	15519
71637	78935	269400
71999	67862	68498
76029	223780	105670
12928	338359	171506
330790	13419	11490
20813	24059	67015
77038	320769	17005
19384	75514	75744
23939	17425	21761
78581	71623	71003
71938	71430	12799
68691	338371	12482
14660	12737	13207
111173	319924	100465
11997	233099	68929
66373	73729	16993
16975	381974	66887
93877	226151	11998
14266	52205	19883
16401	16855	16478
14782	12449	11695
68128	74485	15574
15384	677168	19134
14235	77112	18739
70477	11870	233046
100125933	18168	76757
17005	98752	328949
71371	56857	12168
22217	76229	69217
622645	63986	93835
17306	22632	71238
232223	50701	13982
69737	20846	223864
12355	15434	218693
225929	19143	18115
242126	58899	12371
20230	320854	75137
13559	28126	140486
17993	26987	244810
218613	239731	57737
319470	71173	67790
68272	70973	20360
13347	69038	74215
19691	56632	71838
338467	70696	75288
22200	75732	21366
208158	237911	75793
58231	74272	110593
72713	108011	110084
15465	66816	227394
67725	338403	73920
280635	57390	83674
227743	20292	18605
22145	73549	59009
242667	109697	66548
16364	68066	52204
66526	66528	13361
22668	71449	231672
67928	74035	319748
11692	57875	11992
102573	110935	18545
66899	399614	72114
19090	13728	231798
56726	70419	68999
66585	170657	12501
11352	230558	68269
209416	404195	57890
214150	234353	22362
381654	64707	13548
93675	67935	22184
12780	319707	12374
67466	676582	72055
69217	16196	14081
74504	751866	225994
21951	54525	14695
77519	212712	67769
19645	320683	18669
77048	329416	21951
76795	18844	66435
77574	102240	70310
26944	20678	77919
15033	216350	75560
11992	234258	20346
631624	75622	69755
74408	12310	20403
73797	97969	381549
73750	29875	75770
66140	234988	213109
414087	70891	74746
13508	243771	73360
228980	74754	74493
76407	66712	72543
14166	63993	212153
72439	231805	56526
56307	78807	16401
76539	77779	74666
26380	77995	16687
13732	11666	234797
114677	218232	22215
80281	93688	12525
13728	75571	629159
110074	75480	97683
12412	81879	76701
74551	58179	70920
13518	12562	13211
320846	69183	69716
320208	12029	19296
11845	18994	15493
70612	66371	70382
19338	233210	331480
229615	70387
215114	77401
69771	474332
18213	235527
18054	22420
54633	260423
140859	74651
54526	100043270
14113	103086
78004	69922
72590	75110
66407	12613
74611	83396
15493	71033
18034	329251
59033	93886
75089	72690
102098	110963
332131	16792
231876	17116
381318	22445
97402	12306
105787	238505
12704	12908
13017	234138
19261	74580
11991	112413
74035	106200
230866	72082
11800	66380
67276	18546
75434	381827
75302	71139
226778	16186
68205	26909
14359	74587
16531	60455
230857	13511
17846	21899
72722	70377
19144	110821
15258	232187
14852	21958
15530	217069
24087	19885
15064	78309
67231	68796
52715	102391
22088	14760
11287	433719
211978	75108
67427	26400
14810	239706
170835	791343
16638	15424
20822	74282
244864	67722
228770	330010
210529	20201
75957	76626
67533	170716
545030	621580
224742	60440
75927	93728
56720	18843
74053	17286
18998	23887
12416	22139
234865	213006
234582	75164
235636	75335
66102	208890
18609	13607
19989	96989
432486	217122
19159	14246
67732	109225
22666	243676
68066	75216
117198	15944
218442	227331
20411	65970
66712	14343
73785	67623
78757	16664
56403	224111
225995	110877
67299	19289
268451	14175
19654	27395
81701	240354
14897	108673
20916	74750
24127	66557
18439	74403
66948	70080
67153	16522
68763	72103
64580	100038571
14594	52145
665596	78723
22034	16175
269615	23833
11305	75082
74098	74735
75690	16554
16796	14626
319454	15061
56504	64818
74270	71863
18035	211623
544817	329540
75770	75995
68250	620631
69761	19291
75458	217341
235072	26920
76589	77072
12374	408028
71234	16552
70838	56737
15926	78892
18780	212989
68239	71313
12799	353156
23806	13649
21948	75396
320267	216749
228366	93881
14457	13510
19046	12807
74013	26365
64656	73229
105171	72621
228777	171166
18739	74966
98758	22035
11735	16527
80889	73835
15436	75516
19708	637277
78547	20758
327760	13909
16539	16814
629159	71120
66629	67035
209378	11831
218490	13801
68233	19106
19647	241075
331004	66396
71779	75797
20383	620253
12675	225825
77167	381832
13222	14130
20643	73660
76432	74383
14802	100201
94175	277939
19009	70292
66183	67967
68385	23806
76895	29815
101280	791308
18571	12958
18263	98733
97562	117591
14695	17110
67213	27281
20222	52549
22368	97516
319924	76714
104725	69550
80749	17450
218503	77756
18408	109284
53324	14235
100043133	75841
76282	56460
66656	15519
11770	19271
100126229	15891
59092	97655
445007	269400
70387	245423
69443	68498
170762	547431
24086	51902
75273	75138
227333	105670
19820	171506
15000	83964
241919	56622
12193	211484
108745	50817
110957	11490
17690	17341
74438	102182
73388	13876
230761	110279
75858	56322
23971	14562
50757	74093
66118	76856
269400	67015
17237	328329
11855	329626
70363	75687
140484	243816
57890	56696
77063	74188
68981	104932
108888	117590
75793	67119
234776	57905
622320	59287
319277	20679
70314	75914
72667	19108
320938	14055
71795	70450
67922	71248
329366	237073
407812	66112
105855	17005
235627	78115
329993	75744
11740	243612
68433	78257
13615	78304
20462	13085
225742	12745
319949	21761
245000	75581
76757	69347
66290	71003
20310	70834
99003	12799
51788	12482
74491	76332
14403	13184
67370	100126228
16656	80384
13175	171543
77839	13207
17203	11634
239099	100465
75263	59048
14086	83408
76563	319236
13003	329470
75396	68929
71355	210417
18011	70286
21366	74279
93835	16993
30046	66887
71143	16534
67048	71341
233057	71406
22627	68720
26905	226049
56193	76195
213760	545428
18587	99820
22682	278304
67770	381667
14257	70005
109676	11998
75285	19883
74580	546752
114479	230612
14254	16478
192734	11695
232201	12499
74705	52139
71609	212647
68306	15574
64164	19134
14269	77749
21399	18503
68537	68169
77359	330479
18718	70713
77754	16164
13361	15950
54607	574428
58911	103784
319999	15116
12013	73264
70369	231946
20692	231507
77593	18739
378878	14680
239337	233046
68201	54451
75039	15423
68092	27399
13207	60534
72008	76757
12457	75011
13661	432600
243616	328949
69234	77667
18770	14159
14148	100710
21402	12168
69192	75808
67070	80794
22229	69217
72941	108837
22275	381695
76701	93835
14105	20890
64818	381922
101936	71238
70640	77820
114675	77225
140723	668421
235628	69445
84652	13982
66315	667597
83924	223864
77705	72145
18759	14950
60364	74066
17394	18511
72350	11798
106795	67158
71083	218693
66673	100041196
109145	18115
80280	69444
19275	12371
21353	97983
380718	16174
54598	75137
66830	75843
20776	56373
72446	140486
71710	22761
102293	244810
78616	24014
14011	20537
20663	114672
52100	16370
18777	97142
171506	57737
21915	67790
231633	72873
13714	19253
54613	52481
72102	22227
67557	320020
23808	20360
192185	74215
27390	15365
20303	22337
319264	26878
27218	22169
72055	101476
93721	71838
11941	75300
74215	23937
20358	80290
100494	101185
15387	75288
13660	321008
14804	54601
50875	320227
12804	21807
74716	20129
329251	69270
232341	246102
71823	320737
100336	18630
17777	21646
216527	109979
71384	101869
101401	215632
21834	67943
271457	347711
18669	666185
320148	16865
230598	16541
26913	68178
72434	73293
327826	23796
71033	109620
16536	74239
228801	21366
22129	75793
19720	320181
56382	12622
235386	11576
75984	69592
20655	74913
75743	110593
15204	110084
67657	11610
64009	407831
77463	227394
71838	73920
81897	212555
13491	109226
19303	54380
52563	83674
77366	15163
16917	11765
71157	83433
328099	18605
110382	67663
319625	233806
97229	382097
233276	73827
104806	218311
13822	59009
20382	66548
50884	78109
66559	71290
13046	52204
235283	332427
104175	13361
229722	625286
22289	75037
67790	78459
74983	67245
545474	17095
74493	69062
17756	28105
70040	140491
55982	14727
27378	228012
70840	231672
402729	380856
12502	320522
109075	243813
52318	319748
231637	72504
13798	69665
14284	11992
53872	16396
71088	216846
22632	16509
94089	12166
18857	27785
19734	100017
66296	22786
432677	69478
83379	104509
215160	434179
68795	23892
19357	317755
70160	382034
52830	18545
104384	74455
15976	103080
70373	320757
20658	494504
18518	72114
21681	100044360
18117	12772
67850	231798
242785	73872
75924	18686
71886	108767
22788	14344
75547	68999
70356	18813
73747	103175
83945	226245
22158	66434
14555	102866
56173	22326
217069	12501
12484	76924
269152	18191
56379	209225
268857	237403
272027	18436
67467	68269
14025	224019
75734	78784
52574	71342
108946	56374
75744	57890
382245	67474
69786	22362
13178	77736
321000	67637
320070	13548
641340	606497
67225	67872
64337	224814
16527	70800
18676	12722
219257	97127
70428	22184
54214	67041
170728	13837
245386	100043371
78523	21749
213054	70129
77338	71030
74399	17319
74012	100653
19172	12374
20853	59083
28080	77252
18141	72055
20963	14081
11704	225994
207854	67402
17475	14695
73886	67769
20346	71826
16992	13537
66085	14137
106338	102123
76212	26904
210582	75829
19739	268756
56550	20191
226115	19281
232984	225865
328133	52650
58248	71062
225049	78804
12818	26945
12462	18669
12525	21951
77591	58206
13823	77543
71511	76755
381884	66435
11515	380795
15487	74643
75560	74180
58230	319946
22214	231583
68500	320799
71691	54486
268301	74607
69237	236149
17685	666214
80880	70310
75788	97266
58172	107747
73470	67200
68505	70515
71735	64292
20947	16636
57315	77919
78076	12369
17191	76516
56441	75560
216344	75338
237831	20231
214897	14772
216810	20346
12394	69755
231386	77921
22196	70645
75751	16001
65098	20403
74700	77286
243574	320202
18041	13436
19362	53871
56274	382423
14151	22376
16646	80795
68646	73813
218693	66264
78323	381549
77363	54611
97649	59289
78591	71032
75316	22319
66494	75770
11975	108800
67622	243846
66700	12319
75129	18736
68011	235048
14917	279766
15528	81003
67010	213109
98445	68533
78008	386612
26464	14347
231506	74746
14252	12517
54353	73906
72117	73360
14229	14263
69226	74493
16019	14793
108657	57258
14396	53315
237221	14566
15382	216454
21761	72543
57426	212153
72981	78937
21763	56526
57837	18131
77422	12921
16195	16401
18176	23829
192897	18247
19700	105301
320707	74666
319190	14587
50540	74696
70925	80901
382571	16687
12482	269437
66593	30863
23874	234797
230861	22215
218343	171207
68498	268977
212439	80796
67064	12525
13368	629159
72344	64661
76141	12263
51796	97683
97533	12916
69671	226101
74666	14683
14119	269589
237730	78931
56843	13849
26458	12965
71890	74011
110911	18742
244216	13712
71003	77859
67375	56317
11928	67926
13445	77065
218236	17970
56741	72136
75892	74306
11856	76701
233833	70920
77462	214663
213012	70701
11532	52815
54401	11568
59014	13211
16510	27376
69053	74386
212862	69716
73094	19296
237806	219065
234135	18392
245855	20609
328381	214424
12231	15493
320791	12021
67025	75855
56404	70382
52700	193116
12125	76031
69517	21414
15078	83428
12972	72277
11792	331480
77035	16068
77559	212190
233805	106869
20587
12501
231600
64424
24015
108011
434377
66922
18222
218952
72685
19082
66061
70890
217708
94040
14674
108912
20018
83814
217169
217356
212541
83398
223922
18226
83993
76707
93842
72883
16706
69617
68692
381760
109905
70008
72194
70784
17847
71816
15289
497253
243743
109672
234724
20343
11428
52204
15233
56543
97880
56380
118454
103806
54604
212307
19877
17143
17755
105689
72421
78279
22286
68117
170791
81000
57813
19277
22235
234686
16790
20379
20290
170935
68709
75178
12365
19309
75764
70118
68133
71243
93871
19123
103583
67131
210544
12653
77547
108755
224938
68652
18578
105372
110196
74213
15508
231086
210530
78655
20192
74849
241520
20521
68114
69638
668171
14924
17285
239555
110593
14764
106484
69716
16319
52249
60597
170574
66603
16841
110695
72543
12445
66615
57756
66262
215280
56449
56546
20901
99010
269275
71492
12048
67295
22072
116748
229709
76425
227723
58202
101502
107868
66069
29812
22294
18706
434197
66302
19826
78095
76094
100126795
79196
18993
19110
227644
216795
69398
30785
77378
56275
12978
13486
109331
18760
68744
69036
104943
75831
22763
16649
74204
16201
14346
18391
380921
208691
67540
238831
66457
70310
217369
16572
13983
73473
19299
59057
210009
53621
69361
68514
19157
20760
71389
70377
20273
70488
99499
68466
52653
216551
52480
57773
14450
101359
54216
114564
29809
12338
101735
72133
12042
67101
77481
241308
68001
67525
97600
13646
77832
14012
19777
217716
71602
381148
19248
268527
66864
108995
70426
76857
18811
52208
12371
387524
231147
14599
13122
15191
56541
81877
226139
73160
54367
15526
15364
192654
74361
66083
68625
73181
109791
20732
72114
212153
70382
69639
79464
105504
223774
56185
330010
170938
331374
19272
207686
77406
78177
71101
94109
67263
93742
16653
13479
20817
58175
12648
26931
73043
94246
100039111
270893
100163
68050
209743
23887
75826
654796
22067
19697
19883
240590
70487
329003
14260
17086
214742
106248
58887
97202
52440
16478
338366
74756
26403
74385
268752
242557
14081
72431
353504
19285
16564
68767
67443
11497
78288
74486
19296
240186
213948
23912
245468
432611
63958
21371
16615
73279
76873
20742
72692
75964
213109
20744
12331
11496
12154
14679
75847
70144
633093
12238
70984
77569
212772
110809
329650
21953
12180
108150
15159
12829
71833
67707
69627
99958
231002
791415
22256
212281
109077
75739
75006
102093
330962
74374
384281
22661
75071
69678
107371
53382
17259
233863
78891
72523
52222
76224
399616
12936
80879
76758
320646
16185
68364
75541
75616
69960
18420
71724
17692
76719
14362
20234
111507
56426
65020
224648
67324
52549
170828
211712
17686
114670
21769
242484
11932
67705
13642
68775
224904
67936
545279
19679
620253
107753
74255
11793
667742
103844
66989
19359
50527
51960
17101
228607
69810
18189
26896
73946
66680
71989
20509
64379
67414
68549
70047
12417
228829
72313
20459
114304
544864
231413
14420
66965
50926
26443
17433
24052
234678
17527
78458
52538
76359
22272
244694
12918
57259
269423
18101
67102
76585
93873
360010
380907
19113
19769
433100
212127
80907
56697
16828
101232
24099
21976
98415
69932
97455
217232
381067
71474
76645
70998
77043
320404
75099
13185
56200
18541
320289
18807
11477
70980
381510
56392
12626
56699
233919
67157
13631
224454
75288
192287
72183
18605
97966
53906
68219
18168
14473
53622
17865
13830
71340
69035
12892
13616
85308
627049
56085
104002
67937
13430
319953
67808
266692
107477
19822
70591
236732
16687
75723
78713
56506
20265
223255
12912
14000
70808
12833
213827
18550
66870
107305
106326
71612
71135
76273
11695
15107
75187
22259
76499
71567
52477
319859
71309
67690
23801
100040447
241311
67554
64295
21985
77310
70454
269999
17354
20390
554160
211347
320784
101931
13405
57438
12168
56515
226470
28193
66441
232146
240869
71934
74241
217558
13136
320365
30944
76485
93681
26412
23857
72440
73873
16450
52711
12867
20360
26416
70152
83673
435965
73333
13002
56710
67338
13115
74646
66425
56309
12847
80750
67526
71889
232087
106993
69440
67899
16800
73683
71584
56338
97008
83395
30926
80888
225745
56771
70497
19418
97089
71678
104923
381598
20365
66641
12068
74448
73884
18575
238663
67123
75811
272589
66391
13655
215653
12005
18143
80289
74838
268958
13052
74184
70024
74277
215332
15161
71434
55950
70973
73748
76032
69291
20508
52197
114893
15467
18115
243373
26400
29813
227399
67888
14615
50868
17904
14968
50786
66548
20016
209018
63872
30955
19934
22327
74877
22253
20737
100045489
77929
67580
223770
13590
12669
100830
73703
50791
21898
11517
71020
14538
70673
18828
75617
19355
76071
77330
68606
71137
15939
77768
74667
12189
320203
52662
330662
15400
69752
67618
238247
235442
20288
97787
23989
75166
57443
105083
78753
75007
320452
244672
97715
71263
16323
68152
56077
52132
12894
227394
72149
67320
68015
105298
17859
67344
94214
107047
328845
233489
15531
66172
74604
50887
26450
66648
70573
12488
380753
432479
20112
16592
66360
74601
237781
67120
70820
239706
66925
21922
96872
15115
237082
13599
56175
414072
73692
106522
56357
11863
17119
58240
66813
20610
56418
56298
69162
71799
109801
240025
20088
14186
74953
74576
58810
66687
74192
216859
100039855
226122
218850
17878
215821
68552
74427
79560
97714
319195
69423
50496
268566
69714
243621
77628
17220
56070
20227
65970
235599
66365
74392
54135
21934
22284
16558
20833
234366
327987
72425
20823
319887
101786
78286
321022
100043819
73360
74025
211948
15288
13852
215449
74002
78276
21766
329278
69773
29807
73614
67019
328949
106766
56347
75965
66116
70300
223254
57737
54215
67288
68048
17474
230908
12366
319922
67205
93673
106347
353047
13435
227753
15111
17870
16658
252973
59050
100972
17173
381280
16468
20299
18616
73419
69784
104418
53883
18772
217310
69543
14608
276846
15374
77201
245867
13511
15077
54710
14007
170738
19060
140630
240660
320129
21638
66917
19047
67095
78134
66460
74929
219114
77849
105833
78558
72515
13088
14911
72479
381201
70225
98402
26404
227656
209478
74352
407243
57320
13667
73435
51886
105349
73955
17876
319738
231841
21888
328643
380787
15360
107338
14943
320893
16494
66930
215789
216705
76763
69698
69368
27392
19220
102857
214804
109552
319583
52504
74616
16206
11548
57880
72951
56749
12632
67933
228788
56508
17219
18194
93690
20503
67039
12554
27411
12649
14368
64177
100040294
69341
11832
67628
17828
53614
68468
240665
71388
58523
217779
19049
14873
78280
75593
54364
68585
68970
71687
27029
76161
67143
76044
71146
68497
70097
100126824
78521
14365
66231
13650
13666
14811
71963
67553
66480
228662
12055
97541
54393
50720
100038680
70028
13367
66610
20239
17128
64660
214552
14462
78656
235907
77805
53761
27049
22174
74772
20911
16613
67976
259097
229706
64706
56642
16597
18477
242736
60611
101187
110876
14809
216742
654797
18792
240396
75264
14050
16425
66046
76878
15101
17766
81007
26414
108654
319965
66541
12919
319146
68929
11980
67150
79264
56407
16691
13204
142980
14991
22335
56735
50995
11936
216136
100038566
320806
16508
27400
110842
68416
226418
76510
433762
57279
224860
80898
215723
77375
227738
18314
54667
213056
67417
217109
109065
16428
637119
14132
73432
20588
214704
100986
56210
73920
17248
14571
238799
74297
69605
67014
78929
16410
54376
74425
69852
74461
74125
19134
78254
73130
14479
215008
108138
72709
74078
103135
[truncated: 1,374 more rows]

## Sheet: HippoCultureBrain_overlap
HippoCultureKOminusWT	HippoBrainKOminusWT	HippoCultureBrain_overlap														Pathway enrichment analysis for overlap:
14265	14265	14265														No enrichment of specific pathway was found using KEGG ontology
192159	13347	13347
18176	209195	171486
13347	19215	67391
211347	12628	212989
22380	14623	68794
12457	171486	71827
12371	12825	54169
319237	14266	67790
59032	74558	72439
53416	100040591	14050
22436	117172	98221
15926	246133	319237
70640	216864	67050
245522	66720	20474
66074	102680	93882
320343	328573	109272
16765	19378	268977
12728	56744	27083
67445	17022	12695
330050	226866	320855
13929	67591	77252
66536	74254	71719
69638	66396	102866
209224	68774	66423
26936	67391	19821
66251	17387	16414
72146	12622	78806
66935	15018	20440
64099	21810	74706
81003	228785	17912
234094	74145	77768
22144	195208	333654
66899	210544	71063
213053	212989	432995
100793	77120	226025
72439	99686	214498
101489	24110	20753
68045	17897	102240
66880	22445	73719
81840	16847	52615
74021	63913	18125
12833	105253	17896
28088	18417	228788
226591	16019	52245
320165	14412	27428
20602	100044696	14026
270120	20202	12487
228019	24135	75984
232906	12316	74403
66827	210463	21473
544752	81013	320713
269615	14132	67732
18016	69732	16801
218314	171168	319627
330323	69550	104112
272322	68794	259300
320411	71827	94088
11602	11826	71815
75778	69577	17101
19216	16875	75437
213012	75051	67059
319627	54169	13607
240665	21788	432442
70356	244416	58240
72345	12262	77271
243621	73161	14081
12404	595139	19691
320253	67790	54343
78244	12774	13660
320435	17916	71157
66069	99571	14897
71189	22370	66488
244954	231290	72803
12827	70945	74156
22335	73877	69987
16512	72439	234138
171486	14050	213053
67101	69248	18739
96935	105450	75686
229589	17533	382111
58194	15957	227157
276952	15170	13117
75751	12834	16776
225870	71259	66223
69723	56615	74480
11793	98221	73668
68184	71526	67150
17763	76237	17356
69668	14130	109731
53375	110935
114673	75183
14302	21817
320456	74991
22590	74096
78903	68394
58184	70992
67747	319237
66356	268395
67290	27206
320158	72224
20740	74511
71388	20231
11842	16835
67832	209200
67204	327959
212090	13134
80281	73486
228061	17199
84004	22409
21371	26904
66414	269823
66648	269181
64602	75472
75547	17919
268390	20201
268721	75512
70617	67050
18810	73914
114584	140577
100043132	20474
55949	76871
106337	27399
71710	327958
16592	93882
74455	30954
74538	109272
67046	268977
22084	75586
67790	93685
226525	68175
72293	74463
50887	70806
243043	110312
107508	320614
320111	112422
114255	72361
66201	76380
67187	52855
223722	75471
208691	15972
28018	68187
66257	234373
319588	237886
226139	20308
22166	71213
23837	57434
56330	76464
381379	56697
72543	67586
17101	329207
234723	75124
108664	27083
56291	278672
19240	71903
20365	243612
13433	16668
76938	12695
20437	22026
234776	232237
11423	108000
70977	14804
241263	278507
17912	66960
65969	26572
22200	100041479
23894	240913
241311	66580
109250	72504
19821	320855
216976	269120
17846	16401
75180	77518
52064	77264
78541	21898
73235	70973
15374	77252
12374	75164
20339	100044236
68594	236537
77167	225372
230027	233887
19072	16699
56284	29849
13003	320377
12633	71719
16323	54485
78536	319159
66983	60361
70380	27390
74268	73145
81018	29808
13117	104009
74711	77266
66488	233057
66246	19674
66050	52062
432769	227800
106326	73886
207375	102866
52626	71612
67064	74735
16774	68473
74197	71886
66541	320538
53872	66423
15275	15424
142688	16402
21985	330409
14050	77245
116733	74320
56404	70361
170823	677168
67665	56324
414758	252830
384281	66533
14810	74176
68845	71998
67933	235345
76093	381404
21961	319800
69906	19821
30925	272411
414107	16414
320864	68344
20660	78612
67781	81007
213084	226652
11671	210711
70930	14254
11541	93697
230895	78806
11835	666532
12412	73332
75974	242700
59026	16973
242667	18600
19934	20440
97236	52458
67027	20755
70412	15229
171405	13527
73028	19106
226043	74906
30805	74706
211961	17912
16151	20446
71726	97249
320100	68800
74480	94218
56370	76378
76205	14179
109978	13876
66494	277898
67391	71567
13178	20707
20340	14198
68675	70988
347722	15931
58799	103409
16081	77768
101187	414103
74838	26968
77596	333654
110460	17079
18582	11487
319527	16145
57429	12550
103733	72836
226025	96952
106766	71063
170759	12351
73689	239591
71545	338364
19341	319518
214240	170939
11928	107766
55943	106074
60365	15494
13032	432995
98766	73542
12993	54427
17257	14380
52715	234988
55980	83395
268379	114332
330463	100763
76338	97877
14230	77433
70516	380780
60595	227624
20358	74852
11792	381107
99458	226025
109349	67847
380694	75759
67735	171543
214531	75745
22327	56501
64424	16691
279561	20315
330119	214498
210766	63953
11516	234730
330010	319818
12354	20753
75985	67637
97600	14955
67050	239691
99138	106869
53323	102240
52238	107371
77087	76240
382639	53603
72041	73719
639390	30957
24001	77870
66411	78801
20344	67235
94181	70799
68250	13380
232314	76856
16201	230073
14252	18181
211488	70252
98999	74231
232441	231252
69556	17248
76626	52615
22627	381853
16573	75802
232539	381827
218793	69528
68618	170813
12695	69354
67851	60440
209760	72068
20042	22139
241230	237222
107522	328309
56436	16514
78603	71819
22666	16523
19089	218343
53331	11694
73747	26409
320619	235631
231470	74435
56044	50930
18125	80885
94217	77914
108011	102371
70285	18125
67198	73980
55946	72480
207165	66752
414801	14594
20170	17896
17240	20944
83766	236047
27368	12494
66921	98763
23980	353169
66489	14051
14858	228788
235907	319960
117198	66654
22213	140859
17126	52245
208715	27428
381157	14026
70296	13649
74969	74580
194231	70717
78323	14012
243906	74116
66950	23880
78417	15117
29819	76679
69706	53315
12367	70868
14067	68371
74094	552904
70160	73441
76703	12487
71566	15220
110593	24013
24113	15944
214742	328795
244141	52097
16071	226115
22034	319476
72750	68487
654818	245945
224344	75984
99167	11622
73005	11433
66266	74403
20603	268515
67608	67729
387524	102098
20844	15364
74385	12287
66898	226823
13494	21473
75686	75452
109905	140477
66235	14612
229279	76193
98404	54631
68135	26972
98170	52181
69554	11846
12745	212392
16413	195522
19769	73648
66223	28022
399616	319513
16589	319846
320700	217305
116972	16578
19225	14433
11891	77984
225280	381306
407823	320713
193385	320484
75641	67732
108058	432745
73205	16801
30045	319627
66156	104112
64009	72244
217826	67775
230099	12142
59046	259300
170735	319942
99958	211651
232337	260305
20349	320209
224090	15402
229055	78252
57837	94088
19725	81702
52700	71815
101739	18575
12177	21975
231571	57915
12950	104384
109785	69187
70998	12958
93759	19291
67048	17101
227937	114677
66143	12957
67839	277978
96951	11906
71051	12290
233863	75437
54343	67059
225994	52024
69034	76816
76915	70209
228788	28240
20474	216643
72972	58206
56503	272158
68031	56322
52123	71420
269423	13607
227157	16392
77393	101772
66641	15007
78931	73191
77334	212285
16574	22236
56274	77647
109218	338368
68980	97047
66310	105594
208188	73340
17155	67550
26949	69309
223650	100012
14118	11685
243905	432442
76884	77030
70397	233905
15384	74551
12826	71972
18514	665596
232875	109095
234699	66531
74600	67547
319977	15372
73750	16147
68942	12333
209003	320678
66194	58240
230971	74164
19663	223332
74621	107605
69713	77247
19259	13206
18767	76637
26366	329002
19152	16185
69987	210094
67276	399548
19384	234421
216344	231760
116748	66763
77252	71023
54722	21752
70382	77310
140499	320654
65102	74311
16971	633947
232717	72740
20355	73431
217666	73722
66419	70362
67005	16558
24014	78943
75104	56522
72899	74721
52118	66263
56086	54650
14593	54601
73435	76866
19288	72712
211948	107868
72723	16319
13518	23796
66870	72077
13437	76279
18174	77271
22178	15950
97690	66825
73706	76459
238386	67647
78303	97458
18018	16656
94221	68870
17203	72267
66799	11625
246229	22639
11946	14081
18597	21821
73467	67106
94190	72184
75423	27409
18256	75220
67384	74218
232288	19691
19332	73490
216705	54343
77018	12686
654812	102436
74491	224805
97229	74302
79464	70478
15500	226251
330401	12721
50850	13660
76125	104002
67667	73472
225638	100042648
67636	70040
319898	19366
66264	74507
74718	73229
84652	20227
53605	19057
30795	69553
545086	17364
74053	19065
19059	113862
114564	26896
22088	75565
242939	67349
78334	12590
66602	71706
27528	17193
30932	75835
110954	320500
71653	70310
224014	71157
70508	56092
74940	22032
140780	19207
70612	12738
69190	670358
192176	51998
236266	72815
71620	93960
242669	20612
16414	52234
29859	207686
641340	236312
56758	74733
552901	13051
74007	76633
16400	78807
74646	72656
214058	672511
320360	74891
70646	433492
18786	14897
70675	66488
235041	67888
66588	70061
60532	15112
18020	12409
24136	13394
18670	20842
12928	72803
76890	72854
12764	56193
68281	216285
67952	68453
71228	74156
83602	15239
17246	74183
108653	20266
11647	382236
71827	12519
75211	14762
73710	69987
11980	75820
67089	320159
18194	13608
27878	103080
96989	195434
94090	71254
13836	231003
69894	319625
278240	16155
625175	209558
217057	234138
71330	74728
78372	78369
213556	213053
58887	20708
71090	93842
67306	14231
67144	18739
330814	111507
110911	223648
279618	12260
99696	75686
212989	70652
72183	30953
78394	71145
66691	67840
97147	67983
71385	64931
67115	12990
19219	71723
67123	12723
71947	76419
68816	320806
11636	212503
227682	58996
54354	100043173
107823	17978
99031	72282
78925	14465
20324	382111
232946	28109
106618	97961
319832	72107
56515	52481
20203	18191
77301	280635
276919	19344
13602	13982
432508	227157
13195	213402
67053	19660
11443	13117
17986	66433
16776	117590
207214	84505
73068	99371
57316	382090
105213	16776
20104	73940
232223	22778
231659	75706
246048	66223
102836	70829
69655	21388
76251	22228
244895	77062
16648	74480
108934	242253
22068	27993
235533	319899
94061	14123
72982	73668
22142	12175
433693	71134
56403	70544
227620	17972
67293	100041241
105178	13909
235439	67150
17886	74730
19051	17356
51786	109731
71675	71983
19942	67541
72135	69696
20112	218232
68044	52105
26443	100042793
216151	13436
69076	51996
104111	74717
21956	71654
67074	13207
69527	59006
15531	71178
67669	69585
72900	78826
58810	21689
97540
77652
20729
66989
230678
105504
230787
104401
50771
15519
50912
14731
66700
268882
68925
140919
78455
268729
75304
16876
229706
22630
19063
67713
16885
71063
240041
52633
266690
76916
74277
106393
73086
192650
224020
102916
65254
67966
626123
66360
27358
233066
218734
13508
667141
234214
65079
51813
72993
414326
225341
216543
66401
75029
12315
72351
16516
107650
73366
14368
13665
233575
216742
66249
399604
76132
102747
628779
66586
67955
17826
54604
12043
100039339
107746
497653
50492
210801
276846
114229
80750
56338
193116
20257
80732
12729
17888
70890
70408
108909
74204
18082
654796
66874
28253
15468
14782
382985
239719
20639
70747
20317
12995
106628
22608
98578
320006
13193
71876
68183
83669
68510
213326
67285
17308
17125
214489
66172
71844
214601
432442
14026
70241
70084
216363
80292
58230
235542
75624
226470
20955
64898
142681
77519
71456
28126
12121
217143
26466
69863
12301
67923
11973
170459
22154
70533
108138
18578
235281
71157
57750
50781
27049
53334
67171
22152
53324
77697
75738
20901
16904
18549
270086
53623
24086
71777
229096
14086
71982
108123
103067
66480
74256
70527
103737
207615
85305
67092
21804
70962
668212
57423
67732
18072
107449
77598
380856
224824
26419
26427
18970
224691
68904
98403
433938
72634
77887
52589
225875
216011
20655
56468
52014
69116
320827
70546
347740
51886
70470
69737
338366
52349
54612
213464
67439
243382
20447
226562
66772
67040
99982
268301
78830
67552
76053
78081
18053
67515
21665
68346
74670
66460
67049
227835
27274
319554
231876
57354
16562
66538
17118
338352
54616
54326
68636
16599
19896
18195
14688
381406
66797
56195
19013
668525
71835
66440
99663
208043
228012
52521
22718
67443
14699
231279
54484
69051
192651
114644
28040
76795
64707
74484
14137
104725
96999
545370
11435
28084
71147
15182
69876
56844
22158
66911
68926
16975
242662
224079
51788
67410
67607
66646
19275
259277
12417
20346
67890
77736
67028
232969
73603
11806
57748
81601
93691
76924
384817
212127
12151
218832
66970
15186
11872
414077
54189
67681
110391
71897
28114
27784
101943
77664
23947
26433
74410
77768
23984
110446
70435
71517
18214
107684
12807
546118
15569
230649
76117
71955
16404
76055
78655
100801
59038
72046
77781
53876
140858
270192
58246
219094
56749
73845
19691
211739
11542
101592
20935
73451
67111
329650
28000
68743
22262
77751
320206
67157
12837
66101
13717
72350
12848
64050
67246
71687
56233
22218
77591
320152
66191
102240
226856
319949
381534
74585
76623
71974
19142
108655
70359
19070
106369
74061
72655
71760
67845
21976
214137
26438
110074
14677
64652
70363
17071
53611
170791
238663
103967
13867
207175
106757
67150
76846
78751
101533
56208
64655
67242
15161
58998
218693
21354
77971
106877
78255
12611
330096
19139
14180
232341
74384
66768
102323
22297
66690
56873
70716
382423
414123
320702
105193
320854
233752
68999
71148
52231
228071
69162
78724
227449
54405
16337
15525
78286
20431
170772
12819
78651
68477
270096
53869
20383
11778
72777
104570
100041290
16646
53761
230779
58521
56752
78523
16329
78174
24047
94043
67414
51960
243743
21672
230784
107569
28028
399510
14809
21453
69241
17876
280645
14260
13013
20273
15451
23885
66713
22114
65020
20753
14226
118451
12373
55934
94088
110196
76210
22099
101543
70620
11426
64143
399591
66975
21399
94230
11569
68505
110956
69456
13371
223601
67548
72462
97616
109672
80294
78913
20544
20473
68277
13855
26373
73668
319909
241514
52392
21385
380712
11514
109135
17938
68017
67030
227154
381204
77300
14960
71446
319195
56351
212679
13116
104418
238692
224129
19944
70316
66724
327837
230103
116732
72520
233733
22661
18027
22694
70461
228850
56449
27050
433100
68794
78251
73242
11305
69601
101942
399581
67678
19053
17868
17250
22004
108083
72508
20440
14547
11545
12464
75272
215015
24018
67223
77928
71341
381650
78095
231474
74726
77427
329540
78818
52712
94246
12914
106484
76033
22143
67772
60409
75483
68705
78473
97314
338467
108689
224697
234362
170758
105372
240817
78280
268449
225995
66497
98221
71585
27373
27059
382245
68767
68114
207304
75799
17855
66233
215951
239099
67483
83674
68292
100287
58520
13615
68212
70496
19395
66722
12394
50918
17189
69159
13601
216549
24087
72915
72354
52367
20382
107652
381353
83984
170767
26361
193838
23888
319767
433022
12466
209039
66645
12934
546336
26426
54197
99349
228491
69089
75410
18479
268345
234309
11909
22678
66229
217692
16331
70290
208449
15382
23887
399558
15061
74407
226757
77847
72002
432450
76357
73683
245880
64659
15254
17299
93732
14536
94067
67239
68576
319342
58800
67207
100608
52705
12921
73107
16370
214459
66866
100978
53382
230596
16867
52822
218214
237898
240028
77381
68558
381760
20666
56382
11881
108089
192156
12395
105352
100043772
319162
319953
229357
17133
22632
104416
18693
22083
20185
94065
224139
71175
69060
18408
216001
69810
75772
56637
57439
29875
238161
58803
68724
320024
12426
50789
20303
68614
18472
17309
319650
407830
105428
75991
242291
20215
18475
240064
18029
70047
67433
380855
68897
20662
71752
76654
66521
93670
70834
270091
14129
233058
52592
22042
71911
18189
50907
59029
229363
67045
109242
20610
11982
67703
16816
14486
66394
239217
12874
194655
211712
330188
28295
75717
67096
622976
71523
12111
17686
74091
27364
70730
217109
109075
229011
217779
72459
15562
67673
271127
240066
209225
232599
11932
108737
52683
29864
209212
22724
67014
75437
192885
108682
68514
27357
76832
74026
57248
271305
19286
71472
226541
235315
66714
320376
15259
102334
15111
18141
76294
77625
108654
109272
66407
20311
17384
72640
171282
244672
71238
432971
58248
213993
213783
67808
242585
66105
56174
76501
56430
77994
83677
110835
14897
227696
228829
192166
13800
69886
70497
54216
75744
17391
69035
66254
20420
72313
107197
16438
18541
54137
66537
22343
245622
445007
19201
214321
233871
26441
67963
23922
19270
15529
235623
18938
237611
16068
239796
232174
78920
67260
117606
14270
69740
24015
72413
18763
58240
52615
28105
503491
230157
77634
17161
26388
13486
13528
66873
81489
66314
16987
58238
233878
211556
66999
75763
227723
17436
241547
26754
17237
67427
52538
69786
70804
232440
12933
67456
27360
264064
99311
14748
14395
102693
105787
330428
20148
68106
105446
226594
319801
69333
214579
11836
66404
320971
52637
66771
20846
68001
57312
14377
12970
353211
69227
244721
15397
78832
268977
58180
70120
72556
56392
212627
320480
104112
71176
56738
71323
208967
69082
18628
23874
69955
219135
235134
17836
13491
19175
21969
99413
242785
19822
11540
240261
22628
109344
56459
20103
80982
17356
66214
71773
66925
233890
22240
77800
70961
73192
76568
68365
68971
320708
66583
20618
233549
433762
208194
18290
53978
69539
217039
81898
18807
76551
73719
13728
329942
59069
319991
11991
330544
66671
21929
14159
75692
213109
27981
107734
107581
238988
66961
241289
69126
232236
622320
497097
68723
109032
234384
83771
18530
242736
244233
235442
76863
100039284
227446
27395
320595
72341
19657
12667
26912
268880
84112
15285
111175
11651
76585
403343
108150
360216
242748
15508
68092
12905
66302
320070
19337
52430
231396
277973
80289
30926
77241
51907
619288
12716
223726
66769
213006
19714
214899
74687
19646
15278
13505
19417
22239
16161
215708
20467
665775
56228
77271
21340
171463
68910
74322
11544
15502
66810
384569
13631
76265
75698
18481
71018
231050
66482
18087
70225
12581
17347
241322
69215
74356
71779
50875
16169
107305
55960
140742
56428
14815
109335
110595
18088
72055
69399
11941
11752
320432
76407
19116
53356
103405
218756
22368
76491
106585
54371
171180
75735
16871
382571
67610
12452
17218
240186
66055
71790
270210
93699
208111
230162
100038580
192119
17765
70375
241490
73442
67994
52530
319939
26987
320713
80794
69878
224105
69487
74149
66892
67711
20284
17714
109260
114893
66373
20377
259300
72852
71089
18213
17913
75540
56085
330385
77407
67899
97243
20658
22428
67448
76949
14359
59079
67211
77976
50772
72117
28042
78390
109145
100066
54644
21780
77305
27428
98053
68968
234725
94213
58916
319660
17151
71514
71369
13660
228731
75816
56376
214498
243853
70639
54673
81896
81004
50496
230863
225326
21683
13002
76035
18436
78500
22278
433667
330804
240239
75825
16630
20525
66290
77028
75196
[truncated: 649 more rows]

## Sheet: Culture
CortexCultureKOminusWT	HippoCultureKOminusWT	CortexCulture_HippoCulture_Overlap														Pathway enrichment analysis for overlap:
14265	14265	14265														Category	Term	Count	%	PValue	Genes	List Total	Pop Hits	Pop Total	Fold Enrichment	Bonferroni	Benjamini	FDR
17974	192159	18176														KEGG_PATHWAY	mmu03010:Ribosome	11	1.59884	0.000576734	319195, 66489, 20104, 19934, 19933, 20088, 19989, 66480, 68537, 76846, 67427	188	89	5738	3.77229	0.0765257	0.0765257	0.676667
71148	18176	13347														KEGG_PATHWAY	mmu04722:Neurotrophin signaling pathway	13	1.88953	0.00100557	22034, 16653, 65020, 12928, 228026, 18176, 73086, 18213, 215449, 26416, 109905, 22627, 20112	188	130	5738	3.05213	0.129632	0.0670648	1.1771
207375	13347	211347														KEGG_PATHWAY	mmu04720:Long-term potentiation	9	1.30814	0.00183331	16653, 14810, 215449, 11836, 16439, 109905, 18176, 20112, 18795	188	70	5738	3.92416	0.22371	0.0809453	2.13649
83435	211347	12457														KEGG_PATHWAY	mmu04144:Endocytosis	15	2.18023	0.00592219	66700, 22034, 103967, 22088, 271457, 67064, 70160, 107305, 20844, 116733, 243621, 54673, 13855, 13660, 72543	188	202	5738	2.26643	0.559433	0.18529	6.75193
676575	22380	12371														KEGG_PATHWAY	mmu03040:Spliceosome	11	1.59884	0.00692481	101214, 60365, 76938, 229279, 20382, 15382, 78651, 68092, 20383, 66373, 66101	188	124	5738	2.70753	0.616704	0.17452	7.85283
71522	12457	15926														KEGG_PATHWAY	mmu05211:Renal cell carcinoma	8	1.16279	0.00738705	16653, 215449, 11836, 12928, 109905, 18176, 22346, 224105	188	70	5738	3.48815	0.640556	0.156785	8.35636
73729	12371	70640														KEGG_PATHWAY	mmu04120:Ubiquitin mediated proteolysis	10	1.45349	0.0328369	66799, 22034, 218793, 17237, 59026, 22346, 14897, 56459, 22200, 68999	188	136	5738	2.24421	0.990024	0.48223	32.4939
68278	319237	16765														KEGG_PATHWAY	mmu03430:Mismatch repair	4	0.581395	0.0332559	17685, 381760, 68275, 17686	188	22	5738	5.54932	0.990603	0.442013	32.8373
16443	59032	67445														KEGG_PATHWAY	mmu05014:Amyotrophic lateral sclerosis (ALS)	6	0.872093	0.0371805	12048, 14810, 26416, 20655, 12371, 271457	188	57	5738	3.21277	0.99464	0.440644	35.977
245474	53416	66536														KEGG_PATHWAY	mmu04010:MAPK signaling pathway	15	2.18023	0.0497189	22034, 16653, 56274, 12928, 18176, 73086, 18034, 26416, 215449, 20112, 109905, 11909, 19417, 16765, 224105	188	265	5738	1.72762	0.999122	0.505281	45.1298
269033	22436	69638														KEGG_PATHWAY	mmu04914:Progesterone-mediated oocyte maturation	7	1.01744	0.0579925	16653, 26416, 14679, 11836, 20112, 15519, 68999	188	85	5738	2.51352	0.999737	0.527393	50.496
381549	15926	26936														KEGG_PATHWAY	mmu00020:Citrate cycle (TCA cycle)	4	0.581395	0.0786063	66925, 104112, 11428, 15926	188	31	5738	3.93823	0.999988	0.60995	61.8453
17833	70640	66899														KEGG_PATHWAY	mmu04910:Insulin signaling pathway	9	1.30814	0.0804591	14252, 16653, 20104, 20411, 11836, 26987, 12928, 18176, 105787	188	138	5738	1.99052	0.999991	0.589519	62.7386
17761	245522	72439														KEGG_PATHWAY	mmu04730:Long-term depression	6	0.872093	0.0846735	16653, 14679, 11836, 16439, 18176, 18795	188	72	5738	2.54344	0.999995	0.58193	64.6996
382793	66074	12833
21858	320343	320165
382030	16765	269615
67391	12728	213012
69161	67445	240665
77549	330050	70356
320184	13929	72345
380752	66536	243621
16150	69638	320253
53417	209224	78244
56194	26936	66069
171486	66251	22335
73331	72146	171486
70829	66935	67101
19223	64099	75751
108958	81003	225870
108737	234094	11793
380674	22144	68184
12359	66899	17763
105670	213053	320456
70912	100793	22590
233904	72439	320158
218975	101489	71388
52708	68045	67832
246694	66880	80281
107723	81840	21371
11931	74021	66648
74159	12833	75547
102607	28088	71710
66229	226591	16592
53859	320165	67046
71837	20602	67790
76013	270120	50887
21789	228019	208691
17763	232906	28018
99382	66827	226139
76938	544752	72543
56752	269615	17101
67054	18016	20365
231672	218314	76938
67345	330323	234776
20479	272322	11423
216350	320411	22200
11806	11602	241311
56790	75778	19821
75209	19216	17846
78317	213012	15374
74688	319627	12374
70844	240665	77167
11752	70356	13003
76846	72345	16323
207212	243621	74268
140629	12404	66246
19417	320253	66050
225339	78244	106326
76658	320435	207375
19419	66069	67064
97484	71189	74197
22344	244954	66541
268663	12827	53872
21673	22335	21985
66358	16512	14050
216148	171486	116733
101488	67101	56404
67043	96935	384281
16871	229589	14810
71637	58194	68845
71999	276952	67933
76029	75751	11835
12928	225870	12412
330790	69723	59026
20813	11793	242667
77038	68184	19934
19384	17763	226043
23939	69668	66494
78581	53375	67391
71938	114673	13178
68691	14302	68675
14660	320456	101187
111173	22590	74838
11997	78903	77596
66373	58184	57429
16975	67747	106766
93877	66356	73689
14266	67290	11928
16401	320158	60365
14782	20740	52715
68128	71388	55980
15384	11842	20358
14235	67832	11792
70477	67204	22327
100125933	212090	64424
17005	80281	11516
71371	228061	330010
22217	84004	12354
622645	21371	97600
17306	66414	99138
232223	66648	77087
69737	64602	68250
12355	75547	16201
225929	268390	14252
242126	268721	76626
20230	70617	22627
13559	18810	16573
17993	114584	218793
218613	100043132	22666
319470	55949	73747
68272	106337	108011
13347	71710	55946
19691	16592	66489
338467	74455	235907
22200	74538	117198
208158	67046	78323
58231	22084	70160
72713	67790	76703
15465	226525	110593
67725	72293	214742
280635	50887	22034
227743	243043	387524
22145	107508	20844
242667	320111	74385
16364	114255	66898
66526	66201	109905
22668	67187	229279
67928	223722	19769
11692	208691	399616
102573	28018	16589
66899	66257	193385
19090	319588	64009
56726	226139	59046
66585	22166	99958
11352	23837	57837
209416	56330	52700
214150	381379	70998
381654	72543	93759
93675	17101	67048
12780	234723	233863
67466	108664	225994
69217	56291	228788
74504	19240	269423
21951	20365	66641
77519	13433	56274
19645	76938	15384
77048	20437	319977
76795	234776	73750
77574	11423	67276
26944	70977	19384
15033	241263	216344
11992	17912	116748
631624	65969	70382
74408	22200	56086
73797	23894	73435
73750	241311	211948
66140	109250	13518
414087	19821	66870
13508	216976	13437
228980	17846	18174
76407	75180	17203
14166	52064	66799
72439	78541	94190
56307	73235	216705
76539	15374	77018
26380	12374	74491
13732	20339	97229
114677	68594	79464
80281	77167	76125
13728	230027	84652
110074	19072	74053
12412	56284	114564
74551	13003	22088
13518	12633	70612
320846	16323	641340
320208	78536	74646
11845	66983	60532
70612	70380	12928
19338	74268	83602
229615	81018	108653
215114	13117	11980
69771	74711	18194
18213	66488	58887
18054	66246	67144
54633	66050	110911
140859	432769	279618
54526	106326	72183
14113	207375	71385
78004	52626	67123
72590	67064	227682
66407	16774	99031
74611	74197	56515
15493	66541	432508
18034	53872	20104
59033	15275	232223
75089	142688	69655
102098	21985	244895
332131	14050	56403
231876	116733	17886
381318	56404	20112
97402	170823	26443
105787	67665	15531
12704	414758	58810
13017	384281	66989
19261	14810	105504
11991	68845	15519
74035	67933	50912
230866	76093	66700
11800	21961	229706
67276	69906	74277
75434	30925	73086
75302	414107	67966
226778	320864	626123
68205	20660	66360
14359	67781	13508
16531	213084	73366
230857	11671	14368
17846	70930	216742
72722	11541	54604
19144	230895	276846
15258	11835	80750
14852	12412	56338
15530	75974	70890
24087	59026	108909
15064	242667	74204
67231	19934	654796
52715	97236	14782
22088	67027	239719
11287	70412	98578
211978	171405	13193
67427	73028	213326
14810	226043	17125
170835	30805	66172
16638	211961	71844
20822	16151	432442
244864	71726	14026
228770	320100	58230
210529	74480	226470
75957	56370	20955
67533	76205	77519
545030	109978	71456
224742	66494	12121
75927	67391	217143
56720	13178	22154
74053	20340	70533
18998	68675	108138
12416	347722	18578
234865	58799	71157
234582	16081	27049
235636	101187	53324
66102	74838	20901
18609	77596	24086
19989	110460	14086
432486	18582	66480
19159	319527	70962
67732	57429	67732
22666	103733	98403
68066	226025	20655
117198	106766	51886
218442	170759	70470
20411	73689	69737
66712	71545	338366
73785	19341	268301
78757	214240	78081
56403	11928	67515
225995	55943	21665
67299	60365	68346
268451	13032	66460
19654	98766	319554
81701	12993	231876
14897	17257	18195
20916	52715	67443
24127	55980	14699
18439	268379	76795
66948	330463	74484
67153	76338	104725
68763	14230	69876
64580	70516	22158
14594	60595	16975
665596	20358	51788
22034	11792	66646
269615	99458	19275
11305	109349	12417
74098	380694	20346
75690	67735	11806
16796	214531	212127
319454	22327	12151
56504	64424	74410
74270	279561	77768
18035	330119	23984
544817	210766	15569
75770	11516	78655
68250	330010	72046
69761	12354	56749
75458	75985	19691
235072	97600	329650
76589	67050	67157
12374	99138	66101
71234	53323	72350
70838	52238	67246
15926	77087	71687
18780	382639	77591
68239	72041	320152
12799	639390	319949
23806	24001	72655
21948	66411	21976
320267	20344	110074
228366	94181	70363
14457	68250	170791
19046	232314	238663
74013	16201	103967
64656	14252	67150
105171	211488	76846
228777	98999	101533
18739	232441	15161
98758	69556	218693
11735	76626	232341
80889	22627	68999
15436	16573	71148
19708	232539	69162
78547	218793	78286
327760	68618	78651
16539	12695	270096
629159	67851	20383
66629	209760	16646
209378	20042	53761
218490	241230	58521
68233	107522	56752
19647	56436	78523
331004	78603	67414
71779	22666	51960
20383	19089	243743
12675	53331	14809
77167	73747	17876
13222	320619	14260
20643	231470	20273
76432	56044	65020
14802	18125	110196
94175	94217	11426
19009	108011	66975
66183	70285	21399
68385	67198	68505
76895	55946	72462
101280	207165	109672
18571	414801	13855
18263	20170	319195
97562	17240	56351
14695	83766	104418
67213	27368	238692
20222	66921	22661
22368	23980	70461
319924	66489	56449
104725	14858	433100
80749	235907	73242
218503	117198	11305
18408	22213	101942
53324	17126	78095
100043133	208715	94246
76282	381157	106484
66656	70296	338467
11770	74969	105372
100126229	194231	78280
59092	78323	225995
445007	243906	66497
70387	66950	98221
69443	78417	71585
170762	29819	382245
24086	69706	68767
75273	12367	68114
227333	14067	239099
19820	74094	83674
15000	70160	13615
241919	76703	12394
12193	71566	24087
108745	110593	20382
110957	24113	12466
17690	214742	11909
74438	244141	66229
73388	16071	15382
230761	22034	23887
75858	72750	73683
23971	654818	53382
50757	224344	218214
66118	99167	381760
269400	73005	56382
17237	66266	108089
11855	20603	319953
70363	67608	22632
140484	387524	18693
57890	20844	18408
77063	74385	69810
68981	66898	238161
108888	13494	12426
75793	75686	20303
234776	109905	17309
622320	66235	75991
319277	229279	240064
70314	98404	70047
72667	68135	67433
320938	98170	233058
71795	69554	18189
67922	12745	109242
329366	16413	20610
407812	19769	14486
105855	66223	211712
235627	399616	17686
329993	16589	217109
11740	320700	109075
68433	116972	217779
13615	19225	11932
20462	11891	108737
225742	225280	52683
319949	407823	67014
245000	193385	68514
76757	75641	226541
66290	108058	15111
20310	73205	18141
99003	30045	108654
51788	66156	66407
74491	64009	244672
14403	217826	71238
67370	230099	58248
16656	59046	67808
13175	170735	14897
77839	99958	228829
17203	232337	70497
239099	20349	54216
75263	224090	75744
14086	229055	69035
76563	57837	72313
13003	19725	18541
75396	52700	445007
71355	101739	24015
18011	12177	58240
21366	231571	52615
93835	12950	13486
30046	109785	233878
71143	70998	227723
67048	93759	17237
233057	67048	67427
22627	227937	52538
26905	66143	69786
56193	67839	14748
213760	96951	102693
18587	71051	105787
22682	233863	226594
67770	54343	11836
14257	225994	68001
109676	69034	15397
75285	76915	56392
74580	228788	104112
114479	20474	23874
14254	72972	13491
192734	56503	242785
232201	68031	19822
74705	52123	56459
71609	269423	66214
68306	227157	66925
64164	77393	68971
14269	66641	433762
21399	78931	18807
68537	77334	13728
77359	16574	59069
18718	56274	11991
77754	109218	213109
13361	68980	107734
54607	66310	69126
58911	208188	622320
319999	17155	242736
12013	26949	235442
70369	223650	227446
20692	14118	320595
77593	243905	12667
378878	76884	76585
239337	70397	108150
68201	15384	15508
75039	12826	68092
68092	18514	66302
13207	232875	320070
72008	234699	277973
12457	74600	80289
13661	319977	30926
243616	73750	213006
69234	68942	214899
18770	209003	19417
14148	66194	22239
21402	230971	20467
69192	19663	13631
67070	74621	70225
22229	69713	71779
72941	19259	50875
22275	18767	107305
76701	26366	14815
14105	19152	72055
64818	69987	11941
101936	67276	11752
70640	19384	76407
114675	216344	22368
140723	116748	16871
235628	77252	382571
84652	54722	240186
66315	70382	93699
83924	140499	241490
77705	65102	26987
18759	16971	224105
60364	232717	20284
17394	20355	17714
72350	217666	114893
106795	66419	66373
71083	67005	18213
66673	24014	17913
109145	75104	56085
80280	72899	67899
19275	52118	20658
21353	56086	14359
380718	14593	72117
54598	73435	109145
66830	19288	21780
20776	211948	13660
72446	72723	243853
71710	13518	54673
102293	66870	50496
78616	13437	13002
14011	18174	66290
20663	22178	66118
52100	97690	52504
18777	73706	53877
171506	238386	71989
21915	78303	70428
231633	18018	215449
13714	94221	229541
54613	17203	18231
72102	66799	20088
67557	246229	75734
23808	11946	54607
192185	18597	13511
27390	73467	74694
20303	94190	109552
319264	75423	382793
27218	18256	66656
72055	67384	12048
93721	232288	78785
11941	19332	18034
74215	216705	102607
20358	77018	271457
100494	654812	381022
15387	74491	26416
13660	97229	69423
14804	79464	18998
50875	15500	68537
12804	330401	57443
74716	50850	20822
329251	76125	237831
232341	67667	244810
71823	225638	12632
100336	67636	66830
17777	319898	20411
216527	66264	94184
71384	74718	68275
101401	84652	12554
21834	53605	14081
271457	30795	237781
18669	545086	319965
320148	74053	67618
230598	19059	11735
26913	114564	71838
72434	22088	69053
327826	242939	72667
71033	78334	64164
16536	66602	93871
228801	27528	66315
22129	30932	333654
19720	110954	20218
56382	71653	217203
235386	224014	14420
75984	70508	19933
20655	74940	19338
75743	140780	230903
15204	70612	14679
67657	69190	13607
64009	192176	74159
77463	236266	105670
71838	71620	101214
81897	242669	233545
13491	16414	50757
19303	29859	69761
52563	641340	100072
77366	56758	17766
16917	552901	70387
71157	74007	93834
328099	16400	11428
110382	74646	270110
319625	214058	108012
97229	320360	11820
233276	70646	19299
104806	18786	74241
13822	70675	98415
20382	235041	67609
50884	66588	30785
66559	60532	18739
13046	18020	71719
235283	24136	228662
104175	18670	17196
229722	12928	16439
22289	76890	16597
67790	12764	16561
74983	68281	78825
545474	67952	66272
74493	71228	67466
17756	83602	16428
70040	17246	209478
55982	108653	215819
27378	11647	544864
70840	71827	14802
402729	75211	17764
12502	73710	22346
109075	11980	54214
52318	67089	215160
231637	18194	83679
13798	27878	56426
14284	96989	319448
53872	94090	16653
71088	13836	320203
22632	69894	19157
94089	278240	114304
18857	625175	15233
19734	217057	75785
66296	71330	15258
432677	78372	78796
83379	213556	17685
215160	58887	20516
68795	71090	18795
19357	67306	18545
70160	67144	232984
52830	330814	15530
104384	110911	243574
15976	279618	52662
70373	99696	98732
20658	212989	242557
18518	72183	69698
21681	78394	72503
18117	66691	77481
67850	97147	67393
242785	71385	12626
75924	67115	76719
71886	19219	66593
22788	67123	19734
75547	71947	27218
70356	68816	245867
73747	11636	228026
83945	227682	234138
22158	54354	75089
14555	107823	75984
56173	99031	23971
217069	78925	109065
12484	20324	12013
269152	232946	319146
56379	106618	22763
268857	319832	19989
272027	56515	59021
67467	20203	72333
14025	77301	100038566
75734	276919	69641
52574	13602	214552
108946	432508	75616
75744	13195	77048
382245	67053	74270
69786	11443	26931
13178	17986	102857
321000	16776	75458
320070	207214	18484
641340	73068	66526
67225	57316	75909
64337	105213	105171
16527	20104	15078
18676	232223	15289
219257	231659
70428	246048
54214	102836
170728	69655
245386	76251
78523	244895
213054	16648
77338	108934
74399	22068
74012	235533
19172	94061
20853	72982
28080	22142
18141	433693
20963	56403
11704	227620
207854	67293
17475	105178
73886	235439
20346	17886
16992	19051
66085	51786
106338	71675
76212	19942
210582	72135
19739	20112
56550	68044
226115	26443
232984	216151
328133	69076
58248	104111
225049	21956
12818	67074
12462	69527
12525	15531
77591	67669
13823	72900
71511	58810
381884	97540
11515	77652
15487	20729
75560	66989
58230	230678
22214	105504
68500	230787
71691	104401
268301	50771
69237	15519
17685	50912
80880	14731
75788	66700
58172	268882
73470	68925
68505	140919
71735	78455
20947	268729
57315	75304
78076	16876
17191	229706
56441	22630
216344	19063
237831	67713
214897	16885
216810	71063
12394	240041
231386	52633
22196	266690
75751	76916
65098	74277
74700	106393
243574	73086
18041	192650
19362	224020
56274	102916
14151	65254
16646	67966
68646	626123
218693	66360
78323	27358
77363	233066
97649	218734
78591	13508
75316	667141
66494	234214
11975	65079
67622	51813
66700	72993
75129	414326
68011	225341
14917	216543
15528	66401
67010	75029
98445	12315
78008	72351
26464	16516
231506	107650
14252	73366
54353	14368
72117	13665
14229	233575
69226	216742
16019	66249
108657	399604
14396	76132
237221	102747
15382	628779
21761	66586
57426	67955
72981	17826
21763	54604
57837	12043
77422	100039339
16195	107746
18176	497653
192897	50492
19700	210801
320707	276846
319190	114229
50540	80750
70925	56338
382571	193116
12482	20257
66593	80732
23874	12729
230861	17888
218343	70890
68498	70408
212439	108909
67064	74204
13368	18082
72344	654796
76141	66874
51796	28253
97533	15468
69671	14782
74666	382985
14119	239719
237730	20639
56843	70747
26458	20317
71890	12995
110911	106628
244216	22608
71003	98578
67375	320006
11928	13193
13445	71876
218236	68183
56741	83669
75892	68510
11856	213326
233833	67285
77462	17308
213012	17125
11532	214489
54401	66172
59014	71844
16510	214601
69053	432442
212862	14026
73094	70241
237806	70084
234135	216363
245855	80292
328381	58230
12231	235542
320791	75624
67025	226470
56404	20955
52700	64898
12125	142681
69517	77519
15078	71456
12972	28126
11792	12121
77035	217143
77559	26466
233805	69863
20587	12301
12501	67923
231600	11973
64424	170459
24015	22154
108011	70533
434377	108138
66922	18578
18222	235281
218952	71157
72685	57750
19082	50781
66061	27049
70890	53334
217708	67171
94040	22152
14674	53324
108912	77697
20018	75738
83814	20901
217169	16904
217356	18549
212541	270086
83398	53623
223922	24086
18226	71777
83993	229096
76707	14086
93842	71982
72883	108123
16706	103067
69617	66480
68692	74256
381760	70527
109905	103737
70008	207615
72194	85305
70784	67092
17847	21804
71816	70962
15289	668212
497253	57423
243743	67732
109672	18072
234724	107449
20343	77598
11428	380856
52204	224824
15233	26419
56543	26427
97880	18970
56380	224691
118454	68904
103806	98403
54604	433938
212307	72634
19877	77887
17143	52589
17755	225875
105689	216011
72421	20655
78279	56468
22286	52014
68117	69116
170791	320827
81000	70546
57813	347740
19277	51886
22235	70470
234686	69737
16790	338366
20379	52349
20290	54612
170935	213464
68709	67439
75178	243382
12365	20447
19309	226562
75764	66772
70118	67040
68133	99982
71243	268301
93871	78830
19123	67552
103583	76053
67131	78081
210544	18053
12653	67515
77547	21665
108755	68346
224938	74670
68652	66460
18578	67049
105372	227835
110196	27274
74213	319554
15508	231876
231086	57354
210530	16562
78655	66538
20192	17118
74849	338352
241520	54616
20521	54326
68114	68636
69638	16599
668171	19896
14924	18195
17285	14688
239555	381406
110593	66797
14764	56195
106484	19013
69716	668525
16319	71835
52249	66440
60597	99663
170574	208043
66603	228012
16841	52521
110695	22718
72543	67443
12445	14699
66615	231279
57756	54484
66262	69051
215280	192651
56449	114644
56546	28040
20901	76795
99010	64707
269275	74484
71492	14137
12048	104725
67295	96999
22072	545370
116748	11435
229709	28084
76425	71147
227723	15182
58202	69876
101502	56844
107868	22158
66069	66911
29812	68926
22294	16975
18706	242662
434197	224079
66302	51788
19826	67410
78095	67607
76094	66646
100126795	19275
79196	259277
18993	12417
19110	20346
227644	67890
216795	77736
69398	67028
30785	232969
77378	73603
56275	11806
12978	57748
13486	81601
109331	93691
18760	76924
68744	384817
69036	212127
104943	12151
75831	218832
22763	66970
16649	15186
74204	11872
16201	414077
14346	54189
18391	67681
380921	110391
208691	71897
67540	28114
238831	27784
66457	101943
70310	77664
217369	23947
16572	26433
13983	74410
73473	77768
19299	23984
59057	110446
210009	70435
53621	71517
69361	18214
68514	107684
19157	12807
20760	546118
71389	15569
70377	230649
20273	76117
70488	71955
99499	16404
68466	76055
52653	78655
216551	100801
52480	59038
57773	72046
14450	77781
101359	53876
54216	140858
114564	270192
29809	58246
12338	219094
101735	56749
72133	73845
12042	19691
67101	211739
77481	11542
241308	101592
68001	20935
67525	73451
97600	67111
13646	329650
77832	28000
14012	68743
19777	22262
217716	77751
71602	320206
381148	67157
19248	12837
268527	66101
66864	13717
108995	72350
70426	12848
76857	64050
18811	67246
52208	71687
12371	56233
387524	22218
231147	77591
14599	320152
13122	66191
15191	102240
56541	226856
81877	319949
226139	381534
73160	74585
54367	76623
15526	71974
15364	19142
192654	108655
74361	70359
66083	19070
68625	106369
73181	74061
109791	72655
20732	71760
72114	67845
212153	21976
70382	214137
69639	26438
79464	110074
105504	14677
223774	64652
56185	70363
330010	17071
170938	53611
331374	170791
19272	238663
207686	103967
77406	13867
78177	207175
71101	106757
94109	67150
67263	76846
93742	78751
16653	101533
13479	56208
20817	64655
58175	67242
12648	15161
26931	58998
73043	218693
94246	21354
100039111	77971
270893	106877
100163	78255
68050	12611
209743	330096
23887	19139
75826	14180
654796	232341
22067	74384
19697	66768
19883	102323
240590	22297
70487	66690
329003	56873
14260	70716
17086	382423
214742	414123
106248	320702
58887	105193
97202	320854
52440	233752
16478	68999
338366	71148
74756	52231
26403	228071
74385	69162
268752	78724
242557	227449
14081	54405
72431	16337
353504	15525
19285	78286
16564	20431
68767	170772
67443	12819
11497	78651
78288	68477
74486	270096
19296	53869
240186	20383
213948	11778
23912	72777
245468	104570
432611	100041290
63958	16646
21371	53761
16615	230779
73279	58521
76873	56752
20742	78523
72692	16329
75964	78174
213109	24047
20744	94043
12331	67414
11496	51960
12154	243743
14679	21672
75847	230784
70144	107569
633093	28028
12238	399510
70984	14809
77569	21453
212772	69241
110809	17876
329650	280645
21953	14260
12180	13013
108150	20273
15159	15451
12829	23885
71833	66713
67707	22114
69627	65020
99958	20753
231002	14226
791415	118451
22256	12373
212281	55934
109077	94088
75739	110196
75006	76210
102093	22099
330962	101543
74374	70620
384281	11426
22661	64143
75071	399591
69678	66975
107371	21399
53382	94230
17259	11569
233863	68505
78891	110956
72523	69456
52222	13371
76224	223601
399616	67548
12936	72462
80879	97616
76758	109672
320646	80294
16185	78913
68364	20544
75541	20473
75616	68277
69960	13855
18420	26373
71724	73668
17692	319909
76719	241514
14362	52392
20234	21385
111507	380712
56426	11514
65020	109135
224648	17938
67324	68017
52549	67030
170828	227154
211712	381204
17686	77300
114670	14960
21769	71446
242484	319195
11932	56351
67705	212679
13642	13116
68775	104418
224904	238692
67936	224129
545279	19944
19679	70316
620253	66724
107753	327837
74255	230103
11793	116732
667742	72520
103844	233733
66989	22661
19359	18027
50527	22694
51960	70461
17101	228850
228607	56449
69810	27050
18189	433100
26896	68794
73946	78251
66680	73242
71989	11305
20509	69601
64379	101942
67414	399581
68549	67678
70047	19053
12417	17868
228829	17250
72313	22004
20459	108083
114304	72508
544864	20440
231413	14547
14420	11545
66965	12464
50926	75272
26443	215015
17433	24018
24052	67223
234678	77928
17527	71341
78458	381650
52538	78095
76359	231474
22272	74726
244694	77427
12918	329540
57259	78818
269423	52712
18101	94246
67102	12914
76585	106484
93873	76033
360010	22143
380907	67772
19113	60409
19769	75483
433100	68705
212127	78473
80907	97314
56697	338467
16828	108689
101232	224697
24099	234362
21976	170758
98415	105372
69932	240817
97455	78280
217232	268449
381067	225995
71474	66497
76645	98221
70998	71585
77043	27373
320404	27059
75099	382245
13185	68767
56200	68114
18541	207304
320289	75799
18807	17855
11477	66233
70980	215951
381510	239099
56392	67483
12626	83674
56699	68292
233919	100287
67157	58520
13631	13615
224454	68212
75288	70496
192287	19395
72183	66722
18605	12394
97966	50918
53906	17189
68219	69159
18168	13601
14473	216549
53622	24087
17865	72915
13830	72354
71340	52367
69035	20382
12892	107652
13616	381353
85308	83984
627049	170767
56085	26361
104002	193838
67937	23888
13430	319767
319953	433022
67808	12466
266692	209039
107477	66645
19822	12934
70591	546336
236732	26426
16687	54197
75723	99349
78713	228491
56506	69089
20265	75410
223255	18479
12912	268345
14000	234309
70808	11909
12833	22678
213827	66229
18550	217692
66870	16331
107305	70290
106326	208449
71612	15382
71135	23887
76273	399558
11695	15061
15107	74407
75187	226757
22259	77847
76499	72002
71567	432450
52477	76357
319859	73683
71309	245880
67690	64659
23801	15254
100040447	17299
241311	93732
67554	14536
64295	94067
21985	67239
77310	68576
70454	319342
269999	58800
17354	67207
20390	100608
554160	52705
211347	12921
320784	73107
101931	16370
13405	214459
57438	66866
12168	100978
56515	53382
226470	230596
28193	16867
66441	52822
232146	218214
240869	237898
71934	240028
74241	77381
217558	68558
13136	381760
320365	20666
30944	56382
76485	11881
93681	108089
26412	192156
23857	12395
72440	105352
73873	100043772
16450	319162
52711	319953
12867	229357
20360	17133
26416	22632
70152	104416
83673	18693
435965	22083
73333	20185
13002	94065
56710	224139
67338	71175
13115	69060
74646	18408
66425	216001
56309	69810
12847	75772
80750	56637
67526	57439
71889	29875
232087	238161
106993	58803
69440	68724
67899	320024
16800	12426
73683	50789
71584	20303
56338	68614
97008	18472
83395	17309
30926	319650
80888	407830
225745	105428
56771	75991
70497	242291
19418	20215
97089	18475
71678	240064
104923	18029
381598	70047
20365	67433
66641	380855
12068	68897
74448	20662
73884	71752
18575	76654
238663	66521
67123	93670
75811	70834
272589	270091
66391	14129
13655	233058
215653	52592
12005	22042
18143	71911
80289	18189
74838	50907
268958	59029
13052	229363
74184	67045
70024	109242
74277	20610
215332	11982
15161	67703
71434	16816
55950	14486
70973	66394
73748	239217
76032	12874
69291	194655
20508	211712
52197	330188
114893	28295
15467	75717
18115	67096
243373	622976
26400	71523
29813	12111
227399	17686
67888	74091
14615	27364
50868	70730
17904	217109
14968	109075
50786	229011
66548	217779
20016	72459
209018	15562
63872	67673
30955	271127
19934	240066
22327	209225
74877	232599
22253	11932
20737	108737
100045489	52683
77929	29864
67580	209212
223770	22724
13590	67014
12669	75437
100830	192885
73703	108682
50791	68514
21898	27357
11517	76832
71020	74026
14538	57248
70673	271305
18828	19286
75617	71472
19355	226541
76071	235315
77330	66714
68606	320376
71137	15259
15939	102334
77768	15111
74667	18141
12189	76294
320203	77625
52662	108654
330662	109272
15400	66407
69752	20311
67618	17384
238247	72640
235442	171282
20288	244672
97787	71238
23989	432971
75166	58248
57443	213993
105083	213783
78753	67808
75007	242585
320452	66105
244672	56174
97715	76501
71263	56430
16323	77994
68152	83677
56077	110835
52132	14897
12894	227696
227394	228829
72149	192166
67320	13800
68015	69886
105298	70497
17859	54216
67344	75744
94214	17391
107047	69035
328845	66254
233489	20420
15531	72313
66172	107197
74604	16438
50887	18541
26450	54137
66648	66537
70573	22343
12488	245622
380753	445007
432479	19201
20112	214321
16592	233871
66360	26441
74601	67963
237781	23922
67120	19270
70820	15529
239706	235623
66925	18938
21922	237611
96872	16068
15115	239796
237082	232174
13599	78920
56175	67260
414072	117606
73692	14270
106522	69740
56357	24015
11863	72413
17119	18763
58240	58240
66813	52615
20610	28105
56418	503491
56298	230157
69162	77634
71799	17161
109801	26388
240025	13486
20088	13528
14186	66873
74953	81489
74576	66314
58810	16987
66687	58238
74192	233878
216859	211556
100039855	66999
226122	75763
218850	227723
17878	17436
215821	241547
68552	26754
74427	17237
79560	67427
97714	52538
319195	69786
69423	70804
50496	232440
268566	12933
69714	67456
243621	27360
77628	264064
17220	99311
56070	14748
20227	14395
65970	102693
235599	105787
66365	330428
74392	20148
54135	68106
21934	105446
22284	226594
16558	319801
20833	69333
234366	214579
327987	11836
72425	66404
20823	320971
319887	52637
101786	66771
78286	20846
321022	68001
100043819	57312
73360	14377
74025	12970
211948	353211
15288	69227
13852	244721
215449	15397
74002	78832
78276	268977
21766	58180
329278	70120
69773	72556
29807	56392
73614	212627
67019	320480
328949	104112
106766	71176
56347	56738
75965	71323
66116	208967
70300	69082
223254	18628
57737	23874
54215	69955
67288	219135
68048	235134
17474	17836
230908	13491
12366	19175
319922	21969
67205	99413
93673	242785
106347	19822
353047	11540
13435	240261
227753	22628
15111	109344
17870	56459
16658	20103
252973	80982
59050	17356
100972	66214
17173	71773
381280	66925
16468	233890
20299	22240
18616	77800
73419	70961
69784	73192
104418	76568
53883	68365
18772	68971
217310	320708
69543	66583
14608	20618
276846	233549
15374	433762
77201	208194
245867	18290
13511	53978
15077	69539
54710	217039
14007	81898
170738	18807
19060	76551
140630	73719
240660	13728
320129	329942
21638	59069
66917	319991
19047	11991
67095	330544
78134	66671
66460	21929
74929	14159
219114	75692
77849	213109
105833	27981
78558	107734
72515	107581
13088	238988
14911	66961
72479	241289
381201	69126
70225	232236
98402	622320
26404	497097
227656	68723
209478	109032
74352	234384
407243	83771
57320	18530
13667	242736
73435	244233
51886	235442
105349	76863
73955	100039284
17876	227446
319738	27395
231841	320595
21888	72341
328643	19657
380787	12667
15360	26912
107338	268880
14943	84112
320893	15285
16494	111175
66930	11651
215789	76585
216705	403343
76763	108150
69698	360216
69368	242748
27392	15508
19220	68092
102857	12905
214804	66302
109552	320070
319583	19337
52504	52430
74616	231396
16206	277973
11548	80289
57880	30926
72951	77241
56749	51907
12632	619288
67933	12716
228788	223726
56508	66769
17219	213006
18194	19714
93690	214899
20503	74687
67039	19646
12554	15278
27411	13505
12649	19417
14368	22239
64177	16161
100040294	215708
69341	20467
11832	665775
67628	56228
17828	77271
53614	21340
68468	171463
240665	68910
71388	74322
58523	11544
217779	15502
19049	66810
14873	384569
78280	13631
75593	76265
54364	75698
68585	18481
68970	71018
71687	231050
27029	66482
76161	18087
67143	70225
76044	12581
71146	17347
68497	241322
70097	69215
100126824	74356
78521	71779
14365	50875
66231	16169
13650	107305
13666	55960
14811	140742
71963	56428
67553	14815
66480	109335
228662	110595
12055	18088
97541	72055
54393	69399
50720	11941
100038680	11752
70028	320432
13367	76407
66610	19116
20239	53356
17128	103405
64660	218756
214552	22368
14462	76491
78656	106585
235907	54371
77805	171180
53761	75735
27049	16871
22174	382571
74772	67610
20911	12452
16613	17218
67976	240186
259097	66055
229706	71790
64706	270210
56642	93699
16597	208111
18477	230162
242736	100038580
60611	192119
101187	17765
110876	70375
14809	241490
216742	73442
654797	67994
18792	52530
240396	319939
75264	26987
14050	320713
16425	80794
66046	69878
76878	224105
15101	69487
17766	74149
81007	66892
26414	67711
108654	20284
319965	17714
66541	109260
12919	114893
319146	66373
68929	20377
11980	259300
67150	72852
79264	71089
56407	18213
16691	17913
13204	75540
142980	56085
14991	330385
22335	77407
56735	67899
50995	97243
11936	20658
216136	22428
100038566	67448
320806	76949
16508	14359
27400	59079
110842	67211
68416	77976
226418	50772
76510	72117
433762	28042
57279	78390
224860	109145
80898	100066
215723	54644
77375	21780
227738	77305
18314	27428
54667	98053
213056	68968
67417	234725
217109	94213
109065	58916
16428	319660
637119	17151
14132	71514
73432	71369
20588	13660
214704	228731
100986	75816
56210	56376
73920	214498
17248	243853
14571	70639
238799	54673
74297	81896
69605	81004
67014	50496
78929	230863
16410	225326
54376	21683
74425	13002
69852	76035
74461	18436
74125	78500
19134	22278
78254	433667
73130	330804
14479	240239
215008	75825
108138	16630
72709	20525
74078	66290
103135	77028
77480	75196
[truncated: 1,373 more rows]

## Sheet: Brain
CortexBrainKOminusWT	HippoBrainKOminusWT	CortexBrain_HippoBrain_Overlap														Pathway enrichment analysis for overlap:
14265	14265	14265														Category	Term	Count	%	PValue	Genes	List Total	Pop Hits	Pop Total	Fold Enrichment	Bonferroni	Benjamini	FDR
13347	13347	13347														KEGG_PATHWAY	mmu04514:Cell adhesion molecules (CAMs)	3	3.94737	0.0949233	20612, 16401, 18191	19	132	4537	5.42703	0.990791	0.990791	61.2217
22778	209195	171486
65246	19215	14266
23962	12628	66396
14266	14623	67391
15957	171486	12622
116940	12825	212989
16519	14266	24110
16391	74558	22445
17311	100040591	69550
66593	117172	67790
20834	246133	72439
77697	216864	15957
72439	66720	14130
13051	102680	110935
52054	328573	20231
22072	19378	26904
80902	56744	20201
67775	17022	27399
72326	226866	268977
12346	67591	243612
77920	74254	72504
69719	66396	16401
97373	68774	70973
18286	67391	77252
236047	17387	75164
24110	12622	102866
17896	15018	74735
17105	21810	15424
67310	228785	677168
12368	74145	19106
234582	195208	13876
16516	210544	234988
56316	212989	171543
20612	77120	67637
69072	99686	106869
75819	24110	102240
347712	17897	76856
54125	22445	381827
16188	16847	60440
241201	63913	22139
75246	105253	17896
97787	18417	236047
57913	16019	13649
171486	14412	74580
18628	100044696	53315
66567	20202	15944
76509	24135	74403
72635	12316	67775
103806	210463	12958
11686	81013	19291
17690	14132	58206
234129	69732	56322
67718	171168	13607
57880	69550	54601
73423	68794	23796
77167	71827	15950
76854	11826	14081
19650	69577	73229
320342	16875	70310
240215	75051	20612
321014	54169	13051
74256	21788	78807
74202	244416	103080
75938	12262	234138
67391	73161	18739
60344	595139	52481
56805	67790	18191
231327	12774	13982
11806	17916	117590
27267	99571	22778
13088	22370	13909
68314	231290	218232
75163	70945	13436
22268	73877	13207
16443	72439
271842	14050
234203	69248
241489	105450
26403	17533
78935	15957
67862	15170
223780	12834
338359	71259
13419	56615
24059	98221
320769	71526
75514	76237
17425	14130
71623	110935
71430	75183
338371	21817
12737	74991
319924	74096
233099	68394
73729	70992
381974	319237
226151	268395
52205	27206
16855	72224
12449	74511
74485	20231
677168	16835
77112	209200
11870	327959
18168	13134
98752	73486
56857	17199
76229	22409
63986	26904
22632	269823
50701	269181
20846	75472
15434	17919
19143	20201
58899	75512
320854	67050
28126	73914
26987	140577
239731	20474
71173	76871
70973	27399
69038	327958
56632	93882
70696	30954
75732	109272
237911	268977
74272	75586
108011	93685
66816	68175
338403	74463
57390	70806
20292	110312
73549	320614
109697	112422
68066	72361
66528	76380
71449	52855
74035	75471
57875	15972
110935	68187
399614	234373
13728	237886
70419	20308
170657	71213
230558	57434
404195	76464
234353	56697
64707	67586
67935	329207
319707	75124
676582	27083
16196	278672
751866	71903
54525	243612
212712	16668
320683	12695
329416	22026
18844	232237
102240	108000
20678	14804
216350	278507
234258	66960
75622	26572
12310	100041479
97969	240913
29875	66580
234988	72504
70891	320855
243771	269120
74754	16401
66712	77518
63993	77264
231805	21898
78807	70973
77779	77252
77995	75164
11666	100044236
218232	236537
93688	225372
75571	233887
75480	16699
81879	29849
58179	320377
12562	71719
69183	54485
12029	319159
18994	60361
66371	27390
233210	73145
70387	29808
77401	104009
474332	77266
235527	233057
22420	19674
260423	52062
74651	227800
100043270	73886
103086	102866
69922	71612
75110	74735
12613	68473
83396	71886
71033	320538
329251	66423
93886	15424
72690	16402
110963	330409
16792	77245
17116	74320
22445	70361
12306	677168
238505	56324
12908	252830
234138	66533
74580	74176
112413	71998
106200	235345
72082	381404
66380	319800
18546	19821
381827	272411
71139	16414
16186	68344
26909	78612
74587	81007
60455	226652
13511	210711
21899	14254
70377	93697
110821	78806
232187	666532
21958	73332
217069	242700
19885	16973
78309	18600
68796	20440
102391	52458
14760	20755
433719	15229
75108	13527
26400	19106
239706	74906
791343	74706
15424	17912
74282	20446
67722	97249
330010	68800
20201	94218
76626	76378
170716	14179
621580	13876
60440	277898
93728	71567
18843	20707
17286	14198
23887	70988
22139	15931
213006	103409
75164	77768
75335	414103
208890	26968
13607	333654
96989	17079
217122	11487
14246	16145
109225	12550
243676	72836
75216	96952
15944	71063
227331	12351
65970	239591
14343	338364
67623	319518
16664	170939
224111	107766
110877	106074
19289	15494
14175	432995
27395	73542
240354	54427
108673	14380
74750	234988
66557	83395
74403	114332
70080	100763
16522	97877
72103	77433
100038571	380780
52145	227624
78723	74852
16175	381107
23833	226025
75082	67847
74735	75759
16554	171543
14626	75745
15061	56501
64818	16691
71863	20315
211623	214498
329540	63953
75995	234730
620631	319818
19291	20753
217341	67637
26920	14955
77072	239691
408028	106869
16552	102240
56737	107371
78892	76240
212989	53603
71313	73719
353156	30957
13649	77870
75396	78801
216749	67235
93881	70799
13510	13380
12807	76856
26365	230073
73229	18181
72621	70252
171166	74231
74966	231252
22035	17248
16527	52615
73835	381853
75516	75802
637277	381827
20758	69528
13909	170813
16814	69354
71120	60440
67035	72068
11831	22139
13801	237222
19106	328309
241075	16514
66396	71819
75797	16523
620253	218343
225825	11694
381832	26409
14130	235631
73660	74435
74383	50930
100201	80885
277939	77914
70292	102371
67967	18125
23806	73980
29815	72480
791308	66752
12958	14594
98733	17896
117591	20944
17110	236047
27281	12494
52549	98763
97516	353169
76714	14051
69550	228788
17450	319960
77756	66654
109284	140859
14235	52245
75841	27428
56460	14026
15519	13649
19271	74580
15891	70717
97655	14012
269400	74116
245423	23880
68498	15117
547431	76679
51902	53315
75138	70868
105670	68371
171506	552904
83964	73441
56622	12487
211484	15220
50817	24013
11490	15944
17341	328795
102182	52097
13876	226115
110279	319476
56322	68487
14562	245945
74093	75984
76856	11622
67015	11433
328329	74403
329626	268515
75687	67729
243816	102098
56696	15364
74188	12287
104932	226823
117590	21473
67119	75452
57905	140477
59287	14612
20679	76193
75914	54631
19108	26972
14055	52181
70450	11846
71248	212392
237073	195522
66112	73648
17005	28022
78115	319513
75744	319846
243612	217305
78257	16578
78304	14433
13085	77984
12745	381306
21761	320713
75581	320484
69347	67732
71003	432745
70834	16801
12799	319627
12482	104112
76332	72244
13184	67775
100126228	12142
80384	259300
171543	319942
13207	211651
11634	260305
100465	320209
59048	15402
83408	78252
319236	94088
329470	81702
68929	71815
210417	18575
70286	21975
74279	57915
16993	104384
66887	69187
16534	12958
71341	19291
71406	17101
68720	114677
226049	12957
76195	277978
545428	11906
99820	12290
278304	75437
381667	67059
70005	52024
11998	76816
19883	70209
546752	28240
230612	216643
16478	58206
11695	272158
12499	56322
52139	71420
212647	13607
15574	16392
19134	101772
77749	15007
18503	73191
68169	212285
330479	22236
70713	77647
16164	338368
15950	97047
574428	105594
103784	73340
15116	67550
73264	69309
231946	100012
231507	11685
18739	432442
14680	77030
233046	233905
54451	74551
15423	71972
27399	665596
60534	109095
76757	66531
75011	67547
432600	15372
328949	16147
77667	12333
14159	320678
100710	58240
12168	74164
75808	223332
80794	107605
69217	77247
108837	13206
381695	76637
93835	329002
20890	16185
381922	210094
71238	399548
77820	234421
77225	231760
668421	66763
69445	71023
13982	21752
667597	77310
223864	320654
72145	74311
14950	633947
74066	72740
18511	73431
11798	73722
67158	70362
218693	16558
100041196	78943
18115	56522
69444	74721
12371	66263
97983	54650
16174	54601
75137	76866
75843	72712
56373	107868
140486	16319
22761	23796
244810	72077
24014	76279
20537	77271
114672	15950
16370	66825
97142	76459
57737	67647
67790	97458
72873	16656
19253	68870
52481	72267
22227	11625
320020	22639
20360	14081
74215	21821
15365	67106
22337	72184
26878	27409
22169	75220
101476	74218
71838	19691
75300	73490
23937	54343
80290	12686
101185	102436
75288	224805
321008	74302
54601	70478
320227	226251
21807	12721
20129	13660
69270	104002
246102	73472
320737	100042648
18630	70040
21646	19366
109979	74507
101869	73229
215632	20227
67943	19057
347711	69553
666185	17364
16865	19065
16541	113862
68178	26896
73293	75565
23796	67349
109620	12590
74239	71706
21366	17193
75793	75835
320181	320500
12622	70310
11576	71157
69592	56092
74913	22032
110593	19207
110084	12738
11610	670358
407831	51998
227394	72815
73920	93960
212555	20612
109226	52234
54380	207686
83674	236312
15163	74733
11765	13051
83433	76633
18605	78807
67663	72656
233806	672511
382097	74891
73827	433492
218311	14897
59009	66488
66548	67888
78109	70061
71290	15112
52204	12409
332427	13394
13361	20842
625286	72803
75037	72854
78459	56193
67245	216285
17095	68453
69062	74156
28105	15239
140491	74183
14727	20266
228012	382236
231672	12519
380856	14762
320522	69987
243813	75820
319748	320159
72504	13608
69665	103080
11992	195434
16396	71254
216846	231003
16509	319625
12166	16155
27785	209558
100017	234138
22786	74728
69478	78369
104509	213053
434179	20708
23892	93842
317755	14231
382034	18739
18545	111507
74455	223648
103080	12260
320757	75686
494504	70652
72114	30953
100044360	71145
12772	67840
231798	67983
73872	64931
18686	12990
108767	71723
14344	12723
68999	76419
18813	320806
103175	212503
226245	58996
66434	100043173
102866	17978
22326	72282
12501	14465
76924	382111
18191	28109
209225	97961
237403	72107
18436	52481
68269	18191
224019	280635
78784	19344
71342	13982
56374	227157
57890	213402
67474	19660
22362	13117
77736	66433
67637	117590
13548	84505
606497	99371
67872	382090
224814	16776
70800	73940
12722	22778
97127	75706
22184	66223
67041	70829
13837	21388
100043371	22228
21749	77062
70129	74480
71030	242253
17319	27993
100653	319899
12374	14123
59083	73668
77252	12175
72055	71134
14081	70544
225994	17972
67402	100041241
14695	13909
67769	67150
71826	74730
13537	17356
14137	109731
102123	71983
26904	67541
75829	69696
268756	218232
20191	52105
19281	100042793
225865	13436
52650	51996
71062	74717
78804	71654
26945	13207
18669	59006
21951	71178
58206	69585
77543	78826
76755	21689
66435
380795
74643
74180
319946
231583
320799
54486
74607
236149
666214
70310
97266
107747
67200
70515
64292
16636
77919
12369
76516
75560
75338
20231
14772
20346
69755
77921
70645
16001
20403
77286
320202
13436
53871
382423
22376
80795
73813
66264
381549
54611
59289
71032
22319
75770
108800
243846
12319
18736
235048
279766
81003
213109
68533
386612
14347
74746
12517
73906
73360
14263
74493
14793
57258
53315
14566
216454
72543
212153
78937
56526
18131
12921
16401
23829
18247
105301
74666
14587
74696
80901
16687
269437
30863
234797
22215
171207
268977
80796
12525
629159
64661
12263
97683
12916
226101
14683
269589
78931
13849
12965
74011
18742
13712
77859
56317
67926
77065
17970
72136
74306
76701
70920
214663
70701
52815
11568
13211
27376
74386
69716
19296
219065
18392
20609
214424
15493
12021
75855
70382
193116
76031
21414
83428
72277
331480
16068
212190
106869
