# Supplementary material for: Gene expression analysis in Fmr1KO mice identifies an immunological signature in brain tissue and mGluR5-related signaling in primary neuronal cultures
Source: Mol Autism. 2015 Dec 21;6:66. doi: 10.1186/s13229-015-0061-9 (PMC4687343; doi:10.1186/s13229-015-0061-9)
Supplement: Additional file 8: Table S8. — Unique and annotated mouse genes after differential gene expression analysis in four systems. Mapping to MGI genes, human SFARI genes, and FMRP targets. (XLSX 4 mb) [file 13229_2015_61_MOESM8_ESM.xlsx]

## Sheet: Unique_annotated
Table S8: Unique and annotated mouse genes after differential gene expression analysis in four systems. Mapping to MGI genes, human SFARI genes and FMRP targets.
Min_EntrezID	HomoloGene_ID_(2015-05-06)	Human_ID_(2015-05-06)	Human_Gene_(2015-05-06)	SFARI_(2015-05-06)	FMRP_(2015-05-06)	MGI_MP0005386_(2015-05-06)	ProbeID_CortexCultureKOminusWT	Sig_CortexCultureKOminusWT	logFC_CortexCultureKOminusWT	P.Value_CortexCultureKOminusWT	ProbeID_HippoCultureKOminusWT	Sig_HippoCultureKOminusWT	logFC_HippoCultureKOminusWT	P.Value_HippoCultureKOminusWT	ProbeID_CortexBrainKOminusWT	Sig_CortexBrainKOminusWT	logFC_CortexBrainKOminusWT	P.Value_CortexBrainKOminusWT	ProbeID_HippoBrainKOminusWT	Sig_HippoBrainKOminusWT	logFC_HippoBrainKOminusWT	P.Value_HippoBrainKOminusWT
11287	104112	-	-	-	-	M	1417246_at	1	-0.19696	0.00179655	1417246_at	0	-0.01708	0.779089	1417246_at	0	0.00826	0.892071	1417246_at	0	0.0263833	0.635214
11298	31013	15	AANAT	-	-	-	1421666_a_at	0	0.00596	0.92591	1421666_a_at	0	0.02964	0.643994	1421666_a_at	0	0.09004	0.163013	1421666_a_at	0	-0.00675	0.908153
11302	74861	9625	AATK	-	F	-	1416936_at	0	-0.03146	0.810051	1416936_at	0	-0.05902	0.652216	1416936_at	0	0.04256	0.745098	1416936_at	0	0.19145	0.112281
11303	21130	19	ABCA1	-	-	-	1421840_at	0	0.46198	0.073359	1421840_at	0	-0.26576	0.299231	1421839_at	0	-0.10604	0.810523	1450392_at	0	-0.0592167	0.841728
11304	298	24	ABCA4	-	-	-	1449588_at	0	-0.13966	0.131617	1449588_at	0	-0.07336	0.425611	1449588_at	0	-0.05286	0.565481	1449588_at	0	0.0479833	0.567661
11305	55590	20	ABCA2	-	-	M	1449302_at	1	-0.33242	0.00223963	1449302_at	1	-0.24684	0.0212426	1449302_at	0	0.02342	0.823689	1449302_at	0	0.0394667	0.680986
11306	3175	22	ABCB7	-	-	-	1435006_s_at	0	0.06438	0.361562	1419931_at	0	0.21986	0.0609032	1419931_at	0	-0.08852	0.445647	1419931_at	0	0.0325	0.758622
11307	21022	9619	ABCG1	-	-	M	1455221_at	0	0.05382	0.708147	1455221_at	0	0.0867	0.546805	1455221_at	0	-0.07882	0.58375	1423570_at	0	-0.132783	0.278759
11308	38053	10006	ABI1	-	-	-	1423177_a_at	0	0.22966	0.116064	1438506_s_at	0	0.33966	0.0657633	1450890_a_at	0	-0.09374	0.467215	1423178_at	0	-0.0199833	0.729841
11350	3783	25	ABL1	-	F	M	1441291_at	1	-0.16234	0.0396516	1441291_at	0	-0.11392	0.145688	1441291_at	0	-0.03886	0.617298	1441291_at	0	-0.0769	0.280319
11352	5278	27	ABL2	-	-	M	1445483_at	1	-0.27576	0.000938668	1455682_at	0	-0.14286	0.43352	1445483_at	0	0.06432	0.422877	1455495_at	0	0.0705333	0.479196
11354	114479	-	-	-	-	-	1424063_at	0	-0.0905	0.270673	1424063_at	0	0.0649	0.428587	1424063_at	0	0.01248	0.878747	1424063_at	0	0.0401333	0.591334
11363	37498	33	ACADL	-	-	-	1448988_at	0	-0.10006	0.246924	1448988_at	0	0.11948	0.167666	1448987_at	0	-0.07302	0.684744	1448988_at	0	-0.0282167	0.719405
11364	3	34	ACADM	-	-	-	1415984_at	0	0.28236	0.161589	1415984_at	0	-0.00934	0.962807	1415984_at	0	0.00678	0.972996	1415984_at	0	-0.0665667	0.715935
11370	5	37	ACADVL	-	-	M	1424184_at	2	0.27916	0.030259	1424184_at	0	-0.1566	0.218826	1424184_at	0	0.05546	0.661692	1424184_at	0	-0.0239833	0.835697
11409	20057	35	ACADS	-	-	M	1460216_at	0	-0.03876	0.754978	1460216_at	1	-0.2473	0.0495208	1460216_at	0	0.09924	0.425168	1460216_at	0	-0.0924167	0.415954
11416	3476	9197	SLC33A1	-	-	-	1423621_a_at	0	0.24068	0.114457	1423621_a_at	0	-0.1787	0.239307	1423621_a_at	0	-0.05568	0.712639	1423621_a_at	0	-0.0483167	0.726242
11418	137202	40	ASIC2	-	-	-	1417994_a_at	0	-0.1114	0.537058	1417994_a_at	0	-0.18566	0.304781	1417994_a_at	0	-0.05842	0.745915	1417994_a_at	0	0.0410833	0.802851
11419	121755	41	ASIC1	-	-	M	1455328_at	0	0.05448	0.719437	1455328_at	0	-0.03048	0.840673	1455328_at	0	0.03556	0.814577	1455328_at	0	0.0757	0.584773
11421	37351	1636	ACE	-	-	M	1451911_a_at	0	-0.0895	0.408281	1427034_at	0	-0.3655	0.10032	1427034_at	0	0.15116	0.493241	1427034_at	0	-0.127633	0.526148
11423	543	43	ACHE	-	-	M	1422635_at	1	-0.45656	0.0334655	1422635_at	1	-0.68004	0.00188438	1422635_at	0	0.07948	0.70681	1422635_at	0	-0.00986667	0.959184
11425	1245	346	APOC4	-	-	-	1418708_at	0	-0.0652	0.405336	1418708_at	0	-0.1008	0.199829	1418708_at	0	0.14374	0.069194	1418708_at	0	0.0939667	0.190579
11426	136191	-	-	-	-	-	1428847_a_at	2	0.3304	0.0428404	1439582_at	1	-0.51022	0.02026	1428847_a_at	0	-0.0572	0.722037	1428847_a_at	0	0.02825	0.847332
11428	1657	48	ACO1	-	-	-	1456728_x_at	2	0.2421	0.00931818	1447080_at	2	0.1448	0.0416006	1456728_x_at	0	-0.08958	0.325748	1456728_x_at	0	-0.0567833	0.494215
11429	856	50	ACO2	-	F	-	1451002_at	0	-0.10702	0.247878	1451002_at	0	-0.18258	0.05075	1451002_at	0	0.03548	0.700429	1451002_at	0	0.0266167	0.751827
11430	38299	51	ACOX1	-	-	-	1444518_at	0	-0.15186	0.0975794	1444518_at	0	-0.14498	0.113416	1416408_at	0	-0.06408	0.388097	1444518_at	0	0.106783	0.200098
11431	38274	52	ACP1	-	-	-	1422716_a_at	2	0.4137	0.0358599	1450721_at	0	0.10688	0.0866922	1449604_at	0	-0.04426	0.502389	1449604_at	0	-0.102483	0.0916916
11432	1217	53	ACP2	-	F	M	1424655_at	0	-0.1607	0.259145	1436788_at	0	-0.05288	0.664311	1424654_at	0	0.05556	0.675792	1424654_at	0	-0.0577333	0.634103
11433	137203	-	-	-	-	-	1431609_a_at	0	0.0297	0.63926	1431609_a_at	0	0.03644	0.565376	1431609_a_at	0	0.07614	0.231547	1431609_a_at	1	-0.130517	0.0265492
11434	855	49	ACR	-	-	-	1449895_at	0	0.12366	0.120467	1449895_at	0	-0.0265	0.737204	1449895_at	0	0.0514	0.515611	1449895_at	0	-0.0479333	0.506626
11435	59	1134	CHRNA1	-	-	M	1418852_at	0	-0.04862	0.743775	1418852_at	1	-0.36844	0.0152994	1418852_at	0	0.05744	0.699428	1418852_at	0	-0.0628833	0.643425
11438	592	1137	CHRNA4	-	-	M	1421202_at	0	-0.10188	0.345995	1456354_at	0	0.19664	0.0918653	1456354_at	0	-0.14324	0.217276	1421202_at	0	0.101117	0.305835
11440	20888	8973	CHRNA6	-	-	-	1450427_at	0	-0.1471	0.0964355	1450427_at	0	-0.11726	0.183526	1450427_at	0	-0.11808	0.180519	1450427_at	0	-0.0412833	0.606035
11441	593	1139	CHRNA7	S	-	M	1450299_at	0	-0.08826	0.390645	1440681_at	0	0.12002	0.467573	1440681_at	0	0.0741	0.653411	1450299_at	0	-0.09465	0.31372
11443	594	1140	CHRNB1	-	-	-	1420682_at	0	0.34558	0.0626469	1420682_at	1	-0.48728	0.00949215	1420682_at	0	-0.1149	0.531345	1420682_at	0	0.0286333	0.864143
11444	595	1141	CHRNB2	-	-	M	1436428_at	0	-0.155	0.272899	1441837_at	0	0.11764	0.185553	1436428_at	0	0.09192	0.514372	1420744_at	0	0.15825	0.072641
11447	37340	1144	CHRND	-	-	-	1420761_at	0	-0.0787	0.368754	1420761_at	0	-0.06524	0.455807	1420761_at	0	-0.03022	0.729345	1420761_at	0	0.06575	0.410523
11448	60	1145	CHRNE	-	-	M	1420560_at	0	-0.13964	0.0958942	1420560_at	0	0.14892	0.0761729	1420560_at	0	0.16114	0.0554689	1420560_at	0	0.00126667	0.986665
11449	3810	1146	CHRNG	-	-	M	1449532_at	0	-0.05982	0.454555	1452520_a_at	0	0.0452	0.457266	1427728_at	0	0.08698	0.128729	1427728_at	0	-0.0620833	0.233401
11450	3525	9370	ADIPOQ	-	-	M	1422651_at	0	-0.09654	0.134094	1422651_at	0	-0.02822	0.659062	1422651_at	0	-0.02246	0.725406	1422651_at	0	0.00316667	0.956718
11451	1219	56	ACRV1	-	-	-	1418878_at	0	-0.04448	0.574858	1418878_at	0	-0.05648	0.476626	1418878_at	0	0.03304	0.67678	1418878_at	0	0.0577333	0.425682
11459	121702	58	ACTA1	-	-	M	1427735_a_at	0	0.11628	0.204903	1427735_a_at	0	0.13664	0.137171	1427735_a_at	0	-0.0567	0.534662	1427735_a_at	0	-0.0307833	0.711675
11461	110648	60	ACTB	-	-	M	AFFX-b-ActinMur/M12481_3_at	0	0.0351	0.461759	1419734_at	0	-0.19176	0.116179	AFFX-b-ActinMur/M12481_M_at	0	0.00884	0.904059	1419734_at	0	0.165883	0.136205
11464	68446	70	ACTC1	-	-	-	1415927_at	0	-0.0461	0.702723	1415927_at	0	0.00912	0.939785	1415927_at	0	0.0759	0.530145	1415927_at	0	0.0088	0.93636
11465	74402	71	ACTG1	-	-	M	1415779_s_at	0	0.01792	0.668385	1415779_s_at	0	0.04478	0.286094	1415779_s_at	0	-0.0033	0.937084	1415779_s_at	0	-0.0104333	0.784612
11468	123845	72	ACTG2	-	-	-	1422340_a_at	0	0.08024	0.358949	1422340_a_at	0	0.13962	0.112616	1422340_a_at	0	0.09704	0.267911	1422340_a_at	0	-0.0534833	0.50236
11470	7613	10881	ACTL7A	-	-	-	1419009_at	0	-0.04494	0.541153	1419009_at	0	0.03422	0.641524	1419009_at	0	0.01576	0.830118	1419009_at	0	0.00938333	0.888702
11471	21330	10880	ACTL7B	-	-	-	1424678_at	0	-0.11388	0.204679	1424678_at	0	0.0308	0.730173	1424678_at	0	0.05946	0.506021	1424678_at	0	0.117767	0.151441
11472	31016	88	ACTN2	-	-	-	1448327_at	0	-0.1907	0.259185	1448327_at	0	0.13166	0.434875	1448327_at	0	-0.01454	0.931128	1448327_at	0	-0.135833	0.377786
11474	862	-	-	-	-	-	1418677_at	0	-0.01358	0.910758	1418677_at	0	-0.06888	0.57013	1418677_at	0	0.01322	0.913114	1418677_at	0	0.0228667	0.836229
11475	133938	59	ACTA2	-	-	-	1456658_at	0	-0.0767	0.266543	1416454_s_at	0	-0.48752	0.358898	1444105_at	0	-0.11866	0.680311	1456658_at	0	-0.00853333	0.891814
11477	7	90	ACVR1	-	-	M	1416786_at	1	-0.3669	0.0152181	1416787_at	0	-0.0791	0.279441	1416787_at	0	0.08028	0.272391	1448460_at	0	0.0834	0.40504
11479	20906	91	ACVR1B	-	F	-	1422098_at	0	-0.12442	0.0869027	1422098_at	0	0.02534	0.724652	1422098_at	0	0.05828	0.418753	1433725_at	0	0.0472167	0.707867
11480	20391	92	ACVR2A	-	-	-	1451004_at	0	-0.1361	0.513976	1437382_at	0	0.34066	0.0654762	1451004_at	0	-0.14752	0.479422	1437382_at	0	0.0991667	0.552561
11481	863	93	ACVR2B	-	-	-	1439856_at	0	0.04598	0.67495	1419140_at	0	0.20862	0.0785765	1439856_at	0	0.05304	0.628632	1439856_at	0	0.0489833	0.62464
11482	20058	94	ACVRL1	-	-	-	1435825_at	0	-0.04746	0.499918	1435825_at	0	-0.07608	0.280741	1435825_at	0	0.06018	0.392788	1451604_a_at	0	-0.0474667	0.483286
11484	33	443	ASPA	-	-	M	1418472_at	0	-0.07926	0.317946	1418472_at	0	-0.04554	0.565155	1418472_at	0	0.09246	0.244626	1418472_at	0	0.0115833	0.872529
11486	37249	100	ADA	S	-	-	1417976_at	0	0.37274	0.185051	1417976_at	0	-0.41518	0.140474	1417976_at	0	-0.00118	0.996631	1417976_at	0	-0.0931833	0.715032
11487	865	102	ADAM10	-	-	-	1460083_at	0	-0.09566	0.161645	1450105_at	0	0.18468	0.381927	1450104_at	0	-0.25024	0.337306	1460083_at	2	0.150467	0.017356
11488	7614	4185	ADAM11	-	-	M	1455270_at	0	-0.14658	0.299234	1450248_at	0	-0.12272	0.291539	1450248_at	0	0.01794	0.876978	1455270_at	0	-0.107017	0.405751
11489	74862	8038	ADAM12	-	-	-	1421171_at	0	-0.18298	0.201004	1421171_at	0	-0.16312	0.253749	1421171_at	0	0.13762	0.334954	1421172_at	0	-0.148483	0.210308
11490	2829	8751	ADAM15	-	-	-	1416080_at	1	-0.22846	0.0478791	1416080_at	0	-0.15484	0.176643	1425170_a_at	2	0.27602	0.0228301	1438760_x_at	0	-0.142017	0.127484
11491	2395	6868	ADAM17	-	-	-	1421858_at	0	0.38568	0.1104	1421859_at	0	-0.19292	0.251882	1421857_at	0	-0.13166	0.526873	1421859_at	0	-0.0609	0.690715
11492	74925	8728	ADAM19	-	-	-	1418403_at	0	-0.27928	0.11922	1418402_at	0	0.2498	0.121071	1418402_at	0	0.1692	0.291414	1418402_at	0	0.120933	0.408053
11495	1127	2515	ADAM2	-	-	-	1460374_at	0	0.03798	0.526676	1460374_at	0	-0.03108	0.604234	1460374_at	0	-0.04542	0.449269	1460374_at	0	-0.00848333	0.876729
11496	37898	53616	ADAM22	-	F	M	1451812_at	1	-0.24996	0.0129294	1435293_at	0	0.05166	0.615977	1451812_at	0	-0.102	0.301382	1451812_at	0	0.133983	0.138601
11497	69052	-	-	-	-	-	1448329_at	1	-0.17962	0.0128013	1448329_at	0	-0.04138	0.557968	1448329_at	0	0.05544	0.432951	1448329_at	0	-0.0718333	0.266785
11498	86950	-	-	-	-	-	1427502_at	1	-0.20438	0.0311644	1427502_at	0	-0.03756	0.687274	1427502_at	0	0.03034	0.744998	1427502_at	0	0.142967	0.0963723
11499	49138	-	-	-	-	-	1424798_a_at	0	-0.04008	0.544447	1424798_a_at	0	0.03786	0.566907	1424798_a_at	0	0.03348	0.612506	1424798_a_at	0	-0.00178333	0.976401
11500	2830	8756	ADAM7	-	-	-	1420742_at	0	0.01746	0.812926	1420742_at	0	0.04838	0.512559	1420742_at	0	0.07686	0.299313	1420742_at	0	-0.0332	0.622288
11501	74384	101	ADAM8	-	-	-	1416871_at	0	-0.00506	0.967649	1416871_at	0	0.08034	0.520237	1416871_at	0	-0.16118	0.199079	1416871_at	0	0.105783	0.354488
11502	20824	8754	ADAM9	-	-	-	1416094_at	0	0.2923	0.25206	1416094_at	0	-0.22644	0.374016	1416094_at	0	0.0035	0.989005	1416094_at	0	-0.0389	0.866775
11504	21381	9510	ADAMTS1	-	F	-	1450716_at	0	0.12252	0.704011	1450716_at	1	-0.64186	0.0495824	1450716_at	0	0.02032	0.949734	1450716_at	0	-0.08775	0.765607
11512	22400	112	ADCY6	-	-	M	1418128_at	0	0.03072	0.804761	1418128_at	0	-0.14152	0.256921	1418128_at	0	0.02548	0.83754	1418128_at	0	0.0713167	0.530091
11513	866	113	ADCY7	-	-	M	1456307_s_at	0	-0.01978	0.845681	1420970_at	0	0.03254	0.633399	1456307_s_at	0	-0.16478	0.108169	1450065_at	0	-0.0714	0.301335
11514	37443	114	ADCY8	-	-	M	1418754_at	0	-0.26618	0.396249	1418754_at	1	-0.73796	0.0207492	1418754_at	0	-0.08312	0.790597	1418754_at	0	-0.0885667	0.756628
11515	868	115	ADCY9	-	-	-	1418586_at	1	-0.38626	0.00692378	1418586_at	0	-0.08074	0.562561	1449620_s_at	0	0.08542	0.561689	1434454_at	0	0.2264	0.0924178
11516	869	116	ADCYAP1	-	-	M	1423427_at	1	-0.64766	0.0361354	1441778_at	1	-0.86212	0.00372983	1441778_at	0	0.14634	0.612004	1441778_at	0	0.0129	0.9609
11517	870	117	ADCYAP1R1	-	-	M	1450799_at	1	-0.17836	0.0184609	1429022_at	0	0.23812	0.136013	1439042_at	0	-0.1044	0.296731	1450799_at	0	0.0323667	0.632943
11518	22758	118	ADD1	-	F	-	1420954_a_at	0	-0.41206	0.0731762	1420954_a_at	0	-0.2674	0.241782	1420954_a_at	0	-0.22732	0.319027	1420954_a_at	0	-0.1264	0.542966
11519	1221	119	ADD2	-	-	M	1450442_at	1	-0.233	0.0377675	1451914_a_at	0	-0.3159	0.219605	1451914_a_at	0	-0.06778	0.791187	1435287_at	0	-0.0816167	0.478219
11520	872	123	PLIN2	-	-	M	1448318_at	0	0.1874	0.310888	1448318_at	0	-0.08448	0.646822	1448318_at	0	-0.03022	0.869725	1448318_at	0	-0.08775	0.602211
11522	73888	126	ADH1C	-	-	-	1416225_at	0	0.03474	0.591588	1416225_at	0	0.03966	0.54032	1416225_at	0	0.07638	0.240009	1416225_at	0	-0.0191667	0.745571
11529	37333	131	ADH7	-	-	M	1450110_at	0	-0.11354	0.217265	1450110_at	0	-0.0539	0.556372	1421058_at	0	-0.03104	0.6194	1421058_at	0	-0.0986333	0.0868684
11532	68076	128	ADH5	-	-	-	1416185_a_at	2	0.21882	0.00864257	1416185_a_at	0	0.15452	0.0604686	1416185_a_at	0	0.0228	0.779086	1443380_at	0	-0.0285667	0.688837
11534	4891	132	ADK	S	-	-	1438292_x_at	2	0.25612	0.0267247	1416319_at	0	0.169	0.110052	1449641_at	0	0.03632	0.536925	1416319_at	0	-0.10995	0.252615
11535	873	133	ADM	-	-	M	1416077_at	0	0.15294	0.414801	1447839_x_at	0	-0.20154	0.251621	1416077_at	0	-0.21082	0.262003	1447839_x_at	0	-0.1241	0.438161
11536	5255	11318	GPR182	-	-	-	1418554_at	0	-0.06282	0.297053	1418554_at	0	0.02658	0.658024	1418554_at	0	0.0845	0.162045	1418554_at	0	-0.0558667	0.309597
11537	20453	1675	CFD	-	-	-	1417867_at	0	-0.07136	0.385122	1417867_at	0	0.00938	0.908867	1417867_at	0	0.10522	0.20177	1417867_at	0	0.0271167	0.717094
11538	7617	23394	ADNP	S	-	-	1449438_at	0	0.05918	0.663235	1449438_at	0	0.10948	0.421266	1423069_at	0	-0.02046	0.811581	1449438_at	0	-0.108717	0.381863
11539	20165	134	ADORA1	-	-	M	1435495_at	0	0.06634	0.696579	1427331_at	0	0.13846	0.394663	1427331_at	0	0.05564	0.731745	1427331_at	0	-0.1128	0.447233
11540	20166	135	ADORA2A	S	-	M	1427519_at	0	-0.07768	0.316304	1427519_at	1	-0.1695	0.0309576	1460710_at	0	0.08288	0.333143	1427519_at	0	-0.0283	0.688313
11541	20167	136	ADORA2B	-	-	-	1434772_at	0	-0.1046	0.137834	1450214_at	2	0.26064	0.00286709	1434431_x_at	0	-0.06864	0.219051	1450214_at	0	-0.14925	0.0565385
11542	550	140	ADORA3	S	-	M	1430482_at	0	0.06526	0.252393	1430482_at	2	0.13806	0.0171734	1429609_at	0	0.0643	0.421375	1429609_at	0	0.0920667	0.208806
11544	874	141	ADPRH	-	-	-	1460183_at	0	0.04592	0.481741	1460183_at	2	0.14062	0.0337517	1460183_at	0	-0.12642	0.055552	1460183_at	0	-0.0269333	0.65092
11545	1222	142	PARP1	-	-	-	1435368_a_at	0	0.12168	0.411123	1443573_at	1	-0.27074	0.0214892	1422502_at	0	0.06442	0.588183	1422503_s_at	0	-0.0671167	0.512223
11546	4004	10038	PARP2	-	-	-	1417800_at	0	0.12154	0.0770809	1417800_at	0	0.09372	0.170858	1417800_at	0	-0.00366	0.957058	1417800_at	0	0.0252833	0.68384
11548	55477	147	ADRA1B	-	-	M	1422183_a_at	1	-0.19928	0.0227538	1422183_a_at	0	-0.0429	0.617627	1422183_a_at	0	0.08818	0.306233	1422183_a_at	0	0.0932333	0.236603
11549	68078	148	ADRA1A	-	-	M	1421659_at	0	-0.16274	0.0640923	1421659_at	0	-0.04478	0.606289	1459351_at	0	-0.02806	0.837609	1421659_at	0	-0.105667	0.185169
11551	47944	150	ADRA2A	-	-	M	1433600_at	0	0.2138	0.417434	1423022_at	0	0.06602	0.590982	1433600_at	0	-0.3334	0.207591	1433600_at	0	0.0961833	0.68891
11552	553	151	ADRA2B	-	-	-	1450003_at	0	-0.15696	0.0809269	1439645_at	0	0.04206	0.595554	1450003_at	0	-0.02674	0.763754	1450003_at	0	0.03115	0.701378
11553	20170	152	ADRA2C	-	-	M	1457328_at	0	-0.09184	0.354165	1457328_at	0	-0.07082	0.474375	1422335_at	0	0.09568	0.549747	1422335_at	0	0.10345	0.478902
11554	20171	153	ADRB1	-	-	-	1423420_at	0	0.26892	0.242275	1423420_at	0	-0.03686	0.872048	1423420_at	0	0.00592	0.979361	1423420_at	0	-0.0679333	0.74513
11555	30948	154	ADRB2	S	-	-	1437302_at	0	0.0343	0.789471	1437302_at	0	-0.2202	0.0897624	1437302_at	0	0.0036	0.977638	1437302_at	0	0.00408333	0.972217
11556	37250	155	ADRB3	-	-	M	1455918_at	0	0.13492	0.41105	1455918_at	0	-0.1794	0.275266	1421555_at	0	0.06298	0.445772	1421555_at	0	-0.06025	0.424356
11564	12	158	ADSL	S	-	-	1418372_at	2	0.22768	0.0328304	1418372_at	0	0.10584	0.314892	1418372_at	0	0.03542	0.735794	1418372_at	0	-0.0393	0.681773
11565	111992	122622	ADSSL1	-	-	-	1449383_at	0	-0.10854	0.319359	1449383_at	0	0.00096	0.992948	1449383_at	0	-0.15876	0.146885	1449383_at	0	0.0510667	0.606852
11566	875	159	ADSS	-	-	-	1460726_at	0	-0.0044	0.960616	1460726_at	0	0.12266	0.171538	1460726_at	0	-0.049	0.582786	1460726_at	0	-0.04455	0.584306
11567	38200	10677	AVIL	-	-	M	1419148_at	0	0.03712	0.65659	1419148_at	0	-0.04446	0.594463	1419148_at	0	0.0845	0.312909	1419148_at	0	0.0471333	0.53655
11568	878	165	AEBP1	-	-	M	1450637_a_at	0	-0.1382	0.107826	1450637_a_at	0	-0.0271	0.750342	1450637_a_at	2	0.17018	0.0487496	1422514_at	0	-0.16125	0.0738448
11569	40690	121536	AEBP2	-	-	M	1434080_at	0	0.11286	0.344099	1455616_at	1	-0.25532	0.0203662	1421021_at	0	-0.07366	0.364038	1437743_at	0	-0.112567	0.282567
11571	135665	-	-	-	-	-	1416325_at	0	-1.0045	0.143947	1416325_at	1	-1.42712	0.0393892	1416325_at	0	-0.06194	0.927648	1416325_at	0	-0.00276667	0.996455
11572	135665	-	-	-	-	-	1449838_at	0	-0.01374	0.772863	1449838_at	0	0.01854	0.697004	1449838_at	0	-0.0081	0.864862	1449838_at	0	0.000466667	0.991429
11576	36278	174	AFP	-	-	M	1416646_at	0	-0.08298	0.280072	1436881_x_at	0	0.08106	0.143661	1436880_at	2	0.161	0.033971	1436880_at	0	-0.109783	0.110662
11593	13	175	AGA	-	-	M	1434665_at	0	0.49872	0.129415	1434665_at	0	-0.2152	0.510027	1434665_at	0	-0.06616	0.839271	1434665_at	0	-0.0997833	0.737614
11595	137204	-	-	-	-	M	1449827_at	0	-0.72758	0.0908472	1449827_at	0	-0.19558	0.646274	1449827_at	0	0.13988	0.742638	1449827_at	0	-0.10855	0.780116
11596	883	177	AGER	-	-	M	1420428_at	0	-0.06654	0.358852	1441958_s_at	0	-0.2592	0.0614613	1420428_at	0	0.04216	0.560278	1420428_at	0	0.0366333	0.579274
11600	37447	284	ANGPT1	-	-	-	1439066_at	0	0.31318	0.281397	1421441_at	0	-0.06786	0.655669	1421441_at	0	-0.08252	0.587788	1439066_at	0	-0.0469833	0.858919
11601	22401	285	ANGPT2	-	-	-	1448831_at	0	0.03406	0.64678	1459636_at	0	-0.01954	0.743494	1459636_at	0	0.05128	0.391546	1448831_at	0	-0.03225	0.634592
11602	36302	51378	ANGPT4	-	-	-	1455427_at	0	0.18526	0.495469	1450325_at	1	-0.67146	0.00063858	1450325_at	0	0.0937	0.619233	1455427_at	0	-0.0536167	0.828652
11603	27907	375790	AGRN	-	-	M	1426670_at	0	0.08422	0.386435	1443980_at	0	0.12294	0.125846	1443980_at	0	-0.08846	0.268774	1443980_at	0	0.10125	0.166628
11604	7184	181	AGRP	-	-	M	1421690_s_at	0	-0.07414	0.378166	1421690_s_at	0	0.09124	0.278816	1421690_s_at	0	0.00936	0.911165	1421690_s_at	0	-0.0551167	0.472531
11605	90852	2717	GLA	-	-	M	1459738_x_at	0	0.0409	0.537233	1449006_at	0	0.07714	0.614437	1418248_at	0	0.11202	0.565526	1418248_at	0	-0.105633	0.552805
11606	14	183	AGT	-	-	M	1423396_at	0	-0.00286	0.969692	1423396_at	0	0.03606	0.632189	1423396_at	0	0.05064	0.501815	1423396_at	0	-0.107417	0.121237
11607	3556	185	AGTR1	-	-	M	1436739_at	0	-0.02732	0.729802	1436739_at	0	-0.06408	0.418773	1436739_at	0	-0.04582	0.562711	1436739_at	0	-0.0187333	0.79526
11608	84871	-	-	-	-	-	1446527_at	0	-0.12838	0.0974659	1446527_at	0	-0.09866	0.200975	1446527_at	0	0.00106	0.988973	1446527_at	0	-0.0967167	0.170062
11609	20172	186	AGTR2	S	-	M	1415832_at	0	0.09124	0.172609	1415832_at	0	0.0227	0.732742	1415832_at	0	-0.01932	0.771305	1415832_at	0	0.0161833	0.789678
11610	7621	57085	AGTRAP	-	-	-	1460596_at	0	-0.0487	0.54937	1460596_at	0	-0.11062	0.176159	1460596_at	2	0.17486	0.0342113	1460596_at	0	0.0479167	0.518821
11611	37251	189	AGXT	-	-	-	1418833_at	0	-0.09344	0.244159	1418833_at	0	-0.03012	0.706113	1418833_at	0	-0.04442	0.578368	1418833_at	0	0.0407833	0.576185
11614	403	190	NR0B1	-	-	-	1417760_at	0	0.06738	0.443673	1417760_at	0	0.04904	0.576799	1417760_at	0	0.08652	0.325978	1417760_at	0	-0.0312833	0.696387
11622	1224	196	AHR	-	-	M	1422631_at	0	0.23836	0.149024	1422631_at	0	0.30608	0.0651751	1450695_at	0	0.13554	0.0996798	1450695_at	2	0.168317	0.0263152
11624	49215	57491	AHRR	-	F	-	1420796_at	0	0.17122	0.120231	1420796_at	0	-0.15738	0.15268	1420796_at	0	-0.11936	0.276575	1420796_at	0	-0.0945833	0.344415
11625	1225	197	AHSG	-	-	-	1455093_a_at	0	0.0382	0.677555	1455093_a_at	0	-0.00404	0.964903	1455093_a_at	0	0.05308	0.563647	1455093_a_at	2	0.17635	0.0383193
11628	7623	57379	AICDA	-	-	-	1420577_at	0	0.00698	0.922019	1420577_at	0	0.09582	0.181815	1420577_at	0	-0.04824	0.499395	1420577_at	0	0.01615	0.804084
11629	1226	199	AIF1	-	-	-	1418204_s_at	0	-0.08618	0.384535	1418204_s_at	0	0.12078	0.224176	1418204_s_at	0	-0.1778	0.0753432	1418204_s_at	0	-0.109833	0.225941
11630	18168	202	AIM1	-	-	-	1426942_at	0	0.069	0.470016	1426942_at	0	-0.08292	0.385683	1426942_at	0	0.00744	0.937792	1426942_at	0	0.118517	0.176089
11632	2959	9049	AIP	-	-	-	1423128_at	0	-0.1136	0.336774	1423128_at	0	0.16298	0.169667	1423128_at	0	-0.00572	0.961295	1423128_at	0	-0.0426	0.692334
11634	327	326	AIRE	-	-	M	1419241_a_at	0	-0.04532	0.558698	1419241_a_at	0	0.03496	0.651756	1419241_a_at	2	0.17606	0.025513	1419241_a_at	0	0.0878667	0.216224
11636	20135	203	AK1	-	-	-	1422184_a_at	0	0.10984	0.368492	1423988_at	1	-0.25716	0.00919798	1423988_at	0	0.01192	0.901509	1423988_at	0	-0.0568667	0.518405
11637	1227	204	AK2	-	-	-	1448450_at	0	0.15046	0.110006	1448451_at	0	0.12724	0.207009	1448450_at	0	0.05498	0.556061	1448451_at	0	-0.0631333	0.49105
11639	100316	205	AK4	-	-	-	1450387_s_at	0	0.27222	0.0736448	1450387_s_at	0	0.29312	0.0545233	1421830_at	0	-0.1274	0.492659	1421830_at	0	-0.0118833	0.944017
11640	31165	8165	AKAP1	-	-	-	1418279_a_at	0	-0.11978	0.487582	1449019_at	0	-0.12608	0.306841	1449019_at	0	0.0573	0.64135	1418279_a_at	0	0.0870833	0.58013
11641	100376	11217	AKAP2	-	-	-	1455870_at	0	0.21126	0.173306	1449168_a_at	0	-0.25078	0.143389	1449168_a_at	0	-0.00632	0.970354	1449168_a_at	0	0.0408167	0.792653
11642	4688	10566	AKAP3	-	-	-	1421531_at	0	-0.11698	0.0760578	1456591_x_at	0	-0.4054	0.116566	1421531_at	0	0.05756	0.378594	1456591_x_at	0	0.17945	0.443564
11643	2887	8852	AKAP4	-	-	-	1451661_at	0	-0.11468	0.0761267	1419019_a_at	0	-0.04878	0.465366	1451661_at	0	-0.03312	0.604721	1451661_at	0	0.03355	0.565792
11647	37314	249	ALPL	-	-	M	1423611_at	0	-0.0707	0.62094	1423611_at	1	-0.38386	0.00877541	1423611_at	0	-0.0976	0.495159	1423611_at	0	0.0622667	0.63327
11648	134333	248	ALPI	-	-	-	1450572_at	0	-0.14104	0.0778781	1450572_at	0	-0.03358	0.67136	1450572_at	0	0.02886	0.71533	1450572_at	0	0.0213	0.768062
11650	129600	251	ALPPL2	-	-	-	1450635_at	1	-0.1742	0.0293683	1450636_s_at	0	0.03668	0.618456	1450635_at	0	0.07692	0.329379	1450636_s_at	0	-0.03455	0.607347
11651	3785	207	AKT1	-	-	M	1442759_at	0	-0.11572	0.137725	1440950_at	1	-0.22188	0.0326588	1442759_at	0	0.13316	0.0884443	1442759_at	0	-0.0716667	0.31186
11652	48773	208	AKT2	-	-	-	1424480_s_at	0	0.13126	0.266832	1424480_s_at	0	0.19972	0.0930022	1455703_at	0	0.05488	0.642503	1455703_at	0	-0.0725167	0.501996
11655	55478	211	ALAS1	-	F	-	1424126_at	0	0.06112	0.43834	1455282_x_at	0	0.03194	0.635732	1455282_x_at	0	-0.03402	0.613934	1455282_x_at	0	-0.0834667	0.177615
11656	17	212	ALAS2	-	-	-	1451675_a_at	0	-0.05856	0.814422	1451675_a_at	0	-0.06016	0.809449	1451675_a_at	0	0.13886	0.578157	1451675_a_at	0	0.03265	0.88599
11657	405	213	ALB	-	-	-	1425260_at	0	-0.08266	0.34445	1425260_at	0	0.0277	0.750692	1425260_at	0	0.15574	0.077254	1425260_at	0	-0.0238833	0.764095
11658	1229	214	ALCAM	-	-	-	1426301_at	0	-0.32582	0.115019	1443086_at	0	-0.40922	0.0807869	1426300_at	0	-0.1718	0.437922	1426300_at	0	-0.0996333	0.621701
11666	55426	215	ABCD1	-	-	M	1418838_at	0	0.11024	0.0970091	1418838_at	0	-0.11694	0.0787096	1418838_at	2	0.17368	0.00995151	1418838_at	0	0.0349667	0.560759
11668	110441	216	ALDH1A1	-	-	-	1416468_at	0	0.43732	0.296783	1416468_at	0	-0.37334	0.372573	1416468_at	0	0.00794	0.984827	1416468_at	0	-0.0483167	0.899123
11669	55480	217	ALDH2	-	-	M	1434988_x_at	0	0.0925	0.176516	1434988_x_at	0	-0.1161	0.0910214	1448143_at	0	-0.17586	0.345299	1434988_x_at	0	-0.117033	0.0625946
11670	20175	218	ALDH3A1	-	-	-	1418752_at	0	0.03172	0.68128	1418752_at	0	0.03564	0.644512	1418752_at	0	0.06318	0.414163	1418752_at	0	0.0144	0.838084
11671	55458	224	ALDH3A2	-	-	M	1415776_at	0	0.06236	0.461225	1415776_at	2	0.26032	0.00285398	1415776_at	0	0.0242	0.774556	1415776_at	0	0.01575	0.838173
11674	123896	226	ALDOA	-	-	-	1439375_x_at	0	-0.15552	0.147144	1453901_at	0	0.08822	0.116487	1416921_x_at	0	-0.11528	0.272617	1439375_x_at	0	-0.0735167	0.450312
11676	21073	230	ALDOC	-	-	-	1424714_at	0	0.42348	0.128939	1424714_at	0	0.3024	0.27632	1451461_a_at	0	0.06592	0.750136	1424714_at	0	0.15315	0.54468
11677	133743	231	AKR1B1	-	-	M	1456590_x_at	0	0.15794	0.204831	1456590_x_at	0	0.22424	0.0735016	1448319_at	0	0.01852	0.800585	1448319_at	0	0.06195	0.356048
11682	68387	238	ALK	-	-	-	1449987_at	0	-0.15128	0.217828	1449987_at	0	-0.0383	0.753821	1449987_at	0	-0.0467	0.702225	1449987_at	0	-0.0453833	0.684028
11684	560	239	ALOX12	-	-	-	1422699_at	0	0.0926	0.225521	1422699_at	0	-0.11586	0.130558	1422700_at	0	0.10792	0.133781	1422699_at	0	-0.00601667	0.930891
11685	105868	-	-	-	-	-	1426039_a_at	0	0.07978	0.240664	1426039_a_at	0	-0.11082	0.104718	1426039_a_at	0	0.07536	0.267466	1426039_a_at	1	-0.133317	0.03372
11686	884	242	ALOX12B	-	-	-	1418266_at	0	-0.08072	0.130913	1418266_at	0	-0.03712	0.484445	1418266_at	2	0.16558	0.00251557	1418266_at	0	0.0258167	0.593981
11687	44935	246	ALOX15	-	-	-	1420338_at	0	-0.08888	0.256859	1420338_at	0	-0.06778	0.386295	1420338_at	0	0.06582	0.400105	1420338_at	0	-0.043	0.546557
11688	886	247	ALOX15B	-	-	-	1425376_at	0	0.01226	0.87111	1425376_at	0	-0.00714	0.924715	1425376_at	0	0.05628	0.457248	1425376_at	0	0.05385	0.435965
11689	561	240	ALOX5	-	-	-	1441962_at	0	0.01246	0.864528	1441962_at	0	0.0507	0.488253	1441962_at	0	0.11978	0.104242	1441962_at	0	0.0682	0.30809
11690	1231	241	ALOX5AP	S	-	-	1452016_at	0	-0.10838	0.378215	1452016_at	0	-0.01522	0.901244	1452016_at	0	0.15506	0.208737	1452016_at	0	-0.0005	0.996437
11692	55884	2671	GFER	-	-	-	1452272_a_at	2	0.24486	0.000895574	1426995_a_at	0	0.11646	0.22215	1426995_a_at	0	0.13616	0.154289	1426995_a_at	0	0.0657333	0.448834
11694	4737	257	ALX3	-	-	M	1420555_at	0	-0.08556	0.162701	1459790_x_at	0	0.057	0.423146	1459790_x_at	0	0.07222	0.310855	1420555_at	1	-0.12895	0.0227448
11695	7229	60529	ALX4	-	-	M	1421737_at	1	-0.19842	0.0162416	1421737_at	0	-0.11102	0.17251	1421737_at	2	0.18178	0.0271648	1421737_at	0	0.0469667	0.525067
11698	7625	258	AMBN	-	-	-	1449417_at	0	-0.05888	0.381282	1449417_at	0	0.07758	0.249625	1449417_at	0	0.08166	0.225825	1449417_at	0	-0.00558333	0.927335
11699	1234	259	AMBP	-	-	M	1416649_at	0	-0.0031	0.975281	1416649_at	0	0.08188	0.414248	1416649_at	0	-0.06386	0.523889	1416649_at	0	0.0568	0.534565
11702	1235	262	AMD1	-	-	-	1448484_at	0	0.12026	0.264247	1448484_at	0	0.12456	0.247702	1416835_s_at	0	-0.0487	0.685245	1416835_s_at	0	-0.0497333	0.650293
11704	47996	266	AMELY	-	-	-	1451686_x_at	1	-0.20616	0.00668416	1451686_x_at	0	0.12716	0.0890323	1451686_x_at	0	-0.06978	0.347203	1451686_x_at	0	-0.0895	0.187946
11705	68060	268	AMH	-	-	-	1450573_at	0	-0.10642	0.110454	1450573_at	0	0.05602	0.397637	1450573_at	0	0.02292	0.728727	1450573_at	0	0.0313167	0.603884
11717	408	272	AMPD3	-	-	M	1422573_at	0	0.12114	0.501898	1422573_at	0	0.07414	0.680783	1422573_at	0	-0.01146	0.949266	1422573_at	0	0.203	0.219466
11720	68057	4143	MAT1A	-	-	-	1423147_at	0	-0.0653	0.334861	1423147_at	0	0.01408	0.834754	1423147_at	0	0.00184	0.978248	1423147_at	0	0.0548	0.375075
11722	20179	279	AMY2A	-	-	-	1417765_a_at	0	0.11188	0.548333	1417765_a_at	0	0.21182	0.257359	1417765_a_at	0	-0.08586	0.644867	1417765_a_at	0	-0.0772667	0.64956
11723	-	-	-	-	-	-	1416055_at	0	0.00796	0.918176	1416055_at	0	0.02896	0.708717	1416055_at	0	-0.01682	0.828171	1416055_at	0	0.0073	0.9178
11727	74385	283	ANG	-	-	-	1438936_s_at	0	0.04554	0.844837	1438937_x_at	0	0.12596	0.576536	1450717_at	0	-0.10454	0.235145	1450717_at	0	-0.0745833	0.352531
11730	-	-	-	-	-	-	1421791_at	0	-0.05842	0.443192	1421791_at	0	0.04806	0.527868	1421791_at	0	0.00814	0.914735	1421791_at	0	0.0498	0.473835
11731	-	-	-	-	-	-	1422415_at	0	-0.11614	0.117756	1422415_at	0	-0.00154	0.983304	1422415_at	0	0.04094	0.578404	1422415_at	0	0.0159333	0.81255
11732	10664	56172	ANKH	-	-	M	1450627_at	0	-0.03154	0.75333	1450627_at	0	-0.02326	0.8167	1450627_at	0	0.05354	0.593969	1450627_at	0	0.0886	0.334986
11733	55427	286	ANK1	-	-	M	1425677_a_at	0	-0.10882	0.179292	1443291_at	0	-0.0552	0.475596	1443291_at	0	0.11778	0.13044	1452512_a_at	0	0.0430667	0.536798
11735	56908	288	ANK3	S	F	M	1425202_a_at	1	-0.46658	0.00251944	1451628_a_at	1	-0.22116	0.0391012	1447259_at	0	0.21386	0.304339	1447259_at	0	0.2266	0.233783
11736	9491	51479	ANKFY1	-	F	-	1417685_at	0	0.08826	0.217373	1417685_at	0	0.0831	0.245175	1417685_at	0	0.03926	0.581536	1443654_at	0	-0.0169	0.911343
11737	137229	-	-	-	-	-	1434555_at	0	0.05476	0.625779	1434555_at	0	0.18238	0.107319	1421918_at	0	0.034	0.77531	1450407_a_at	0	-0.0590167	0.551004
11739	36058	291	SLC25A4	-	-	-	1424563_at	0	0.15468	0.213145	1424563_at	2	0.25178	0.044622	1424563_at	0	-0.06298	0.610551	1434897_a_at	0	-0.0286333	0.642945
11740	55557	292	SLC25A5	-	-	-	1438922_x_at	2	0.3391	0.00339442	1430542_a_at	0	-0.18262	0.105888	1438360_x_at	0	-0.09388	0.407478	1438360_x_at	0	-0.18935	0.0698457
11744	22759	311	ANXA11	-	-	-	1418468_at	0	0.32084	0.329188	1418468_at	0	-0.3026	0.357245	1418468_at	0	-0.01436	0.965045	1418468_at	0	0.0502833	0.866519
11745	68445	306	ANXA3	-	-	-	1460330_at	0	0.50924	0.448084	1460330_at	0	-0.49372	0.461984	1460330_at	0	0.01624	0.980659	1460330_at	0	-0.119633	0.844917
11746	68164	307	ANXA4	-	-	M	1421223_a_at	0	0.49626	0.103739	1421223_a_at	0	-0.17748	0.55736	1457658_x_at	0	-0.0239	0.845054	1424176_a_at	0	-0.07075	0.73195
11747	20312	308	ANXA5	-	-	-	1425567_a_at	0	0.4065	0.281632	1425567_a_at	0	-0.18368	0.625459	1425567_a_at	0	0.05858	0.876193	1425567_a_at	0	0.0465	0.892236
11749	55558	309	ANXA6	-	F	-	1429246_a_at	0	0.0589	0.695133	1429247_at	0	-0.09612	0.660108	1429247_at	0	0.17512	0.423766	1429246_a_at	0	0.107417	0.434434
11750	36149	310	ANXA7	-	-	-	1416138_at	0	0.14956	0.123136	1416137_at	0	0.20696	0.090572	1438764_at	0	0.01896	0.847734	1416138_at	0	0.0892167	0.311326
11752	20393	653145	ANXA8	-	-	-	1425789_s_at	1	-0.25354	0.000426019	1417732_at	1	-0.16182	0.0342369	1425789_s_at	0	0.06782	0.32556	1425789_s_at	0	0.0259333	0.679612
11754	2770	8639	AOC3	-	-	-	1449396_at	0	-0.02122	0.707105	1449396_at	0	0.02182	0.699231	1449396_at	0	0.02642	0.640005	1449396_at	0	-0.0104667	0.839058
11757	4944	10935	PRDX3	-	-	-	1416292_at	0	0.04878	0.475869	1416292_at	0	0.08638	0.208536	1416292_at	0	0.0138	0.839884	1416292_at	0	-0.0654	0.296072
11758	3606	9588	PRDX6	-	-	M	1442878_at	0	0.35748	0.0921275	1442878_at	0	-0.34496	0.103858	1442878_at	0	-0.08712	0.67853	1423223_a_at	0	0.00766667	0.969473
11761	68165	316	AOX1	-	-	-	1419435_at	0	0.36452	0.0947526	1419435_at	0	-0.35798	0.100704	1419435_at	0	-0.03242	0.880679	1419435_at	0	0.0357333	0.856184
11764	21972	162	AP1B1	-	F	-	1416279_at	0	0.05984	0.319278	1416279_at	0	0.05432	0.365656	1416279_at	0	0.03878	0.517776	1416279_at	0	-0.0484833	0.376363
11765	47995	164	AP1G1	-	-	-	1423388_at	0	-0.13202	0.0829234	1460712_s_at	0	0.0889	0.12596	1423388_at	1	-0.16148	0.0348822	1423388_at	0	0.11995	0.0843504
11766	49141	8906	AP1G2	-	-	-	1419113_at	0	0.06052	0.765565	1419113_at	0	0.38764	0.0593056	1419113_at	0	0.12012	0.55434	1419113_at	0	-0.0968	0.601598
11767	4017	8907	AP1M1	-	-	-	1459832_s_at	0	0.05344	0.524094	1459832_s_at	0	0.16064	0.0583693	1459832_s_at	0	0.00358	0.96591	1459832_s_at	0	0.0604667	0.430119
11768	55906	10053	AP1M2	-	-	-	1460190_at	0	-0.08516	0.252626	1460190_at	0	-0.03178	0.668168	1460190_at	0	0.03278	0.658393	1460190_at	0	0.0527667	0.436286
11769	20342	1174	AP1S1	-	-	-	1416087_at	0	-0.109	0.363366	1416087_at	0	0.02806	0.814478	1416087_at	0	0.03332	0.780538	1416087_at	0	0.0418333	0.701649
11770	36067	2167	FABP4	-	-	-	1425809_at	1	-0.21748	0.00290497	1425809_at	0	-0.06814	0.336789	1424155_at	0	0.09576	0.20928	1417023_a_at	0	0.0558333	0.396128
11771	68997	160	AP2A1	-	-	-	1460724_at	0	0.02822	0.74177	1460724_at	0	0.03538	0.679591	1460724_at	0	0.02802	0.743534	1460724_at	0	0.0164333	0.833475
11772	5335	161	AP2A2	-	F	-	1455482_at	0	-0.1534	0.099241	1452490_a_at	0	0.1835	0.150891	1452490_a_at	0	-0.10226	0.421051	1435869_s_at	0	0.0629667	0.39635
11773	3000	1173	AP2M1	-	-	-	1450894_a_at	0	0.07438	0.511167	1450894_a_at	0	0.2235	0.0511603	1450894_a_at	0	-0.01626	0.885624	1450894_a_at	0	-0.0361667	0.726071
11774	68125	8546	AP3B1	-	-	M	1450915_at	1	-0.22026	0.0319852	1450915_at	0	-0.15758	0.121927	1423235_at	0	-0.03544	0.49098	1423235_at	0	0.06115	0.194927
11775	55837	8120	AP3B2	-	-	M	1426927_at	0	-0.09282	0.369117	1451837_at	0	-0.14474	0.116245	1451837_at	0	0.13868	0.132051	1426927_at	0	0.0981167	0.298823
11776	2926	8943	AP3D1	-	F	M	1445280_at	0	-0.07652	0.514231	1445280_at	0	-0.17242	0.144119	1445280_at	0	0.09012	0.442645	1417964_at	0	0.0281	0.60358
11777	4254	1176	AP3S1	-	-	-	1422593_at	0	0.04794	0.615273	1422593_at	0	0.16522	0.0863181	1422593_at	0	0.0014	0.98828	1422593_at	0	-0.03725	0.668742
11778	100592	10239	AP3S2	-	-	-	1422718_at	0	0.1644	0.126829	1444413_at	2	0.19898	0.0195247	1441993_at	0	0.12256	0.162733	1422718_at	0	-0.167483	0.0890682
11781	3467	9179	AP4M1	-	-	-	1418846_at	0	-0.04944	0.541423	1418846_at	0	0.06894	0.395082	1418846_at	0	0.0146	0.856716	1418846_at	0	0.06475	0.381654
11782	32513	11154	AP4S1	-	-	-	1451665_a_at	0	0.13118	0.297785	1451665_a_at	0	0.11216	0.372838	1451665_a_at	0	0.0475	0.705204	1451665_a_at	0	0.0369333	0.747248
11783	7626	317	APAF1	-	-	M	1452870_at	0	0.10662	0.578232	1452870_at	0	0.11172	0.56023	1450223_at	0	-0.20892	0.288539	1450223_at	0	-0.0293333	0.869816
11784	4021	321	APBA2	S	F	M	1427288_at	0	-0.24216	0.0875334	1427288_at	0	0.0255	0.855728	1427288_at	0	0.00688	0.960872	1427288_at	0	0.0628167	0.623949
11785	898	322	APBB1	-	-	M	1423892_at	0	-0.18042	0.0925789	1423892_at	0	0.03718	0.72631	1423893_x_at	0	0.01112	0.900527	1423892_at	0	0.04345	0.654164
11787	32079	323	APBB2	-	-	-	1452342_at	0	0.0707	0.412213	1426719_at	0	-0.09556	0.169771	1426719_at	0	0.04866	0.482268	1426719_at	0	0.113483	0.0754409
11789	30950	324	APC	S	-	M	1450056_at	0	-0.29222	0.130919	1435543_at	0	0.12108	0.253182	1420957_at	0	-0.60608	0.147438	1420957_at	0	-0.238217	0.530263
11790	55619	10290	SPEG	-	-	-	1448664_a_at	0	0.26938	0.265042	1448664_a_at	0	0.21604	0.370631	1425968_s_at	0	0.1329	0.288838	1425968_s_at	0	-0.0899667	0.430698
11792	1241	328	APEX1	-	-	-	1437715_x_at	2	0.19542	0.00884433	1456079_x_at	2	0.24396	0.00359045	1437715_x_at	0	0.10066	0.169658	1437715_x_at	0	-0.0309667	0.641488
11793	3566	9474	ATG5	-	-	M	1415684_at	2	0.28752	0.014064	1415684_at	2	0.39116	0.00102841	1418235_at	0	0.07608	0.430428	1418236_s_at	0	0.04715	0.56551
11796	899	330	BIRC3	-	-	-	1425223_at	0	-0.05994	0.375652	1425223_at	0	-0.11732	0.0853684	1421392_a_at	0	0.05662	0.529068	1421392_a_at	0	-0.123783	0.134311
11797	900	329	BIRC2	-	-	-	1418854_at	0	0.16306	0.0827108	1418854_at	0	0.13292	0.155728	1418854_at	0	0.02662	0.774643	1418854_at	0	-0.00405	0.961931
11798	901	331	XIAP	-	-	M	1453385_at	0	-0.10724	0.0585257	1450232_at	0	0.1549	0.120481	1450232_at	2	0.21804	0.0301981	1453385_at	0	-0.0785167	0.127453
11799	37450	332	BIRC5	-	-	-	1424278_a_at	0	0.4063	0.118484	1424278_a_at	0	-0.14836	0.565666	1424278_a_at	0	0.20688	0.423634	1424278_a_at	0	-0.00511667	0.982665
11800	4809	8539	API5	-	-	-	1437593_x_at	2	0.32612	0.00159267	1437053_x_at	0	0.07896	0.268474	1439214_a_at	0	-0.18098	0.409411	1443112_at	0	0.0601	0.586047
11801	55936	922	CD5L	-	-	-	1449193_at	0	0.00844	0.90943	1449193_at	0	0.07252	0.329987	1449193_at	0	0.00246	0.973548	1449193_at	0	-0.0908333	0.18267
11803	68447	333	APLP1	-	-	-	1416134_at	0	-0.27446	0.152056	1435857_s_at	0	-0.03474	0.76263	1416134_at	0	-0.07276	0.702203	1416134_at	0	-0.0738667	0.670721
11804	20396	334	APLP2	-	F	M	1421889_a_at	0	-0.40728	0.0812553	1421887_a_at	1	-0.29468	0.0388994	1421887_a_at	0	0.11398	0.418278	1421888_x_at	0	-0.06125	0.496602
11806	47900	335	APOA1	-	-	-	1438840_x_at	1	-0.2964	0.000325368	1438840_x_at	1	-0.19342	0.0160314	1438840_x_at	1	-0.23758	0.0034125	1419233_x_at	0	-0.110517	0.130422
11807	1242	336	APOA2	-	-	-	1417950_a_at	0	0.06882	0.397884	1417950_a_at	0	0.09	0.26978	1417950_a_at	0	0.01618	0.842069	1417950_a_at	0	-0.00226667	0.975604
11808	47927	337	APOA4	-	-	M	1417761_at	0	0.04312	0.663002	1436504_x_at	0	-0.0468	0.489394	1417761_at	0	0.15234	0.126613	1436504_x_at	0	-0.0376333	0.542415
11810	1243	339	APOBEC1	-	-	-	1451755_a_at	0	0.27608	0.124777	1451755_a_at	0	0.05632	0.752212	1451755_a_at	0	0.0078	0.96511	1451755_a_at	0	0.12965	0.426823
11811	4941	10930	APOBEC2	-	-	-	1417889_at	0	-0.0916	0.134097	1444348_at	0	-0.04986	0.549246	1417889_at	0	-0.08104	0.184259	1417889_at	0	0.0149167	0.787645
11812	136426	-	-	-	-	-	1417561_at	0	-0.06906	0.333604	1417561_at	0	-0.0361	0.612388	1417561_at	0	0.04854	0.496028	1417561_at	0	-0.0354167	0.586138
11813	47928	344	APOC2	-	-	-	1418069_at	0	-0.0849	0.187604	1418069_at	0	0.0466	0.467565	1418069_at	0	-0.00912	0.886738	1418069_at	0	-0.07835	0.182886
11814	136634	-	-	-	-	M	1418278_at	0	-0.03768	0.585684	1418278_at	0	0.10934	0.116564	1418278_at	0	0.02524	0.714848	1418278_at	0	0.0380333	0.546786
11815	1246	347	APOD	-	-	M	1444564_at	0	-0.04232	0.651009	1444564_at	0	-0.13978	0.137992	1444564_at	0	0.16928	0.0734876	1444564_at	0	-0.1313	0.12711
11816	30951	348	APOE	-	-	M	1432466_a_at	0	0.28996	0.131547	1432466_a_at	0	-0.048	0.801308	1432466_a_at	0	0.06764	0.722932	1432466_a_at	0	-0.0293333	0.866199
11818	26	350	APOH	-	-	-	1416677_at	0	-0.10786	0.191227	1447719_at	0	0.16942	0.113112	1416677_at	0	0.0732	0.373499	1416677_at	0	0.0096	0.89798
11819	7628	7026	NR2F2	-	-	-	1431237_at	0	-0.0896	0.189178	1416158_at	0	0.22242	0.470033	1416158_at	0	-0.42918	0.165473	1444229_at	0	0.1907	0.268873
11820	56379	351	APP	S	F	M	1420621_a_at	1	-0.24414	0.0470366	1420621_a_at	1	-0.2506	0.0416513	1438374_x_at	0	0.07738	0.128324	1438374_x_at	0	0.0802667	0.0847281
11821	413	353	APRT	-	-	M	1451703_s_at	0	0.08682	0.16061	1451703_s_at	0	0.05906	0.338025	1451703_s_at	0	0.08192	0.185215	1451703_s_at	0	0.0215833	0.700521
11826	68051	358	AQP1	-	-	M	1416203_at	0	0.02942	0.839106	1416203_at	0	0.02532	0.861278	1416203_at	0	-0.0846	0.559746	1416203_at	1	-0.43455	0.00154052
11827	20137	359	AQP2	-	-	M	1418903_at	0	-0.11142	0.144624	1418903_at	0	0.04246	0.575754	1418903_at	0	0.06432	0.397298	1418903_at	0	0.05215	0.451922
11828	21025	360	AQP3	-	-	M	1447727_at	0	-0.06652	0.223224	1422008_a_at	0	0.07992	0.159964	1447727_at	0	0.04974	0.361291	1422007_at	0	0.129567	0.12253
11829	37507	361	AQP4	-	-	M	1434449_at	0	0.44958	0.132322	1447745_at	0	0.22756	0.144787	1434449_at	0	-0.09398	0.751174	1434449_at	0	-0.279067	0.304008
11830	20398	362	AQP5	-	-	-	1418818_at	0	-0.05358	0.487739	1418818_at	0	0.05352	0.488225	1418818_at	0	0.07336	0.342806	1418818_at	0	-0.0170667	0.808395
11831	20399	363	AQP6	-	-	-	1447974_s_at	0	-0.1168	0.11522	1420035_at	0	0.10272	0.189848	1447974_s_at	2	0.17546	0.0192618	1447974_s_at	0	-0.0841	0.212536
11832	48000	364	AQP7	-	-	-	1418848_at	2	0.1665	0.0230991	1418848_at	0	-0.11836	0.103138	1418849_x_at	0	0.02366	0.698447	1418849_x_at	0	-0.0354667	0.525045
11833	68166	343	AQP8	-	-	-	1417828_at	0	-0.06642	0.313926	1417828_at	0	-0.04948	0.452405	1417828_at	0	-0.0023	0.97208	1417828_at	0	-0.00721667	0.904251
11834	7629	9716	AQR	-	F	-	1430972_x_at	1	-0.26222	0.0321531	1430972_x_at	0	-0.17534	0.148236	1430971_a_at	0	-0.39576	0.145538	1430275_a_at	0	-0.185517	0.204042
11835	28	367	AR	S	-	M	1437064_at	1	-0.17056	0.0381747	1455647_at	1	-0.28924	0.00291378	1455647_at	0	0.16756	0.0781792	1455647_at	0	0.141067	0.103718
11836	1249	369	ARAF	-	-	M	1428607_at	2	0.39426	0.0323032	1426602_at	1	-0.32338	0.029523	1440764_at	0	0.21356	0.347036	1445693_at	0	-0.1735	0.177246
11837	6517	6175	RPLP0	-	-	-	1419441_at	0	0.06244	0.276962	1419441_at	0	0.02202	0.700354	1419441_at	0	0.0293	0.608747	1419441_at	0	-0.0164833	0.752284
11838	9056	23237	ARC	-	-	M	1418687_at	0	-0.50926	0.341079	1418687_at	0	-0.44994	0.399931	1418687_at	0	-0.11454	0.829926	1418687_at	0	-0.0138	0.97738
11839	1252	374	AREG	-	-	-	1421134_at	0	-0.14514	0.321675	1421134_at	0	-0.2229	0.129844	1421134_at	0	-0.03022	0.835972	1421134_at	0	-0.0752667	0.572527
11840	133930	375	ARF1	-	-	-	1426391_at	0	-0.09268	0.295712	1426390_a_at	0	0.0628	0.218327	1426391_at	0	-0.04524	0.608673	1426390_a_at	0	-0.0198833	0.66791
11841	56086	-	-	-	-	-	1456473_x_at	1	-0.31068	0.041014	1438661_a_at	0	0.18098	0.359386	1438661_a_at	0	-0.16988	0.38944	1416458_at	0	0.0866333	0.362146
11842	68195	377	ARF3	-	-	-	1456007_at	0	-0.1442	0.0628314	1421789_s_at	2	0.60702	0.00119872	1434787_at	0	0.1573	0.366206	1456007_at	0	0.0649	0.354464
11843	55593	378	ARF4	-	-	M	1423052_at	0	0.15372	0.091045	1423053_at	0	0.1066	0.240322	1434074_x_at	0	-0.02492	0.647867	1423053_at	0	-0.0733667	0.374993
11844	129625	381	ARF5	-	-	-	1422807_at	0	0.00418	0.966226	1422807_at	0	0.17956	0.0722361	1422807_at	0	0.00664	0.946374	1422807_at	0	0.0042	0.962828
11845	1256	382	ARF6	-	-	-	1418822_a_at	2	0.30328	0.00127907	1418824_at	0	0.2951	0.0879498	1418824_at	0	-0.28266	0.101883	1418824_at	0	0.126633	0.418675
11846	29	383	ARG1	-	-	-	1419549_at	0	-0.01382	0.862591	1419549_at	0	-0.00854	0.914821	1419549_at	0	-0.02048	0.797603	1419549_at	1	-0.163083	0.0279153
11847	906	384	ARG2	-	-	-	1418847_at	0	0.4054	0.148754	1438841_s_at	0	-0.21146	0.428849	1438841_s_at	0	-0.24026	0.369012	1438841_s_at	0	-0.14575	0.549877
11848	68986	387	RHOA	-	-	-	1450632_at	0	0.15526	0.0715193	1443768_at	0	-0.37546	0.0672074	1437628_s_at	0	0.02858	0.730559	1450632_at	0	0.02425	0.755114
11852	68377	388	RHOB	-	-	-	1449110_at	0	0.10242	0.280056	1449110_at	0	0.06332	0.503136	1449110_at	0	-0.04602	0.626257	1449110_at	0	-0.02245	0.794547
11853	90945	389	RHOC	-	-	-	1435394_s_at	0	0.18122	0.360653	1448605_at	0	-0.04726	0.741421	1448605_at	0	0.0497	0.728596	1435394_s_at	0	-0.227283	0.210367
11854	22409	29984	RHOD	-	-	-	1419061_at	0	0.22764	0.303632	1419061_at	0	-0.26358	0.234228	1419061_at	0	0.11014	0.617658	1419061_at	0	-0.0421667	0.834056
11855	907	394	ARHGAP5	-	-	-	1450896_at	2	0.68466	0.00316012	1423194_at	0	-0.34264	0.0736338	1457410_at	0	0.2183	0.183087	1423194_at	0	-0.169467	0.328482
11856	7630	395	ARHGAP6	-	-	-	1456333_a_at	1	-0.23108	0.00858493	1456333_a_at	0	-0.12844	0.137232	1417704_a_at	0	0.0376	0.564379	1451867_x_at	0	0.0604167	0.667648
11857	20318	397	ARHGDIB	-	-	-	1426454_at	0	-0.32812	0.0978013	1426454_at	0	0.03228	0.869343	1426454_at	0	0.12364	0.529216	1426454_at	0	-0.0588167	0.742738
11858	21123	8153	RND2	-	-	-	1422670_at	0	0.13746	0.507958	1422670_at	0	0.23438	0.260418	1422670_at	0	0.0909	0.66126	1422670_at	0	-0.000266667	0.998876
11859	31296	401	PHOX2A	-	-	M	1418620_at	0	-0.10548	0.0781613	1418620_at	0	-0.07748	0.193413	1418620_at	0	0.06778	0.254554	1418620_at	0	-0.00263333	0.961143
11861	4194	10124	ARL4A	-	-	-	1435092_at	0	0.4032	0.0741697	1435092_at	0	0.33078	0.141466	1425411_at	0	-0.14816	0.161333	1431429_a_at	0	-0.132467	0.194374
11863	1261	405	ARNT	-	-	-	1437042_at	2	0.2109	0.0196949	1449696_at	0	0.0788	0.278856	1449696_at	0	0.14062	0.0555003	1419996_s_at	0	0.13405	0.050555
11864	7230	9915	ARNT2	S	-	-	1420669_at	0	-0.13678	0.132259	1434028_at	0	-0.05828	0.615961	1420669_at	0	0.14592	0.108705	1420670_at	0	-0.0792333	0.243893
11865	910	406	ARNTL	-	-	M	1457740_at	0	-0.1585	0.303697	1457740_at	0	-0.253	0.10264	1457740_at	0	-0.20274	0.189371	1457740_at	0	0.121767	0.386188
11867	4179	10095	ARPC1B	-	-	-	1416227_at	0	-0.07698	0.199875	1416227_at	0	-0.0487	0.415717	1416227_at	0	0.03442	0.56467	1416227_at	0	0.0206667	0.704644
11870	128621	417	ART1	-	-	-	1424491_at	0	-0.10146	0.148341	1422375_a_at	0	-0.08476	0.266862	1422375_a_at	2	0.218	0.00530267	1424491_at	0	0.0776167	0.224749
11871	-	-	-	-	-	-	1423008_at	0	-0.0462	0.447763	1423008_at	0	-0.06058	0.320247	1423008_at	0	-0.07118	0.243498	1423008_at	0	-0.0113833	0.837338
11872	113756	-	-	-	-	-	1420794_at	0	0.1097	0.144524	1420794_at	2	0.18312	0.0162424	1420794_at	0	-0.071	0.342811	1420794_at	0	-0.0222333	0.74416
11875	7231	116969	ART5	-	-	-	1451553_at	0	-0.02932	0.759561	1427759_a_at	0	-0.10334	0.14134	1427759_a_at	0	0.0752	0.282712	1451553_at	0	-0.104	0.236576
11876	7631	9048	ARTN	-	-	-	1432032_a_at	0	-0.0659	0.508876	1432032_a_at	0	0.03896	0.69584	1432032_a_at	0	-0.007	0.943972	1432032_a_at	0	-0.147267	0.108586
11877	31046	421	ARVCF	-	-	M	1423061_at	2	0.46598	0.0268828	1450855_at	0	-0.37054	0.0631887	1450856_at	0	-0.03972	0.725559	1423061_at	0	0.0634333	0.736983
11878	68998	170302	ARX	S	-	M	1441175_at	2	0.15882	0.0332226	1420926_at	0	-0.1251	0.164153	1420926_at	0	0.07104	0.427313	1441175_at	0	-0.0670333	0.318601
11881	73870	411	ARSB	-	-	M	1429189_at	0	0.09998	0.53986	1429190_at	1	-0.1614	0.024094	1429190_at	0	-0.0551	0.433786	1429190_at	0	0.0476	0.458755
11883	20138	410	ARSA	-	-	M	1460346_at	0	-0.0429	0.694792	1460346_at	0	-0.05734	0.600142	1460346_at	0	0.03088	0.777559	1460346_at	0	0.0352167	0.724187
11886	10504	427	ASAH1	-	-	M	1416735_at	0	0.18524	0.298674	1416735_at	0	-0.13484	0.448508	1416735_at	0	0.04364	0.805877	1416735_at	0	-3.33e-05	0.999836
11889	1263	432	ASGR1	-	-	-	1421944_a_at	0	-0.03476	0.728372	1421944_a_at	0	-0.01306	0.896144	1421944_a_at	0	0.07982	0.426026	1421944_a_at	0	-0.00771667	0.932665
11890	912	433	ASGR2	-	-	-	1419747_at	0	-0.0273	0.736677	1419747_at	0	-0.00064	0.993708	1419747_at	0	-0.05558	0.494161	1419747_at	0	-0.0551333	0.457654
11891	3069	5873	RAB27A	-	-	M	1429123_at	0	-0.0889	0.254486	1425285_a_at	2	0.29116	0.00572842	1454438_at	0	0.05218	0.499811	1425285_a_at	0	0.0665333	0.477755
11898	6899	445	ASS1	S	-	M	1459937_at	0	-0.09026	0.168978	1416239_at	0	-0.3388	0.114201	1459937_at	0	0.05094	0.435437	1459937_at	0	0.0799	0.182081
11899	7233	460	ASTN1	-	-	M	1418615_at	0	0.03814	0.546483	1418615_at	0	-0.05788	0.360933	1418615_at	0	-0.00486	0.938669	1418615_at	0	-0.0148833	0.796359
11905	20139	462	SERPINC1	-	-	-	1417909_at	0	-0.04068	0.572292	1417909_at	0	-0.07602	0.2927	1417909_at	0	-0.03342	0.642592	1417909_at	0	0.0660833	0.316172
11906	21366	463	ZFHX3	-	-	M	1449947_s_at	0	0.29928	0.254644	1429725_at	0	-0.14124	0.112959	1429725_at	0	-0.1396	0.117125	1460006_at	2	0.508033	0.0312564
11907	31420	11101	ATE1	-	-	M	1420652_at	0	-0.2532	0.24871	1435173_at	0	0.09722	0.235969	1420651_at	0	-0.14376	0.278897	1420651_at	0	0.126933	0.294823
11908	3790	466	ATF1	-	-	-	1417296_at	0	0.2601	0.0785119	1417296_at	0	0.0081	0.955811	1417296_at	0	0.01918	0.895617	1417296_at	0	-0.0184167	0.890239
11909	31061	1386	ATF2	-	-	M	1426583_at	2	0.25674	0.0357421	1452116_s_at	2	0.2269	0.0232726	1427559_a_at	0	-0.13714	0.521701	1437777_at	0	0.0889667	0.50544
11910	1265	467	ATF3	-	-	-	1449363_at	0	-0.04752	0.892044	1449363_at	0	-0.5404	0.125916	1449363_at	0	0.02566	0.941576	1449363_at	0	-0.0435833	0.89154
11911	1266	468	ATF4	-	-	-	1438992_x_at	0	0.28268	0.0826867	1438992_x_at	0	0.23634	0.145512	1439258_at	0	0.06168	0.419827	1439258_at	0	-0.0638167	0.360863
11920	30952	472	ATM	-	F	M	1421205_at	0	0.04004	0.703102	1421205_at	0	0.09518	0.366101	1421205_at	0	-0.05326	0.612316	1421205_at	0	-0.0770667	0.422464
11921	31297	474	ATOH1	-	-	-	1449822_at	0	-0.0691	0.479184	1449822_at	0	-0.06822	0.484779	1449822_at	0	0.16074	0.102443	1449822_at	0	-0.0123167	0.889918
11922	7632	63974	NEUROD6	-	-	M	1418047_at	0	0.31536	0.20816	1418047_at	0	0.38662	0.12389	1418047_at	0	-0.03124	0.900211	1418047_at	0	-0.0183833	0.935573
11923	7234	58158	NEUROD4	-	-	M	1436694_s_at	0	-0.08874	0.517498	1418055_at	0	-0.07008	0.219646	1418055_at	0	0.06276	0.271139	1418054_at	0	-0.118183	0.371774
11924	7633	63973	NEUROG2	-	-	M	1422839_at	0	-0.0954	0.654059	1422839_at	0	0.07362	0.7294	1422839_at	0	0.02436	0.908836	1422839_at	0	-0.0352667	0.85591
11925	40692	50674	NEUROG3	-	-	-	1432034_at	0	-0.12314	0.1183	1422312_a_at	0	0.10898	0.153845	1432034_at	0	0.07644	0.329628	1432034_at	0	-0.0582333	0.415415
11927	2984	475	ATOX1	-	-	M	1415760_s_at	0	0.05444	0.645549	1446802_at	0	-0.14936	0.321487	1460640_at	0	0.10298	0.109556	1446802_at	0	0.0777	0.571165
11928	564	476	ATP1A1	-	F	M	1435919_at	1	-0.24272	0.00849847	1423653_at	1	-0.37708	0.00344009	1435919_at	0	0.12328	0.173296	1435919_at	0	-0.0226333	0.78283
11931	37509	481	ATP1B1	-	-	-	1437157_at	1	-0.28852	0.00024074	1455949_at	0	0.10956	0.216622	1455949_at	0	0.0828	0.349279	1451152_a_at	0	-0.130183	0.332663
11932	36075	482	ATP1B2	-	-	M	1422009_at	1	-0.18668	0.0139165	1422009_at	1	-0.16776	0.0264669	1435148_at	0	-0.089	0.546039	1422009_at	0	-0.0366833	0.588739
11933	37510	483	ATP1B3	-	-	-	1423126_at	0	0.05716	0.744539	1423126_at	0	-0.13838	0.431056	1423126_at	0	0.01904	0.913538	1423126_at	0	0.0311333	0.845809
11936	-	-	-	-	-	-	1449883_at	1	-0.14372	0.0246433	1419379_x_at	0	0.05902	0.555029	1419379_x_at	0	0.1189	0.236202	1456601_x_at	0	-0.124133	0.409991
11937	7635	487	ATP2A1	-	-	-	1419312_at	0	-0.1362	0.111613	1419312_at	0	0.03146	0.710856	1419312_at	0	-0.01096	0.897197	1419312_at	0	0.0175667	0.820562
11938	80167	488	ATP2A2	-	-	M	1427250_at	0	-0.18978	0.0839483	1427250_at	0	-0.1903	0.0831212	1452363_a_at	0	-0.05342	0.626087	1427251_at	0	0.168067	0.14239
11941	56150	491	ATP2B2	S	-	M	1433888_at	1	-0.30648	0.0049592	1433888_at	1	-0.2281	0.0342147	1420402_at	0	-0.2341	0.431896	1433888_at	0	0.0971	0.317268
11944	68081	495	ATP4A	-	-	-	1421286_a_at	0	0.01952	0.811099	1421286_a_at	0	0.00042	0.995896	1421286_a_at	0	-0.05416	0.507821	1421286_a_at	0	-0.111833	0.136674
11945	20182	496	ATP4B	-	-	-	1448911_at	1	-0.16308	0.0367964	1448911_at	0	-0.01002	0.896298	1448911_at	0	0.02536	0.741572	1448911_at	0	-0.01975	0.778431
11946	2985	498	ATP5A1	-	-	-	1449710_s_at	0	0.09456	0.102913	1420037_at	2	0.29056	0.00746929	1423111_at	0	0.04774	0.269937	1420037_at	0	0.0163333	0.86573
11947	1273	506	ATP5B	-	-	-	1416829_at	0	0.01198	0.815883	1416829_at	0	-0.01896	0.712577	1416829_at	0	-0.06018	0.244367	1416829_at	0	-0.0200833	0.669091
11949	3792	509	ATP5C1	-	-	-	1416058_s_at	0	0.04324	0.217888	1416058_s_at	0	0.04268	0.223842	1416058_s_at	0	0.05086	0.148099	1438809_at	0	-0.0599667	0.608661
11950	1275	515	ATP5F1	-	-	-	1433562_s_at	2	0.09454	0.0437842	1426742_at	0	0.06398	0.265253	1426742_at	0	0.04432	0.439207	1433562_s_at	0	-0.0431	0.308648
11951	38017	516	ATP5G1	-	-	-	1416020_a_at	0	-0.05388	0.54354	1444874_at	0	0.094	0.487301	1444874_at	0	-0.18226	0.180122	1444874_at	0	-0.0923833	0.454695
11957	1272	522	ATP5J	-	-	-	1416143_at	0	0.05834	0.416419	1416143_at	0	0.06456	0.368754	1416143_at	0	0.03362	0.639026	1416143_at	0	-0.000183333	0.997763
11958	137205	-	-	-	-	-	1434053_x_at	0	-0.0473	0.56774	1434053_x_at	0	0.05416	0.513105	1450640_x_at	0	0.02712	0.667895	1434053_x_at	0	-0.0700833	0.354641
11964	123934	523	ATP6V1A	-	-	-	1450634_at	0	-0.13662	0.190564	1422508_at	0	0.13698	0.195718	1450634_at	0	-0.06636	0.522955	1450634_at	0	-0.0483167	0.61021
11966	1279	526	ATP6V1B2	-	-	-	1419883_s_at	0	-0.22794	0.0684557	1449649_at	0	0.14734	0.10947	1449649_at	0	0.08328	0.362606	1446465_at	0	0.0770167	0.29331
11972	3444	9114	ATP6V0D1	-	-	-	1415671_at	0	-0.0166	0.795981	1415671_at	0	0.03812	0.553101	1415671_at	0	0.0072	0.910693	1415671_at	0	-0.00655	0.910999
11973	1282	529	ATP6V1E1	-	-	-	1457049_at	0	0.06964	0.396891	1457049_at	2	0.20892	0.0127361	1449712_s_at	0	0.02894	0.790885	1457049_at	0	-0.0334833	0.654839
11974	2931	8992	ATP6V0E1	-	-	-	1416328_a_at	0	0.30842	0.217679	1416328_a_at	0	-0.07168	0.773349	1416328_a_at	0	0.0896	0.718895	1416328_a_at	0	0.0461833	0.838903
11975	3795	535	ATP6V0A1	-	-	-	1460650_at	1	-0.378	0.00746568	1459924_at	0	-0.13194	0.0716597	1425227_a_at	0	-0.04522	0.768125	1460650_at	0	-0.123917	0.32572
11977	35	538	ATP7A	-	-	M	1436921_at	0	0.24554	0.236226	1418774_a_at	0	-0.15162	0.340459	1436921_at	0	0.06192	0.76408	1436921_at	0	0.03405	0.8565
11979	20063	540	ATP7B	-	-	M	1421563_at	0	-0.11506	0.220827	1421563_at	0	-0.07756	0.407814	1421563_at	0	0.05214	0.577381	1450283_at	0	0.0295833	0.578657
11980	48402	10396	ATP8A1	-	-	M	1423598_at	1	-0.5214	0.0245144	1444355_at	1	-0.5723	0.00881019	1433828_at	0	0.0806	0.390658	1433828_at	0	0.08875	0.301046
11981	69194	10079	ATP9A	-	-	-	1415932_x_at	0	-0.27576	0.130641	1425838_at	0	0.0343	0.668669	1425838_at	0	0.01882	0.81426	1425838_at	0	-0.0344167	0.638102
11982	56461	57194	ATP10A	S	-	-	1452013_at	0	0.12544	0.227448	1447272_s_at	1	-0.36536	0.0257912	1447273_x_at	0	0.0683	0.28293	1447851_x_at	0	-0.1686	0.2031
11983	40581	93974	ATPIF1	-	-	M	1448770_a_at	0	0.07716	0.301407	1448770_a_at	0	0.12462	0.0971448	1434198_at	0	-0.06318	0.355483	1453681_at	0	0.0613667	0.636645
11984	68199	527	ATP6V0C	-	-	-	1416392_a_at	0	-0.18514	0.18456	1438925_x_at	0	0.07154	0.540471	1435732_x_at	0	-0.03774	0.714569	1438925_x_at	0	-0.0553	0.604103
11987	20658	6541	SLC7A1	-	-	-	1421533_at	1	-0.19434	0.0435984	1421533_at	0	-0.11072	0.245581	1421533_at	0	-0.07818	0.411133	1421533_at	0	0.05625	0.516729
11988	20659	6542	SLC7A2	-	-	-	1436555_at	0	0.58624	0.146827	1426008_a_at	0	-0.19782	0.203589	1450703_at	0	-0.12632	0.164898	1450703_at	0	0.03655	0.657786
11989	56382	84889	SLC7A3	-	-	-	1417022_at	0	-0.0639	0.880773	1417022_at	0	0.0447	0.916434	1417022_at	0	-0.0219	0.959	1417022_at	0	0.0634167	0.870472
11990	22542	8455	ATRN	-	-	M	1421166_at	0	-0.17894	0.0746644	1434197_at	0	-0.0405	0.626703	1434197_at	0	0.04706	0.572085	1434197_at	0	-0.0266667	0.725621
11991	22410	3184	HNRNPD	-	-	-	1425142_a_at	2	0.24348	0.00158481	1458273_at	2	0.42184	0.0316731	1425142_a_at	0	0.06668	0.370945	1425142_a_at	0	0.0313167	0.644588
11992	1284	549	AUH	-	-	-	1430487_at	1	-0.29844	0.00109398	1431124_at	0	-0.11708	0.0968437	1447952_at	2	0.2126	0.036963	1458436_at	0	-0.101033	0.30118
11993	7239	550	AUP1	-	-	-	1415742_at	0	-0.16514	0.0882188	1415742_at	0	-0.0016	0.986681	1415742_at	0	-0.03898	0.684407	1415742_at	0	0.08525	0.331535
11994	23401	65217	PCDH15	S	-	M	1442326_at	0	0.24826	0.330603	1442326_at	0	-0.11194	0.660024	1444317_at	0	-0.15534	0.453939	1421503_at	0	0.115833	0.163185
11997	122176	-	-	-	-	-	1423556_at	1	-0.3279	0.000593987	1423556_at	0	-0.02	0.826865	1423556_at	0	-0.06394	0.485085	1423556_at	0	0.0099	0.905579
11998	417	551	AVP	-	-	M	1450794_at	1	-0.14744	0.0320352	1450794_at	0	-0.0392	0.562623	1450794_at	2	0.15248	0.0267771	1450794_at	0	-0.0308667	0.617399
12000	20064	554	AVPR2	-	-	M	1450277_at	0	-0.1158	0.217778	1450277_at	0	-0.08416	0.369166	1450277_at	0	0.1294	0.169028	1450277_at	0	0.0627167	0.463063
12005	2614	8312	AXIN1	-	F	M	1426967_at	1	-0.20296	0.0178277	1426966_at	0	-0.09136	0.205721	1426966_at	0	0.08924	0.216316	1426967_at	0	-0.0347667	0.650234
12006	3420	8313	AXIN2	-	-	-	1436845_at	0	0.1324	0.282123	1436845_at	0	-0.19754	0.110352	1421341_at	0	0.05312	0.455618	1421341_at	0	-0.0842167	0.196869
12007	915	563	AZGP1	-	-	-	1417776_at	0	-0.14392	0.0596378	1417776_at	0	-0.14698	0.0545474	1417776_at	0	-0.05738	0.447793	1417776_at	0	-0.0352333	0.60922
12009	7638	22994	CEP131	-	-	-	1419216_at	0	-0.07432	0.455375	1419216_at	0	0.1277	0.201377	1419216_at	0	0.037	0.709744	1419216_at	0	0.0309667	0.732903
12010	2987	567	B2M	-	-	-	1449289_a_at	0	0.3235	0.296674	1452428_a_at	0	-0.24356	0.399784	1452428_a_at	0	-0.22426	0.437992	1449289_a_at	0	-0.175383	0.534362
12012	1286	570	BAAT	-	-	-	1419001_at	0	0.05988	0.462239	1419002_s_at	0	-0.08262	0.215301	1419001_at	0	0.09582	0.240858	1419002_s_at	0	0.03375	0.577553
12013	916	571	BACH1	-	-	-	1440831_at	2	0.25372	0.00403885	1440831_at	2	0.17204	0.0475993	1449311_at	0	-0.14988	0.360497	1449311_at	0	-0.11765	0.431333
12014	7240	60468	BACH2	-	-	-	1436515_at	0	0.16194	0.35892	1437667_a_at	0	0.0109	0.95082	1436515_at	0	0.07368	0.675636	1436515_at	0	0.03195	0.842374
12015	3189	572	BAD	-	-	-	1416582_a_at	0	-0.03498	0.588531	1416583_at	0	0.17516	0.101652	1416583_at	0	0.04326	0.683284	1416583_at	0	-0.00763333	0.937107
12017	3190	573	BAG1	-	-	-	1416394_at	0	0.1143	0.313371	1416394_at	0	0.13612	0.230606	1416394_at	0	-0.02	0.859477	1416394_at	0	-0.00553333	0.957205
12018	917	578	BAK1	-	-	M	1418991_at	0	0.10968	0.205775	1418991_at	0	0.06406	0.458193	1418991_at	0	-0.0518	0.548329	1418991_at	0	-0.1293	0.10358
12020	68168	579	NKX3-2	-	-	-	1421464_at	0	-0.06052	0.336761	1421464_at	0	-0.09194	0.146226	1421464_at	0	0.05756	0.360773	1421464_at	0	-0.0327167	0.56862
12021	400	580	BARD1	-	-	-	1420594_at	0	-0.14024	0.0821129	1420594_at	0	0.07464	0.351027	1420594_at	2	0.15906	0.0493209	1420594_at	0	0.0817167	0.264022
12022	7241	56033	BARX1	-	-	-	1423342_at	0	-0.09862	0.368415	1423342_at	0	0.04376	0.689122	1423342_at	0	0.05986	0.58441	1423342_at	0	0.104917	0.29505
12023	2715	8538	BARX2	-	-	M	1421761_a_at	0	-0.03064	0.696128	1421761_a_at	0	-0.03584	0.647856	1421761_a_at	0	0.01182	0.880185	1421761_a_at	0	0.0323167	0.651876
12028	7242	581	BAX	-	-	M	1416837_at	0	0.06186	0.755516	1416837_at	0	-0.01512	0.939314	1416837_at	0	-0.01272	0.948932	1416837_at	0	-0.23935	0.189521
12029	7243	255877	BCL6B	-	-	-	1418421_at	0	0.06336	0.463878	1418421_at	0	0.00144	0.986692	1418421_at	2	0.2264	0.0104576	1418421_at	0	-0.0601667	0.446164
12032	7244	63827	BCAN	-	-	-	1441899_x_at	0	0.16756	0.311917	1441899_x_at	0	0.16526	0.318557	1416718_at	0	-0.02742	0.878833	1416718_at	0	0.02685	0.870105
12033	22411	55973	BCAP29	-	-	-	1417077_at	0	0.08752	0.655456	1417077_at	0	0.06656	0.734278	1417077_at	0	0.02734	0.889074	1417077_at	0	-0.121733	0.497004
12034	5263	11331	PHB2	-	-	M	1416202_at	0	0.02738	0.677264	1438938_x_at	0	0.06302	0.424222	1460035_at	0	0.06254	0.515486	1438938_x_at	0	-0.0700167	0.331299
12035	20320	586	BCAT1	-	-	-	1450871_a_at	0	0.10362	0.450012	1450871_a_at	0	0.17686	0.199047	1455699_at	0	-0.06902	0.655641	1450871_a_at	0	0.101883	0.416014
12036	81684	587	BCAT2	-	-	M	1425764_a_at	0	-0.14736	0.053252	1425764_a_at	0	0.0345	0.646682	1425764_a_at	0	0.14228	0.0617725	1425764_a_at	0	-0.00148333	0.982763
12038	20065	590	BCHE	-	-	-	1421218_at	0	-0.12046	0.0958586	1437863_at	0	0.0728	0.296402	1437863_at	0	0.08652	0.21536	1421218_at	0	-0.100333	0.12802
12039	569	593	BCKDHA	-	-	-	1416647_at	2	0.22976	0.0453642	1416647_at	0	0.04954	0.661716	1416647_at	0	0.02568	0.820482	1416647_at	0	0.0200167	0.846354
12040	39	594	BCKDHB	-	-	-	1427153_at	0	0.16816	0.0534204	1427153_at	0	0.07104	0.409316	1427153_at	0	0.0595	0.489204	1427153_at	0	0.0343667	0.661366
12041	37642	10295	BCKDK	S	-	M	1460644_at	0	0.03748	0.558054	1460644_at	0	0.01222	0.84838	1443813_x_at	0	-0.0183	0.797364	1443813_x_at	0	-0.0799833	0.221346
12042	2912	8915	BCL10	-	-	-	1443524_x_at	2	0.2853	0.0114573	1443524_x_at	0	-0.06664	0.54601	1418972_at	0	0.07534	0.634937	1418970_a_at	0	-0.0376167	0.794309
12043	527	596	BCL2	S	-	M	1457687_at	0	0.30468	0.132603	1443837_x_at	1	-0.51518	0.0114667	1437122_at	0	0.18162	0.376611	1443837_x_at	0	0.179733	0.324358
12044	2988	597	BCL2A1	-	-	-	1437913_at	0	-0.10302	0.0657062	1419004_s_at	0	-0.06346	0.342482	1419004_s_at	0	-0.1048	0.119007	1419004_s_at	0	-0.118217	0.0551587
12048	7639	598	BCL2L1	-	-	M	1420887_a_at	1	-0.21494	0.0104538	1420888_at	1	-0.16684	0.0369958	1426191_a_at	0	0.1586	0.0935174	1426191_a_at	0	0.11885	0.167189
12049	8396	10017	BCL2L10	-	-	-	1416434_at	0	0.01944	0.798982	1416434_at	0	0.02982	0.696153	1416434_at	0	0.03484	0.648269	1416434_at	0	-0.00588333	0.932702
12050	2989	599	BCL2L2	-	-	M	1451029_at	0	-0.24744	0.0564931	1451029_at	0	-0.1953	0.13034	1430453_a_at	0	0.09622	0.175312	1430453_a_at	0	-0.0893167	0.168245
12051	81738	602	BCL3	-	-	-	1418133_at	0	-0.108	0.144416	1418133_at	0	-0.04444	0.54555	1418133_at	0	0.06592	0.370691	1418133_at	0	-0.0528667	0.431305
12053	7640	604	BCL6	-	-	-	1450381_a_at	0	-0.21122	0.0596596	1450381_a_at	0	-0.19466	0.0820406	1450381_a_at	0	0.07412	0.503888	1421818_at	0	-0.210183	0.329672
12054	1290	9275	BCL7B	-	-	-	1448247_at	0	0.05332	0.656464	1448247_at	0	-0.05962	0.619001	1448247_at	0	-0.00106	0.99294	1448247_at	0	-0.00848333	0.938164
12055	3498	9274	BCL7C	-	-	-	1449523_at	2	0.21076	0.0236271	1447139_at	0	-0.07092	0.489087	1443898_at	0	-0.19756	0.133855	1447139_at	0	0.118267	0.208167
12057	1291	611	OPN1SW	-	-	-	1449132_at	0	-0.08168	0.291595	1449132_at	0	0.021	0.785491	1449132_at	0	0.06308	0.414618	1449132_at	0	0.00585	0.933791
12061	570	623	BDKRB1	-	-	M	1450586_at	0	0.0067	0.918551	1450586_at	0	-0.05588	0.394953	1450586_at	0	0.12248	0.0648383	1450586_at	0	0.0153667	0.79728
12062	519	624	BDKRB2	-	-	-	1422263_at	0	-0.10376	0.0888859	1442187_at	0	-0.0376	0.592141	1442187_at	0	0.12082	0.0881696	1442187_at	0	0.0847167	0.18839
12064	7245	627	BDNF	S	-	M	1422168_a_at	0	-0.71774	0.0692305	1422168_a_at	0	-0.57568	0.143337	1422169_a_at	0	-0.2034	0.550782	1422169_a_at	0	-0.0147333	0.962195
12068	38108	10282	BET1	-	-	-	1416866_at	2	0.32114	0.0175968	1416866_at	0	0.22952	0.086608	1416867_at	0	-0.14736	0.253009	1416867_at	0	0.00608333	0.958578
12069	135613	55859	BEX1	-	-	-	1417388_at	0	-0.00188	0.986366	1417388_at	0	0.03276	0.765942	1417388_at	0	-0.01186	0.914154	1417388_at	0	-0.00095	0.992453
12070	7642	27018	NGFRAP1	-	-	-	1428842_a_at	0	-0.03254	0.572603	1428842_a_at	0	-0.01074	0.852118	1428842_a_at	0	0.05084	0.37882	1428842_a_at	0	-0.00335	0.949206
12075	922	631	BFSP1	-	-	-	1450571_a_at	0	0.03058	0.669176	1450571_a_at	0	-0.03518	0.62311	1450571_a_at	0	0.01918	0.788622	1450571_a_at	0	-0.02945	0.652183
12091	47922	2720	GLB1	-	F	M	1437159_at	0	0.13434	0.216125	1416205_at	0	-0.25426	0.105738	1416205_at	0	-0.15654	0.316438	1416205_at	0	-0.130433	0.360215
12095	104130	632	BGLAP	-	-	-	1449880_s_at	0	0.03332	0.554454	1449880_s_at	0	-0.0795	0.160894	1449880_s_at	0	0.01218	0.828745	1449880_s_at	0	0.0440667	0.392455
12111	1293	633	BGN	-	-	M	1448323_a_at	0	0.18088	0.699895	1437889_x_at	1	-0.498	0.0262104	1448323_a_at	0	0.1437	0.759383	1416405_at	0	-0.0863333	0.84855
12116	1295	635	BHMT	-	-	-	1450624_at	0	-0.0679	0.336121	1450624_at	0	0.02728	0.698362	1450624_at	0	-0.01694	0.809768	1450624_at	0	-0.10835	0.0949228
12121	37518	636	BICD1	-	-	-	1438701_at	2	0.25958	0.0414838	1438701_at	2	0.31984	0.0126667	1427530_at	0	-0.18446	0.133831	1427530_at	0	0.0959833	0.390203
12122	923	637	BID	-	-	M	1447873_x_at	0	-0.09434	0.285052	1448560_at	0	0.208	0.108943	1447873_x_at	0	-0.07666	0.384348	1447873_x_at	0	0.105517	0.191172
12123	137206	-	-	-	-	-	1450366_at	0	-0.0814	0.657576	1450366_at	2	0.37628	0.0433613	1450366_at	0	-0.10516	0.567068	1450366_at	0	-0.0886667	0.596974
12124	924	638	BIK	-	-	-	1420363_at	0	-0.11356	0.0613846	1420362_a_at	0	0.09458	0.152436	1449836_x_at	0	-0.0739	0.252017	1420362_a_at	0	-0.07205	0.231373
12125	7643	10018	BCL2L11	-	-	-	1426334_a_at	1	-0.2358	0.00881233	1435448_at	0	0.31892	0.139937	1426334_a_at	0	0.11812	0.181324	1456006_at	0	-0.117683	0.34566
12140	37880	2173	FABP7	S	-	M	1450779_at	0	0.05732	0.671987	1450779_at	0	0.13416	0.323068	1450779_at	0	-0.05668	0.675435	1450779_at	0	-0.0161167	0.896176
12142	925	639	PRDM1	-	-	-	1420425_at	0	0.02398	0.745414	1420425_at	0	0.04218	0.568225	1420425_at	0	-0.02378	0.747463	1420425_at	2	0.148883	0.0298944
12143	1297	640	BLK	-	-	-	1422775_at	0	-0.0555	0.456652	1422775_at	0	-0.04872	0.513281	1422775_at	0	-0.02248	0.762644	1422775_at	0	-0.0732333	0.282993
12144	47902	641	BLM	-	F	-	1448953_at	0	0.11498	0.445785	1448953_at	0	0.01582	0.916278	1448953_at	0	0.11474	0.446731	1448953_at	0	-0.00478333	0.972223
12145	1298	643	CXCR5	-	-	-	1422003_at	0	-0.09362	0.141671	1422003_at	0	0.02542	0.687728	1422003_at	0	0.01604	0.799717	1422003_at	0	-0.0208833	0.717529
12151	3797	100532731	COMMD3-BMI1	-	-	M	1448733_at	2	0.22192	0.0492352	1448733_at	2	0.27338	0.0161476	1417493_at	0	-0.08506	0.457701	1417493_at	0	-0.0571667	0.58421
12153	55955	649	BMP1	-	-	-	1427458_at	0	-0.09256	0.190359	1426238_at	1	-0.24582	0.0364445	1427457_a_at	0	-0.04258	0.706379	1427458_at	0	0.118733	0.067366
12154	7644	27302	BMP10	-	-	-	1421763_at	1	-0.17696	0.0129367	1421763_at	0	-0.02156	0.756844	1421763_at	0	0.08622	0.218007	1421763_at	0	-0.0368333	0.562619
12155	3977	9210	BMP15	-	-	-	1420005_s_at	0	0.05214	0.458588	1420006_at	0	0.07764	0.211691	1420005_s_at	0	-0.0677	0.336525	1420006_at	0	-0.0691667	0.222789
12156	926	650	BMP2	-	F	-	1423635_at	0	0.05964	0.678406	1423635_at	0	-0.09142	0.525394	1423635_at	0	-0.2305	0.112091	1423635_at	0	-0.0532333	0.685159
12159	7247	652	BMP4	-	-	M	1422912_at	0	0.25138	0.366659	1422912_at	0	-0.15388	0.579831	1422912_at	0	-0.03278	0.906019	1422912_at	0	-0.0952167	0.707293
12160	22412	653	BMP5	-	-	M	1455851_at	0	-0.05942	0.457615	1421282_at	0	-0.1056	0.076932	1421283_at	0	0.09014	0.146323	1455851_at	0	-0.1273	0.0840211
12161	1300	654	BMP6	-	-	-	1450759_at	0	0.74412	0.129046	1450759_at	0	-0.5063	0.299553	1450759_at	0	-0.06242	0.897841	1450759_at	0	-0.347817	0.434212
12162	20410	655	BMP7	-	-	M	1418910_at	0	0.17394	0.552558	1418910_at	1	-0.5907	0.0465227	1418910_at	0	-0.15776	0.590021	1418910_at	0	-0.2691	0.315298
12163	135983	353500	BMP8A	-	-	-	1449873_at	0	-0.04956	0.544024	1449873_at	0	0.0364	0.655668	1449873_at	0	-0.14532	0.0781617	1449873_at	0	-0.0176	0.813199
12164	130625	-	-	-	-	-	1440706_at	0	-0.11498	0.118981	1450342_at	0	-0.01426	0.834455	1440706_at	0	0.03888	0.595192	1450342_at	0	0.0332	0.594347
12165	32299	2658	GDF2	-	-	-	1425882_at	0	-0.12002	0.0919606	1425882_at	0	-0.1033	0.145883	1425882_at	0	-0.0278	0.693464	1425882_at	0	-0.0293	0.649115
12166	20911	657	BMPR1A	-	-	M	1425492_at	0	0.25838	0.155684	1445413_at	1	-0.15768	0.0490601	1451729_at	2	0.1811	0.0371951	1451729_at	0	0.103	0.189973
12167	20322	658	BMPR1B	-	-	-	1437312_at	0	0.36536	0.104001	1422872_at	0	0.06778	0.340186	1422872_at	0	0.14008	0.0511169	1443720_s_at	0	-0.0923167	0.289645
12168	929	659	BMPR2	-	-	M	1419616_at	1	-0.59746	0.0165702	1419616_at	0	-0.28534	0.244881	1419616_at	1	-0.54244	0.0290172	1441652_at	0	0.0639833	0.442266
12169	20411	660	BMX	-	-	-	1422084_at	0	-0.04624	0.515676	1422084_at	0	0.10188	0.154488	1422084_at	0	-0.04364	0.539494	1422084_at	0	-0.125417	0.0562878
12173	31048	646	BNC1	-	-	-	1424890_at	0	0.04182	0.503809	1424890_at	0	0.04926	0.431313	1424890_at	0	0.03356	0.591421	1424890_at	0	-0.0514167	0.368557
12175	3194	663	BNIP2	-	-	-	1422490_at	0	0.27792	0.0587127	1441989_at	0	0.09828	0.249933	1433025_x_at	0	0.11504	0.132302	1431731_at	1	-0.160217	0.0482874
12176	2990	664	BNIP3	-	-	-	1422470_at	0	0.19212	0.289398	1422470_at	0	0.20068	0.268622	1422470_at	0	0.03688	0.838217	1422470_at	0	-0.02845	0.863009
12177	3195	665	BNIP3L	-	-	-	1416923_a_at	0	0.1363	0.164421	1448525_a_at	2	0.33602	0.00609139	1416922_a_at	0	0.06322	0.391995	1416922_a_at	0	0.05825	0.387617
12180	7645	150572	SMYD1	-	-	-	1421329_a_at	1	-0.17648	0.0131354	1443726_at	0	-0.09728	0.169994	1427714_at	0	0.11624	0.139871	1443727_x_at	0	0.0869167	0.119129
12181	6612	23246	BOP1	-	-	-	1423264_at	0	0.03684	0.767984	1430491_at	0	-0.27088	0.127882	1430491_at	0	-0.04772	0.786842	1430491_at	0	0.12385	0.442864
12182	3198	683	BST1	-	-	-	1449454_at	0	-0.06188	0.261368	1449454_at	0	-0.07136	0.195909	1449453_at	0	0.03508	0.578695	1449454_at	0	0.0816	0.106413
12183	55599	669	BPGM	-	-	-	1415864_at	2	0.25326	0.0296323	1415864_at	0	0.19434	0.0928303	1415864_at	0	-0.05668	0.620746	1448119_at	0	0.0965667	0.406066
12189	5276	672	BRCA1	-	-	M	1443763_at	1	-0.17924	0.0187101	1451417_at	0	0.15894	0.293221	1427698_at	0	0.138	0.096951	1427698_at	0	-0.13565	0.0743463
12190	41	675	BRCA2	S	-	M	1419076_a_at	0	0.04338	0.750126	1419076_a_at	0	-0.13246	0.332298	1419076_a_at	0	-0.08122	0.551358	1419076_a_at	0	-0.0839333	0.50022
12192	31276	677	ZFP36L1	-	-	-	1450644_at	0	0.39728	0.204392	1422528_a_at	0	-0.41998	0.11965	1450644_at	0	0.03516	0.91005	1422528_a_at	0	-0.06245	0.798199
12193	5027	678	ZFP36L2	-	-	-	1451034_at	1	-0.23828	0.00304748	1451034_at	0	-0.089	0.255328	1439054_at	0	0.14006	0.0684938	1451034_at	0	0.0714333	0.316737
12209	1307	680	BRS3	-	-	M	1422265_at	0	-0.104	0.191068	1422265_at	0	0.0624	0.430949	1422265_at	0	0.02566	0.745584	1422265_at	0	-0.0404833	0.575246
12211	7248	57448	BIRC6	S	F	-	1427488_a_at	0	-0.52796	0.139153	1427488_a_at	0	-0.48274	0.175729	1427488_a_at	0	-0.45224	0.204263	1427488_a_at	0	-0.345	0.287891
12212	47543	53344	CHIC1	-	-	-	1427573_at	0	-0.3492	0.0649594	1427573_at	0	-0.15354	0.412449	1427573_at	0	-0.24614	0.190561	1439300_at	0	-0.201133	0.24887
12215	1308	682	BSG	-	-	-	1456616_a_at	0	-0.20226	0.303937	1456616_a_at	0	-0.04774	0.807596	1456616_a_at	0	-0.00938	0.961829	1456616_a_at	0	-0.04325	0.809026
12217	31161	8927	BSN	-	F	M	1436123_at	1	-0.29726	0.0394838	1436123_at	0	-0.18284	0.201026	1450467_at	0	-0.05594	0.568577	1422023_at	0	-0.06335	0.324062
12223	1309	685	BTC	-	-	-	1421161_at	0	-0.07404	0.259904	1421161_at	0	0.03702	0.571899	1421161_at	0	-0.04898	0.454928	1421161_at	0	-0.0186	0.755526
12224	37520	688	KLF5	-	-	-	1451739_at	0	-0.21034	0.229976	1451021_a_at	0	0.17922	0.479308	1430255_at	0	0.04354	0.401672	1451739_at	0	0.0503333	0.751844
12226	37521	694	BTG1	-	-	-	1437455_a_at	0	0.37426	0.0540319	1437455_a_at	0	-0.12332	0.520552	1442018_at	0	-0.10146	0.709605	1426083_a_at	0	0.0296	0.842462
12227	31406	7832	BTG2	-	-	-	1448272_at	0	-0.14328	0.419695	1416250_at	0	-0.28066	0.145294	1416250_at	0	0.12638	0.509366	1448272_at	0	-0.0150167	0.926013
12228	4953	10950	BTG3	-	-	-	1449007_at	0	0.0897	0.653756	1449007_at	0	-0.05266	0.792199	1449007_at	0	-0.02126	0.915277	1449007_at	0	-0.0303667	0.867804
12229	30953	695	BTK	-	-	-	1422755_at	0	-0.07192	0.326146	1422755_at	0	-0.03598	0.622355	1422755_at	0	-0.12146	0.0994101	1422755_at	0	-0.0254167	0.703011
12231	1312	696	BTN1A1	-	-	-	1451824_at	1	-0.16082	0.00875075	1425754_a_at	0	-0.01868	0.725367	1451824_at	0	-0.05406	0.367567	1419175_a_at	0	0.120417	0.0752152
12234	39330	8945	BTRC	-	-	-	1443142_at	0	-0.10642	0.280613	1457305_at	0	0.08518	0.4145	1425680_a_at	0	0.10006	0.330264	1446925_at	0	0.0533833	0.450215
12235	37910	699	BUB1	-	-	-	1424046_at	0	0.48678	0.165437	1424046_at	0	-0.24232	0.487626	1438571_at	0	-0.2544	0.0672717	1438571_at	0	-0.17655	0.162056
12236	933	701	BUB1B	-	-	M	1447363_s_at	0	0.22864	0.3929	1447363_s_at	0	-0.46156	0.0870845	1416961_at	0	0.14942	0.433393	1416961_at	0	-0.03565	0.837435
12237	3470	9184	BUB3	-	-	-	1416815_s_at	0	0.08032	0.299319	1448473_at	0	0.09828	0.314822	1448058_s_at	0	-0.1107	0.36392	1448058_s_at	0	0.104233	0.349119
12238	15693	23412	COMMD3	-	-	-	1454642_a_at	2	0.31992	0.0130167	1433539_at	0	0.13514	0.0567888	1433539_at	0	0.0313	0.655055	1454642_a_at	0	-0.01785	0.876643
12257	574	706	TSPO	-	-	-	1438948_x_at	0	0.26712	0.296906	1416695_at	0	-0.2256	0.261517	1438948_x_at	0	-0.15786	0.536562	1416695_at	0	-0.193983	0.289989
12258	44	710	SERPING1	-	-	-	1416625_at	0	-0.00888	0.972496	1416625_at	0	-0.29406	0.255797	1416625_at	0	0.0458	0.858877	1416625_at	0	-0.0695167	0.767555
12259	7249	712	C1QA	-	-	M	1417381_at	0	-0.13888	0.250035	1417381_at	0	0.05694	0.635865	1417381_at	0	-0.20792	0.0868932	1417381_at	0	-0.0201167	0.854504
12260	418	713	C1QB	-	-	-	1434366_x_at	0	-0.05322	0.568988	1417063_at	0	-0.05822	0.644039	1437726_x_at	0	-0.21106	0.164533	1437726_x_at	1	-0.279483	0.045384
12261	31023	708	C1QBP	-	-	M	1455821_x_at	0	0.0645	0.256802	1448274_at	0	0.11376	0.0539086	1455821_x_at	0	0.01522	0.788109	1448274_at	0	0.0115833	0.827511
12262	32020	714	C1QC	-	-	-	1449401_at	0	0.02806	0.792086	1449401_at	0	0.00138	0.989654	1449401_at	0	-0.13706	0.200456	1449401_at	1	-0.311867	0.00194136
12263	45	717	C2	-	-	-	1457664_x_at	0	-0.10402	0.154803	1441912_x_at	0	0.1759	0.0947239	1416051_at	1	-0.16254	0.0477157	1416051_at	0	-0.105333	0.156952
12265	207	4261	CIITA	-	-	-	1421210_at	0	-0.09046	0.214207	1421210_at	0	-0.0671	0.355672	1421210_at	0	0.0066	0.92739	1421210_at	0	-0.0331333	0.616574
12266	68031	718	C3	-	-	M	1423954_at	0	0.61192	0.170773	1423954_at	0	-0.39226	0.378017	1423954_at	0	0.0435	0.921906	1423954_at	0	0.0607333	0.880821
12267	2992	719	C3AR1	-	-	-	1419482_at	0	0.04006	0.710265	1419483_at	0	0.06798	0.439015	1442082_at	0	-0.09984	0.281165	1419482_at	0	-0.179	0.0721721
12268	36030	720	C4A	-	-	-	1418021_at	0	0.13992	0.378989	1418021_at	0	-0.0579	0.715186	1418021_at	0	0.09442	0.552123	1418021_at	0	-0.18855	0.195518
12269	-	-	-	-	-	-	1418037_at	0	-0.12318	0.542928	1418037_at	0	0.38044	0.0631648	1418037_at	0	0.01592	0.937245	1418037_at	0	-0.03495	0.849838
12273	20413	728	C5AR1	-	-	-	1439902_at	1	-0.14134	0.0474327	1439902_at	0	-0.03188	0.650365	1422190_at	0	0.0624	0.296228	1422190_at	0	0.03295	0.544641
12274	47	729	C6	-	-	-	1449308_at	0	0.10084	0.168436	1449308_at	0	0.01366	0.851009	1449308_at	0	0.0394	0.588326	1449308_at	0	-0.0188	0.777072
12279	74406	735	C9	-	-	-	1422815_at	0	-0.03302	0.633961	1422815_at	0	-0.04944	0.476332	1422815_at	0	-0.0247	0.721608	1422815_at	0	0.0173333	0.784116
12282	4658	10525	HYOU1	-	-	M	1451913_a_at	0	-0.20916	0.0737943	1423291_s_at	0	-0.10232	0.34928	1423290_at	0	0.0621	0.565189	1423290_at	0	-0.0999833	0.311611
12283	69212	51719	CAB39	-	-	-	1418433_at	0	0.0369	0.569407	1418433_at	2	0.13608	0.0386346	1418432_at	0	-0.15808	0.320332	1418432_at	0	-0.0936667	0.518035
12286	56383	773	CACNA1A	-	-	M	1450510_a_at	0	-0.07572	0.585384	1430408_at	0	-0.38336	0.0508688	1444455_at	0	0.07796	0.39124	1430408_at	0	0.18875	0.287564
12287	20184	774	CACNA1B	S	-	M	1425812_a_at	1	-0.24078	0.0357354	1439612_at	0	0.09202	0.508183	1425812_a_at	0	0.077	0.495695	1425812_a_at	2	0.23165	0.0271534
12288	55484	775	CACNA1C	S	-	M	1421297_a_at	0	-0.01056	0.923176	1421297_a_at	0	-0.17976	0.103968	1421297_a_at	0	0.01978	0.856669	1421297_a_at	0	0.0524	0.600497
12289	578	776	CACNA1D	S	-	M	1428051_a_at	0	-0.23716	0.0765301	1428051_a_at	0	-0.11808	0.373773	1428051_a_at	0	-0.04398	0.739817	1427974_s_at	0	0.0832833	0.55717
12290	20185	777	CACNA1E	-	-	M	1421692_at	0	-0.08274	0.390366	1421692_at	0	0.04738	0.622187	1421692_at	0	0.01512	0.874951	1421692_at	1	-0.192017	0.0313334
12291	22544	8913	CACNA1G	S	-	M	1423365_at	0	-0.0331	0.870139	1423365_at	0	0.20024	0.324326	1423365_at	0	0.17246	0.395525	1423365_at	0	0.0738833	0.689489
12292	37257	779	CACNA1S	-	-	M	1420442_at	0	-0.08812	0.19545	1420442_at	0	-0.07268	0.284685	1420442_at	0	0.04678	0.49002	1420442_at	0	-0.0665	0.283589
12293	579	781	CACNA2D1	-	-	M	1425861_x_at	0	-0.50036	0.0900156	1441608_at	0	-0.34026	0.132289	1449999_a_at	0	-0.1204	0.660002	1440397_at	0	-0.124817	0.458752
12294	74929	55799	CACNA2D3	S	-	M	1419225_at	0	-0.11558	0.503877	1419225_at	0	0.17686	0.307454	1419225_at	0	0.05162	0.765011	1419225_at	0	-0.04135	0.793082
12295	20186	782	CACNB1	-	-	M	1425777_at	0	-0.06818	0.505213	1426108_s_at	0	0.30614	0.104561	1425777_at	0	-0.07548	0.460889	1426108_s_at	0	0.0139	0.935039
12296	75191	783	CACNB2	S	-	-	1452476_at	0	0.06854	0.648127	1456401_at	0	-0.09078	0.459804	1452476_at	0	0.03892	0.795422	1452476_at	0	-0.0870167	0.525922
12297	20187	784	CACNB3	-	-	M	1448656_at	0	-0.00258	0.989544	1448656_at	0	-0.0099	0.959895	1448656_at	0	0.01662	0.932726	1448656_at	0	0.08665	0.630002
12298	20188	785	CACNB4	-	-	M	1452089_at	1	-0.41318	0.0349431	1452089_at	0	-0.2555	0.187787	1452089_at	0	-0.07908	0.681805	1452089_at	0	-0.102333	0.561345
12299	582	786	CACNG1	-	-	-	1422813_at	0	0.04592	0.44914	1422813_at	0	0.05496	0.365446	1422813_at	0	-0.07222	0.23534	1422813_at	0	-0.0250667	0.650416
12300	4432	10369	CACNG2	-	-	M	1420596_at	0	-0.1613	0.462166	1440210_at	0	0.1383	0.479161	1440210_at	0	-0.0876	0.653635	1440210_at	0	0.15905	0.373168
12301	7649	27101	CACYBP	-	-	-	1452047_at	0	0.06864	0.403619	1452047_at	2	0.20896	0.0127102	1452047_at	0	-0.00222	0.978396	1452047_at	0	-0.0902667	0.230177
12304	21020	9601	PDIA4	-	F	-	1416497_at	0	0.11472	0.582318	1416497_at	0	-0.15124	0.468756	1416497_at	0	0.08108	0.697324	1416497_at	0	0.0107333	0.954998
12305	68212	780	DDR1	-	-	-	1459990_at	1	-0.15742	0.0356893	1437619_x_at	0	-0.16252	0.131238	1415798_at	0	-0.18658	0.408221	1439382_x_at	0	-0.0789667	0.39354
12306	20857	302	ANXA2	-	F	-	1419091_a_at	0	0.37048	0.351548	1437691_at	0	-0.04986	0.333311	1437691_at	2	0.13256	0.0116814	1437692_x_at	0	0.03115	0.810196
12307	21026	793	CALB1	-	-	M	1458836_at	0	-0.10674	0.339637	1448738_at	0	0.24738	0.370237	1458836_at	0	0.16274	0.147181	1458836_at	0	-0.110417	0.279679
12308	1318	794	CALB2	-	-	M	1451129_at	0	0.1181	0.820665	1451129_at	0	0.65826	0.208928	1451129_at	0	0.1002	0.847475	1451129_at	0	0.0621833	0.895959
12309	36150	795	S100G	-	-	-	1448964_at	0	-0.09942	0.190958	1448964_at	0	0.10722	0.158853	1448964_at	0	-0.00724	0.92366	1448964_at	0	-0.0479	0.488123
12310	88337	797	CALCB	-	-	M	1452004_at	0	-0.09004	0.458372	1452004_at	0	0.23516	0.0555181	1427355_at	2	0.2292	0.00946254	1427355_at	0	0.037	0.638402
12311	1320	799	CALCR	-	-	-	1418688_at	0	-0.01774	0.771569	1418688_at	0	-0.0407	0.505917	1418688_at	0	0.01972	0.74692	1418688_at	0	0.0744833	0.184449
12313	116117	-	-	-	-	-	1417365_a_at	0	-0.07778	0.365053	1417365_a_at	0	0.1073	0.212681	1455571_x_at	0	-0.03504	0.59234	1433592_at	0	0.0487167	0.647425
12314	116117	-	-	-	-	-	1423807_a_at	0	0.05208	0.468568	1423807_a_at	0	0.06492	0.366759	1423807_a_at	0	-0.03396	0.636107	1423807_a_at	0	0.0251	0.701578
12315	116117	-	-	-	-	-	1438826_x_at	0	0.0434	0.594197	1450864_at	2	0.36392	0.0110815	1438825_at	0	0.02972	0.551885	1438825_at	0	0.0305833	0.502589
12316	7650	259266	ASPM	-	-	-	1441520_at	0	-0.22812	0.151101	1441520_at	0	-0.31294	0.050373	1441520_at	0	-0.17448	0.270693	1458873_at	1	-0.412883	0.00105419
12317	37911	811	CALR	-	-	-	1417606_a_at	0	-0.02944	0.791565	1417606_a_at	0	-0.16138	0.150377	1456170_x_at	0	-0.05076	0.666703	1456170_x_at	0	-0.0496667	0.644386
12319	20861	767	CA8	-	-	M	1427482_a_at	0	0.41572	0.086399	1457904_at	0	0.15724	0.086743	1457904_at	1	-0.18482	0.0449335	1457904_at	0	-0.0494833	0.551145
12321	936	813	CALU	-	-	-	1415870_at	0	0.1149	0.533542	1441477_at	0	-0.28866	0.071902	1415870_at	0	0.0914	0.62023	1441477_at	0	-0.0263167	0.8557
12322	56577	815	CAMK2A	-	-	M	1437125_at	0	-0.26908	0.424132	1452453_a_at	0	0.17996	0.482479	1441734_at	0	0.15034	0.052404	1452453_a_at	0	-0.107267	0.646198
12323	111050	816	CAMK2B	-	-	M	1448676_at	0	-0.11568	0.529404	1448676_at	0	0.09356	0.610817	1448676_at	0	-0.03554	0.84659	1448676_at	0	0.08055	0.63122
12325	15596	818	CAMK2G	-	-	-	1423941_at	2	0.14066	0.0498923	1423941_at	0	0.08514	0.231153	1423941_at	0	-0.02814	0.690929	1423941_at	0	-0.0472167	0.465504
12326	100780	814	CAMK4	S	-	M	1421941_at	0	-0.31376	0.137774	1441974_at	0	-0.24828	0.398258	1441974_at	0	-0.28158	0.338401	1452572_at	0	0.0914333	0.213008
12328	1323	819	CAMLG	-	-	-	1417842_at	0	-0.03898	0.766151	1417842_at	0	0.18682	0.156915	1417842_at	0	0.02908	0.824385	1417842_at	0	-0.0130167	0.913341
12330	1324	821	CANX	-	-	M	1428935_at	0	0.10384	0.476087	1415692_s_at	0	-0.07754	0.540186	1428935_at	0	0.08432	0.562579	1428935_at	0	-0.0437833	0.741686
12331	74572	10487	CAP1	-	-	-	1417461_at	1	-0.2175	0.0129272	1417462_at	0	0.19598	0.127407	1417461_at	0	-0.01728	0.839941	1417462_at	0	-0.0615667	0.597144
12332	37523	822	CAPG	-	-	-	1450355_a_at	0	-0.04284	0.51771	1450355_a_at	0	-0.06288	0.343218	1447803_x_at	0	0.0634	0.407031	1450355_a_at	0	-0.0763833	0.208346
12333	3800	823	CAPN1	-	-	-	1417228_at	0	-0.08144	0.554789	1417228_at	0	-0.10308	0.455086	1417229_at	0	0.14062	0.117528	1417229_at	2	0.174233	0.0349425
12334	1326	824	CAPN2	-	-	-	1416257_at	2	0.29966	0.0414273	1416257_at	0	0.10254	0.47946	1416257_at	0	0.05796	0.688997	1416257_at	0	-0.03605	0.785029
12335	52	825	CAPN3	-	-	-	1433681_x_at	0	0.075	0.770321	1426043_a_at	0	0.07998	0.816096	1433681_x_at	0	0.1475	0.566191	1426043_a_at	0	-0.233217	0.45836
12336	1327	826	CAPNS1	-	-	-	1426400_a_at	0	0.01074	0.919668	1426400_a_at	0	-0.07912	0.458385	1426400_a_at	0	0.02662	0.802647	1426400_a_at	0	0.0388167	0.689838
12337	31212	726	CAPN5	-	-	M	1418671_at	0	0.0811	0.680991	1449165_at	0	0.25918	0.0563371	1449165_at	0	0.08964	0.504275	1449165_at	0	0.0635	0.604088
12338	7252	827	CAPN6	-	-	-	1421952_at	1	-0.201	0.0114245	1450429_at	0	0.08642	0.326241	1450429_at	0	-0.11282	0.201077	1421952_at	0	0.0582167	0.412487
12339	7651	23473	CAPN7	-	-	M	1423096_at	0	0.17768	0.0639544	1423096_at	0	0.18728	0.051183	1423097_s_at	0	-0.11826	0.274176	1423096_at	0	0.0372333	0.666973
12340	24376	829	CAPZA1	-	-	-	1439455_x_at	0	0.2232	0.0872091	1452038_at	0	0.09514	0.44901	1452038_at	0	0.05724	0.648329	1439455_x_at	0	-0.0257833	0.82688
12343	55956	830	CAPZA2	-	-	-	1423057_at	0	0.14382	0.127772	1423057_at	0	0.18428	0.0522475	1423058_at	0	-0.03034	0.688746	1423058_at	0	-0.0218333	0.75213
12344	7253	93661	CAPZA3	-	-	-	1418556_at	0	-0.10452	0.0837962	1418556_at	0	0.02186	0.714806	1418556_at	0	-0.04688	0.43405	1418556_at	0	0.0167167	0.759492
12345	3620	832	CAPZB	-	-	M	1453960_a_at	0	-0.2088	0.0980237	1453960_a_at	0	0.09126	0.466022	1431668_at	0	0.03328	0.638277	1431668_at	0	-0.0345833	0.592636
12346	20414	759	CA1	-	-	-	1416193_at	0	-0.05896	0.381388	1416193_at	0	-0.03214	0.632583	1416193_at	2	0.23942	0.000638299	1416193_at	0	0.02095	0.732711
12348	36061	770	CA11	-	-	-	1424379_at	0	-0.23988	0.273388	1424379_at	0	0.1943	0.374272	1424379_at	0	-0.0494	0.82081	1424379_at	0	0.0608833	0.759793
12349	37256	760	CA2	-	-	-	1448752_at	0	0.14266	0.301384	1448752_at	0	0.2382	0.0865516	1448752_at	0	0.04366	0.750941	1448752_at	0	-0.0613667	0.625225
12350	31298	761	CA3	-	-	-	1430584_s_at	2	0.25016	0.026278	1449434_at	0	0.5301	0.238815	1430584_s_at	0	0.19244	0.0851118	1460256_at	0	0.104833	0.469927
12351	20183	762	CA4	-	-	-	1418094_s_at	0	-0.06014	0.484869	1418094_s_at	0	-0.02876	0.738012	1448949_at	0	-0.09256	0.278281	1418094_s_at	1	-0.18995	0.0177018
12352	68200	763	CA5A	-	-	-	1419525_at	0	0.07326	0.200295	1419525_at	0	-0.05616	0.325029	1419525_at	0	-0.02774	0.625959	1419525_at	0	0.093	0.0765145
12353	20324	765	CA6	S	-	-	1421001_a_at	0	-0.16262	0.0614597	1421001_a_at	0	-0.03174	0.711744	1421001_a_at	0	-0.0006	0.994424	1421001_a_at	0	-0.0261333	0.738899
12354	55875	766	CA7	-	-	M	1434973_at	1	-0.20152	0.0343351	1434973_at	1	-0.28002	0.0037524	1452484_at	0	0.06544	0.416266	1434973_at	0	-0.08435	0.325707
12355	3759	9970	NR1I3	-	-	-	1425392_a_at	1	-0.19084	0.000717185	1425392_a_at	0	-0.05056	0.351428	1425392_a_at	0	0.03202	0.554357	1425392_a_at	0	-0.0218167	0.658824
12359	55514	847	CAT	-	-	-	1416430_at	2	0.43456	0.000193912	1416429_a_at	0	0.2314	0.0786019	1416430_at	0	-0.02736	0.804973	1416429_a_at	0	-0.0324667	0.784609
12361	2736	8573	CASK	-	F	M	1422519_at	0	-0.21316	0.0952104	1455406_at	0	0.1449	0.25765	1422518_at	0	-0.07116	0.335141	1422518_at	0	-0.0652333	0.333124
12362	133272	834	CASP1	-	-	-	1449265_at	0	-0.05904	0.523889	1449265_at	0	0.04644	0.615934	1449265_at	0	0.00648	0.944149	1449265_at	0	-0.0168667	0.841694
12363	136493	837	CASP4	-	-	-	1449591_at	0	-0.0147	0.824829	1449591_at	0	-0.082	0.219393	1449591_at	0	-0.02124	0.749159	1449591_at	0	0.04515	0.45727
12364	7654	-	-	-	-	M	1449297_at	0	0.41026	0.127079	1418981_at	0	-0.35178	0.0977342	1449297_at	0	-0.10496	0.693998	1449297_at	0	-0.1654	0.49751
12365	36304	23581	CASP14	-	-	-	1443787_x_at	1	-0.23928	0.00965801	1443787_x_at	0	-0.10252	0.258064	1418748_at	0	0.02736	0.751221	1443787_x_at	0	-0.0750833	0.363426
12366	7254	835	CASP2	-	-	-	1448165_at	2	0.2168	0.0212887	1448165_at	0	0.0544	0.556275	1448165_at	0	0.00596	0.948538	1448165_at	0	0.09195	0.277414
12367	37912	836	CASP3	-	-	M	1449839_at	0	0.19636	0.187936	1449839_at	2	0.42742	0.0050713	1426165_a_at	0	-0.21504	0.284423	1430192_at	0	-0.118767	0.120797
12368	37455	839	CASP6	-	F	M	1415995_at	0	0.15548	0.195254	1415995_at	0	-0.09898	0.407946	1458715_at	2	0.25434	0.00120065	1458715_at	0	-0.0292667	0.671563
12369	11168	840	CASP7	-	-	-	1448659_at	0	0.34186	0.0571963	1448659_at	0	-0.0486	0.784178	1426062_a_at	1	-0.27062	0.0424564	1426062_a_at	0	-0.13395	0.266225
12370	7657	841	CASP8	-	-	-	1424552_at	0	0.02778	0.762031	1424552_at	1	-0.18356	0.0484548	1424552_at	0	-0.0565	0.538399	1424552_at	0	-0.0729667	0.384744
12371	31024	842	CASP9	-	-	-	1437537_at	2	0.25412	0.0117415	1437537_at	2	0.4278	4.46e-05	1426125_a_at	2	0.1971	0.0304673	1457816_at	0	-0.0637333	0.300386
12372	20329	844	CASQ1	-	-	-	1422598_at	0	0.17134	0.325595	1422598_at	0	-0.1647	0.344567	1422598_at	0	-0.11772	0.498633	1422598_at	0	0.0528167	0.73915
12373	20330	845	CASQ2	-	-	-	1422529_s_at	0	0.03768	0.613555	1422529_s_at	1	-0.17668	0.020132	1422529_s_at	0	-0.0003	0.996789	1422529_s_at	0	0.05135	0.451419
12374	332	846	CASR	-	-	M	1449882_a_at	1	-0.2074	0.002374	1449882_a_at	1	-0.2099	0.00211776	1449881_a_at	1	-0.14338	0.0404749	1449882_a_at	0	-0.07855	0.19487
12380	7658	831	CAST	-	F	-	1435972_at	0	0.52532	0.108807	1451413_at	0	-0.29972	0.455432	1426098_a_at	0	0.04908	0.688264	1426098_a_at	0	0.0537167	0.630585
12385	1433	1495	CTNNA1	-	F	-	1437807_x_at	0	0.62266	0.0734391	1436631_at	0	-0.38386	0.104448	1437275_at	0	-0.07462	0.289867	1436631_at	0	0.132217	0.536786
12386	68394	1496	CTNNA2	-	-	M	1448895_a_at	0	0.16224	0.0565359	1448895_a_at	0	0.12154	0.150792	1448895_a_at	0	-0.08532	0.311346	1448895_a_at	0	-0.0110667	0.885204
12387	1434	1499	CTNNB1	S	-	M	1430533_a_at	0	-0.29368	0.199356	1450008_a_at	0	0.0388	0.758698	1430533_a_at	0	-0.12784	0.574542	1420811_a_at	0	0.01405	0.775451
12388	1017	1500	CTNND1	-	-	-	1445830_at	0	0.09034	0.291122	1437448_s_at	0	-0.04522	0.646399	1437448_s_at	0	0.09716	0.3256	1445830_at	0	0.106033	0.175812
12389	1330	857	CAV1	-	-	M	1449145_a_at	0	-0.01914	0.948801	1449145_a_at	0	-0.06892	0.817177	1449145_a_at	0	-0.02156	0.942339	1449145_a_at	0	-0.0327	0.904348
12390	942	858	CAV2	-	-	M	1417327_at	0	0.39904	0.137955	1425955_at	0	-0.02888	0.725847	1417327_at	0	-0.0956	0.720279	1425955_at	0	-0.0537667	0.475147
12391	7255	859	CAV3	-	-	-	1418413_at	0	-0.12742	0.0726881	1418413_at	0	-0.06606	0.348006	1418413_at	0	-0.11448	0.106071	1418413_at	0	0.0208167	0.745283
12393	68389	860	RUNX2	-	-	-	1425389_a_at	0	-0.10546	0.0775996	1424704_at	0	-0.28448	0.190064	1425389_a_at	0	0.05946	0.316009	1425389_a_at	0	-0.0584	0.280946
12394	1331	861	RUNX1	-	-	M	1427650_a_at	1	-0.21928	0.00721981	1422865_at	1	-0.15298	0.0225035	1452531_at	0	0.1379	0.0909599	1422865_at	0	-0.0639833	0.288631
12395	3801	862	RUNX1T1	-	-	M	1444615_x_at	0	0.21014	0.433923	1444615_x_at	2	0.61552	0.0241408	1427640_a_at	0	-0.19738	0.60215	1440310_at	0	0.316483	0.175077
12396	3733	9139	CBFA2T2	-	-	-	1456416_at	1	-0.21858	0.0296881	1441615_at	0	-0.20858	0.0992732	1456416_at	0	0.03878	0.694884	1456416_at	0	-0.0957167	0.290596
12398	74543	863	CBFA2T3	-	-	-	1418582_at	0	-0.31432	0.116596	1440964_s_at	0	0.16496	0.223315	1440964_s_at	0	0.18938	0.162814	1440964_s_at	0	0.1212	0.326117
12399	37914	864	RUNX3	-	-	M	1421467_at	1	-0.17156	0.0476302	1440275_at	0	0.13774	0.0502036	1421467_at	0	0.12104	0.159323	1421467_at	0	0.100917	0.198134
12400	11173	865	CBFB	-	-	-	1460716_a_at	2	0.24482	0.0304352	1460716_a_at	0	0.08458	0.447827	1460716_a_at	0	0.03374	0.761643	1460716_a_at	0	0.0502	0.621235
12401	20417	866	SERPINA6	-	-	M	1448506_at	0	-0.00342	0.961498	1448506_at	0	0.08128	0.25351	1448506_at	0	0.01024	0.885083	1448506_at	0	0.0121167	0.851402
12402	3802	867	CBL	-	-	M	1455886_at	1	-0.28012	0.0456734	1455886_at	0	-0.19104	0.16962	1455886_at	0	-0.17518	0.207393	1455886_at	0	-0.137933	0.276132
12404	74520	869	CBLN1	-	-	M	1423287_at	0	0.35382	0.318722	1423287_at	2	1.24424	0.000738866	1423288_s_at	0	-0.05168	0.741897	1423286_at	0	0.135	0.560168
12405	18203	147381	CBLN2	-	-	-	1434779_at	0	0.04778	0.801035	1434779_at	0	0.36772	0.0555936	1434779_at	0	0.06614	0.727261	1434779_at	0	0.152633	0.379072
12406	20331	871	SERPINH1	-	-	-	1450843_a_at	0	0.48132	0.217809	1450843_a_at	0	-0.50404	0.197097	1450843_a_at	0	0.12888	0.740132	1450843_a_at	0	-0.06695	0.850254
12408	37524	873	CBR1	-	-	-	1460196_at	0	0.02246	0.852072	1460196_at	0	0.17356	0.152577	1460196_at	0	0.00876	0.942015	1460196_at	0	-0.0226667	0.836676
12409	104184	-	-	-	-	-	1418509_at	0	-0.03134	0.746847	1418509_at	0	-0.1829	0.0627515	1418509_at	0	0.09738	0.317431	1418509_at	2	0.181883	0.0431161
12411	37258	875	CBS	S	-	-	1425623_a_at	0	-0.22864	0.0568422	1425623_a_at	0	-0.03214	0.786231	1423844_s_at	0	0.16964	0.267109	1423844_s_at	0	-0.0981167	0.480812
12412	89116	10951	CBX1	-	-	-	1436266_x_at	2	0.22488	0.00123176	1433718_a_at	2	0.24312	0.00293297	1450797_a_at	0	-0.07942	0.213258	1436266_x_at	0	0.10455	0.0905837
12416	7256	84733	CBX2	-	F	-	1422059_at	1	-0.18054	0.00194986	1434116_at	0	0.10908	0.321451	1422059_at	0	-0.02288	0.684445	1422059_at	0	0.0719833	0.16403
12417	40583	11335	CBX3	-	-	-	1416884_at	2	0.20984	0.0143977	1439421_x_at	2	0.20894	0.0157957	1439421_x_at	0	0.09314	0.273829	1416884_at	0	0.0581	0.449001
12418	2712	8535	CBX4	-	F	-	1440479_at	0	-0.0686	0.435025	1419583_at	0	-0.0319	0.796393	1440479_at	0	0.03074	0.726024	1440479_at	0	0.08775	0.275039
12419	7257	23468	CBX5	-	-	-	1421933_at	0	-0.12816	0.547747	1450416_at	0	0.15486	0.109572	1421933_at	0	-0.27972	0.191673	1421933_at	0	-0.244067	0.211803
12421	7659	9821	RB1CC1	S	-	-	1431605_at	0	-0.11562	0.133647	1431605_at	0	-0.1476	0.0567661	1418968_at	0	0.05378	0.422344	1449292_at	0	-0.150067	0.347554
12424	583	885	CCK	-	-	-	1419473_a_at	0	-0.03066	0.968789	1419473_a_at	0	0.11858	0.879725	1419473_a_at	0	0.05792	0.941078	1419473_a_at	0	-0.1225	0.864038
12425	37337	886	CCKAR	-	-	M	1421195_at	0	0.03396	0.625286	1421195_at	0	0.1043	0.136445	1421195_at	0	0.05962	0.392081	1421195_at	0	0.0828	0.194443
12426	7258	887	CCKBR	-	-	M	1454770_at	1	-0.75318	0.0351055	1454770_at	1	-0.80344	0.0249041	1460663_at	0	0.07978	0.546773	1454770_at	0	-0.126633	0.693432
12427	31203	8900	CCNA1	-	-	-	1449177_at	0	0.04082	0.621608	1449177_at	0	0.05114	0.536545	1449177_at	0	-0.05584	0.499887	1449177_at	0	-0.0495167	0.51219
12428	55562	890	CCNA2	-	-	-	1417910_at	0	0.40782	0.204138	1417910_at	0	-0.3342	0.29713	1417910_at	0	0.07718	0.809028	1417910_at	0	-0.0351833	0.903923
12442	74359	9133	CCNB2	-	-	-	1450920_at	0	0.28298	0.387882	1450920_at	0	-0.3479	0.2891	1450920_at	0	0.04678	0.886198	1450920_at	0	-0.09675	0.745828
12443	1334	595	CCND1	-	-	M	1448698_at	0	0.2475	0.421909	1417419_at	0	-0.54226	0.0640956	1448698_at	0	-0.11038	0.719712	1417419_at	0	-0.0589333	0.823412
12444	37525	894	CCND2	-	-	M	1448229_s_at	0	0.11928	0.30638	1416122_at	0	-0.05446	0.662697	1455956_x_at	0	0.05884	0.611388	1416123_at	0	-0.103333	0.403967
12445	20419	896	CCND3	-	-	M	1438805_at	1	-0.17262	0.0102975	1444323_at	0	-0.0989	0.201302	1444323_at	0	0.11684	0.132028	1438805_at	0	0.0644667	0.284292
12447	14452	898	CCNE1	-	-	M	1441910_x_at	0	-0.19408	0.146392	1441910_x_at	0	-0.03512	0.791182	1441910_x_at	0	-0.13194	0.321476	1416492_at	0	-0.0788	0.587536
12448	7660	9134	CCNE2	-	-	M	1422535_at	0	0.37536	0.0822539	1422535_at	0	0.00482	0.982	1422535_at	0	-0.07232	0.735084	1422535_at	0	-0.0897333	0.645693
12449	1335	899	CCNF	-	-	-	1443807_x_at	0	0.13224	0.192059	1443807_x_at	0	-0.15002	0.139591	1443807_x_at	2	0.29116	0.00498799	1443807_x_at	0	-0.132483	0.152756
12450	2995	900	CCNG1	-	-	-	1420827_a_at	0	0.31198	0.196285	1450016_at	0	-0.20442	0.569829	1450017_at	0	-0.04704	0.875274	1450016_at	0	-0.0372333	0.909619
12452	3208	901	CCNG2	-	-	-	1448364_at	0	-0.21384	0.189369	1416488_at	2	0.21926	0.0345895	1416488_at	0	0.03042	0.765786	1448364_at	0	0.0153	0.917559
12453	4979	10983	CCNI	-	-	-	1448334_a_at	2	0.25194	0.0475212	1448334_a_at	0	0.15802	0.209975	1448335_s_at	0	-0.12366	0.481744	1448335_s_at	0	-0.0622333	0.697778
12454	14748	8812	CCNK	-	-	-	1424830_at	0	-0.04432	0.687491	1424830_at	0	0.04312	0.695514	1424830_at	0	-0.0708	0.52086	1424830_at	0	0.04845	0.630092
12455	947	904	CCNT1	-	-	-	1419313_at	0	-0.16278	0.0634096	1419313_at	0	-0.07972	0.358734	1456477_at	0	0.05018	0.437865	1419313_at	0	-0.126267	0.113472
12457	7661	25819	CCRN4L	-	-	-	1448715_x_at	1	-0.24758	0.00420406	1448715_x_at	1	-0.3671	3.98e-05	1436362_x_at	0	-0.133	0.237943	1448715_x_at	0	-0.0867167	0.259941
12458	3214	1235	CCR6	-	-	-	1450357_a_at	0	-0.08124	0.436176	1450357_a_at	0	0.06472	0.534716	1450357_a_at	0	0.12166	0.24486	1450357_a_at	0	-0.0141	0.88206
12460	3762	9973	CCS	-	-	-	1448615_at	0	0.0325	0.69201	1448615_at	0	0.0164	0.841498	1448615_at	0	0.04108	0.616697	1448615_at	0	-0.0674	0.369292
12461	4696	10576	CCT2	-	-	-	1433534_a_at	0	0.13748	0.0939094	1433535_x_at	2	0.09232	0.0392836	1416037_a_at	0	0.045	0.389155	1433534_a_at	0	-0.0737833	0.321498
12462	4373	7203	CCT3	-	F	-	1459987_s_at	2	0.19166	0.0068538	1459987_s_at	0	0.0767	0.268529	1451915_at	0	0.08718	0.246	1426067_x_at	0	-0.03595	0.562425
12464	4695	10575	CCT4	-	-	-	1433447_x_at	0	0.14202	0.068411	1430034_at	2	0.33382	0.0215459	1456082_x_at	0	-0.14228	0.167179	1456572_x_at	0	0.0939667	0.248776
12465	6287	22948	CCT5	-	-	-	1417258_at	0	0.04312	0.43133	1417258_at	2	0.11502	0.038346	1417258_at	0	0.03428	0.531244	1417258_at	0	-0.0289	0.56303
12466	1336	908	CCT6A	-	-	-	1455988_a_at	2	0.11818	0.0388732	1423517_at	2	0.13096	0.0228826	1455988_a_at	0	-0.0114	0.839651	1455988_a_at	0	-0.00516667	0.919973
12467	55978	10693	CCT6B	-	-	-	1419227_at	0	-0.04492	0.509094	1419227_at	0	-0.00156	0.981678	1419227_at	0	0.04016	0.554874	1419227_at	0	0.03005	0.628247
12468	4694	10574	CCT7	-	F	-	1415817_s_at	0	0.021	0.737418	1415817_s_at	0	0.02376	0.704468	1415817_s_at	0	0.0557	0.375025	1415816_at	0	-0.0487667	0.3212
12469	4802	10694	CCT8	-	-	-	1415785_a_at	0	0.08896	0.231871	1415785_a_at	0	0.12498	0.0946615	1436973_at	0	-0.01574	0.767431	1436973_at	0	-0.0171167	0.72465
12475	493	929	CD14	-	-	-	1417268_at	0	-0.0091	0.918548	1417268_at	0	0.00884	0.920867	1417268_at	0	0.01508	0.86544	1417268_at	0	-0.0770167	0.344624
12476	20916	977	CD151	-	-	-	1456085_x_at	0	0.5903	0.0521181	1451232_at	0	-0.2645	0.329113	1427525_at	0	0.06834	0.353359	1427525_at	0	-0.0968833	0.151277
12477	3820	1493	CTLA4	-	-	-	1419334_at	0	-0.03888	0.529561	1419334_at	0	0.01782	0.772987	1419334_at	0	0.11458	0.066829	1419334_at	0	-0.00358333	0.949319
12478	1341	930	CD19	-	-	M	1450570_a_at	0	-0.09622	0.294303	1450570_a_at	0	-0.0546	0.5507	1450570_a_at	0	-0.0525	0.566092	1450570_a_at	0	-0.0696167	0.40517
12479	1337	912	CD1D	-	-	M	1449130_at	0	0.19448	0.286411	1449131_s_at	0	0.12032	0.468465	1449130_at	0	0.00638	0.971987	1449131_s_at	0	-0.0315333	0.834838
12480	-	-	-	-	-	-	1421647_at	0	-0.09844	0.28506	1421647_at	0	0.05774	0.529519	1421647_at	0	0.14324	0.121516	1421647_at	0	0.0105833	0.899402
12481	1338	914	CD2	-	-	-	1418770_at	0	0.0235	0.708825	1418770_at	0	0.02834	0.652535	1418770_at	0	-0.00958	0.878951	1418770_at	0	0.0532667	0.355051
12482	7259	931	MS4A1	-	-	-	1450912_at	2	0.12142	0.00812425	1450912_at	0	0.0242	0.588743	1423226_at	2	0.20348	0.0252511	1450912_at	0	-0.0465833	0.255983
12483	31052	933	CD22	-	-	-	1419769_at	0	0.09324	0.157161	1419769_at	0	0.01754	0.7887	1419768_at	0	0.16596	0.0584353	1419768_at	0	-0.0695667	0.379987
12484	-	-	-	-	-	-	1437502_x_at	2	0.81328	0.00628907	1416034_at	0	0.43022	0.0956029	1448182_a_at	0	-0.0597	0.774518	1448182_a_at	0	0.0429833	0.821227
12487	4473	940	CD28	-	-	M	1443703_at	0	-0.05688	0.236502	1443703_at	1	-0.09844	0.0425072	1437025_at	0	0.07778	0.273934	1443703_at	1	-0.0993833	0.0253417
12488	7663	23607	CD2AP	-	-	-	1420907_at	2	0.3565	0.0194119	1420908_at	0	-0.39648	0.235154	1420908_at	0	-0.34436	0.301879	1420906_at	0	-0.226467	0.330731
12489	-	-	-	-	-	-	1450513_at	0	-0.01434	0.841494	1450513_at	0	-0.10842	0.13364	1450513_at	0	0.0406	0.571649	1450513_at	0	0.00968333	0.88239
12490	1343	947	CD34	-	-	-	1416072_at	0	0.41394	0.262865	1416072_at	0	-0.56132	0.130387	1416072_at	0	-0.10566	0.774102	1416072_at	0	-0.0818167	0.807635
12491	73871	948	CD36	-	-	M	1423166_at	1	-0.16106	0.0424798	1450883_a_at	0	0.1391	0.10361	1450884_at	0	0.10664	0.0541224	1423166_at	0	0.0835833	0.244011
12492	48353	950	SCARB2	-	-	M	1454704_at	0	0.02192	0.853619	1460235_at	0	-0.371	0.0658877	1460235_at	0	-0.04818	0.80897	1460235_at	0	-0.0436333	0.810455
12493	20422	951	CD37	-	-	-	1425736_at	0	-0.0541	0.445362	1425736_at	0	-0.06692	0.345698	1425736_at	0	0.03592	0.611938	1419206_at	0	-0.0894	0.182707
12494	1345	952	CD38	S	-	-	1450136_at	0	0.0293	0.615876	1433741_at	0	-0.11246	0.247908	1433741_at	0	0.0681	0.482789	1450136_at	1	-0.122617	0.023848
12495	20423	953	ENTPD1	-	-	M	1423326_at	0	-0.1037	0.244649	1453586_at	0	0.05636	0.462566	1450939_at	0	0.04512	0.642791	1423326_at	0	-0.09335	0.251199
12496	20333	954	ENTPD2	-	-	-	1418259_a_at	0	-0.08774	0.389201	1418259_a_at	0	0.02124	0.834468	1418259_a_at	0	0.04086	0.687803	1418259_a_at	0	-0.06065	0.513907
12497	68170	955	ENTPD6	-	F	-	1460433_at	0	-0.24152	0.12853	1460433_at	0	0.05072	0.747634	1460433_at	0	0.03784	0.810259	1460433_at	0	0.177633	0.219389
12499	37457	957	ENTPD5	-	-	-	1417384_at	0	0.24898	0.0878116	1458677_at	0	0.11322	0.165176	1451765_a_at	1	-0.2755	0.0272503	1433763_at	0	0.142717	0.158808
12500	585	915	CD3D	-	-	-	1422828_at	0	0.01762	0.846475	1422828_at	0	-0.062	0.496353	1422828_at	0	0.12974	0.156922	1422828_at	0	0.031	0.709133
12501	586	916	CD3E	-	-	M	1422105_at	1	-0.21734	0.00890525	1422105_at	0	0.05292	0.514391	1422105_at	2	0.17026	0.0385968	1422105_at	0	-0.0299167	0.686094
12502	55	917	CD3G	-	-	-	1419178_at	1	-0.17368	0.00589969	1419178_at	0	-0.03998	0.51529	1419178_at	0	0.09348	0.130787	1419178_at	0	-0.0625333	0.266356
12503	12818	919	CD247	-	-	-	1420716_at	0	-0.12758	0.0878301	1426079_at	0	-0.11132	0.133992	1452539_a_at	0	0.05758	0.37496	1420716_at	0	-0.09635	0.156532
12504	513	920	CD4	-	-	-	1419696_at	1	-0.1379	0.0311156	1427779_a_at	0	-0.02276	0.798865	1427779_a_at	0	-0.06092	0.495834	1427779_a_at	0	0.01535	0.850659
12505	508	960	CD44	S	-	M	1434376_at	0	0.43262	0.200657	1423760_at	0	-0.43814	0.15426	1443265_at	0	0.04994	0.470267	1443265_at	0	-0.0408333	0.517652
12506	1347	962	CD48	-	-	-	1427301_at	0	-0.10148	0.178585	1427301_at	0	0.08718	0.247046	1427301_at	0	0.01368	0.855187	1427301_at	0	-0.0473333	0.489799
12507	7260	921	CD5	-	-	-	1418353_at	0	0.07546	0.373881	1418353_at	0	-0.07128	0.40078	1418353_at	0	0.03642	0.667107	1418353_at	0	0.0734667	0.343131
12508	20152	963	CD53	-	-	-	1459744_at	0	-0.0436	0.440576	1448617_at	0	0.10972	0.325763	1459744_at	0	-0.05238	0.354631	1448617_at	0	-0.08515	0.403027
12509	-	-	-	-	-	M	1418710_at	0	0.63492	0.0506834	1429830_a_at	0	0.05284	0.876249	1418710_at	0	0.07938	0.80438	1429830_a_at	0	0.335167	0.281215
12511	4893	923	CD6	-	-	-	1451910_a_at	0	-0.09626	0.258212	1451910_a_at	0	0.02664	0.753335	1451910_a_at	0	0.14788	0.0843127	1451910_a_at	0	-0.07455	0.33683
12514	955	968	CD68	-	-	-	1449164_at	0	-0.46502	0.243378	1449164_at	0	-0.73292	0.0679276	1449164_at	0	0.00478	0.990385	1449164_at	0	-0.121433	0.737451
12515	128584	969	CD69	-	-	-	1428735_at	0	0.02086	0.622614	1428735_at	0	0.00508	0.904522	1428735_at	0	-0.0411	0.333428	1428735_at	0	-0.0332667	0.390767
12516	4471	924	CD7	-	-	-	1419711_at	0	-0.08066	0.397427	1419711_at	0	0.13412	0.161297	1419711_at	0	0.14676	0.125866	1419711_at	0	0.1543	0.0787419
12517	1350	971	CD72	-	-	-	1426112_a_at	0	-0.0915	0.236163	1426112_a_at	0	-0.00086	0.991071	1426112_a_at	2	0.15582	0.0456747	1426112_a_at	0	-0.03915	0.577217
12518	31053	973	CD79A	-	-	-	1418830_at	0	-0.10028	0.191549	1418830_at	1	-0.15544	0.0447189	1418830_at	0	0.06416	0.401667	1418830_at	0	0.0242167	0.728225
12519	3804	941	CD80	-	-	-	1427717_at	0	-0.0159	0.77939	1451950_a_at	0	-0.08464	0.308509	1454372_at	0	0.1203	0.151651	1432826_a_at	1	-0.126567	0.0437394
12520	20915	975	CD81	-	-	M	1416330_at	0	0.11586	0.403207	1416330_at	0	-0.13174	0.342226	1416330_at	0	-0.02628	0.849261	1416330_at	0	0.00865	0.945358
12521	20512	3732	CD82	-	-	-	1449611_at	0	0.0621	0.350452	1416401_at	0	-0.19782	0.313826	1449611_at	0	0.05654	0.395007	1416401_at	0	-0.0624833	0.72661
12522	3121	9308	CD83	-	-	-	1416111_at	0	-0.1064	0.353121	1416111_at	0	0.12124	0.290475	1416111_at	0	-0.10304	0.368437	1416111_at	0	0.0267333	0.797712
12523	48249	8832	CD84	-	-	-	1422875_at	0	-0.12848	0.143116	1422875_at	0	-0.06366	0.465514	1446505_at	0	0.05626	0.472323	1422875_at	0	-0.038	0.632836
12524	10443	942	CD86	-	-	M	1420404_at	0	-0.07242	0.35744	1449858_at	0	-0.07692	0.260777	1449858_at	0	-0.08808	0.198481	1420404_at	0	-0.0615833	0.391119
12525	133777	925	CD8A	-	-	-	1440164_x_at	1	-0.26496	0.00688472	1440164_x_at	0	-0.08664	0.365524	1451673_at	2	0.151	0.0474712	1425335_at	0	0.09065	0.191865
12526	3621	926	CD8B	-	-	-	1426170_a_at	0	-0.0651	0.394581	1426170_a_at	0	-0.1391	0.0714801	1426170_a_at	0	0.14882	0.0542118	1426170_a_at	0	0.00113333	0.987012
12527	20420	928	CD9	-	-	-	1416066_at	0	0.34946	0.337335	1416066_at	0	-0.19606	0.589531	1416066_at	0	0.09114	0.80181	1416066_at	0	0.01885	0.95464
12530	1355	993	CDC25A	-	F	-	1417131_at	0	0.1419	0.253367	1417131_at	0	-0.11262	0.363822	1445995_at	0	-0.09038	0.52405	1445995_at	0	-0.123383	0.341575
12531	41451	994	CDC25B	-	-	-	1421963_a_at	0	0.0938	0.502906	1421963_a_at	0	0.0841	0.547948	1421963_a_at	0	0.02506	0.857741	1421963_a_at	0	0.0856	0.503042
12532	1356	995	CDC25C	-	-	-	1422252_a_at	0	0.10354	0.519756	1456077_x_at	0	-0.09968	0.529197	1456077_x_at	0	0.1175	0.458507	1422252_a_at	0	0.0578833	0.693149
12534	68203	983	CDK1	-	-	-	1448314_at	0	0.34684	0.321536	1448314_at	0	-0.2615	0.454133	1448314_at	0	0.08666	0.803737	1448314_at	0	-0.0603333	0.849663
12537	22416	728642	CDK11A	-	-	-	1418841_s_at	0	0.07826	0.287493	1418841_s_at	0	-0.08158	0.267703	1418841_s_at	0	-0.04064	0.57958	1418841_s_at	0	0.0226333	0.735199
12539	38268	11140	CDC37	-	-	-	1416819_at	0	-0.03226	0.734473	1416819_at	0	0.07166	0.451931	1416820_at	0	-0.03044	0.764871	1416820_at	0	-0.0156167	0.866485
12540	137230	-	-	-	-	M	1460708_s_at	2	0.21272	0.0315038	1435807_at	0	0.25994	0.137266	1460708_s_at	0	-0.03128	0.747826	1415724_a_at	0	-0.06055	0.466096
12544	2616	8318	CDC45	-	-	-	1457838_at	0	-0.05846	0.383535	1457838_at	0	0.02254	0.736291	1457838_at	0	0.06696	0.318643	1416575_at	0	-0.0433	0.751958
12545	31166	8317	CDC7	-	-	-	1426002_a_at	0	0.16876	0.21067	1426002_a_at	0	0.11998	0.372172	1426021_a_at	0	-0.15758	0.268609	1426021_a_at	0	0.0805833	0.534198
12549	10644	57514	ARHGAP31	-	-	-	1443255_s_at	1	-0.22332	0.0266117	1455164_at	0	-0.3593	0.133315	1443255_s_at	0	-0.02086	0.833031	1432022_at	0	-0.120017	0.3173
12550	20917	999	CDH1	-	-	-	1448261_at	0	-0.0253	0.720691	1448261_at	0	-0.03172	0.654049	1448261_at	0	0.02546	0.719	1448261_at	1	-0.156617	0.0174938
12552	1361	1009	CDH11	S	-	-	1450757_at	0	0.10702	0.619499	1450757_at	0	0.39748	0.0681985	1450757_at	0	0.03804	0.859792	1450757_at	0	-0.119067	0.54523
12554	20335	1012	CDH13	-	-	-	1454015_a_at	1	-0.59732	0.022954	1423551_at	1	-0.5204	0.0385521	1454015_a_at	0	-0.19116	0.459176	1423551_at	0	-0.154267	0.495702
12555	3622	1013	CDH15	-	-	-	1418602_at	0	-0.05608	0.509533	1418602_at	0	-0.07546	0.37542	1418602_at	0	0.00816	0.923426	1418602_at	0	-0.0225667	0.770966
12556	2997	1014	CDH16	-	-	-	1448906_at	0	-0.0442	0.622423	1448906_at	0	-0.02286	0.798846	1448906_at	0	-0.11964	0.184987	1448906_at	0	0.0966	0.240374
12557	56859	1015	CDH17	-	-	-	1419331_at	0	0.04878	0.551474	1419331_at	0	-0.13498	0.102231	1419331_at	0	-0.02756	0.736288	1419331_at	0	0.0369167	0.621355
12558	20424	1000	CDH2	-	F	-	1418815_at	0	0.09708	0.447179	1418815_at	0	-0.15008	0.24131	1418815_at	0	-0.01376	0.914027	1418815_at	0	0.0333667	0.774336
12560	20425	1001	CDH3	-	-	-	1426673_at	0	-0.09072	0.19636	1441255_at	0	-0.08296	0.17255	1426673_at	0	-0.07836	0.263707	1426673_at	0	-0.0825333	0.197872
12561	48044	1002	CDH4	-	-	-	1456397_at	0	-0.12572	0.43218	1456397_at	1	-0.327	0.0436492	1449422_at	0	-0.133	0.465182	1449637_at	0	-0.0863	0.193998
12562	1359	1003	CDH5	-	-	-	1433956_at	0	0.0408	0.687459	1422047_at	0	0.10458	0.120161	1422047_at	1	-0.17516	0.0103598	1422047_at	0	-0.0115667	0.849366
12563	21027	1004	CDH6	-	-	-	1450288_at	0	-0.31264	0.0911676	1450288_at	0	0.06814	0.710017	1450288_at	0	-0.17656	0.336688	1450288_at	0	0.0607833	0.716339
12564	55604	1006	CDH8	S	-	M	1422052_at	0	-0.3838	0.0603711	1455365_at	0	0.274	0.196116	1441690_at	0	-0.25242	0.0737427	1441690_at	0	0.0868667	0.495955
12565	9450	1007	CDH9	S	-	-	1427618_at	0	-0.11916	0.67861	1427618_at	0	0.09916	0.730185	1427618_at	0	-0.0678	0.813539	1427618_at	0	-0.101433	0.699189
12566	74409	1017	CDK2	-	-	-	1447617_at	0	0.06222	0.269718	1447617_at	0	0.03464	0.537664	1416873_a_at	0	-0.17814	0.217132	1416873_a_at	0	0.1756	0.183024
12567	55429	1019	CDK4	-	-	M	1422439_a_at	0	0.19728	0.136623	1422440_at	0	0.06012	0.611425	1422439_a_at	0	0.07622	0.562569	1422441_x_at	0	-0.0228667	0.828922
12568	3623	1020	CDK5	-	-	M	1450674_at	0	-0.078	0.366571	1450674_at	0	0.09848	0.25512	1422590_at	0	-0.04338	0.704436	1422590_at	0	0.0353833	0.734625
12569	31200	8851	CDK5R1	-	-	M	1421123_at	0	-0.21502	0.337305	1421123_at	0	0.42224	0.0619474	1421124_at	0	-0.04664	0.777286	1421124_at	0	0.0920167	0.541419
12570	2924	8941	CDK5R2	-	-	M	1450465_at	0	-0.15514	0.303376	1450465_at	0	0.21802	0.149576	1450466_at	0	-0.14696	0.443666	1450466_at	0	0.1125	0.520373
12571	963	1021	CDK6	-	-	-	1455287_at	0	0.56706	0.101946	1435338_at	0	-0.39544	0.319906	1435338_at	0	-0.06586	0.86797	1455287_at	0	0.0369833	0.906081
12572	1363	1022	CDK7	-	-	-	1458987_at	0	-0.1122	0.212537	1424257_at	0	0.1954	0.062318	1458987_at	0	0.11718	0.193159	1424257_at	0	-0.174067	0.0687466
12575	333	1026	CDKN1A	-	-	M	1424638_at	0	0.13408	0.629482	1421679_a_at	0	-0.35764	0.148131	1421679_a_at	0	0.15162	0.537286	1424638_at	0	0.0852333	0.736787
12576	2999	1027	CDKN1B	S	-	M	1434045_at	0	0.1651	0.0872251	1434045_at	2	0.1975	0.0416792	1419497_at	0	-0.52854	0.14818	1419497_at	0	-0.353	0.2884
12577	134519	-	-	-	-	M	1417649_at	0	0.38698	0.317953	1417649_at	0	-0.4874	0.209413	1417649_at	0	-0.0635	0.869376	1417649_at	0	-0.1583	0.653569
12578	55430	1029	CDKN2A	-	-	M	1450140_a_at	0	0.14374	0.259519	1450140_a_at	0	0.0496	0.69605	1450140_a_at	0	0.04758	0.707835	1450140_a_at	0	-0.008	0.944942
12579	55859	1030	CDKN2B	-	-	-	1449152_at	0	0.43604	0.130617	1449152_at	0	-0.09124	0.749852	1449152_at	0	0.25312	0.377589	1449152_at	0	-0.20255	0.438954
12580	966	1031	CDKN2C	-	-	M	1416868_at	0	0.32734	0.173568	1416868_at	0	-0.26676	0.266364	1439164_at	0	0.08498	0.338977	1439164_at	0	-0.0371	0.646622
12581	36081	1032	CDKN2D	-	-	M	1416253_at	0	0.21586	0.0959889	1416253_at	2	0.27672	0.0339626	1416253_at	0	0.02634	0.837455	1416253_at	0	-0.103117	0.380237
12583	1365	1036	CDO1	-	-	M	1448842_at	0	-0.05114	0.79398	1448842_at	0	0.07236	0.711819	1448842_at	0	0.01774	0.927803	1448842_at	0	0.0487167	0.78523
12585	7262	1039	CDR2	-	F	-	1417430_at	0	0.1198	0.688772	1417430_at	0	0.10188	0.733355	1417430_at	0	0.14774	0.621459	1417430_at	0	0.00745	0.97822
12587	4763	8190	MIA	-	-	-	1419608_a_at	0	0.23218	0.391691	1419608_a_at	0	-0.2267	0.402907	1419608_a_at	0	-0.10204	0.705985	1419608_a_at	0	-0.0378167	0.878223
12589	7664	28981	IFT81	-	-	-	1419286_s_at	0	0.06988	0.436709	1449407_at	0	0.11914	0.185137	1442476_at	0	-0.07834	0.287999	1449407_at	0	0.06805	0.405229
12590	1366	1044	CDX1	-	-	-	1449582_at	0	-0.01916	0.780311	1449582_at	0	-0.00998	0.884467	1449582_at	0	0.02676	0.696949	1449582_at	1	-0.1303	0.0406667
12591	968	1045	CDX2	-	-	-	1422075_at	0	-0.03142	0.658051	1422074_at	0	-0.0937	0.204688	1422075_at	0	0.04714	0.507035	1422074_at	0	-0.0150333	0.82262
12592	3806	1046	CDX4	-	-	-	1421552_at	0	-0.01708	0.784052	1421552_at	0	0.04774	0.444537	1421552_at	0	0.0834	0.183548	1421552_at	0	3.33e-05	0.999532
12593	3548	9425	CDYL	-	-	-	1418070_at	0	0.29142	0.102116	1418070_at	0	-0.11826	0.503649	1418070_at	0	0.04492	0.799206	1418070_at	0	-0.104	0.519364
12606	3211	1050	CEBPA	-	-	M	1418982_at	0	-0.20094	0.0755351	1418982_at	0	0.1534	0.172823	1418982_at	0	0.0357	0.749514	1418982_at	0	0.146283	0.154692
12607	4210	10153	CEBPZ	-	F	-	1429962_at	0	0.175	0.135243	1429962_at	0	0.10818	0.353404	1420497_a_at	0	0.04668	0.550065	1420497_a_at	0	-0.0583667	0.413533
12608	3807	1051	CEBPB	-	-	-	1418901_at	0	0.13882	0.473219	1418901_at	0	-0.23542	0.225456	1427844_a_at	0	0.04354	0.79958	1427844_a_at	0	-0.0749667	0.632235
12609	3808	1052	CEBPD	-	-	M	1423233_at	0	0.40892	0.202075	1456605_at	0	0.09964	0.157564	1456605_at	0	0.10114	0.151494	1456605_at	0	-0.100517	0.118912
12611	1368	1054	CEBPG	-	-	-	1451639_at	0	-0.08392	0.404158	1425262_at	2	0.21276	0.018616	1425262_at	0	0.068	0.44379	1425261_at	0	0.10665	0.249922
12613	37529	1056	CEL	-	-	-	1417257_at	0	-0.05944	0.385981	1417257_at	0	0.08878	0.196859	1417257_at	2	0.1773	0.0113128	1417257_at	0	-0.06465	0.302195
12614	7665	9620	CELSR1	-	F	M	1418925_at	0	0.30974	0.192091	1418925_at	0	-0.2365	0.318019	1418925_at	0	-0.09058	0.701257	1418925_at	0	-0.0281667	0.895982
12615	1369	1058	CENPA	-	-	-	1450842_a_at	0	0.42424	0.209183	1444416_at	0	-0.22464	0.0858112	1444416_at	0	0.16996	0.191661	1444416_at	0	0.0785833	0.506457
12616	1370	1059	CENPB	-	-	-	1426051_a_at	0	0.04258	0.676398	1435944_s_at	0	0.10182	0.247549	1435944_s_at	0	-0.0693	0.430079	1426051_a_at	0	-0.110783	0.236301
12617	1371	1060	CENPC	-	-	-	1420441_at	0	0.12374	0.26599	1420441_at	0	0.10868	0.328092	1420441_at	0	-0.0298	0.787915	1420441_at	0	-0.0339667	0.736983
12622	3983	9350	CER1	-	-	M	1450257_at	0	-0.07062	0.282866	1450257_at	0	0.02018	0.758041	1450257_at	1	-0.14124	0.0338623	1450257_at	2	0.229333	0.000259895
12623	137354	-	-	-	-	-	1449486_at	0	0.54076	0.0716934	1449486_at	0	-0.25214	0.396692	1449486_at	0	-0.04142	0.88899	1449486_at	0	0.0530833	0.844651
12626	74521	1070	CETN3	-	-	-	1417239_at	2	0.20692	0.0153394	1417239_at	2	0.16898	0.0461923	1417239_at	0	0.01862	0.823657	1417239_at	0	-0.0333833	0.661792
12627	50007	55997	CFC1	-	-	-	1421524_at	0	0.02074	0.798962	1421524_at	0	0.02624	0.747311	1421524_at	0	0.04936	0.544856	1421524_at	0	-0.00971667	0.895986
12628	20086	3075	CFH	-	-	-	1423153_x_at	0	-0.07564	0.367276	1423153_x_at	0	-0.06348	0.448867	1423153_x_at	0	-0.08614	0.304963	1450876_at	1	-0.447483	5.13e-07
12630	171	3426	CFI	-	-	-	1418724_at	0	-0.02186	0.796231	1418724_at	0	-0.02184	0.796413	1418724_at	0	0.09768	0.250706	1418724_at	0	-0.0634667	0.412515
12631	99735	1072	CFL1	-	-	M	1455138_x_at	0	0.10454	0.109852	1448346_at	0	0.13464	0.205927	1448346_at	0	-0.06656	0.529985	1455138_x_at	0	-0.0110167	0.85223
12632	129115	1073	CFL2	-	-	M	1418066_at	2	0.22662	0.022802	1418066_at	2	0.20588	0.0379827	1418066_at	0	0.0449	0.645983	1418067_at	0	0.0316	0.73912
12633	7652	8837	CFLAR	-	-	-	1453482_at	0	-0.14642	0.0614136	1425687_at	1	-0.34004	0.00216016	1449317_at	0	-0.0936	0.582751	1453482_at	0	-0.0594167	0.400908
12638	55465	1080	CFTR	-	-	M	1420579_s_at	0	-0.0657	0.349615	1427767_a_at	0	0.0633	0.274349	1427767_a_at	0	-0.04944	0.392441	1420579_s_at	0	0.110983	0.0858377
12640	587	1081	CGA	-	-	-	1418549_at	0	-0.8517	0.0779843	1418549_at	0	0.02952	0.950736	1418549_at	0	0.05054	0.915763	1418549_at	0	0.120417	0.782547
12642	2942	9023	CH25H	-	-	-	1449227_at	0	0.00952	0.896133	1449227_at	0	-0.003	0.967183	1449227_at	0	-0.03032	0.677744	1449227_at	0	-0.00418333	0.949891
12643	36063	1101	CHAD	-	-	-	1420569_at	0	-0.03612	0.636256	1420569_at	0	-0.0457	0.549783	1420569_at	0	0.00808	0.91568	1420569_at	0	0.0330167	0.635809
12647	40693	1103	CHAT	-	-	M	1440070_at	0	-0.06922	0.338756	1440070_at	0	-0.05072	0.48266	1440070_at	0	0.0023	0.974558	1440070_at	0	-0.0298833	0.650135
12648	68174	1105	CHD1	-	-	-	1457473_at	2	0.3775	0.0122962	1420990_at	0	-0.2277	0.15827	1431166_at	0	0.08986	0.496176	1450077_at	0	-0.1549	0.0637572
12649	975	1111	CHEK1	-	-	-	1449708_s_at	2	0.47986	0.023015	1420032_at	0	0.11844	0.136797	1420031_at	0	0.09528	0.164022	1420032_at	0	-0.0907333	0.210747
12651	88718	1120	CHKB	-	-	M	1448448_a_at	0	0.01912	0.798796	1448448_a_at	0	-0.13022	0.0858093	1448448_a_at	0	0.05866	0.435095	1448448_a_at	0	0.0251	0.71401
12652	976	1113	CHGA	-	-	-	1418149_at	0	-0.26448	0.132072	1418149_at	0	0.10026	0.565338	1418149_at	0	0.01488	0.931921	1418149_at	0	0.0107333	0.946181
12653	1375	1114	CHGB	-	-	-	1415885_at	1	-0.5047	0.0098411	1415885_at	0	-0.26778	0.163468	1415885_at	0	-0.05968	0.75454	1415885_at	0	-0.000533333	0.997557
12654	55569	1116	CHI3L1	-	-	-	1451537_at	0	0.02918	0.794931	1451537_at	0	-0.1455	0.197565	1451537_at	0	-0.0471	0.674949	1451537_at	0	-0.0802833	0.434326
12655	74931	-	-	-	-	-	1419764_at	0	-0.04046	0.697149	1425451_s_at	0	0.03192	0.672577	1425451_s_at	0	0.07242	0.338937	1425451_s_at	0	0.0279167	0.685544
12659	74442	5016	OVGP1	-	-	-	1426526_s_at	0	-0.0829	0.686881	1426526_s_at	0	-0.2428	0.239848	1426526_s_at	0	0.07074	0.730832	1426526_s_at	0	0.0921667	0.62358
12660	88575	1119	CHKA	-	-	-	1442277_at	0	-0.26028	0.152267	1450264_a_at	0	0.13906	0.13915	1450264_a_at	0	-0.05754	0.537894	1453582_at	0	0.0914333	0.541873
12661	21314	10752	CHL1	-	-	M	1447036_at	0	0.13648	0.254541	1435190_at	0	0.26494	0.0834896	1443713_at	0	-0.2121	0.31539	1417795_at	0	0.0969	0.511466
12662	334	1121	CHM	-	-	-	1439824_at	2	0.31724	0.0276837	1439824_at	0	0.14426	0.309981	1439824_at	0	-0.09714	0.493318	1439824_at	0	-0.115083	0.374536
12663	31055	1122	CHML	-	-	-	1422322_at	0	-0.0533	0.588001	1435926_at	0	0.17018	0.356178	1422322_at	0	-0.07908	0.422127	1422322_at	0	-0.0466167	0.603709
12667	2774	8646	CHRD	-	-	M	1417304_at	1	-0.19972	0.040504	1417304_at	1	-0.20866	0.0325689	1417304_at	0	-0.09828	0.307842	1417304_at	0	0.09225	0.294488
12669	20189	1128	CHRM1	-	-	M	1450833_at	1	-0.19414	0.0184141	1439611_at	0	-0.24422	0.145935	1450833_at	0	-0.0167	0.836096	1439611_at	0	-0.104167	0.494313
12671	20191	1131	CHRM3	S	-	M	1422258_at	0	-0.03284	0.773926	1422258_at	0	0.0798	0.485822	1422258_at	0	2e-05	0.99986	1422258_at	0	-0.13475	0.199215
12672	20192	1132	CHRM4	-	-	M	1450575_at	0	-0.18564	0.0834612	1450575_at	0	0.07194	0.498398	1450575_at	0	0.10436	0.326929	1450575_at	0	0.08825	0.363584
12675	979	1147	CHUK	-	-	-	1417091_at	2	0.27588	0.00267233	1417091_at	0	0.0581	0.513948	1451383_a_at	0	-0.06774	0.549045	1428210_s_at	0	-0.0903	0.345091
12677	7266	338917	VSX2	-	-	-	1419628_at	0	0.061	0.407587	1419628_at	0	-0.12018	0.105209	1419628_at	0	0.06028	0.413117	1419628_at	0	-0.0231333	0.730285
12683	77852	1149	CIDEA	-	-	-	1417956_at	0	-0.4513	0.0516021	1417956_at	0	-0.3697	0.109234	1417956_at	0	0.04022	0.860405	1417956_at	0	-0.0913167	0.662018
12684	7666	27141	CIDEB	-	-	M	1418976_s_at	0	-0.02218	0.80708	1418976_s_at	0	0.152	0.0974816	1418976_s_at	0	0.09696	0.287622	1418976_s_at	0	0.0590667	0.476948
12686	69006	83401	ELOVL3	-	-	-	1420722_at	0	-0.02218	0.738374	1420722_at	0	0.08852	0.185146	1420722_at	0	0.03122	0.638388	1420722_at	1	-0.126933	0.0391564
12695	72199	10207	INADL	S	-	-	1440737_at	0	-0.08374	0.173137	1442244_at	1	-0.22422	0.00423359	1418983_at	0	-0.16642	0.312267	1440737_at	1	-0.148967	0.00913675
12696	980	1153	CIRBP	-	-	-	1416332_at	0	0.14364	0.234831	1416332_at	0	0.2008	0.0983741	1416332_at	0	-0.0242	0.840581	1416332_at	0	0.00696667	0.949414
12700	7667	1154	CISH	-	-	-	1448724_at	0	0.03712	0.712017	1448724_at	0	0.16972	0.0946085	1448724_at	0	0.0878	0.383658	1448724_at	0	0.0581833	0.52658
12702	2941	9021	SOCS3	-	-	M	1456212_x_at	0	0.3223	0.0765741	1455899_x_at	0	-0.48212	0.0608906	1456212_x_at	0	-0.0727	0.686354	1455899_x_at	0	-0.0850333	0.713909
12703	2776	8651	SOCS1	-	-	-	1450446_a_at	0	-0.09228	0.374793	1440047_at	0	-0.17904	0.0804543	1440047_at	0	0.14722	0.14916	1450446_a_at	0	0.102533	0.28068
12704	21404	11113	CIT	-	-	M	1426028_a_at	1	-0.2539	0.00153976	1427669_a_at	0	-0.22996	0.0900395	1427669_a_at	0	-0.102	0.448312	1426028_a_at	0	0.0648333	0.359495
12705	3057	4435	CITED1	-	-	-	1449031_at	0	0.0416	0.817484	1449031_at	0	-0.03792	0.833376	1449031_at	0	0.02048	0.909529	1449031_at	0	0.194667	0.239076
12709	37530	1152	CKB	-	-	M	1455106_a_at	0	0.10892	0.317674	1455106_a_at	0	-0.11852	0.277213	1455106_a_at	0	-0.01444	0.894235	1455106_a_at	0	0.0113	0.909262
12715	20432	1158	CKM	-	-	-	1417614_at	0	-0.11854	0.0932226	1417614_at	0	-0.07952	0.257467	1417614_at	0	0.05576	0.426078	1417614_at	0	0.0127667	0.841437
12716	69058	1159	CKMT1B	-	-	M	1432418_a_at	0	-0.15248	0.318019	1417089_a_at	1	-0.27418	0.033076	1417089_a_at	0	-0.14778	0.245179	1417089_a_at	0	-0.06255	0.588566
12721	6545	11151	CORO1A	-	-	-	1435288_at	0	0.0588	0.503437	1455269_a_at	0	0.15642	0.452784	1435288_at	0	0.03872	0.65921	1435288_at	2	0.167433	0.0395476
12722	77224	-	-	-	-	-	1417853_at	0	-0.08156	0.18181	1417853_at	0	0.09648	0.115156	1417853_at	1	-0.12682	0.0396246	1417853_at	0	0.0176833	0.749677
12723	63	1180	CLCN1	-	-	M	1427591_at	0	-0.0341	0.699567	1427591_at	0	-0.0334	0.705437	1427591_at	0	-0.10004	0.259517	1427591_at	1	-0.1632	0.0460281
12724	3213	1181	CLCN2	-	-	-	1449248_at	0	0.00388	0.977061	1449248_at	0	-0.07432	0.582204	1449248_at	0	-0.1264	0.350423	1449248_at	0	0.139267	0.26042
12725	20435	1182	CLCN3	-	-	M	1433487_at	0	-0.30662	0.112493	1438366_x_at	0	-0.09966	0.393114	1433487_at	0	-0.16208	0.398406	1433486_at	0	-0.0565333	0.627361
12727	68207	1183	CLCN4	-	-	-	1448161_a_at	0	-0.15692	0.220008	1415986_at	0	0.00964	0.915304	1415986_at	0	0.01948	0.829859	1415986_at	0	0.0379	0.647166
12728	73872	1184	CLCN5	-	-	-	1429400_at	0	0.17218	0.0628616	1420296_at	2	0.23318	0.000162543	1420296_at	0	0.07564	0.200021	1450787_at	0	-0.124483	0.341511
12729	990	1207	CLNS1A	-	-	-	1436935_x_at	0	0.13084	0.0811132	1423181_s_at	2	0.17492	0.0117502	1427548_a_at	0	0.06936	0.502116	1423181_s_at	0	0.0234833	0.704659
12733	65	1188	CLCNKB	-	-	-	1455677_s_at	0	-0.12576	0.147047	1455677_s_at	0	-0.09128	0.290846	1455677_s_at	0	0.1534	0.0780228	1450182_at	0	0.07525	0.274984
12737	9620	9076	CLDN1	-	-	-	1450014_at	1	-0.16342	0.0433847	1450014_at	0	0.11004	0.170329	1438851_x_at	2	0.2285	0.00466589	1437932_a_at	0	-0.361483	0.0949177
12738	9621	9075	CLDN2	-	-	-	1417232_at	0	-0.1121	0.113178	1417232_at	0	-0.11444	0.105982	1417232_at	0	0.1088	0.12399	1417231_at	1	-0.272817	0.0416324
12739	1001	1365	CLDN3	-	-	-	1451701_x_at	1	-0.22008	0.0443262	1426332_a_at	0	0.11922	0.192092	1426332_a_at	0	-0.15976	0.0819382	1453258_at	0	-0.0916333	0.31218
12740	1000	1364	CLDN4	-	-	-	1418283_at	0	-6e-05	0.999358	1418283_at	0	0.02276	0.760122	1418283_at	0	0.02364	0.751155	1418283_at	0	0.00465	0.945504
12741	2459	7122	CLDN5	-	-	-	1417839_at	0	0.00908	0.914071	1417839_at	0	-0.02424	0.773355	1417839_at	0	-0.00942	0.910867	1417839_at	0	-0.00798333	0.917227
12745	68392	1047	CLGN	-	-	-	1457829_at	0	0.04938	0.724433	1457829_at	2	0.39956	0.00552723	1430240_a_at	1	-0.14224	0.0249819	1430240_a_at	0	-0.0324333	0.568935
12747	101535	1195	CLK1	-	-	M	1426124_a_at	0	0.05438	0.62493	1426124_a_at	0	-0.08298	0.456191	1426124_a_at	0	0.03614	0.745139	1426124_a_at	0	0.00545	0.95716
12748	33303	1196	CLK2	-	-	-	1417743_at	0	0.12436	0.084919	1417743_at	0	-0.01788	0.802328	1416294_at	0	-0.02432	0.82862	1416294_at	0	0.0320167	0.754947
12750	56895	57396	CLK4	-	-	-	1427663_a_at	0	-0.14746	0.259031	1422886_a_at	0	-0.0687	0.4052	1427663_a_at	0	-0.06458	0.619784	1427663_a_at	0	-0.0173	0.884145
12751	335	1200	TPP1	-	-	M	1434768_at	0	0.21088	0.223988	1448313_at	0	-0.2536	0.101002	1448313_at	0	0.02592	0.865597	1434768_at	0	-0.150983	0.339239
12752	37259	1201	CLN3	-	-	M	1417551_at	0	0.09848	0.462388	1457789_at	0	0.05386	0.557336	1457789_at	0	-0.12172	0.187029	1457789_at	0	-0.0879833	0.295007
12753	3603	9575	CLOCK	-	-	M	1435775_at	0	0.13106	0.367346	1418659_at	0	0.16618	0.213476	1418659_at	0	-0.10608	0.425579	1418659_at	0	-0.0728333	0.548591
12757	1384	1211	CLTA	-	-	-	1421062_s_at	0	0.0985	0.162405	1421062_s_at	0	0.09644	0.171246	1434540_a_at	0	-0.08574	0.522601	1434540_a_at	0	-0.102183	0.404387
12759	1382	1191	CLU	-	-	-	1437689_x_at	0	0.34386	0.265818	1418626_a_at	0	-0.5143	0.133687	1454849_x_at	0	0.0419	0.893225	1437689_x_at	0	-0.1286	0.647253
12763	7269	-	-	-	-	M	1447019_at	1	-0.14648	0.044042	1440458_at	0	-0.09904	0.111192	1440517_x_at	0	-0.05806	0.246114	1440458_at	0	-0.11135	0.0508619
12764	7670	55907	CMAS	-	-	-	1426662_at	0	0.05316	0.596601	1426662_at	2	0.27022	0.0086357	1426662_at	0	0.00252	0.979962	1426662_at	0	0.0114	0.900952
12765	10439	3579	CXCR2	-	-	-	1421734_at	0	0.01682	0.855525	1421734_at	0	-0.06068	0.511885	1421734_at	0	0.0749	0.418542	1421734_at	0	0.0301167	0.721091
12766	1153	2833	CXCR3	S	-	-	1449925_at	1	-0.1764	0.0352616	1449925_at	0	-0.0869	0.293791	1449925_at	0	0.00998	0.903655	1449925_at	0	-0.01985	0.792023
12767	20739	7852	CXCR4	-	-	-	1448710_at	0	0.37144	0.237176	1448710_at	0	0.16722	0.593122	1448710_at	0	-0.06798	0.827893	1448710_at	0	0.0210667	0.941158
12768	20344	1230	CCR1	-	-	-	1419610_at	0	-0.02454	0.664665	1419610_at	0	0.05164	0.362789	1419610_at	0	0.02578	0.648856	1419610_at	0	0.10015	0.0556773
12769	22546	10803	CCR9	-	-	M	1427419_x_at	0	-0.07612	0.219195	1427419_x_at	0	-0.06392	0.301414	1421920_a_at	0	0.08692	0.19605	1446038_at	0	-0.09435	0.0723229
12770	56388	-	-	-	-	-	1422349_at	0	0.0084	0.909245	1422349_at	0	-0.01952	0.791133	1422349_at	0	0.14216	0.0569162	1422349_at	0	-0.0203833	0.761947
12771	20436	1232	CCR3	-	-	-	1422957_at	0	-0.05614	0.50427	1422957_at	0	0.00828	0.921419	1422957_at	0	-0.0686	0.414872	1422957_at	0	0.000966667	0.989934
12772	537	729230	CCR2	-	-	M	1421186_at	0	0.03648	0.573957	1421187_at	0	0.09362	0.219874	1421188_at	2	0.13174	0.037772	1421186_at	0	-0.10065	0.0922258
12773	21135	1233	CCR4	-	-	-	1421655_a_at	0	-0.11846	0.0865017	1421655_a_at	0	0.01236	0.856561	1421655_a_at	0	-0.03658	0.593024	1421655_a_at	0	0.0411167	0.510712
12774	37325	1234	CCR5	-	-	M	1422260_x_at	0	-0.09484	0.0840412	1422260_x_at	0	-0.04136	0.4472	1422260_x_at	0	-0.04336	0.425636	1424727_at	1	-0.23135	0.00221618
12775	1387	1236	CCR7	-	-	-	1423466_at	0	0.00734	0.92073	1423466_at	0	-0.04822	0.513902	1423466_at	0	0.0317	0.667551	1423466_at	0	-0.1002	0.13982
12776	21080	1237	CCR8	-	-	-	1422291_at	0	-0.03946	0.648376	1422291_at	0	-0.05906	0.495309	1422291_at	0	0.16792	0.0553362	1422291_at	0	-0.153117	0.0556041
12777	7271	2826	CCR10	-	-	M	1421420_at	0	0.03432	0.708226	1421420_at	0	-0.09028	0.32634	1421420_at	0	0.08586	0.350423	1421420_at	0	-0.0524833	0.531085
12778	22419	57007	ACKR3	-	-	-	1417625_s_at	0	0.31766	0.298875	1417625_s_at	0	-0.04154	0.891526	1417625_s_at	0	0.00642	0.983184	1417625_s_at	0	-0.143667	0.605714
12780	68052	1244	ABCC2	-	-	-	1450109_s_at	1	-0.204	0.000996564	1450109_s_at	0	0.05466	0.360216	1450109_s_at	0	-0.01708	0.774352	1450109_s_at	0	0.0363333	0.504657
12785	2567	7555	CNBP	-	-	-	1437850_a_at	2	0.22228	0.0495862	1437850_a_at	0	0.13358	0.233839	1437850_a_at	0	-0.06412	0.566149	1416244_a_at	0	-0.0181	0.783401
12788	55432	1259	CNGA1	-	-	-	1451763_at	0	0.02312	0.740644	1451763_at	0	-0.02332	0.738484	1451763_at	0	0.02596	0.710175	1451763_at	0	-0.069	0.281032
12789	32022	1260	CNGA2	-	-	-	1422181_at	0	-0.08958	0.306297	1422181_at	0	0.00254	0.976771	1422181_at	0	-0.05282	0.545372	1422181_at	0	-0.14575	0.0705075
12793	4219	10175	CNIH1	-	-	M	1423727_at	0	0.02618	0.828443	1423727_at	0	0.01484	0.902227	1423727_at	0	0.01854	0.878025	1423727_at	0	0.0188833	0.864042
12794	7671	254263	CNIH2	-	-	-	1417524_at	0	-0.0817	0.644617	1417524_at	0	0.11914	0.501555	1417524_at	0	-0.04124	0.815791	1417524_at	0	-0.0386	0.811215
12795	20865	1263	PLK3	-	-	-	1434496_at	0	-0.0076	0.961286	1434496_at	0	0.0357	0.819671	1434496_at	0	-0.02414	0.877479	1434496_at	0	0.00468333	0.973861
12796	110678	820	CAMP	-	-	-	1419691_at	0	-0.083	0.250021	1419691_at	0	-0.01584	0.825446	1419691_at	0	0.01214	0.865764	1419691_at	0	-0.107567	0.104114
12797	995	1264	CNN1	-	-	-	1417917_at	0	0.20128	0.568204	1417917_at	0	-0.44848	0.205617	1417917_at	0	0.05244	0.881673	1417917_at	0	0.0375833	0.906967
12798	3215	1265	CNN2	-	-	-	1450981_at	0	0.55724	0.199419	1450981_at	0	-0.38364	0.375501	1450981_at	0	0.1173	0.785879	1450981_at	0	-0.0107	0.978337
12799	7672	1267	CNP	-	-	M	1437341_x_at	2	0.54406	0.00241874	1418980_a_at	0	0.10088	0.474439	1449296_a_at	2	0.2334	0.0252174	1418980_a_at	0	0.0547333	0.670378
12801	7273	1268	CNR1	S	-	M	1419425_at	0	-0.42472	0.24935	1434172_at	0	0.3199	0.0944567	1419425_at	0	-0.35612	0.33342	1419425_at	0	-0.182833	0.585583
12802	1389	1269	CNR2	S	-	-	1450476_at	2	0.12704	0.0345546	1450476_at	0	0.00024	0.996762	1450476_at	0	0.06988	0.239694	1450476_at	0	-0.0188833	0.726609
12803	8288	1270	CNTF	-	-	M	1422033_a_at	0	0.26772	0.370603	1422033_a_at	0	-0.18528	0.534879	1426327_s_at	0	-0.02226	0.886909	1426327_s_at	0	-0.189467	0.187581
12804	9619	1271	CNTFR	-	-	M	1431663_a_at	1	-0.22572	0.00510066	1431663_a_at	0	0.12496	0.113843	1431663_a_at	0	-0.05936	0.449417	1431663_a_at	0	-0.0712	0.321021
12805	7274	1272	CNTN1	-	-	M	1459197_at	0	-0.11352	0.469903	1449563_at	0	-0.12132	0.574123	1449563_at	0	-0.16182	0.453899	1459197_at	0	-0.123	0.391414
12807	13019	84343	HPS3	-	-	-	1459772_at	0	-0.11352	0.0987187	1450647_at	2	0.24266	0.016762	1459772_at	2	0.16484	0.0176835	1459772_at	0	0.04435	0.476249
12808	9058	23242	COBL	-	F	-	1442076_at	0	-0.03752	0.642648	1442076_at	0	0.06262	0.439327	1434917_at	0	-0.25232	0.441228	1442076_at	0	0.0571333	0.439572
12810	20868	1690	COCH	-	-	-	1423285_at	0	-0.05124	0.797432	1423285_at	0	-0.0822	0.680631	1423285_at	0	-0.08066	0.686286	1423285_at	0	0.0252167	0.889928
12812	3413	8161	COIL	-	-	-	1416692_at	0	0.04268	0.599122	1416692_at	0	0.13888	0.0901859	1416692_at	0	0.01952	0.80986	1416692_at	0	-0.0181833	0.806054
12813	55466	1300	COL10A1	-	-	M	1422253_at	0	-0.03888	0.580156	1422253_at	0	-0.09724	0.168975	1422253_at	0	0.06254	0.374426	1422253_at	0	0.0522667	0.415912
12814	56389	1301	COL11A1	-	-	-	1449154_at	0	0.79816	0.124878	1418599_at	0	-0.80876	0.0519127	1418599_at	0	0.04034	0.921696	1418599_at	0	0.119833	0.749147
12815	22547	1302	COL11A2	-	-	-	1423578_at	0	-0.04428	0.707126	1423578_at	0	-0.12348	0.296425	1423578_at	0	-0.09672	0.41273	1423578_at	0	0.0371667	0.729727
12816	3217	1303	COL12A1	-	-	-	1427391_a_at	0	-0.17074	0.0824838	1445751_at	0	0.0664	0.336757	1445751_at	0	-0.05878	0.394786	1445751_at	0	0.09085	0.151623
12817	22421	1305	COL13A1	-	-	M	1422866_at	0	-0.14692	0.263308	1422866_at	0	0.0911	0.486713	1422866_at	0	-0.11032	0.400009	1422866_at	0	-0.13345	0.265675
12818	18741	7373	COL14A1	-	-	-	1427168_a_at	1	-0.29464	0.0068461	1427168_a_at	0	0.09368	0.378514	1428455_at	0	0.0648	0.329451	1453931_at	0	-0.127683	0.0823992
12819	1396	1306	COL15A1	-	-	-	1448755_at	0	-0.03174	0.68799	1448755_at	2	0.18826	0.0194755	1448755_at	0	-0.06494	0.412149	1448755_at	0	-0.0076	0.916064
12821	7276	-	-	-	-	-	1418799_a_at	0	0.05016	0.424385	1418799_a_at	0	0.05914	0.346703	1418799_a_at	0	-0.06654	0.290123	1418799_a_at	0	-0.00105	0.985351
12822	7673	80781	COL18A1	-	-	-	1418237_s_at	0	0.43452	0.267014	1418237_s_at	0	-0.71702	0.0690929	1426955_at	0	0.10748	0.780285	1418237_s_at	0	-0.136717	0.700919
12823	55608	1310	COL19A1	-	-	M	1430676_at	0	0.09546	0.165675	1430676_at	0	0.09996	0.146886	1430676_at	0	-0.11078	0.108521	1430676_at	0	0.0730833	0.244028
12824	55607	1280	COL2A1	-	-	M	1450567_a_at	0	-0.28752	0.069181	1450567_a_at	0	-0.17246	0.272041	1450567_a_at	0	-0.04292	0.783718	1450567_a_at	0	0.106033	0.458369
12825	55433	1281	COL3A1	-	-	-	1427884_at	0	-0.0695	0.611746	1427884_at	0	0.11052	0.420232	1427883_a_at	0	0.26982	0.304596	1427883_a_at	1	-1.13418	1.01e-05
12826	20437	1282	COL4A1	-	-	M	1426348_at	0	0.28106	0.127101	1426348_at	1	-0.5091	0.00666947	1426348_at	0	-0.05532	0.76209	1452035_at	0	0.0287667	0.883908
12827	1390	1284	COL4A2	-	-	-	1424051_at	0	0.09394	0.558871	1424051_at	1	-0.56076	0.000801821	1424051_at	0	0.03994	0.803539	1424051_at	0	0.0113833	0.938079
12828	68033	1285	COL4A3	-	-	M	1438779_at	0	0.20768	0.163494	1450224_at	0	-0.1486	0.164105	1450224_at	0	0.01848	0.861679	1450224_at	0	-0.1602	0.101277
12829	20071	1286	COL4A4	-	-	-	1425772_at	2	0.19512	0.0131638	1440250_at	0	-0.36382	0.0850362	1425772_at	0	0.1331	0.0870223	1425772_at	0	-0.0315833	0.653233
12830	133559	1287	COL4A5	-	-	-	1425476_at	0	0.82308	0.0554044	1425475_at	0	-0.62572	0.0879731	1425476_at	0	-0.07948	0.851306	1425476_at	0	-0.141967	0.713878
12831	55434	1289	COL5A1	-	-	-	1434479_at	0	0.186	0.124018	1416740_at	0	-0.34054	0.1872	1434479_at	0	-0.09606	0.424072	1416741_at	0	0.03575	0.627529
12832	20119	1290	COL5A2	-	-	M	1450625_at	0	0.71836	0.176365	1422437_at	0	-0.7309	0.183025	1450625_at	0	0.17416	0.741518	1450625_at	0	-0.0957667	0.84247
12833	1391	1291	COL6A1	-	-	-	1448590_at	1	-0.37582	0.0160387	1448590_at	1	-0.56078	0.000452206	1448590_at	0	-0.07988	0.601489	1448590_at	0	-0.208783	0.137582
12834	1392	1292	COL6A2	-	-	-	1426947_x_at	0	-0.1409	0.210978	1426947_x_at	0	-0.16014	0.155793	1452250_a_at	0	0.04528	0.721137	1452250_a_at	1	-0.34915	0.003462
12835	37917	1293	COL6A3	-	-	-	1424131_at	0	0.06478	0.585128	1424131_at	0	0.03738	0.752584	1424131_at	0	-0.04466	0.706494	1424131_at	0	-0.190283	0.0819928
12836	73	1294	COL7A1	-	-	-	1419613_at	0	-0.15864	0.322107	1419613_at	0	-0.2069	0.197689	1419613_at	0	0.03632	0.820071	1419613_at	0	0.0220667	0.879662
12837	22423	1295	COL8A1	-	-	-	1442794_at	0	0.10216	0.0946038	1442794_at	2	0.1468	0.0174531	1442794_at	0	0.09856	0.106569	1442794_at	0	-0.0365833	0.508369
12839	1393	1297	COL9A1	-	-	-	1421381_a_at	0	-0.0437	0.679105	1428571_at	0	0.20308	0.292166	1421381_a_at	0	0.11408	0.281895	1421381_a_at	0	0.0652333	0.499187
12840	37535	1298	COL9A2	-	-	-	1450673_at	0	-0.03216	0.685336	1450673_at	0	-0.02288	0.773074	1450673_at	0	0.07856	0.323695	1450673_at	0	0.121567	0.0965026
12841	20438	1299	COL9A3	-	-	-	1460734_at	0	-0.12082	0.419286	1460693_a_at	0	-0.19816	0.279674	1460693_a_at	0	-0.08972	0.623345	1420280_x_at	0	-0.0548	0.369872
12842	73874	1277	COL1A1	-	-	M	1423669_at	0	-0.11094	0.126735	1423669_at	0	0.09702	0.180853	1455494_at	0	0.02706	0.868933	1455494_at	0	-0.062	0.678911
12843	69	1278	COL1A2	-	-	M	1446326_at	0	-0.09554	0.0886758	1446326_at	0	-0.07716	0.167615	1450857_a_at	0	-0.10936	0.591226	1450857_a_at	0	-0.294217	0.116346
12845	74	1311	COMP	-	-	M	1419527_at	0	0.09958	0.143457	1419527_at	0	0.04496	0.506274	1419527_at	0	0.00554	0.934624	1419527_at	0	-0.0979833	0.115251
12846	30982	1312	COMT	-	-	M	1418701_at	0	0.15032	0.171498	1418701_at	0	0.11678	0.286807	1418701_at	0	0.11036	0.313917	1449183_at	0	0.059	0.507626
12847	3218	1314	COPA	-	F	-	1437274_at	2	0.5891	0.0171466	1415706_at	0	-0.08954	0.0971145	1415706_at	0	0.01422	0.790198	1415706_at	0	0.0223	0.647799
12848	3124	-	-	-	-	-	1437039_at	0	0.07448	0.433312	1437039_at	2	0.23002	0.0175129	1437039_at	0	-0.04902	0.605613	1423459_at	0	-0.0337833	0.673265
12850	6953	10229	COQ7	-	-	-	1416665_at	0	0.02742	0.805451	1416665_at	0	0.14476	0.196111	1416665_at	0	0.03142	0.777783	1416665_at	0	-0.0322333	0.75115
12854	997	1325	CORT	-	-	M	1449820_at	0	-0.29534	0.340625	1449820_at	0	-0.27604	0.372914	1449820_at	0	0.15306	0.620567	1449820_at	0	-0.0321	0.909375
12856	38089	10063	COX17	-	-	-	1434435_s_at	0	0.16288	0.136278	1434435_s_at	0	0.07148	0.510499	1434435_s_at	0	0.08172	0.452069	1434871_at	0	-0.0773667	0.213423
12857	37537	1327	COX4I1	-	-	-	1448322_a_at	0	-0.01294	0.739036	1448322_a_at	0	-0.06314	0.107209	1448322_a_at	0	0.03408	0.381423	1448322_a_at	0	-0.0188167	0.595885
12858	37905	9377	COX5A	-	-	-	1415933_a_at	0	0.08966	0.292338	1415933_a_at	2	0.1739	0.0433502	1448153_at	0	-0.0155	0.795637	1448153_at	0	0.0081	0.882114
12859	133751	-	-	-	-	-	1448514_at	0	-0.11146	0.162357	1448514_at	0	-0.07228	0.362944	1454716_x_at	0	0.04542	0.449487	1436149_at	0	0.0557833	0.554306
12861	3219	1337	COX6A1	-	-	M	1417417_a_at	0	0.00956	0.766756	1417418_s_at	0	-0.10514	0.149438	1417417_a_at	0	-0.014	0.664126	1417417_a_at	0	0.0245833	0.404441
12862	38020	1339	COX6A2	-	-	-	1417607_at	0	-0.15402	0.577507	1457633_x_at	0	-0.10708	0.678694	1457633_x_at	0	0.17008	0.51096	1457633_x_at	0	-0.0946333	0.688381
12864	134053	-	-	-	-	-	1434491_a_at	0	0.04658	0.657855	1434491_a_at	0	0.09642	0.360392	1415970_at	0	0.0176	0.800067	1434491_a_at	0	-0.03865	0.687241
12865	48051	1346	COX7A1	-	-	-	1418709_at	0	0.1106	0.256036	1418709_at	0	0.01916	0.843311	1418709_at	0	0.12784	0.189921	1418709_at	0	0.0499667	0.572687
12866	36082	1347	COX7A2	-	-	-	1416971_at	0	-0.05892	0.321752	1416971_at	0	-0.04422	0.456388	1416970_a_at	0	0.0348	0.491498	1416971_at	0	0.0179333	0.740328
12867	81691	-	-	-	-	-	1459885_s_at	2	0.3083	0.0169301	1459885_s_at	0	0.15102	0.234687	1448112_at	0	0.04488	0.387992	1448112_at	0	0.0482667	0.309649
12868	3006	1351	COX8A	-	-	-	1436409_at	0	-0.10048	0.220391	1416112_at	0	-0.1107	0.182148	1416112_at	0	0.08624	0.297409	1448222_x_at	0	0.0510333	0.489736
12869	7277	-	-	-	-	-	1449218_at	0	0.03496	0.742418	1449218_at	0	0.15186	0.156258	1449218_at	0	-0.1144	0.28399	1449218_at	0	-0.00873333	0.928312
12870	75	1356	CP	-	-	M	1417497_at	0	0.46642	0.129634	1417496_at	0	-0.60452	0.130073	1417497_at	0	0.2029	0.506847	1417495_x_at	0	-0.40975	0.338609
12873	122138	1359	CPA3	-	-	-	1448730_at	0	-0.10708	0.191338	1448730_at	0	-0.01502	0.853701	1448730_at	0	0.13372	0.10392	1448730_at	0	-0.112717	0.132671
12874	999	1362	CPD	-	F	-	1455009_at	0	0.29526	0.147468	1418018_at	1	-0.52538	0.026039	1442212_at	0	0.079	0.530182	1442212_at	0	0.0552667	0.630273
12876	48052	1363	CPE	-	-	M	1439437_x_at	0	0.02566	0.830192	1415949_at	0	-0.0324	0.591379	1415949_at	0	-0.03752	0.534303	1439437_x_at	0	0.05365	0.623544
12877	7278	64506	CPEB1	-	-	-	1417960_at	0	0.07082	0.627351	1417960_at	0	-0.14556	0.319708	1417960_at	0	-0.20644	0.159671	1417960_at	0	0.10165	0.445856
12879	84604	192668	CYS1	-	-	M	1419070_at	0	0.13468	0.314808	1419071_at	0	-0.0797	0.239119	1419070_at	0	0.06838	0.608831	1419071_at	0	-0.0465333	0.450161
12889	21324	10815	CPLX1	-	-	M	1417747_at	0	-0.18914	0.210215	1448832_a_at	0	0.22998	0.0528969	1417746_at	0	0.0784	0.589095	1448832_a_at	0	0.09095	0.396488
12890	38212	10814	CPLX2	-	-	M	1436383_at	0	-0.1682	0.583188	1436383_at	0	0.23506	0.44364	1436383_at	0	-0.05274	0.863258	1436383_at	0	-0.0489833	0.860901
12891	81815	9362	CPNE6	-	-	-	1449921_s_at	0	-0.21714	0.326952	1449921_s_at	0	-0.40438	0.0702627	1449921_s_at	0	0.0435	0.843798	1449921_s_at	0	0.0376667	0.851737
12892	76	1371	CPOX	-	-	-	1422492_at	2	0.29972	0.0154949	1422492_at	0	0.15514	0.203184	1422493_at	0	-0.1074	0.419159	1440747_at	0	0.0691667	0.307175
12894	1413	1374	CPT1A	-	-	-	1434866_x_at	2	0.4693	0.0191561	1438156_x_at	0	0.22442	0.0927406	1438156_x_at	0	0.05586	0.672663	1434866_x_at	0	-0.0697667	0.697292
12895	22548	1375	CPT1B	-	-	-	1418328_at	0	-0.11452	0.260935	1418328_at	0	-0.07292	0.4729	1418328_at	0	-0.07762	0.444961	1418328_at	0	0.127817	0.170256
12896	77	1376	CPT2	-	F	-	1416772_at	2	0.45878	0.0290504	1447820_x_at	0	0.12512	0.346955	1447820_x_at	0	0.1044	0.432146	1447820_x_at	0	-0.16795	0.168246
12902	55611	1380	CR2	-	-	-	1425289_a_at	0	-0.13322	0.135712	1425289_a_at	0	-0.10872	0.222148	1425289_a_at	0	-0.05528	0.533126	1425289_a_at	0	-0.0999	0.219155
12903	3222	1381	CRABP1	-	-	-	1448326_a_at	0	-0.03806	0.787771	1448326_a_at	0	-0.08936	0.527834	1448326_a_at	0	0.05738	0.684944	1448326_a_at	0	-0.08565	0.507483
12904	1415	1382	CRABP2	-	-	-	1451191_at	0	0.34916	0.26815	1451191_at	0	0.27178	0.387897	1451191_at	0	0.23952	0.446415	1451191_at	0	0.0624833	0.827425
12905	2821	8738	CRADD	-	-	-	1427505_a_at	0	-0.02184	0.859859	1427505_a_at	2	0.26846	0.032786	1427505_a_at	0	-0.0741	0.549633	1427505_a_at	0	0.100867	0.373059
12908	598	1384	CRAT	-	-	-	1448544_at	1	-0.13672	0.0303968	1448544_at	0	-0.04436	0.475718	1448544_at	1	-0.16016	0.0117169	1448544_at	0	0.03495	0.538002
12909	40587	27297	CRCP	-	-	-	1418249_at	0	0.2157	0.0713745	1418249_at	0	0.20916	0.0801819	1418249_at	0	0.03186	0.787602	1418249_at	0	-0.0208667	0.846703
12912	3223	1385	CREB1	-	-	M	1428755_at	2	0.21368	0.0159985	1421582_a_at	0	-0.18892	0.072356	1452901_at	0	0.0607	0.482064	1421582_a_at	0	-0.122267	0.200087
12913	31375	10488	CREB3	-	-	-	1424740_at	0	-0.10822	0.36623	1424742_at	0	0.15336	0.0766346	1424742_at	0	-0.06376	0.457437	1419979_s_at	0	-0.08855	0.426496
12914	68393	1387	CREBBP	S	-	M	1459804_at	0	-0.63286	0.0504423	1436983_at	1	-0.27004	0.0217579	1459804_at	0	-0.48096	0.134829	1459804_at	0	-0.425183	0.147391
12915	31238	1388	ATF6B	-	-	-	1417173_at	0	-0.0629	0.607931	1417173_at	0	-0.0127	0.917424	1417173_at	0	-0.02852	0.815922	1417173_at	0	0.02495	0.823462
12916	84591	1390	CREM	-	-	M	1430598_at	0	0.12782	0.0649877	1430847_a_at	0	0.09716	0.157375	1430847_a_at	1	-0.1369	0.0478837	1430598_at	0	-0.0914333	0.146261
12918	599	1392	CRH	-	-	M	1457984_at	1	-0.8579	0.0146803	1457984_at	0	-0.28118	0.414849	1457984_at	0	-0.12422	0.718156	1457984_at	0	-0.0908667	0.77238
12919	1418	1393	CRHBP	-	-	M	1436127_at	1	-0.84152	0.0244915	1436127_at	0	0.10134	0.782666	1436127_at	0	-0.09446	0.79708	1436127_at	0	0.039	0.907402
12921	20920	1394	CRHR1	-	-	M	1427782_a_at	0	-0.16612	0.132123	1418810_at	1	-0.31022	0.0238725	1418810_at	2	0.27212	0.0465868	1418810_at	0	-0.0749333	0.543051
12922	55612	1395	CRHR2	-	-	M	1450462_at	0	0.04136	0.518957	1450462_at	0	-0.02026	0.751782	1450462_at	0	-0.0962	0.136148	1422012_at	0	0.111167	0.125573
12925	37465	1396	CRIP1	-	-	-	1416326_at	0	-0.1752	0.342666	1416326_at	0	-0.03484	0.849864	1416326_at	0	-0.02428	0.895042	1416326_at	0	-0.162517	0.334983
12927	7674	9564	BCAR1	-	F	-	1439388_s_at	0	0.16566	0.138355	1450622_at	0	-0.08498	0.374625	1439388_s_at	0	-0.0237	0.830798	1450622_at	0	-0.0279167	0.748742
12928	81850	1398	CRK	-	-	-	1448248_at	2	0.33056	0.000535274	1460176_at	2	0.29024	0.00860921	1448248_at	0	0.0758	0.407835	1460176_at	0	0.0746333	0.44882
12929	38021	1399	CRKL	-	-	-	1421953_at	1	-0.18896	0.0390642	1421953_at	0	0.0571	0.527133	1421953_at	0	-0.0606	0.502203	1421953_at	0	0.112967	0.172795
12931	3489	9244	CRLF1	-	-	M	1418476_at	0	-0.10484	0.605111	1418476_at	0	-0.22138	0.276506	1418476_at	0	0.12556	0.535921	1418476_at	0	-0.0675333	0.715083
12933	20347	1400	CRMP1	-	-	M	1448289_at	0	-0.05988	0.711493	1448289_at	2	0.35936	0.0290755	1448289_at	0	-0.01428	0.929684	1448289_at	0	0.0733333	0.619907
12934	74392	1808	DPYSL2	-	-	-	1450502_at	0	-0.13782	0.23348	1433770_at	2	0.14578	0.0229007	1433770_at	0	0.0363	0.5642	1450502_at	0	0.20855	0.0502701
12936	130626	56144	PCDHA4	S	-	-	1424341_s_at	1	-0.33372	0.0136152	1424341_s_at	0	0.0785	0.553408	1451769_s_at	0	-0.12896	0.45789	1424341_s_at	0	0.1578	0.194029
12942	75095	56138	PCDHA11	S	-	-	1425613_at	0	-0.17418	0.110953	1425613_at	0	0.07612	0.482812	1425613_at	0	-0.01938	0.857959	1425613_at	0	0.10515	0.289359
12943	135720	56137	PCDHA12	S	-	-	1427687_at	0	-0.09378	0.36712	1427687_at	0	0.09448	0.363575	1427687_at	0	0.1097	0.291954	1427687_at	0	0.114283	0.22967
12944	128039	1401	CRP	-	-	-	1421946_at	0	-0.01204	0.862278	1421946_at	0	-0.04986	0.473291	1421946_at	0	0.10376	0.138008	1421946_at	0	-0.00995	0.875207
12945	68990	1755	DMBT1	-	-	-	1418287_a_at	0	0.08616	0.221883	1418287_a_at	0	-0.10138	0.151469	1418287_a_at	0	-0.02632	0.707668	1418287_a_at	0	-0.1091	0.0917809
12946	128275	1379	CR1L	-	-	-	1430131_at	0	0.08112	0.502679	1422563_at	0	-0.14338	0.343852	1430131_at	0	0.08594	0.477725	1430131_at	0	0.07825	0.478856
12950	1420	1404	HAPLN1	-	-	-	1421633_a_at	0	-0.22266	0.322704	1421633_a_at	2	0.63226	0.0061134	1421633_a_at	0	0.12976	0.563491	1421633_a_at	0	0.108183	0.59772
12951	467	1406	CRX	-	-	M	1449185_at	0	-0.09904	0.254014	1449185_at	0	-0.13552	0.120073	1418705_at	0	0.09782	0.137845	1449185_at	0	0.113367	0.153736
12952	7042	1407	CRY1	-	-	M	1433733_a_at	0	0.02744	0.849916	1433733_a_at	0	0.06892	0.634827	1433733_a_at	0	-0.06942	0.632377	1433733_a_at	0	-0.0551	0.67739
12953	56466	1408	CRY2	-	-	M	1426383_at	0	0.03786	0.754069	1426383_at	0	0.02284	0.850065	1426383_at	0	0.06388	0.597334	1426383_at	0	0.0840167	0.447112
12954	48053	1409	CRYAA	-	-	-	1452486_a_at	0	-0.1326	0.113276	1452486_a_at	0	0.11094	0.183998	1452486_a_at	0	0.02142	0.796329	1452486_a_at	0	-0.00361667	0.961916
12955	68209	1410	CRYAB	-	-	M	1435837_at	0	-0.08484	0.161236	1416455_a_at	0	-0.24088	0.556391	1416455_a_at	0	-0.28536	0.486131	1435837_at	0	0.03625	0.50966
12957	3815	1411	CRYBA1	-	-	-	1450671_at	0	0.02672	0.72547	1450671_at	0	-0.03826	0.615258	1450671_at	0	0.07254	0.34179	1450671_at	2	0.152183	0.031156
12958	10991	1412	CRYBA2	-	-	-	1419011_at	0	-0.04314	0.521357	1419011_at	0	0.09324	0.168054	1419011_at	2	0.15874	0.0204901	1419011_at	1	-0.1345	0.031046
12959	1422	1413	CRYBA4	-	-	-	1420686_at	0	-0.0536	0.47979	1420686_at	0	-0.00316	0.96671	1420686_at	0	0.1015	0.182878	1420686_at	0	-0.0106167	0.877933
12960	1423	1414	CRYBB1	-	-	-	1418306_at	0	0.00194	0.98305	1418306_at	0	0.03338	0.714839	1418306_at	0	-0.094	0.305144	1418306_at	0	0.14455	0.0862412
12961	420	1415	CRYBB2	-	-	-	1420536_at	1	-0.1557	0.0376968	1420536_at	0	0.02176	0.768034	1420536_at	0	0.00918	0.900949	1420536_at	0	-0.0326167	0.628355
12962	3008	1417	CRYBB3	-	-	-	1419005_at	0	-0.10626	0.282832	1419005_at	0	-0.04006	0.684488	1419005_at	0	0.08726	0.377159	1419005_at	0	-0.0126833	0.887865
12964	129704	1418	CRYGA	-	-	-	1454333_at	0	0.02528	0.723327	1454333_at	0	-0.0573	0.423181	1454333_at	0	0.10866	0.131101	1454333_at	0	0.0252833	0.698149
12965	3816	1419	CRYGB	-	-	-	1422674_s_at	0	0.04786	0.612425	1427264_at	0	0.09508	0.179303	1422674_s_at	2	0.18926	0.048053	1427264_at	0	-0.03075	0.632298
12967	36213	1421	CRYGD	-	-	-	1419141_at	0	0.00874	0.895376	1419141_at	0	0.06374	0.339104	1419141_at	0	-0.06586	0.323392	1419141_at	0	0.0528167	0.385272
12969	128417	-	-	-	-	-	1429948_x_at	0	-0.12094	0.0863922	1429948_x_at	0	-0.00432	0.950635	1429948_x_at	0	0.11136	0.113775	1429948_x_at	0	-0.0186167	0.770157
12970	40695	1427	CRYGS	-	-	-	1420453_at	0	0.23236	0.074573	1420453_at	2	0.28452	0.0299224	1420453_at	0	-0.13334	0.302472	1420453_at	0	0.0853333	0.468881
12971	1424	1428	CRYM	-	-	-	1416776_at	0	0.05478	0.829831	1416776_at	0	0.4753	0.0654523	1416776_at	0	-0.02532	0.920859	1416776_at	0	0.110883	0.633904
12972	133907	1429	CRYZ	-	-	-	1438610_a_at	2	0.46308	0.00882677	1451848_a_at	0	0.13698	0.229968	1451848_a_at	0	0.00596	0.958126	1451848_a_at	0	-0.0725	0.484914
12974	56073	1431	CS	-	-	-	1422577_at	0	-0.21492	0.0639119	1450667_a_at	2	0.09742	0.041614	1450667_a_at	0	0.02006	0.670375	1422578_at	0	0.04625	0.205341
12977	7282	1435	CSF1	-	-	M	1425154_a_at	0	-0.09042	0.396189	1448914_a_at	0	-0.50246	0.109172	1425155_x_at	0	0.25108	0.354241	1460220_a_at	0	-0.162017	0.636676
12978	3817	1436	CSF1R	-	-	M	1419873_s_at	1	-0.22812	0.0109128	1423593_a_at	0	-0.1238	0.192622	1419873_s_at	0	-0.1262	0.152358	1419872_at	0	-0.159133	0.308929
12981	600	1437	CSF2	-	-	M	1427429_at	0	-0.04218	0.623427	1427429_at	0	-0.03814	0.657012	1427429_at	0	-0.0856	0.320352	1427429_at	0	0.05365	0.494252
12982	48406	1438	CSF2RA	-	-	-	1420704_at	0	-0.0693	0.54657	1420704_at	0	0.103	0.370961	1420703_at	0	-0.08272	0.502212	1420704_at	0	0.0276167	0.792183
12983	339	1439	CSF2RB	-	-	-	1450200_s_at	0	-0.13634	0.132692	1455660_at	0	-0.1155	0.188495	1421326_at	0	-0.05688	0.515285	1455660_at	0	0.0818667	0.30602
12984	339	1439	CSF2RB	-	-	-	1449360_at	0	-0.05398	0.780063	1449360_at	0	-0.21298	0.272536	1449360_at	0	0.06586	0.733371	1449360_at	0	0.00175	0.992085
12985	7677	1440	CSF3	-	-	-	1419427_at	0	-0.00246	0.971252	1419427_at	0	0.07784	0.256368	1419427_at	0	0.10986	0.1108	1419427_at	0	0.0432167	0.488725
12986	601	1441	CSF3R	-	-	-	1418806_at	0	-0.12666	0.0967669	1418806_at	0	-0.0939	0.216191	1418806_at	0	0.10914	0.15138	1418806_at	0	-0.0240667	0.727084
12988	55818	1445	CSK	-	-	M	1423518_at	0	0.03354	0.723317	1423518_at	0	0.15722	0.100169	1423518_at	0	-0.1149	0.227445	1423518_at	0	0.0148667	0.863468
12990	-	-	-	-	-	-	1420627_a_at	0	-0.0283	0.599106	1420627_a_at	0	-0.00482	0.928588	1420627_a_at	0	-0.06368	0.238749	1420627_a_at	1	-0.09945	0.0458826
12991	1426	1447	CSN2	-	-	-	1420370_s_at	0	0.11156	0.144882	1420370_s_at	0	-0.04844	0.524139	1420370_s_at	0	0.0289	0.703656	1420370_s_at	0	-0.10755	0.123991
12992	49221	-	-	-	-	-	1418221_at	1	-0.14558	0.0414148	1418221_at	0	-0.04886	0.487873	1418221_at	0	0.05132	0.466313	1418221_at	0	-0.00225	0.972036
12993	7284	-	-	-	-	-	1436170_a_at	0	-0.11926	0.0506779	1436170_a_at	2	0.1814	0.00348588	1438694_at	0	-0.05602	0.478965	1436170_a_at	0	-0.04745	0.389052
12994	3818	1448	CSN3	-	-	-	1419735_at	0	-0.11528	0.0870739	1419735_at	0	-0.00482	0.942359	1451851_a_at	0	0.03126	0.586697	1419735_at	0	-0.03185	0.601057
12995	90874	1457	CSNK2A1	-	-	-	1419035_s_at	0	-0.2714	0.0656139	1419037_at	2	0.22766	0.0120579	1419036_at	0	-0.0299	0.754937	1419035_s_at	0	-0.0593	0.655735
13000	20444	1459	CSNK2A2	-	-	-	1453099_at	0	0.0771	0.287618	1460646_at	0	-0.07192	0.349688	1453099_at	0	-0.05516	0.445888	1429302_at	0	0.0705667	0.43987
13001	55572	1460	CSNK2B	-	-	M	1416728_at	0	-0.01324	0.83628	1416728_at	0	0.00774	0.903833	1416728_at	0	0.04654	0.468367	1416728_at	0	-0.00215	0.970671
13002	9631	80331	DNAJC5	-	F	M	1448851_a_at	1	-0.5077	0.0170574	1436179_a_at	2	0.1885	0.0359713	1448851_a_at	0	-0.1539	0.46122	1436180_at	0	0.0664333	0.313169
13003	3228	1462	VCAN	-	F	-	1459767_x_at	1	-0.22276	0.00365093	1427256_at	2	0.60038	0.00215918	1447887_x_at	0	-0.12366	0.0820329	1433043_at	0	0.123917	0.0560295
13004	3229	1463	NCAN	-	-	-	1423604_at	0	-0.05338	0.650264	1434679_at	0	-0.04134	0.769701	1434679_at	0	-0.01206	0.931918	1434679_at	0	0.09225	0.474883
13006	3974	9126	SMC3	-	-	-	1450951_at	0	-0.04748	0.610597	1450951_at	0	-0.12098	0.196743	1450951_at	0	0.113	0.227562	1450951_at	0	-0.150617	0.0798541
13007	37874	1465	CSRP1	-	-	-	1425811_a_at	0	-0.06732	0.616508	1425810_a_at	0	0.22906	0.131427	1425810_a_at	0	0.16786	0.267141	1425810_a_at	0	-0.0681833	0.620225
13008	111061	1466	CSRP2	-	-	M	1420731_a_at	0	0.15366	0.535755	1420731_a_at	0	0.35764	0.151985	1420731_a_at	0	0.03092	0.900703	1420731_a_at	0	-0.0149667	0.947248
13009	20742	8048	CSRP3	-	-	-	1460318_at	1	-0.14204	0.0442694	1460318_at	0	-0.02482	0.721428	1460318_at	0	0.11238	0.109563	1460318_at	0	-0.0186167	0.769517
13010	78	1471	CST3	-	-	-	1426195_a_at	0	0.21114	0.208989	1426195_a_at	0	0.06594	0.693287	1426195_a_at	0	0.01516	0.927713	1426195_a_at	0	-0.0232667	0.878779
13011	37832	8530	CST7	-	-	-	1419202_at	0	-0.01336	0.875221	1419202_at	0	0.02066	0.808159	1419202_at	0	0.06906	0.418024	1419202_at	0	-0.128433	0.101476
13012	4011	10047	CST8	-	-	-	1424479_at	0	-0.00102	0.987427	1424479_at	0	-0.00012	0.998521	1424479_at	0	0.07756	0.23321	1424479_at	0	-0.04695	0.427894
13013	49222	128821	CST9L	-	-	-	1449285_at	0	0.03484	0.62314	1449285_at	2	0.16812	0.0199705	1449285_at	0	-0.03614	0.610256	1449285_at	0	-0.0132667	0.837471
13014	79	1476	CSTB	-	-	M	1422506_a_at	0	0.10784	0.371391	1422506_a_at	0	-0.1409	0.243805	1422506_a_at	0	-0.01796	0.881326	1422506_a_at	0	-0.0763333	0.487741
13016	1015	1487	CTBP1	-	-	-	1415702_a_at	0	0.08094	0.190736	1415702_a_at	0	0.05786	0.348168	1415702_a_at	0	-0.00048	0.99377	1415702_a_at	0	-0.0114	0.839056
13017	75187	1488	CTBP2	-	-	-	1434705_at	2	0.28148	0.00154875	1422887_a_at	0	-0.05412	0.533698	1434705_at	0	-0.05576	0.515986	1434705_at	0	-0.0276667	0.723767
13018	4786	10664	CTCF	S	-	-	1418330_at	0	0.0972	0.205038	1418330_at	2	0.1537	0.0469298	1418330_at	0	0.05232	0.493349	1418330_at	0	0.0307333	0.659057
13019	1016	1489	CTF1	-	-	M	1449093_at	0	0.28328	0.239704	1449093_at	0	-0.29274	0.224527	1449093_at	0	0.04636	0.846681	1449093_at	0	-0.100317	0.646923
13024	130627	-	-	-	-	-	1448471_a_at	0	-0.13146	0.288992	1448471_a_at	0	0.0826	0.504208	1416811_s_at	0	-0.21356	0.158627	1448471_a_at	0	-0.1732	0.127588
13025	130627	-	-	-	-	-	1452352_at	0	-0.09042	0.219512	1452352_at	0	0.07532	0.305605	1452352_at	0	-0.07196	0.327526	1452352_at	0	-0.09445	0.160732
13026	3680	5130	PCYT1A	-	-	-	1438011_at	0	0.2087	0.0523559	1450434_s_at	0	-0.13358	0.234515	1450434_s_at	0	-0.14926	0.184615	1450434_s_at	0	-0.0788667	0.440609
13030	37550	1508	CTSB	-	-	M	1448732_at	0	-0.2033	0.231399	1417491_at	0	-0.206	0.241409	1448732_at	0	-0.10476	0.535887	1417492_at	0	-0.0881667	0.547948
13032	1373	1075	CTSC	-	-	M	1446834_at	0	-0.05138	0.314164	1416382_at	2	0.48842	0.00347056	1446834_at	0	-0.06114	0.231734	1416382_at	0	-0.1717	0.247819
13033	55616	1509	CTSD	-	-	M	1448118_a_at	0	0.13642	0.338373	1448118_a_at	0	-0.1668	0.242534	1448118_a_at	0	0.00914	0.948686	1448118_a_at	0	-0.0626	0.629487
13034	37551	1510	CTSE	-	-	-	1418989_at	0	-0.0814	0.222918	1418989_at	0	0.07016	0.292819	1418989_at	0	0.0851	0.202815	1418989_at	0	0.0152333	0.801695
13035	105646	1511	CTSG	-	-	-	1419594_at	0	0.01368	0.875605	1419594_at	0	0.0548	0.531149	1419594_at	0	-0.0085	0.92251	1419594_at	0	-0.0425667	0.593972
13036	36159	1512	CTSH	-	-	-	1443814_x_at	0	0.06908	0.442639	1443814_x_at	0	0.1218	0.177774	1443814_x_at	0	0.03678	0.682251	1418365_at	0	0.0267333	0.79712
13038	68053	1513	CTSK	-	-	-	1450652_at	0	-0.02434	0.813015	1450652_at	0	0.02596	0.800829	1450652_at	0	0.14132	0.17245	1450652_at	0	0.0378667	0.686979
13039	76699	1515	CTSV	-	-	M	1457724_at	0	0.17882	0.136516	1457724_at	0	-0.13504	0.259218	1457724_at	0	0.06846	0.566009	1457724_at	0	-0.106633	0.328534
13040	20867	1520	CTSS	-	-	-	1448591_at	0	0.0804	0.539184	1448591_at	0	0.07564	0.56341	1448591_at	0	-0.09562	0.465466	1448591_at	0	-0.1769	0.141445
13041	37471	1521	CTSW	-	-	-	1422632_at	0	-0.06072	0.473545	1422632_at	0	0.00518	0.951155	1422632_at	0	0.08614	0.310168	1422632_at	0	0.0198667	0.796947
13043	3834	2017	CTTN	-	F	-	1421313_s_at	0	-0.29856	0.050177	1421313_s_at	0	0.08912	0.553804	1421314_at	0	0.08888	0.187728	1421314_at	0	0.0706167	0.250854
13046	134102	-	-	-	-	-	1423932_at	1	-0.3115	0.00578288	1425932_a_at	0	0.11166	0.486049	1425932_a_at	0	-0.30144	0.0628435	1426408_at	0	0.113	0.202806
13047	-	-	-	-	-	M	1424668_a_at	0	-0.12932	0.176714	1425611_a_at	0	-0.22996	0.0744605	1425612_at	0	-0.4062	0.0541797	1437686_x_at	0	-0.0921333	0.202114
13048	22426	23316	CUX2	-	-	-	1447500_at	0	0.12686	0.599396	1447500_at	0	0.26458	0.274893	1450181_at	0	0.03856	0.776714	1447821_at	0	0.06115	0.329452
13051	20350	1524	CX3CR1	S	-	M	1450020_at	0	-0.13686	0.189385	1450020_at	0	-0.08644	0.4054	1450019_at	2	0.24648	0.000364349	1450020_at	1	-0.194783	0.0425266
13052	1024	1525	CXADR	-	-	M	1449949_a_at	1	-0.42826	0.01788	1453282_at	0	0.35202	0.0733207	1452391_at	0	-0.30484	0.310889	1451865_at	0	-0.0730833	0.191627
13056	37552	1534	CYB561	-	-	M	1417507_at	0	-0.20366	0.347602	1417507_at	0	-0.11716	0.588176	1417507_at	0	-0.15314	0.479417	1417507_at	0	0.0669333	0.73454
13057	80	1535	CYBA	-	-	M	1454268_a_at	0	-0.016	0.902859	1454268_a_at	0	-0.09398	0.474235	1454268_a_at	0	-0.02754	0.833622	1454268_a_at	0	-0.137917	0.251367
13058	68054	1536	CYBB	-	-	M	1436779_at	0	-0.07604	0.373661	1422978_at	0	-0.10542	0.109828	1436778_at	0	0.05088	0.477521	1436778_at	0	-0.1283	0.0525128
13063	133055	54205	CYCS	-	-	M	1445484_at	0	0.1333	0.390004	1422483_a_at	0	0.08018	0.280969	1456071_a_at	0	0.0223	0.722265	1422483_a_at	0	-0.0300833	0.65655
13067	129551	-	-	-	-	-	1450752_at	0	0.01718	0.813159	1450752_at	0	-0.01158	0.87341	1450752_at	0	-0.04302	0.554376	1450752_at	0	-0.0407833	0.539274
13070	37347	1583	CYP11A1	-	-	M	1439947_at	0	-0.22622	0.314789	1439947_at	0	-0.2222	0.323404	1457604_x_at	0	0.05588	0.440009	1448804_at	0	-0.03925	0.647518
13072	128035	1584	CYP11B1	S	-	M	1450574_at	0	-0.06088	0.419921	1450574_at	0	0.09678	0.201389	1450574_at	0	0.03204	0.67069	1450574_at	0	0.0235167	0.732385
13074	73875	1586	CYP17A1	-	-	M	1417017_at	0	-0.01314	0.863195	1417017_at	0	0.03438	0.652314	1417017_at	0	0.06418	0.401162	1417017_at	0	0.09545	0.17318
13075	30955	1588	CYP19A1	-	-	M	1449920_at	0	0.00706	0.930189	1449920_at	0	-0.01834	0.820002	1449920_at	0	-0.07216	0.371932	1449920_at	0	0.00373333	0.959526
13076	68062	1543	CYP1A1	-	-	-	1422217_a_at	0	-0.02082	0.82188	1422217_a_at	0	0.01016	0.912508	1422217_a_at	0	-0.03454	0.708878	1422217_a_at	0	-0.0496333	0.557012
13077	68082	1544	CYP1A2	-	-	M	1450715_at	1	-0.16496	0.036793	1450715_at	0	-0.02362	0.76138	1450715_at	0	0.05786	0.457703	1450715_at	0	0.00475	0.946647
13078	68035	1545	CYP1B1	-	-	-	1416612_at	0	0.41024	0.308618	1416612_at	0	-0.24992	0.534131	1432081_at	0	0.02642	0.666928	1432081_at	0	-0.03315	0.554397
13079	68063	1589	CYP21A2	-	-	-	1455691_at	1	-0.14266	0.0302331	1422333_at	0	0.0568	0.488772	1455691_at	0	0.02612	0.686667	1455691_at	0	0.08765	0.14101
13081	68094	1591	CYP24A1	-	-	-	1418866_at	0	-0.11558	0.107001	1418866_at	0	0.02894	0.683883	1418867_at	0	0.08052	0.34696	1418867_at	0	-0.0259833	0.738835
13082	37349	1592	CYP26A1	-	-	-	1419430_at	0	-0.16594	0.40389	1419430_at	0	-0.0853	0.667294	1419430_at	0	-0.07894	0.690739	1419430_at	0	-0.0623833	0.730496
13085	69128	-	-	-	-	-	1418821_at	0	-0.09904	0.244804	1418821_at	0	-0.04532	0.593149	1418821_at	2	0.19358	0.0249012	1418821_at	0	0.0287	0.710759
13086	85917	1548	CYP2A6	-	-	-	1422230_s_at	0	-0.0863	0.232594	1422230_s_at	0	-0.00228	0.974711	1422230_s_at	0	-0.03144	0.662232	1422230_s_at	0	-0.0494167	0.452581
13088	73894	1555	CYP2B6	-	-	-	1451787_at	1	-0.19196	0.0221142	1451787_at	0	-0.0505	0.540006	1451787_at	2	0.24808	0.00348165	1422257_s_at	0	0.0946333	0.164123
13089	74933	-	-	-	-	-	1449479_at	0	-0.01464	0.838009	1449479_at	0	0.04212	0.556841	1449479_at	0	0.07738	0.281836	1449479_at	0	0.0844	0.199286
13090	104114	-	-	-	-	-	1419731_at	0	-0.01286	0.856943	1419731_at	0	0.02638	0.711646	1419731_at	0	0.076	0.288635	1419731_at	0	0.0118167	0.856013
13094	74933	-	-	-	-	-	1419590_at	0	0.0054	0.936641	1419590_at	0	0.02192	0.747025	1419590_at	0	-0.02208	0.745243	1419590_at	0	-0.0136667	0.825597
13095	117948	1558	CYP2C8	-	-	-	1417651_at	0	0.0235	0.766009	1417651_at	0	-0.07676	0.332507	1417651_at	0	-0.00254	0.974331	1417651_at	0	-0.01145	0.873766
13096	137231	-	-	-	-	-	1419094_at	0	0.08962	0.109441	1419094_at	0	0.06266	0.260809	1419094_at	0	-0.03608	0.516036	1419094_at	0	0.0936	0.0678199
13097	117948	1558	CYP2C8	-	-	-	1452501_at	0	0.01862	0.78541	1452501_at	0	-0.01542	0.821588	1452501_at	0	-0.02326	0.7338	1452501_at	0	-0.0949	0.131545
13098	117948	1558	CYP2C8	-	-	-	1421363_at	0	-0.02996	0.621349	1421363_at	0	-0.04518	0.456859	1421363_at	0	0.04284	0.480415	1421363_at	0	-0.08095	0.146476
13101	86099	-	-	-	-	-	1418113_at	0	0.01372	0.83734	1418113_at	0	0.07966	0.235588	1418113_at	0	0.03502	0.600573	1418113_at	0	0.0414333	0.497691
13105	86099	-	-	-	-	-	1419349_a_at	0	-0.04656	0.465761	1419349_a_at	0	0.03064	0.630857	1419349_a_at	0	0.09488	0.139553	1419349_a_at	0	-0.0274167	0.637624
13106	68089	1571	CYP2E1	-	-	M	1415994_at	0	-0.1623	0.0674634	1415994_at	0	0.01178	0.893135	1415994_at	0	0.1428	0.106693	1415994_at	0	0.0224667	0.779018
13107	73898	1572	CYP2F1	-	-	-	1448792_a_at	0	0.03984	0.487672	1448792_a_at	0	0.0013	0.981901	1448792_a_at	0	0.0309	0.590125	1448792_a_at	0	-0.0041	0.93753
13108	75020	-	-	-	-	-	1449565_at	0	-0.00686	0.906196	1449565_at	0	0.11312	0.0551916	1449565_at	0	-0.01986	0.73309	1449565_at	0	-0.06315	0.237074
13109	116530	-	-	-	-	-	1417532_at	0	-0.05082	0.456897	1417532_at	0	-0.03626	0.595182	1417532_at	0	0.03962	0.561603	1417532_at	0	0.0103833	0.867504
13110	68091	1573	CYP2J2	-	-	-	1440691_at	0	0.28392	0.105242	1417952_at	0	-0.23254	0.147382	1440691_at	0	-0.18036	0.300709	1417952_at	0	0.0226833	0.876041
13112	133568	1577	CYP3A5	-	-	-	1416809_at	0	-0.0305	0.663247	1416809_at	0	-0.04882	0.486282	1416809_at	0	0.05022	0.473913	1416809_at	0	-0.0249167	0.696737
13113	133564	1551	CYP3A7	-	-	-	1419523_at	2	0.12158	0.0303051	1419523_at	0	-0.02164	0.695076	1419523_at	0	-0.06628	0.232081	1419523_at	0	-0.0006	0.990496
13114	133568	1577	CYP3A5	-	-	-	1421741_at	0	0.00378	0.945836	1421741_at	0	-0.00196	0.971899	1421741_at	0	-0.081	0.148515	1421741_at	0	-0.0103667	0.838298
13115	37139	1594	CYP27B1	-	-	-	1427372_at	2	0.16248	0.0170834	1427372_at	0	-0.05688	0.395224	1427372_at	0	0.04828	0.470193	1427372_at	0	0.0184333	0.762262
13116	134501	10858	CYP46A1	-	-	-	1417709_at	0	-0.1343	0.282143	1417709_at	1	-0.2928	0.0209259	1417709_at	0	-0.10992	0.378052	1417709_at	0	-0.0285167	0.801688
13117	128044	1579	CYP4A11	-	-	-	1424853_s_at	0	0.01818	0.814648	1424853_s_at	2	0.24548	0.00221853	1424853_s_at	0	-0.05104	0.511008	1424853_s_at	1	-0.142383	0.0473586
13119	134697	-	-	-	-	-	1423257_at	0	0.00084	0.990157	1423257_at	0	0.01244	0.855058	1423257_at	0	-0.0063	0.926287	1423257_at	0	0.119717	0.0573332
13120	128045	1580	CYP4B1	-	-	-	1416194_at	0	0.04022	0.585546	1416194_at	0	0.0543	0.462006	1416194_at	0	0.1325	0.0754369	1416194_at	0	-0.0893667	0.186729
13121	55488	1595	CYP51A1	-	-	-	1422534_at	0	-0.09474	0.468137	1422534_at	0	0.1915	0.144844	1422533_at	0	0.02924	0.865189	1422534_at	0	0.116367	0.329718
13122	30987	1581	CYP7A1	-	-	M	1438743_at	1	-0.16184	0.0117566	1422100_at	0	-0.02964	0.644194	1438743_at	0	0.03328	0.596328	1422100_at	0	-0.0304167	0.603709
13123	3544	9420	CYP7B1	-	-	-	1421075_s_at	0	0.12798	0.522766	1446995_at	0	0.0298	0.649135	1421074_at	0	-0.07312	0.679393	1446995_at	0	-0.0462833	0.439542
13124	3233	1582	CYP8B1	-	-	-	1449309_at	0	-0.00612	0.938016	1449309_at	0	-0.05996	0.447075	1449309_at	0	0.03792	0.630207	1449309_at	0	-0.0389833	0.587782
13131	32084	1600	DAB1	S	-	M	1435577_at	0	0.09184	0.414893	1427307_a_at	0	-0.0796	0.474465	1427308_at	0	-0.07074	0.606599	1427308_at	0	-0.0945833	0.451221
13132	1026	1601	DAB2	-	-	-	1423805_at	0	0.53022	0.0696243	1430604_a_at	2	0.14214	0.0427346	1430604_a_at	0	-0.0611	0.377961	1430604_a_at	0	0.0796667	0.209247
13134	7288	1602	DACH1	-	-	M	1420694_a_at	0	-0.07946	0.564171	1433743_at	0	0.01688	0.905663	1420695_at	0	-0.19138	0.282756	1433743_at	1	-0.370233	0.00562681
13135	1027	1603	DAD1	-	-	-	1418528_a_at	0	-0.06334	0.585558	1454860_x_at	0	-0.06358	0.594119	1454860_x_at	0	0.02112	0.859372	1454860_x_at	0	-0.0409	0.707137
13136	479	1604	CD55	-	-	M	1427632_x_at	1	-0.14738	0.0167398	1460242_at	0	-0.1632	0.38559	1418762_at	0	-0.09844	0.53943	1418762_at	0	-0.115833	0.429344
13137	479	1604	CD55	-	-	-	1430457_at	0	-0.07936	0.415322	1419727_at	0	0.06916	0.255283	1419727_at	0	0.01988	0.742596	1419727_at	0	0.0742833	0.181511
13138	3234	1605	DAG1	-	-	M	1426778_at	0	0.06378	0.663932	1426778_at	0	-0.27468	0.0644118	1426778_at	0	-0.08962	0.541786	1426779_x_at	0	0.0702833	0.576733
13139	1028	1606	DGKA	-	-	-	1418578_at	0	0.02068	0.85387	1418578_at	0	-0.16132	0.153764	1418578_at	0	-0.02578	0.81841	1418578_at	0	-0.0369	0.718932
13142	37553	1610	DAO	-	-	M	1420709_s_at	0	-0.07994	0.254944	1420709_s_at	0	-0.01466	0.833883	1420709_s_at	0	0.12332	0.0809789	1420709_s_at	0	0.0387	0.544668
13143	74940	23604	DAPK2	-	-	-	1451453_at	0	-0.09834	0.373429	1451453_at	0	-0.11306	0.306611	1451453_at	0	-0.1046	0.343959	1451453_at	0	-0.00353333	0.971974
13144	20353	1613	DAPK3	-	-	-	1423446_at	1	-0.28248	0.0316216	1423446_at	0	0.1061	0.412818	1423446_at	0	-0.04086	0.751975	1456496_at	0	-0.00511667	0.956186
13162	55547	6531	SLC6A3	S	-	M	1417415_at	0	-0.0767	0.356398	1417415_at	0	-0.07644	0.358021	1417415_at	0	0.01164	0.888357	1417415_at	0	-0.0452	0.550885
13163	1033	1616	DAXX	-	F	-	1419026_at	0	0.01428	0.806964	1419026_at	0	0.06622	0.259275	1419026_at	0	0.05218	0.37321	1419026_at	0	-0.0139333	0.793969
13164	86954	57055	DAZ2	-	-	-	1419542_at	0	-0.0948	0.485235	1449502_at	0	0.12646	0.310649	1419542_at	0	0.1321	0.331599	1419542_at	0	-0.135583	0.275435
13166	615	1621	DBH	-	-	M	1447592_at	1	-0.14832	0.0424487	1447592_at	0	-0.0522	0.469346	1447592_at	0	0.108	0.136801	1447592_at	0	-0.0868667	0.189105
13167	39086	1622	DBI	-	-	M	1438093_x_at	0	0.17788	0.101001	1438093_x_at	0	0.11802	0.27393	1455976_x_at	0	-0.03084	0.764122	1455976_x_at	0	-0.0333833	0.722009
13168	10951	-	-	-	-	-	1421864_at	0	0.12168	0.14892	1421864_at	0	-0.14884	0.0785732	1421864_at	0	0.06174	0.461444	1421864_at	0	0.0501833	0.511812
13169	8468	28988	DBNL	-	-	M	1460334_at	0	0.00292	0.971117	1460334_at	0	0.14862	0.0686407	1460334_at	0	-0.02846	0.72428	1460334_at	0	0.00183333	0.980132
13170	1035	1628	DBP	-	-	M	1438211_s_at	0	0.4182	0.0671706	1438211_s_at	0	0.19382	0.391714	1418174_at	0	0.08014	0.689993	1418174_at	0	0.188717	0.30509
13171	1444	1629	DBT	-	-	M	1449118_at	0	0.21352	0.0717797	1449118_at	0	0.12974	0.270396	1449118_at	0	0.01108	0.924681	1449118_at	0	0.0125667	0.906499
13172	19002	120237	DBX1	-	-	-	1457012_at	0	-0.02846	0.733366	1457012_at	0	-0.08164	0.32994	1457012_at	0	-0.11162	0.18416	1457012_at	0	-0.0553	0.469057
13175	130530	9201	DCLK1	-	-	-	1423125_at	1	-0.51596	0.00357991	1446190_at	0	-0.30416	0.118573	1423125_at	0	-0.12712	0.459977	1451917_a_at	0	-0.166583	0.167093
13176	21081	1630	DCC	-	-	M	1441572_at	0	-0.38546	0.0502636	1422162_at	0	-0.1712	0.0852852	1441572_at	0	0.07324	0.706162	1422162_at	0	0.07505	0.404724
13177	37554	1632	ECI1	-	-	-	1418321_at	0	0.18	0.307582	1418321_at	0	-0.0532	0.762195	1418321_at	0	-0.05376	0.75977	1418321_at	0	-0.0533167	0.739749
13178	616	1633	DCK	-	-	-	1449176_a_at	2	0.32716	0.00642915	1439012_a_at	2	0.42118	0.00312268	1428838_a_at	0	-0.18538	0.284712	1439012_a_at	0	-0.0500167	0.691559
13179	22430	1634	DCN	-	-	-	1441506_at	0	-0.06074	0.458412	1449368_at	0	0.97468	0.160523	1441506_at	0	0.07128	0.384587	1441506_at	0	0.0536833	0.472783
13180	57028	5092	PCBD1	-	-	-	1418713_at	0	-0.06182	0.491824	1418713_at	0	-0.14534	0.108756	1418713_at	0	-0.02852	0.750821	1418713_at	0	-0.0504	0.539131
13184	103921	-	-	-	-	-	1459725_s_at	0	0.07244	0.24052	1417459_at	0	-0.08556	0.101069	1459725_s_at	2	0.13984	0.0253566	1459725_s_at	0	0.0125167	0.823358
13185	4415	10311	DSCR3	-	-	-	1415745_a_at	2	0.28092	0.015117	1415745_a_at	0	0.16646	0.144381	1415745_a_at	0	0.05624	0.619504	1415745_a_at	0	0.0518667	0.615922
13190	1447	1638	DCT	-	-	-	1418028_at	0	0.18352	0.520996	1418028_at	0	-0.11852	0.67825	1418028_at	0	0.16712	0.558813	1418028_at	0	-0.338633	0.196565
13191	3011	1639	DCTN1	-	-	M	1422521_at	0	-0.22624	0.0626417	1422521_at	0	-0.07988	0.506297	1435414_s_at	0	-0.03788	0.602733	1422521_at	0	0.0854667	0.436273
13193	7683	1641	DCX	S	-	M	1418140_at	1	-0.39706	0.0429211	1418139_at	2	0.55154	0.0120732	1448974_at	0	-0.51574	0.125565	1418140_at	0	0.1246	0.48073
13194	1448	1642	DDB1	-	F	-	1415735_at	0	0.03772	0.560391	1415735_at	0	-0.09964	0.126767	1415735_at	0	0.03842	0.553155	1415735_at	0	-0.0199333	0.735858
13195	618	1644	DDC	S	-	M	1426215_at	0	-0.27224	0.252053	1430591_at	1	-0.20382	0.0094115	1430591_at	0	0.0564	0.462311	1430591_at	0	0.00765	0.912865
13196	7684	50807	ASAP1	-	-	-	1425573_a_at	0	-0.33628	0.106533	1425573_a_at	0	-0.3166	0.128226	1425573_a_at	0	-0.20712	0.317358	1425573_a_at	0	-0.262667	0.166217
13197	1449	1647	GADD45A	-	-	-	1449519_at	0	0.36814	0.136805	1449519_at	0	0.01472	0.95218	1449519_at	0	-0.13974	0.569601	1449519_at	0	-0.104617	0.64084
13198	3012	1649	DDIT3	-	-	M	1443897_at	0	-0.2739	0.177721	1443897_at	0	-0.39972	0.0508604	1417516_at	0	0.06248	0.771889	1443897_at	0	-0.0480333	0.794422
13199	12816	23109	DDN	-	-	-	1436268_at	0	0.17456	0.477023	1436268_at	0	-0.14016	0.567771	1436268_at	0	-0.112	0.647856	1436268_at	0	0.165517	0.460206
13200	3821	1650	DDOST	-	-	-	1416493_at	0	-0.10098	0.507654	1416493_at	0	-0.13634	0.371689	1416493_at	0	-0.01856	0.902936	1416493_at	0	0.01285	0.926305
13202	1038	1652	DDT	-	-	-	1417103_at	0	0.13718	0.144771	1417103_at	0	0.04812	0.606552	1417103_at	0	0.0319	0.732658	1417103_at	0	0.0288333	0.735194
13204	1040	1665	DHX15	-	-	-	1416144_a_at	2	0.18538	0.0245721	1416145_at	0	0.0287	0.668853	1416144_a_at	0	-0.04772	0.55605	1416145_at	0	-0.0609833	0.320858
13205	3425	1654	DDX3X	-	-	-	1423043_s_at	2	0.14406	0.0259452	1423042_at	0	0.0826	0.229285	1416467_at	0	-0.0427	0.704987	1423043_s_at	0	-0.0435667	0.453422
13206	49227	54514	DDX4	-	-	-	1427242_at	0	0.10978	0.323125	1427242_at	0	0.07734	0.485599	1427242_at	0	-0.0453	0.682603	1427242_at	1	-0.216033	0.0354384
13207	6797	1655	DDX5	-	-	-	1454793_x_at	2	0.28942	0.00417463	1423645_a_at	0	0.12766	0.166701	1433810_x_at	1	-0.21682	0.0254907	1433809_at	1	-0.151767	0.0496585
13209	3238	1656	DDX6	-	-	-	1434697_at	0	0.1285	0.234483	1424598_at	0	-0.14952	0.383357	1424598_at	0	-0.1858	0.279416	1434697_at	0	-0.141717	0.151865
13211	1039	1660	DHX9	-	F	-	1451770_s_at	2	0.1932	0.0370226	1425617_at	0	0.18554	0.392242	1425618_at	2	0.15014	0.0488485	1425617_at	0	-0.24255	0.221781
13214	3822	-	-	-	-	-	1419491_at	0	0.43594	0.127175	1419492_s_at	0	-0.28178	0.0989906	1419491_at	0	-0.08062	0.776104	1419492_s_at	0	0.0262	0.865253
13215	-	-	-	-	-	-	1450554_at	0	0.0548	0.512595	1450554_at	0	0.06902	0.409958	1450554_at	0	0.03204	0.701545	1450554_at	0	0.0743667	0.331252
13218	85974	-	-	-	-	-	1418550_x_at	0	0.0355	0.539945	1418550_x_at	0	-0.06382	0.271982	1418550_x_at	0	-0.08828	0.130142	1418550_x_at	0	0.0052	0.921555
13219	-	-	-	-	-	-	1422242_at	2	0.14634	0.0474162	1422242_at	0	0.08574	0.241012	1422242_at	0	0.01306	0.857574	1422242_at	0	-0.0223333	0.736806
13221	-	-	-	-	-	-	1422421_at	0	0.01922	0.745603	1422421_at	0	-0.03622	0.54132	1422421_at	0	0.06922	0.244755	1422421_at	0	0.02495	0.644665
13222	-	-	-	-	-	-	1420598_x_at	1	-0.23342	0.00269509	1420598_x_at	0	-0.1001	0.18633	1420598_x_at	0	-0.07196	0.340634	1420598_x_at	0	0.0188	0.784436
13226	113382	-	-	-	-	-	1422934_x_at	0	-0.1275	0.249127	1422934_x_at	0	-0.05566	0.613505	1422934_x_at	0	0.00426	0.969136	1422934_x_at	0	-0.0108333	0.914168
13234	-	-	-	-	-	-	1427873_at	0	0.00282	0.978421	1427873_at	0	0.09004	0.389066	1427873_at	0	-0.13678	0.192278	1427873_at	0	-0.00328333	0.97248
13237	113382	-	-	-	-	-	1422802_at	0	-0.03424	0.708803	1422802_at	0	0.09148	0.319873	1422802_at	0	0.06378	0.487182	1422802_at	0	0.07015	0.402891
13238	-	-	-	-	-	-	1422422_at	0	-0.0298	0.700351	1422422_at	0	0.0453	0.558812	1422422_at	0	-0.00688	0.929165	1422422_at	0	0.0969333	0.172941
13239	113382	-	-	-	-	-	1450709_at	0	0.01796	0.772243	1450709_at	0	-0.03914	0.528654	1450709_at	0	0.0148	0.811463	1450709_at	0	-0.0131833	0.815944
13244	55770	8560	DEGS1	-	-	M	1423346_at	0	0.13368	0.366573	1423345_at	0	-0.13194	0.440423	1423345_at	0	0.01608	0.924932	1423345_at	0	-0.0761833	0.62512
13340	37493	3177	SLC29A2	-	-	-	1448257_at	0	-0.15098	0.298539	1447748_x_at	0	0.10352	0.4091	1448257_at	0	-0.1875	0.197637	1447748_x_at	0	0.2239	0.0530993
13345	40594	117581	TWIST2	-	-	M	1448925_at	0	0.00762	0.932503	1448925_at	0	-0.04562	0.612429	1448925_at	0	-0.06558	0.466893	1448925_at	0	-0.0288667	0.725341
13346	56469	1674	DES	-	-	M	1426732_at	0	-0.06166	0.522425	1426732_at	0	-0.17574	0.0712018	1426732_at	0	-0.13938	0.15068	1426731_at	0	0.0597833	0.385233
13347	3240	1676	DFFA	-	-	M	1450885_at	2	0.3556	0.000791159	1450885_at	2	0.46368	2.01e-05	1450885_at	2	0.50058	5.17e-06	1450885_at	2	0.83255	2.82e-13
13349	48067	2532	DARC	-	-	-	1432273_a_at	0	-0.10324	0.537819	1432273_a_at	0	0.13592	0.417753	1432273_a_at	0	0.00014	0.999332	1432273_a_at	0	0.0513667	0.736774
13350	7688	8694	DGAT1	-	-	M	1445229_at	0	-0.09906	0.320653	1418295_s_at	0	-0.1281	0.185581	1445229_at	0	-0.05478	0.581938	1418295_s_at	0	0.0486	0.580222
13353	4152	-	-	-	-	-	1452434_s_at	0	0.11182	0.368121	1452434_s_at	0	0.2076	0.0970923	1452900_at	0	0.07432	0.360209	1452900_at	0	-0.04695	0.525964
13356	31292	9993	DGCR2	-	-	-	1421809_at	0	-0.12284	0.381143	1435276_a_at	0	0.06048	0.513278	1435276_a_at	0	-0.0603	0.514529	1421809_at	0	0.0387833	0.761401
13358	4362	-	-	-	-	-	1428190_at	0	0.20266	0.148425	1428190_at	0	0.23182	0.0990972	1428190_at	0	-0.01872	0.89301	1428190_at	0	0.0336333	0.791274
13360	1042	1717	DHCR7	S	-	M	1448619_at	0	-0.00568	0.973989	1448619_at	0	0.27328	0.119941	1448619_at	0	0.06758	0.698216	1448619_at	0	0.0905333	0.569601
13361	56470	1719	DHFR	-	-	-	1430750_at	2	0.29174	0.00399362	1419172_at	0	0.1345	0.319635	1430750_at	2	0.20998	0.0355836	1430750_at	0	0.1061	0.239494
13363	22431	50846	DHH	-	-	-	1422127_at	0	-0.05752	0.48175	1422127_at	0	0.11894	0.148105	1422127_at	0	0.08432	0.303408	1422127_at	0	-0.0701333	0.348085
13367	129567	1729	DIAPH1	-	-	-	1421143_at	1	-0.24544	0.0237486	1421143_at	0	-0.1236	0.248281	1421143_at	0	-0.14956	0.163341	1454979_at	0	0.0482333	0.504059
13368	3241	1677	DFFB	-	-	-	1437051_at	2	0.25838	0.00826857	1421229_at	0	0.15808	0.153838	1437051_at	0	0.05964	0.532336	1421229_at	0	0.0264333	0.792474
13370	620	1733	DIO1	-	-	-	1417991_at	0	-0.0966	0.245612	1417991_at	0	0.06374	0.442351	1417991_at	0	-0.06162	0.457614	1417991_at	0	0.02525	0.738415
13371	621	1734	DIO2	-	-	-	1418938_at	0	-0.1677	0.494542	1418938_at	1	-0.57944	0.0204309	1418937_at	0	0.3156	0.379631	1418938_at	0	-0.33905	0.132825
13380	7689	22943	DKK1	-	-	-	1420360_at	0	0.0428	0.784762	1458232_at	0	0.0324	0.746915	1458232_at	0	-0.07042	0.483669	1458232_at	1	-0.215	0.0213479
13382	84	1738	DLD	-	-	-	1433263_at	0	0.04612	0.434756	1433263_at	0	0.10318	0.0832226	1433263_at	0	0.08214	0.166202	1423159_at	0	-0.0379	0.574131
13383	20869	1739	DLG1	S	-	M	1450768_at	0	-0.14914	0.310555	1445798_at	0	-0.10654	0.338077	1415691_at	0	0.03102	0.741449	1415691_at	0	-0.0252833	0.768292
13384	31065	4356	MPP3	-	-	-	1459611_at	0	0.00528	0.943579	1459611_at	0	0.02612	0.72637	1459611_at	0	0.04464	0.550119	1459611_at	0	-0.0690667	0.312312
13385	1047	1742	DLG4	S	-	M	1419581_at	0	-0.33242	0.0978181	1460261_at	0	-0.26186	0.202369	1460261_at	0	0.14396	0.481598	1419580_at	0	-0.03715	0.819479
13386	2846	8788	DLK1	-	-	-	1442724_at	2	0.5156	0.0410541	1449939_s_at	0	-0.04012	0.85769	1442724_at	0	0.0692	0.780768	1449939_s_at	0	0.0496667	0.807891
13388	4104	28514	DLL1	-	-	M	1419204_at	0	0.07664	0.660068	1419204_at	0	-0.19192	0.272489	1419204_at	0	-0.03768	0.828713	1419204_at	0	-0.00631667	0.968302
13389	7291	10683	DLL3	-	-	M	1449236_at	0	0.01678	0.913841	1449236_at	0	0.30768	0.0504088	1449236_at	0	-0.18384	0.238221	1449236_at	0	-0.127217	0.37026
13390	22558	1745	DLX1	S	-	-	1449470_at	0	-0.05902	0.865975	1449470_at	0	0.60246	0.088225	1449470_at	0	0.12184	0.727619	1449470_at	0	0.226	0.479728
13392	3244	1746	DLX2	S	-	M	1448877_at	0	0.06282	0.772821	1448877_at	0	0.06328	0.771205	1448877_at	0	0.0587	0.787342	1448877_at	0	0.211967	0.287779
13393	74544	1747	DLX3	-	-	-	1450475_at	0	-0.0695	0.282485	1450475_at	0	-0.09252	0.15382	1422037_at	0	0.09024	0.338584	1422037_at	0	0.0517167	0.547179
13394	7292	1748	DLX4	-	-	-	1420595_at	0	-0.0455	0.521309	1420595_at	0	-0.03898	0.582562	1420595_at	0	0.06564	0.355632	1443591_at	1	-0.111383	0.0431402
13395	3825	1749	DLX5	-	-	M	1449863_a_at	0	0.13128	0.550887	1449863_a_at	0	0.30534	0.167759	1449863_a_at	0	0.02928	0.894044	1449863_a_at	0	0.12205	0.54359
13396	87855	1750	DLX6	S	-	-	1452507_at	0	-0.07666	0.630113	1452507_at	0	0.15562	0.329543	1452507_at	0	0.1706	0.285452	1452507_at	0	0.106017	0.466152
13397	-	-	-	-	-	-	1427563_at	0	-0.07052	0.425608	1427563_at	0	-0.0515	0.560251	1427563_at	0	0.09494	0.284334	1427563_at	0	0.0167333	0.835587
13400	3247	1760	DMPK	S	-	-	1434944_at	0	0.13978	0.220507	1422989_a_at	0	0.0448	0.611678	1422989_a_at	0	0.12026	0.175416	1422989_a_at	0	-0.0719333	0.37281
13401	22559	1762	DMWD	-	-	-	1447641_at	1	-0.16484	0.0436953	1447642_x_at	0	-0.13172	0.0902701	1447641_at	0	-0.04926	0.541248	1447642_x_at	0	-0.0739	0.294714
13404	5135	11144	DMC1	-	-	-	1449819_at	0	-0.03236	0.666903	1420335_at	0	-0.05384	0.530962	1420335_at	0	0.15802	0.0688436	1420335_at	0	0.0757167	0.335376
13405	20856	1756	DMD	S	-	M	1448665_at	2	0.40614	0.0165624	1430320_at	0	-0.2566	0.177394	1443315_at	0	-0.07658	0.335573	1443315_at	0	0.0627833	0.386833
13406	68396	1758	DMP1	-	-	-	1443746_x_at	0	0.085	0.405704	1443745_s_at	0	0.09346	0.515221	1443746_x_at	0	-0.07822	0.444005	1426005_at	0	0.0409333	0.614418
13409	23670	117531	TMC1	-	-	M	1421626_at	0	-0.1189	0.10695	1421625_a_at	0	0.06844	0.238572	1430818_at	0	0.07014	0.370723	1421626_at	0	-0.0384167	0.56509
13411	2801	8701	DNAH11	-	-	-	1421544_at	0	0.03494	0.615748	1421544_at	0	-0.08946	0.201045	1421544_at	0	-0.02928	0.673975	1421544_at	0	0.03155	0.619573
13417	1049	1769	DNAH8	-	-	-	1425692_a_at	0	0.00732	0.927213	1425692_a_at	0	0.08912	0.268169	1424936_a_at	0	0.10248	0.262911	1425692_a_at	0	-0.01795	0.806188
13418	7293	64215	DNAJC1	-	F	-	1447649_x_at	0	-0.10478	0.467526	1459791_at	0	-0.33674	0.0602644	1420500_at	0	0.06914	0.544292	1459791_at	0	0.228617	0.159938
13419	3826	1773	DNASE1	-	-	-	1424592_a_at	1	-0.13728	0.0415274	1424592_a_at	0	0.0042	0.949521	1424592_a_at	2	0.1952	0.00429271	1424592_a_at	0	0.00338333	0.955448
13421	3630	1776	DNASE1L3	-	-	-	1421057_at	0	0.11196	0.093974	1421057_at	0	-0.01872	0.777314	1421057_at	0	0.11786	0.0782138	1421057_at	0	0.0826333	0.174202
13423	68179	1777	DNASE2	-	-	-	1430135_at	0	-0.0939	0.170426	1430135_at	0	-0.07268	0.287357	1430135_at	0	0.00762	0.910823	1430135_at	0	0.0451167	0.468404
13424	1053	1778	DYNC1H1	-	F	M	1439950_at	0	-0.0606	0.6851	1439950_at	0	-0.16952	0.258563	1439950_at	0	-0.01812	0.903439	1416648_at	0	0.0659833	0.457942
13426	68398	1780	DYNC1I1	-	-	-	1416361_a_at	0	-0.0418	0.822643	1416361_a_at	0	0.0545	0.770125	1416361_a_at	0	-0.00128	0.994523	1416361_a_at	0	0.0446167	0.793269
13427	37921	-	-	-	-	M	1415841_at	0	0.04356	0.499833	1415841_at	0	0.0951	0.143168	1415841_at	0	-0.03646	0.572039	1415841_at	0	0.00268333	0.963623
13429	123905	1759	DNM1	-	-	M	1427754_a_at	0	-0.18628	0.0697896	1427754_a_at	0	0.02564	0.800631	1460365_a_at	0	-0.09418	0.620931	1460365_a_at	0	0.132083	0.447947
13430	90883	1785	DNM2	-	F	-	1451057_x_at	1	-0.152	0.0156419	1423629_at	0	-0.0613	0.305973	1423629_at	0	0.09456	0.116182	1425135_a_at	0	0.0544	0.409328
13433	124071	1786	DNMT1	-	F	M	1422946_a_at	0	0.09806	0.194675	1422946_a_at	1	-0.2429	0.00181588	1447877_x_at	0	-0.02904	0.730432	1422946_a_at	0	0.0628667	0.360928
13434	3249	1787	TRDMT1	-	-	-	1419749_at	0	0.18964	0.136661	1419749_at	0	-0.04318	0.73274	1419750_at	0	0.09936	0.143629	1419750_at	0	0.0248	0.687142
13435	7294	1788	DNMT3A	-	-	M	1423064_at	1	-0.39938	0.021365	1423065_at	0	-0.24734	0.159739	1423065_at	0	-0.18382	0.294533	1423066_at	0	-0.138333	0.343344
13436	56000	1789	DNMT3B	-	-	-	1418351_a_at	0	0.09668	0.30994	1442655_at	0	-0.06596	0.375207	1442655_at	2	0.15184	0.0436922	1442655_at	2	0.13495	0.0493852
13437	6110	23549	DNPEP	-	-	-	1438557_x_at	2	0.13822	0.0316902	1416127_a_at	2	0.20632	0.00727912	1416127_a_at	0	0.05252	0.483821	1437437_x_at	0	0.0181333	0.755456
13445	3411	8099	CDK2AP1	-	-	-	1458451_at	1	-0.2185	0.00853801	1426885_a_at	0	-0.11278	0.512397	1426885_a_at	0	0.07746	0.652484	1458451_at	0	0.0644667	0.384621
13446	2657	8448	DOC2A	-	-	M	1436862_at	0	0.01188	0.959706	1436862_at	0	0.26906	0.25475	1436862_at	0	-0.07934	0.735906	1436862_at	0	0.127983	0.551527
13447	20796	8447	DOC2B	-	-	-	1420666_at	0	-0.20738	0.240636	1420667_at	0	0.18094	0.551222	1420667_at	0	-0.35886	0.238999	1420666_at	0	0.06555	0.683211
13448	1057	1796	DOK1	-	-	-	1417790_at	0	-0.1533	0.191411	1417790_at	0	-0.04496	0.699998	1417790_at	0	0.09778	0.402966	1417790_at	0	0.0274333	0.796692
13449	2957	9046	DOK2	-	-	-	1416333_at	0	0.06018	0.381604	1416333_at	0	0.03956	0.564573	1416333_at	0	0.04046	0.555771	1416333_at	0	0.00131667	0.983223
13476	68479	7905	REEP5	-	-	-	1438001_x_at	0	0.077	0.655932	1426376_at	0	0.1085	0.39483	1419398_a_at	0	0.05646	0.747068	1419398_a_at	0	-0.085	0.595051
13478	1058	1798	DPAGT1	-	-	-	1448549_a_at	0	0.0659	0.629593	1448549_a_at	0	0.09156	0.503131	1448549_a_at	0	0.00114	0.993337	1448549_a_at	0	0.0796667	0.52328
13479	80192	1800	DPEP1	-	-	-	1419674_a_at	1	-0.20068	0.0122554	1435943_at	0	-0.0689	0.255948	1435943_at	0	0.03786	0.531134	1435943_at	0	0.03105	0.57357
13480	2865	8813	DPM1	-	-	-	1419353_at	0	-0.00274	0.986102	1419353_at	0	0.22444	0.156636	1419353_at	0	0.07298	0.642936	1419353_at	0	0.0650333	0.650862
13481	99726	8818	DPM2	-	-	-	1415675_at	0	0.03416	0.75031	1415675_at	0	0.17988	0.0969871	1415675_at	0	0.03814	0.722383	1415675_at	0	-5e-05	0.999593
13482	3279	1803	DPP4	-	-	-	1416697_at	0	0.05032	0.425709	1438279_at	0	-0.14626	0.116336	1459973_x_at	0	0.05804	0.329367	1441342_at	0	-0.0265333	0.651595
13483	22560	1804	DPP6	S	-	-	1439748_at	0	-0.3915	0.0862258	1439748_at	0	-0.13878	0.539295	1439748_at	0	-0.21624	0.339749	1439748_at	0	0.0889833	0.666123
13486	38809	1810	DR1	-	-	-	1416018_at	2	0.3834	0.010931	1416018_at	2	0.32788	0.0285342	1416019_at	0	-0.12928	0.533045	1416019_at	0	0.0664667	0.725276
13487	55435	1811	SLC26A3	-	-	-	1427547_a_at	1	-0.17134	0.0294636	1453151_at	0	0.07422	0.293204	1453151_at	0	0.08686	0.219326	1427547_a_at	0	-0.0320167	0.650474
13488	30992	1812	DRD1	S	-	M	1455629_at	0	-0.2571	0.222953	1456051_at	0	-0.40256	0.124688	1455629_at	0	0.05772	0.783308	1455629_at	0	0.00538333	0.977578
13489	22561	1813	DRD2	S	-	M	1418950_at	0	-0.00662	0.939448	1418950_at	0	0.04022	0.644672	1418950_at	0	0.00888	0.918839	1418950_at	0	0.03145	0.692757
13490	623	1814	DRD3	S	-	M	1422278_at	0	0.01928	0.767001	1422278_at	0	0.02242	0.730457	1422278_at	0	-0.02112	0.745517	1422278_at	0	0.0547833	0.357705
13491	20215	1815	DRD4	-	-	M	1422829_at	1	-0.18462	0.00553459	1422830_s_at	2	0.14366	0.0308098	1422829_at	0	0.05542	0.392949	1422829_at	0	-0.0576	0.331115
13494	3060	4733	DRG1	-	-	-	1434688_x_at	0	0.08328	0.359527	1447752_x_at	2	0.36324	0.0054118	1434688_x_at	0	0.05988	0.509394	1447752_x_at	0	0.117917	0.310714
13495	1061	1819	DRG2	-	-	M	1417692_at	0	-0.07874	0.346678	1417692_at	0	0.0667	0.424941	1417692_at	0	0.04504	0.589574	1417692_at	0	0.00746667	0.92188
13496	124247	1820	ARID3A	-	-	-	1419396_at	1	-0.18796	0.0393649	1419396_at	0	-0.10648	0.23823	1419396_at	0	-0.01378	0.878088	1419396_at	0	0.0800833	0.330417
13497	55620	1821	DRP2	-	-	-	1441542_at	0	-0.05868	0.491651	1441542_at	0	0.12386	0.149001	1441224_at	0	-0.12054	0.485563	1441542_at	0	-0.113017	0.149183
13498	1461	1822	ATN1	-	-	M	1421149_a_at	0	-0.05002	0.586042	1421149_a_at	2	0.18552	0.0462699	1421149_a_at	0	0.06662	0.468632	1421149_a_at	0	0.0713833	0.395309
13499	-	-	-	-	-	-	1445064_at	0	0.07452	0.359513	1445064_at	0	-0.09026	0.267748	1445064_at	0	0.00626	0.93846	1445064_at	0	0.0904833	0.224008
13505	22761	1823	DSC1	-	-	-	1421460_at	0	-0.03138	0.673252	1421460_at	2	0.16082	0.0334092	1421460_at	0	0.1216	0.105318	1421460_at	0	-0.0366667	0.589515
13506	8397	1824	DSC2	-	-	-	1421156_a_at	1	-0.17852	0.0282125	1426911_at	0	0.06002	0.383287	1421156_a_at	0	-0.04544	0.570193	1426911_at	0	0.0358833	0.567394
13507	1462	1825	DSC3	-	-	-	1427637_a_at	0	-0.05736	0.441941	1427637_a_at	0	0.0674	0.366646	1434534_at	0	-0.2148	0.0848508	1427637_a_at	0	-0.0294	0.665479
13508	74393	1826	DSCAM	S	-	M	1449411_at	1	-0.41528	0.00113995	1449411_at	1	-0.31974	0.0109766	1441082_at	0	0.04686	0.682782	1431801_at	0	-0.0541167	0.40301
13510	1463	1828	DSG1	-	-	-	1458000_at	0	-0.01406	0.7937	1458000_at	0	0.07018	0.194401	1458000_at	2	0.13016	0.0176796	1458000_at	0	-0.08945	0.0716153
13511	1464	1829	DSG2	-	-	-	1460380_at	1	-0.18694	0.0216208	1449741_at	1	-0.13802	0.0367202	1439476_at	2	0.27936	0.0123695	1425619_s_at	0	-0.0821	0.179128
13516	3634	1833	EPYC	-	-	-	1421114_a_at	0	-0.01118	0.869227	1421114_a_at	0	-0.0336	0.621013	1421114_a_at	0	-0.07592	0.26566	1421114_a_at	0	-0.00291667	0.962469
13518	136716	-	-	-	-	M	1421276_a_at	1	-0.46452	0.0012418	1421276_a_at	1	-0.3816	0.00726355	1421117_at	0	0.09116	0.269508	1450119_at	0	0.146233	0.271448
13521	73876	1836	SLC26A2	-	-	-	1421145_at	0	-0.0486	0.511441	1421145_at	0	-0.08756	0.238462	1421145_at	0	-0.0363	0.623597	1421145_at	0	0.116867	0.0865511
13522	40705	10863	ADAM28	-	-	-	1452495_at	0	0.03792	0.621226	1460427_a_at	0	-0.0251	0.700896	1460427_a_at	0	0.01284	0.844163	1452495_at	0	0.0275333	0.694215
13524	74941	8749	ADAM18	-	-	M	1419726_at	0	-0.02656	0.773101	1419726_at	0	0.01938	0.833349	1419726_at	0	0.08656	0.348789	1419726_at	0	0.0402	0.632801
13525	128363	-	-	-	-	-	1425395_at	0	0.05704	0.367974	1425395_at	0	0.01356	0.830067	1425395_at	0	0.11146	0.0809965	1425395_at	0	0.0401667	0.486872
13526	137232	-	-	-	-	-	1449513_at	0	-0.09394	0.259194	1449513_at	0	0.12438	0.136544	1449513_at	0	0.10734	0.197941	1449513_at	0	0.0543833	0.473061
13527	20362	1837	DTNA	-	-	M	1426066_a_at	1	-0.51202	0.0271695	1456069_at	0	-0.26284	0.11531	1453625_at	0	-0.12554	0.0623514	1427588_a_at	2	0.26	0.0162817
13528	74875	1838	DTNB	-	-	M	1437651_a_at	0	-0.05548	0.618543	1445329_at	1	-0.37616	0.028584	1437651_a_at	0	0.1098	0.325678	1445329_at	0	0.12945	0.402201
13529	49230	-	-	-	-	-	1448608_at	0	-0.05014	0.556264	1448608_at	0	0.03714	0.662771	1448608_at	0	0.09218	0.280793	1448608_at	0	-0.03545	0.648429
13531	131315	-	-	-	-	-	1420773_at	0	-0.02592	0.675856	1420773_at	0	-0.01966	0.751071	1420773_at	0	0.11294	0.0716063	1420773_at	0	0.03535	0.532507
13532	131315	-	-	-	-	-	1422229_at	0	-0.03182	0.50684	1422229_at	0	0.01248	0.794335	1422229_at	0	-0.05992	0.213168	1422229_at	0	0.00265	0.951637
13537	3255	1844	DUSP2	-	-	-	1450698_at	0	0.08728	0.303658	1450698_at	0	-0.0378	0.654965	1450698_at	2	0.17526	0.0411352	1450698_at	0	-0.0412667	0.593164
13542	20926	1855	DVL1	-	-	M	1437301_a_at	0	0.05334	0.5552	1450978_at	0	-0.19976	0.067817	1450978_at	0	-0.01884	0.861613	1437301_a_at	0	0.0786833	0.341379
13543	20927	1856	DVL2	-	-	-	1448616_at	1	-0.17752	0.0498392	1448616_at	0	-0.14974	0.0967125	1417207_at	0	0.1033	0.298864	1417207_at	0	0.114433	0.208258
13544	20928	1857	DVL3	-	-	-	1420457_at	0	-0.1366	0.211848	1420457_at	0	-0.0416	0.702332	1420457_at	0	-0.12628	0.248041	1420457_at	0	-0.0676167	0.496697
13548	55576	1859	DYRK1A	S	-	-	1426226_at	1	-0.4309	0.0419021	1428299_at	0	0.0772	0.197117	1451977_at	1	-0.22754	0.0392982	1451977_at	0	-0.0791333	0.426251
13549	31253	9149	DYRK1B	-	-	-	1422254_a_at	0	-0.09008	0.150637	1422254_a_at	0	-0.0373	0.549272	1422254_a_at	0	-0.01578	0.79979	1422254_a_at	0	0.0138667	0.80712
13555	3828	1869	E2F1	-	-	M	1431875_a_at	0	-0.06746	0.509006	1431875_a_at	0	-0.10442	0.307749	1431875_a_at	0	-0.09918	0.33248	1431875_a_at	0	-0.08185	0.380665
13557	74413	1871	E2F3	-	-	-	1434564_at	0	0.18616	0.123656	1434564_at	2	0.25142	0.0389243	1434564_at	0	0.0801	0.5047	1427462_at	0	0.0378167	0.556117
13559	1472	1875	E2F5	-	-	M	1417444_at	2	0.4762	0.000743039	1447625_at	0	-0.173	0.065641	1447625_at	0	0.09622	0.301805	1447625_at	0	0.0548167	0.518329
13560	3259	1877	E4F1	-	-	-	1450464_at	0	0.12138	0.273575	1450464_at	0	0.02398	0.828045	1450464_at	0	0.09112	0.410239	1450464_at	0	0.0325833	0.746513
13586	40596	-	-	-	-	-	1421802_at	0	0.07752	0.262196	1421802_at	0	0.1084	0.118494	1422411_s_at	0	-0.02574	0.647006	1421802_at	0	-0.0527	0.402776
13587	40596	-	-	-	-	-	1449846_at	0	0.103	0.142185	1449846_at	0	-0.0333	0.632761	1449846_at	0	0.08264	0.237664	1449846_at	0	-0.0706	0.268821
13589	56129	22919	MAPRE1	-	-	-	1428819_at	0	0.19582	0.0821198	1428819_at	0	0.21204	0.060241	1422764_at	0	-0.05212	0.544805	1450740_a_at	0	0.03735	0.472798
13590	49231	10637	LEFTY1	-	-	-	1417638_at	1	-0.204	0.0184118	1417638_at	0	-0.06652	0.433831	1417638_at	0	0.00652	0.938718	1417638_at	0	-0.0499833	0.519136
13591	7297	1879	EBF1	-	-	-	1457441_at	0	-0.0812	0.202639	1416302_at	0	0.09856	0.436533	1457441_at	0	0.05908	0.3526	1416301_a_at	0	0.28735	0.16014
13592	56471	64641	EBF2	-	-	M	1449101_at	0	-0.0959	0.17356	1418494_at	0	0.18278	0.2006	1418494_at	0	-0.19904	0.163869	1449101_at	0	0.0604667	0.345561
13593	56472	253738	EBF3	-	-	-	1452751_at	0	-0.03192	0.843781	1428349_s_at	0	-0.24596	0.0547161	1460666_a_at	0	0.12214	0.194812	1428349_s_at	0	0.1327	0.252082
13595	4798	10682	EBP	-	-	-	1416667_at	0	-0.34132	0.107021	1416667_at	0	-0.04514	0.829658	1416667_at	0	0.11742	0.576099	1416667_at	0	-0.00196667	0.991806
13599	3549	9427	ECEL1	-	-	-	1422586_at	1	-0.52902	0.0196148	1422586_at	0	-0.10852	0.625622	1422586_at	0	0.06168	0.781419	1422586_at	0	0.1925	0.344244
13601	3260	1893	ECM1	-	-	-	1448613_at	0	0.0727	0.676459	1448613_at	1	-0.40458	0.0226019	1448613_at	0	0.06642	0.702986	1448613_at	0	0.0627167	0.693299
13602	3438	8404	SPARCL1	-	-	-	1416114_at	0	0.01264	0.941237	1416114_at	1	-0.4564	0.00940697	1416114_at	0	-0.0633	0.71214	1416114_at	0	-0.076	0.62759
13603	40707	23596	OPN3	-	-	-	1417677_at	0	-0.38944	0.130942	1417677_at	0	-0.00818	0.974481	1417677_at	0	-0.0407	0.87355	1417677_at	0	0.0337333	0.885105
13605	7298	1894	ECT2	-	-	-	1419513_a_at	0	0.42428	0.219025	1419513_a_at	0	-0.28864	0.401672	1419513_a_at	0	0.02546	0.940882	1419513_a_at	0	-0.10535	0.73685
13607	68180	-	-	-	-	-	1451877_at	1	-0.14988	0.0452805	1451877_at	2	0.15358	0.0403641	1419596_at	2	0.16884	0.0141415	1451877_at	2	0.146817	0.0320583
13608	7699	10913	EDAR	-	-	-	1447498_at	0	-0.01294	0.782822	1419724_at	0	-0.05616	0.382563	1419724_at	0	0.05932	0.356517	1447498_at	2	0.0875667	0.0440179
13609	1071	1901	S1PR1	-	-	-	1423571_at	0	0.05368	0.843871	1423571_at	0	0.02832	0.917238	1423571_at	0	-0.16628	0.542309	1423571_at	0	-0.153033	0.539022
13610	3829	1903	S1PR3	-	-	M	1438658_a_at	0	0.5008	0.236329	1437173_at	0	-0.50514	0.160043	1460661_at	0	0.10298	0.600713	1438658_a_at	0	-0.0940167	0.806669
13611	2799	8698	S1PR4	-	-	-	1451024_at	0	-0.02742	0.741936	1451024_at	0	-0.02806	0.73614	1451024_at	0	-0.00496	0.952484	1451024_at	0	-0.0381833	0.61563
13612	21166	10085	EDIL3	-	-	-	1440674_at	0	-0.0772	0.284259	1425842_at	0	-0.3272	0.189912	1440674_at	0	0.1177	0.104436	1458867_at	0	-0.0506667	0.286449
13614	1476	1906	EDN1	-	-	-	1451924_a_at	0	-0.04112	0.62178	1451924_a_at	0	-0.03184	0.702366	1451924_a_at	0	0.06386	0.444154	1451924_a_at	0	0.126883	0.0984283
13615	1477	1907	EDN2	-	-	-	1449161_at	1	-0.20492	0.00343249	1449161_at	1	-0.1579	0.0224472	1449161_at	0	0.11376	0.0970239	1449161_at	0	-0.0458	0.460649
13616	88	1908	EDN3	-	-	M	1441923_s_at	1	-0.1747	0.0155067	1441924_x_at	0	-0.18618	0.240203	1438696_at	0	0.16188	0.0760194	1438696_at	0	-0.137567	0.0980914
13617	1478	1909	EDNRA	-	-	-	1433525_at	0	0.27388	0.0730136	1451691_at	0	-0.11228	0.173421	1440093_at	0	0.08624	0.219173	1440093_at	0	-0.09015	0.160123
13618	89	1910	EDNRB	-	-	M	1437347_at	0	0.3183	0.333994	1423594_a_at	0	-0.10064	0.785114	1426314_at	0	-0.13192	0.680337	1423594_a_at	0	-0.10185	0.762456
13619	107079	1911	PHC1	-	-	-	1423212_at	0	0.0772	0.41411	1423212_at	0	-0.1069	0.259158	1423212_at	0	-0.02082	0.825291	1423212_at	0	0.01145	0.894192
13626	2814	8726	EED	-	-	-	1448653_at	0	0.21224	0.0703334	1453830_at	0	0.14812	0.265867	1453830_at	0	0.01836	0.889825	1448653_at	0	-0.0671667	0.526087
13627	100799	1915	EEF1A1	-	-	-	1424635_at	0	-0.00788	0.798226	1424635_at	0	0.0359	0.246345	1424635_at	0	-0.0065	0.832974	1424635_at	0	0.00595	0.832521
13628	121568	1917	EEF1A2	S	-	M	1418062_at	0	-0.09106	0.429807	1418062_at	0	0.07504	0.514986	1418062_at	0	-0.05202	0.651472	1418062_at	0	-0.0156333	0.881705
13629	134867	1938	EEF2	-	-	-	1424736_at	0	0.02318	0.723061	1424736_at	0	-0.07956	0.226129	1424736_at	0	-0.02588	0.692398	1424736_at	0	-0.0416833	0.485706
13631	7299	29904	EEF2K	-	-	-	1437829_s_at	2	0.26714	0.0153727	1437829_s_at	2	0.23278	0.0338036	1449013_at	0	0.05676	0.551784	1439860_at	0	0.0732	0.475783
13636	3262	1942	EFNA1	-	-	-	1448510_at	0	-0.08686	0.391336	1416895_at	0	-0.0368	0.768476	1448510_at	0	0.13656	0.17945	1416895_at	0	0.07695	0.500701
13637	1075	1943	EFNA2	-	-	-	1444606_at	0	0.28948	0.0689396	1444606_at	0	0.30228	0.0577994	1417521_at	0	0.04016	0.715815	1417521_at	0	0.130683	0.196867
13638	3635	1944	EFNA3	-	-	M	1431170_at	0	-0.00904	0.962629	1431170_at	0	0.27826	0.152277	1431170_at	0	-0.03446	0.858261	1431170_at	0	-0.0120167	0.945605
13639	3830	1945	EFNA4	-	-	-	1421784_a_at	0	0.0956	0.587695	1421784_a_at	0	-0.06042	0.731688	1421784_a_at	0	-0.01098	0.950295	1421784_a_at	0	0.0884	0.582881
13640	1482	1946	EFNA5	-	-	M	1436866_at	0	-0.04386	0.863206	1436866_at	0	-0.50148	0.0519859	1421796_a_at	0	-0.0587	0.502971	1436866_at	0	0.2093	0.369118
13641	3263	1947	EFNB1	-	-	-	1418285_at	0	0.16238	0.318222	1418286_a_at	0	-0.123	0.324368	1451591_a_at	0	-0.14586	0.31597	1451591_a_at	0	0.0374167	0.777379
13642	3019	1948	EFNB2	-	-	M	1449548_at	1	-0.55696	0.0139366	1419639_at	0	-0.21284	0.195055	1449549_at	0	0.08786	0.256626	1449549_at	0	-0.0565167	0.422994
13643	1076	1949	EFNB3	-	-	M	1423085_at	0	-0.14782	0.492969	1423085_at	0	0.09046	0.674482	1423085_at	0	-0.05966	0.781703	1423085_at	0	0.08165	0.677931
13644	4284	10278	EFS	-	-	-	1438114_x_at	0	0.19072	0.137464	1438114_x_at	0	0.17018	0.184349	1416716_at	0	0.1316	0.257223	1438114_x_at	0	-0.111783	0.338
13645	1483	1950	EGF	-	-	-	1418093_a_at	0	4e-05	0.999671	1418093_a_at	0	0.08592	0.376685	1418093_a_at	0	0.05652	0.560255	1418093_a_at	0	0.08035	0.365205
13646	68141	354	KLK3	-	-	-	1425182_x_at	1	-0.25746	0.0115533	1425182_x_at	0	-0.02132	0.830523	1425182_x_at	0	0.06554	0.51116	1425182_x_at	0	0.0390667	0.667629
13647	-	-	-	-	-	-	1421788_x_at	0	-0.11196	0.0637331	1421788_x_at	0	0.03808	0.523733	1421788_x_at	0	0.03574	0.549489	1421788_x_at	0	-0.06675	0.222647
13649	74545	1956	EGFR	-	-	-	1454313_at	0	-0.13626	0.0772413	1435888_at	0	0.33738	0.194487	1457563_at	2	0.15338	0.017511	1457563_at	1	-0.1322	0.0245732
13650	32085	64285	RHBDF1	-	-	M	1424138_at	2	0.37604	0.0235348	1424138_at	0	-0.3192	0.0533365	1424138_at	0	0.07696	0.637032	1424138_at	0	-0.0280667	0.85038
13653	56394	1958	EGR1	-	-	M	1417065_at	0	0.08192	0.871227	1417065_at	0	0.12924	0.798184	1417065_at	0	0.06284	0.901038	1417065_at	0	-0.0372667	0.935612
13654	20123	1959	EGR2	S	-	M	1427682_a_at	0	-0.4431	0.479646	1427683_at	0	0.2006	0.780424	1427682_a_at	0	-0.20014	0.749164	1427683_at	0	0.0898333	0.891203
13655	37923	1960	EGR3	-	-	M	1421486_at	1	-0.23584	0.0178041	1421486_at	0	-0.06594	0.499576	1421486_at	0	0.07516	0.441786	1421486_at	0	-0.0152167	0.864273
13656	1485	1961	EGR4	-	-	-	1449977_at	0	-0.3152	0.181614	1449977_at	0	-0.04116	0.860648	1449977_at	0	0.03686	0.875077	1449977_at	0	-0.0326333	0.878815
13660	81678	10938	EHD1	-	-	M	1416010_a_at	2	0.3408	0.00506976	1416011_x_at	2	0.21678	0.0357925	1416010_a_at	0	-0.06538	0.580453	1416012_at	2	0.167683	0.0396726
13661	7301	26298	EHF	-	-	-	1419475_a_at	1	-0.14688	0.00420678	1451375_at	0	0.06016	0.356542	1447760_x_at	0	0.06288	0.339504	1419475_a_at	0	-0.0664833	0.146704
13663	3588	9538	EI24	-	-	M	1416555_at	2	0.17428	0.0359197	1416555_at	0	0.1085	0.187238	1416555_at	0	0.08506	0.30002	1416555_at	0	-0.0291333	0.696425
13664	20364	1964	EIF1AX	-	-	-	1424343_a_at	2	0.2572	0.0413455	1444529_at	0	0.10642	0.0500422	1444529_at	0	-0.03028	0.572228	1444529_at	0	-0.0746667	0.129859
13665	3020	1965	EIF2S1	-	-	M	1452662_a_at	0	0.06948	0.414574	1452662_a_at	2	0.2205	0.0112373	1420491_at	0	-0.17412	0.309309	1420491_at	0	-0.120617	0.43969
13666	3557	9451	EIF2AK3	-	-	M	1453505_a_at	1	-0.16268	0.023551	1453505_a_at	0	-0.08386	0.2367	1430371_x_at	0	-0.04884	0.411608	1449278_at	0	0.0302	0.827741
13667	5976	8890	EIF2B4	-	-	-	1449940_a_at	2	0.1754	0.0222209	1449940_a_at	0	0.0731	0.333038	1449940_a_at	0	0.04604	0.541248	1449940_a_at	0	0.00113333	0.986838
13669	2779	8661	EIF3A	-	F	-	1416660_at	1	-0.3656	0.0274792	1416661_at	0	-0.2114	0.350163	1416661_at	0	-0.18364	0.416666	1416661_at	0	-0.2813	0.174762
13680	5240	55308	DDX19A	-	-	-	1417927_at	0	0.17268	0.124001	1425204_s_at	0	0.0637	0.541271	1417927_at	0	0.06686	0.548548	1425204_s_at	0	-0.0731833	0.442356
13681	103998	1973	EIF4A1	-	-	-	1427058_at	0	-0.11402	0.0695641	1430980_a_at	0	0.16986	0.083512	1430980_a_at	0	0.05858	0.546771	1434985_a_at	0	0.0126	0.818763
13682	1487	1974	EIF4A2	-	-	-	1450934_at	0	-0.00166	0.982916	1450934_at	0	0.0577	0.457582	1450934_at	0	-0.03546	0.647611	1450934_at	0	-0.0201	0.776447
13684	123817	1977	EIF4E	S	-	-	1423220_at	0	0.08712	0.301885	1423220_at	0	0.13962	0.100034	1444010_at	0	0.08028	0.257198	1444010_at	0	-0.127083	0.0515463
13685	3021	1978	EIF4EBP1	-	-	-	1417563_at	0	0.1969	0.0948957	1417563_at	0	0.05562	0.633936	1434976_x_at	0	0.16022	0.598775	1417562_at	0	-0.0974	0.673925
13688	3022	1979	EIF4EBP2	S	-	M	1436158_at	2	0.26564	0.0481441	1417084_at	0	-0.2046	0.0854572	1455575_at	0	0.07832	0.413004	1455575_at	0	0.12855	0.143191
13690	37477	1982	EIF4G2	-	-	-	1428362_at	0	0.0986	0.15252	1452758_s_at	0	0.10358	0.138807	1452758_s_at	0	-0.08218	0.23885	1428363_at	0	-0.0575	0.406582
13706	40598	63036	CELA2A	-	-	-	1448281_a_at	0	-0.06982	0.363252	1448281_a_at	0	-0.03292	0.667428	1448281_a_at	0	0.00318	0.96687	1448281_a_at	0	0.0940833	0.181097
13709	7303	1997	ELF1	-	-	-	1417540_at	0	0.25616	0.194553	1439319_at	0	0.04636	0.487356	1439319_at	0	-0.07058	0.291453	1439319_at	0	-0.03915	0.520453
13710	3265	1999	ELF3	-	-	M	1416916_at	0	-0.13864	0.0647157	1416916_at	0	-0.11872	0.112518	1416916_at	0	-0.0144	0.845991	1416916_at	0	-0.126917	0.0639842
13711	135967	-	-	-	-	-	1419555_at	0	-0.059	0.406251	1419556_at	0	-0.04432	0.597889	1419556_at	0	0.11354	0.179038	1419556_at	0	-0.138333	0.0743573
13712	3832	2002	ELK1	-	-	-	1421896_at	0	-0.13528	0.168532	1446390_at	0	0.0552	0.346226	1421896_at	1	-0.19552	0.0482055	1446390_at	0	0.0368	0.490871
13713	3833	2004	ELK3	-	-	M	1448797_at	0	0.3655	0.216042	1417662_at	0	-0.12644	0.244212	1445886_at	0	-0.06144	0.409321	1435143_at	0	-0.149017	0.409735
13714	1492	2005	ELK4	-	-	M	1422233_at	1	-0.26586	0.00474377	1450549_s_at	0	-0.12202	0.0920891	1447571_at	0	0.05236	0.389456	1447571_at	0	-0.0119667	0.828985
13716	4762	8178	ELL	-	-	-	1441928_x_at	0	-0.10958	0.07424	1441928_x_at	0	-0.05898	0.33268	1460643_at	0	0.1146	0.255988	1460643_at	0	-0.0867667	0.345427
13717	-	-	-	-	-	-	1420855_at	0	0.6703	0.0579755	1420855_at	1	-0.84664	0.0174695	1420855_at	0	0.2198	0.529366	1420854_at	0	0.0459833	0.686124
13722	31260	9255	AIMP1	-	-	-	1416486_at	0	0.07764	0.275286	1416486_at	0	0.13408	0.0617197	1416486_at	0	0.01992	0.778679	1416486_at	0	0.00608333	0.925076
13723	7743	133418	EMB	-	-	-	1415856_at	0	-0.269	0.106729	1415856_at	0	0.0842	0.610589	1415857_at	0	-0.33164	0.0835685	1415857_at	0	-0.0729333	0.673646
13726	91	2010	EMD	-	-	M	1417357_at	0	0.16482	0.133158	1417357_at	0	0.01864	0.864051	1417357_at	0	0.09684	0.37503	1417357_at	0	0.0559167	0.57407
13728	69013	2011	MARK2	-	-	M	1415953_s_at	1	-0.24308	0.00119985	1415953_s_at	1	-0.15786	0.0315952	1435889_at	2	0.23828	0.00775482	1415953_s_at	0	0.0495	0.453638
13730	1088	2012	EMP1	-	-	-	1459171_at	0	-0.11622	0.144498	1416529_at	0	-0.43652	0.464349	1459171_at	0	0.04212	0.594438	1416529_at	0	-0.192133	0.723846
13731	1089	2013	EMP2	-	-	-	1425273_s_at	0	-0.15114	0.197756	1433670_at	0	0.23428	0.223278	1425272_at	0	-0.1483	0.512783	1425273_s_at	0	-0.0987333	0.355288
13732	1090	2014	EMP3	-	-	-	1417104_at	1	-0.36414	0.00119076	1417104_at	0	-0.18676	0.0873786	1417104_at	0	0.05836	0.589678	1417104_at	0	-0.115083	0.245835
13733	1493	2015	EMR1	-	-	-	1451161_a_at	0	0.0175	0.888377	1451161_a_at	0	0.1511	0.227975	1451161_a_at	0	-0.00878	0.943857	1451161_a_at	0	-0.03805	0.738233
13796	55799	2016	EMX1	-	-	M	1444216_at	0	-0.17308	0.1765	1441777_at	0	0.123	0.433142	1444216_at	0	0.024	0.850372	1444216_at	0	-0.04535	0.696303
13797	3023	2018	EMX2	-	-	M	1456258_at	0	0.28412	0.0926164	1456258_at	0	-0.03472	0.835536	1456258_at	0	0.0663	0.691902	1456258_at	0	-0.0342333	0.822579
13798	50663	2019	EN1	-	-	M	1418618_at	2	0.18444	0.00591878	1418618_at	0	-0.01942	0.765826	1418618_at	0	0.04518	0.48898	1418618_at	0	0.0515333	0.38774
13799	55579	2020	EN2	S	-	M	1418868_at	2	0.29198	0.0271941	1418868_at	0	-0.00434	0.97334	1418868_at	0	-0.01834	0.887699	1418868_at	0	0.0221667	0.851691
13800	134005	55740	ENAH	-	-	M	1421624_a_at	0	-0.24684	0.153872	1424801_at	2	0.21358	0.0275667	1421624_a_at	0	-0.13404	0.436346	1424801_at	0	0.0597667	0.492507
13801	9698	10117	ENAM	-	-	-	1421699_at	0	-0.05072	0.465458	1443769_at	0	-0.02082	0.642379	1443769_at	2	0.10692	0.0193133	1421699_at	0	-0.0348667	0.582251
13803	2694	8507	ENC1	-	-	-	1420964_at	0	-0.45882	0.199729	1450061_at	0	0.27136	0.19055	1420964_at	0	-0.33186	0.352306	1450061_at	0	0.05805	0.757664
13804	55823	2021	ENDOG	-	-	-	1438317_a_at	0	0.08478	0.505098	1438317_a_at	0	0.13056	0.305772	1421097_at	0	0.03292	0.792012	1421097_at	0	0.11135	0.330074
13805	92	2022	ENG	-	-	-	1417271_a_at	0	-0.12428	0.162582	1432176_a_at	1	-0.19818	0.0434947	1432176_a_at	0	-0.1562	0.109575	1432176_a_at	0	0.148317	0.0962896
13806	134343	2023	ENO1	-	-	-	1431111_at	0	-0.1072	0.114109	1432829_at	0	0.17064	0.0621112	1427404_x_at	0	-0.06292	0.401756	1419022_a_at	0	-0.0797833	0.32199
13807	74414	2026	ENO2	-	-	M	1418829_a_at	0	-0.21698	0.108368	1418829_a_at	0	-0.10224	0.446025	1418829_a_at	0	-0.05554	0.678443	1418829_a_at	0	-0.0172667	0.887656
13808	68215	2027	ENO3	-	-	-	1417951_at	0	0.06194	0.524011	1417951_at	0	0.0472	0.627077	1417951_at	0	-0.01526	0.87509	1417951_at	0	-0.0994	0.264122
13809	68216	2028	ENPEP	-	-	-	1448649_at	0	-0.12562	0.178395	1448649_at	0	0.0041	0.964736	1448649_at	0	-0.0227	0.806667	1448649_at	0	-0.1195	0.161049
13813	3971	8320	EOMES	-	-	M	1426001_at	0	0.07894	0.536961	1426001_at	0	0.2138	0.0973474	1435172_at	0	0.09	0.495229	1426001_at	0	0.0566833	0.627031
13819	1095	2034	EPAS1	-	-	-	1449888_at	0	0.0584	0.535376	1435436_at	0	-0.18134	0.468668	1449888_at	0	-0.05576	0.553935	1449888_at	0	0.132533	0.126029
13821	8126	2036	EPB41L1	-	-	-	1421090_at	0	-0.2555	0.144242	1421090_at	0	-0.23982	0.170121	1421090_at	0	-0.17568	0.31341	1434575_at	0	0.1406	0.198871
13822	37478	2037	EPB41L2	-	-	-	1433492_at	1	-0.34166	0.00570176	1433490_s_at	0	-0.27496	0.119734	1459619_at	0	-0.3293	0.119579	1452541_at	0	-0.0893833	0.227113
13823	49308	23136	EPB41L3	-	-	M	1426010_a_at	1	-0.3324	0.00690797	1419062_at	0	0.10374	0.263935	1419062_at	0	0.05702	0.537915	1440595_at	0	0.12695	0.144503
13824	8398	64097	EPB41L4A	-	-	-	1449167_at	0	0.32658	0.0532941	1449167_at	0	-0.05844	0.72604	1449167_at	0	0.14074	0.399752	1449167_at	0	-0.0412333	0.786487
13828	93	2038	EPB42	-	-	-	1417338_at	0	-0.11208	0.122115	1417338_at	2	0.15204	0.0373174	1417338_at	0	-0.0235	0.743784	1417337_at	0	-0.0688167	0.156663
13829	1496	2039	DMTN	-	-	-	1445439_at	0	-0.11008	0.199897	1438189_s_at	0	0.1413	0.40653	1445439_at	0	0.13866	0.107597	1460223_a_at	0	0.12685	0.514693
13830	81681	2040	STOM	-	-	-	1419099_x_at	1	-0.21678	0.0154711	1452522_at	0	0.09008	0.127284	1452522_at	0	-0.06142	0.296291	1419099_x_at	0	-0.0620667	0.438862
13831	32627	80314	EPC1	-	-	-	1418850_at	0	0.10222	0.110893	1429914_at	0	-0.15806	0.107017	1458315_at	0	0.10906	0.135944	1418850_at	0	0.0653667	0.261876
13835	3835	2041	EPHA1	-	-	-	1432399_a_at	1	-0.20358	0.0480865	1432399_a_at	0	-0.1413	0.166985	1422917_at	0	0.13522	0.0639062	1432400_at	0	-0.0521333	0.456513
13836	20929	1969	EPHA2	-	-	-	1421151_a_at	0	-0.1447	0.135804	1421151_a_at	1	-0.25802	0.00891968	1421151_a_at	0	0.07804	0.418478	1421151_a_at	0	-0.0357167	0.684486
13837	21083	2042	EPHA3	-	-	M	1425574_at	0	-0.42496	0.0541675	1455426_at	0	0.4621	0.117673	1426057_a_at	1	-0.3397	0.0400498	1425575_at	0	-0.118167	0.67285
13838	20933	2043	EPHA4	-	F	M	1421929_at	0	-0.26136	0.318544	1421929_at	0	-0.28468	0.2776	1421928_at	0	0.04698	0.850153	1439757_s_at	0	-0.185967	0.483371
13839	55824	2044	EPHA5	-	-	-	1420557_at	0	-0.16896	0.391302	1420557_at	0	0.04842	0.805472	1420557_at	0	-0.1393	0.479334	1420557_at	0	-0.105967	0.555331
13840	56396	285220	EPHA6	S	-	M	1421527_at	0	-0.11666	0.608653	1421527_at	0	0.35892	0.118104	1421527_at	0	-0.09152	0.687824	1421527_at	0	0.0164333	0.936969
13841	20935	2045	EPHA7	-	-	-	1427528_a_at	0	-0.23408	0.205081	1452380_at	0	0.23806	0.280119	1427528_a_at	0	-0.1532	0.405342	1427528_a_at	0	-0.148433	0.377291
13842	22436	2046	EPHA8	-	-	-	1419341_at	0	-0.03524	0.769759	1419341_at	0	-0.02896	0.8099	1419341_at	0	0.05696	0.63632	1419341_at	0	-0.0533	0.627904
13844	37925	2048	EPHB2	S	-	M	1454022_at	0	-0.12754	0.441922	1425016_at	0	-0.16188	0.432842	1425016_at	0	-0.11818	0.566509	1454022_at	0	0.154367	0.308737
13845	20938	2049	EPHB3	-	-	M	1451550_at	0	-0.00664	0.952296	1451550_at	0	-0.15904	0.154911	1451550_at	0	0.06856	0.537333	1451550_at	0	0.0121667	0.904425
13846	20939	2050	EPHB4	-	-	-	1449845_a_at	0	-0.06916	0.509435	1449845_a_at	0	-0.19476	0.066062	1449845_a_at	0	-0.02038	0.845639	1449845_a_at	0	0.0065	0.945764
13848	20940	2051	EPHB6	S	-	M	1418051_at	0	-0.12662	0.300859	1418051_at	0	-0.22696	0.0659308	1418051_at	0	-0.10366	0.396398	1418051_at	0	-0.01025	0.926619
13849	94	2052	EPHX1	-	-	-	1422438_at	0	0.1861	0.487208	1422438_at	1	-0.55714	0.0401836	1422438_at	1	-0.53628	0.048018	1422438_at	0	-0.3163	0.197743
13850	37558	2053	EPHX2	-	-	-	1448499_a_at	0	0.25058	0.183194	1448499_a_at	0	-0.03156	0.866033	1448499_a_at	0	0.02504	0.893519	1448499_a_at	0	-0.0157333	0.926591
13852	37559	2054	STX2	-	-	-	1418164_at	2	0.33744	0.0207439	1418164_at	0	0.06478	0.650996	1418164_at	0	0.04276	0.765145	1418164_at	0	-0.000483333	0.997048
13853	38087	7957	EPM2A	-	-	M	1421553_at	0	-0.14254	0.096959	1421553_at	0	0.06994	0.411875	1439677_at	0	-0.16882	0.102723	1439677_at	0	0.08175	0.383413
13854	32172	29924	EPN1	-	-	-	1427039_at	0	-0.10278	0.247399	1427039_at	0	0.04094	0.643632	1427039_at	0	0.00208	0.981234	1427039_at	0	-0.0247167	0.759534
13855	40710	22905	EPN2	-	-	-	1433915_s_at	2	0.20456	0.0287998	1440175_at	1	-0.22888	0.0205843	1440175_at	0	-0.1686	0.085296	1433915_s_at	0	0.0855	0.310206
13857	95	2057	EPOR	-	-	-	1423344_at	0	0.01866	0.813788	1423344_at	0	0.0682	0.39048	1423344_at	0	0.00886	0.910938	1423344_at	0	-0.05765	0.426327
13858	128359	2060	EPS15	-	-	-	1430152_at	0	0.32382	0.0584512	1419252_at	0	0.14384	0.102835	1440729_at	0	-0.14542	0.448708	1430152_at	0	0.269667	0.0836365
13859	31881	58513	EPS15L1	-	-	-	1446683_at	0	-0.12904	0.23974	1449355_a_at	0	-0.13036	0.0776068	1449355_a_at	0	0.1027	0.162648	1447848_at	0	0.09615	0.0615191
13860	3272	2059	EPS8	S	-	M	1425733_a_at	0	-0.28154	0.141005	1422823_at	0	0.0499	0.7901	1425733_a_at	0	0.15288	0.421521	1422823_at	0	-0.0483333	0.77762
13861	20144	8288	EPX	-	-	-	1449136_at	0	-0.08018	0.265467	1449136_at	0	0.0834	0.246922	1449136_at	0	0.03576	0.618176	1449136_at	0	0.0538	0.412105
13863	7305	-	-	-	-	-	1419336_at	0	-0.02832	0.676125	1419336_at	0	0.0427	0.529105	1419336_at	0	0.0643	0.344134	1419336_at	0	-0.0211833	0.732067
13864	7706	2063	NR2F6	-	-	M	1460647_a_at	0	0.16516	0.206532	1460648_at	0	-0.19	0.172034	1460648_at	0	0.07472	0.589087	1460647_a_at	0	-0.0852167	0.473519
13865	21158	7025	NR2F1	-	-	M	1418157_at	0	0.37838	0.0719972	1418157_at	0	-0.01268	0.951355	1418157_at	0	-0.14404	0.489061	1418157_at	0	0.0951167	0.616478
13866	3273	2064	ERBB2	-	F	M	1424919_at	0	-0.03214	0.786364	1424919_at	0	-0.19162	0.1093	1424919_at	0	-0.01116	0.925003	1424919_at	0	0.0227	0.833885
13867	20457	2065	ERBB3	-	-	M	1434606_at	0	-0.11112	0.241062	1434606_at	1	-0.22724	0.0182313	1452482_at	0	0.04138	0.487437	1434606_at	0	-0.0978167	0.258108
13869	21084	2066	ERBB4	S	-	M	1427783_at	0	-0.0101	0.84482	1427783_at	0	-0.02092	0.685306	1427783_at	0	-0.05506	0.287868	1427783_at	0	0.0161833	0.731254
13870	1501	2067	ERCC1	-	-	M	1445266_at	0	-0.08754	0.15001	1417328_at	0	0.08698	0.357609	1437447_s_at	0	0.07962	0.19607	1445266_at	0	0.0907	0.103033
13871	344	2068	ERCC2	-	-	M	1460727_at	0	0.05892	0.394963	1460727_at	0	0.05032	0.467223	1460727_at	0	0.06808	0.326081	1442253_at	0	0.07515	0.314978
13872	96	2071	ERCC3	-	F	M	1448497_at	0	0.14332	0.0513837	1448497_at	0	0.07634	0.294633	1448497_at	0	0.00172	0.981086	1448497_at	0	-0.0196333	0.766969
13874	1097	2069	EREG	-	-	-	1419431_at	0	0.028	0.655625	1419431_at	0	-0.05146	0.413235	1419431_at	0	0.05172	0.41089	1419431_at	0	-0.0575	0.317162
13875	68516	2077	ERF	-	-	-	1422114_at	0	0.02288	0.750854	1435561_at	0	-0.14798	0.562787	1422114_at	0	0.09844	0.174634	1435561_at	0	-0.0317833	0.891572
13876	15848	2078	ERG	S	-	-	1440244_at	0	0.068	0.435377	1425370_a_at	0	-0.12446	0.13185	1425370_a_at	2	0.18938	0.0232788	1440244_at	1	-0.193917	0.016774
13877	3274	2079	ERH	-	-	-	1430536_a_at	0	0.05544	0.567823	1430536_a_at	0	0.10456	0.282749	1430536_a_at	0	0.05896	0.543561	1430536_a_at	0	-0.0758333	0.392706
13884	117484	-	-	-	-	-	1416913_at	0	-0.0396	0.543956	1416913_at	0	-0.02546	0.696195	1416913_at	0	-0.0477	0.465067	1416913_at	0	-0.0972	0.105582
13885	55623	2098	ESD	-	-	-	1438488_at	0	-0.13022	0.141823	1441604_at	0	-0.20814	0.125893	1438488_at	0	0.09428	0.285727	1438488_at	0	-0.148883	0.0669719
13897	115660	-	-	-	-	-	1419510_at	0	-0.00062	0.992125	1419510_at	0	0.04092	0.515425	1419510_at	0	-0.01748	0.780867	1419510_at	0	-0.00535	0.92567
13909	84407	23491	CES3	-	-	-	1451600_s_at	0	0.04308	0.484084	1451600_s_at	0	-0.0764	0.216351	1451600_s_at	2	0.1469	0.0191334	1451600_s_at	1	-0.112233	0.0485639
13924	7306	-	-	-	-	-	1449957_at	0	-0.1275	0.116365	1449957_at	0	0.0316	0.694723	1449957_at	0	-0.08078	0.317233	1449957_at	0	-1.67e-05	0.999819
13929	9602	51321	AMZ2	-	-	-	1434964_at	0	0.21186	0.129811	1417241_at	2	0.32112	0.000183037	1417241_at	0	0.01286	0.874651	1417241_at	0	0.00593333	0.936447
13972	41515	54584	GNB1L	S	-	-	1419316_s_at	0	0.0895	0.337851	1419316_s_at	0	0.13058	0.163578	1419316_s_at	0	-0.01078	0.907796	1419316_s_at	0	0.0112167	0.894976
13982	47906	2099	ESR1	S	-	M	1460591_at	1	-0.55218	0.0301929	1421244_at	0	0.07398	0.26144	1421244_at	2	0.14502	0.0297288	1421244_at	1	-0.12055	0.0471372
13983	1100	2100	ESR2	S	-	M	1426103_a_at	1	-0.20932	0.0111269	1426103_a_at	0	-0.0015	0.985139	1426103_a_at	0	-0.07626	0.345227	1426103_a_at	0	-0.0322	0.661607
13984	-	-	-	-	-	-	1420602_a_at	0	-0.03876	0.579998	1420602_a_at	0	-0.08198	0.243622	1420602_a_at	0	0.06786	0.33372	1420602_a_at	0	-0.0462667	0.469655
13990	5301	56916	SMARCAD1	-	-	-	1452276_at	0	0.17268	0.140458	1435651_a_at	0	-0.17754	0.186771	1435651_a_at	0	-0.02454	0.854314	1452276_at	0	-0.0179667	0.86554
13992	4780	10656	KHDRBS3	-	-	-	1453317_a_at	0	-0.06846	0.659052	1453317_a_at	0	0.04264	0.783369	1453317_a_at	0	-0.07108	0.646893	1453317_a_at	0	-0.0861833	0.543137
13996	-	-	-	-	-	-	1430573_s_at	0	-0.04694	0.503248	1430573_s_at	0	0.09222	0.190512	1444421_at	0	-0.07986	0.450458	1444421_at	0	0.08	0.407795
13998	14209	55785	FGD6	-	-	-	1435467_at	0	0.1818	0.148314	1419322_at	0	0.05146	0.56349	1419322_at	0	-0.0308	0.729332	1419322_at	0	-0.0632167	0.437388
13999	133105	-	-	-	-	-	1429712_at	0	0.21314	0.16395	1429712_at	0	0.16452	0.281285	1429712_at	0	-0.00338	0.982265	1429712_at	0	-0.0409833	0.767868
14000	8293	29102	DROSHA	-	-	-	1438505_s_at	2	0.25214	0.0160138	1438440_at	0	0.06374	0.381028	1438440_at	0	0.10384	0.155423	1438505_s_at	0	-0.0862	0.358343
14004	49449	51142	CHCHD2	-	-	-	1428161_a_at	0	0.04466	0.388527	1428161_a_at	2	0.10494	0.0452646	1450815_s_at	0	0.06504	0.470605	1428161_a_at	0	0.0225833	0.63226
14007	4783	10659	CELF2	-	-	-	1451154_a_at	2	0.16806	0.0216697	1451154_a_at	0	0.12522	0.0844816	1451155_at	0	0.10752	0.225534	1444533_at	0	-0.0896333	0.2597
14008	7308	2116	ETV2	-	-	-	1421773_at	0	-0.12104	0.0550082	1421773_at	0	0.05078	0.415696	1421773_at	0	0.08406	0.179673	1421773_at	0	-0.00896667	0.874613
14009	3636	2115	ETV1	-	-	M	1450684_at	0	0.36498	0.139125	1445314_at	0	0.11116	0.172846	1445314_at	0	-0.13086	0.10947	1445314_at	0	0.0653	0.378512
14011	37560	2120	ETV6	-	-	-	1423401_at	1	-0.24812	0.00465419	1434880_at	0	0.05772	0.707418	1423401_at	0	-0.07394	0.38644	1434880_at	0	0.0508333	0.717272
14012	7309	10205	MPZL2	-	-	-	1416237_at	1	-0.15626	0.0115699	1416237_at	0	0.07294	0.230092	1416236_a_at	0	0.05956	0.420787	1416237_at	1	-0.126283	0.0246831
14013	21086	2122	MECOM	-	-	M	1423011_at	0	-0.06126	0.321176	1423011_at	0	0.06398	0.300315	1423011_at	0	-0.0663	0.283267	1438325_at	0	-0.112433	0.3445
14017	49234	2123	EVI2A	-	-	-	1450241_a_at	0	-0.1909	0.0891796	1450241_a_at	0	-0.11012	0.32347	1426506_at	0	-0.04138	0.544668	1443894_at	0	0.0661833	0.250342
14020	121902	7813	EVI5	-	-	-	1417512_at	0	0.12938	0.124561	1417512_at	2	0.16628	0.0496224	1417513_at	0	0.03652	0.679769	1417513_at	0	-0.05015	0.534959
14025	11284	53335	BCL11A	S	-	-	1447335_x_at	1	-0.35064	0.00636572	1426552_a_at	0	0.29344	0.0601542	1453814_at	0	0.08812	0.149936	1453814_at	0	0.0741833	0.183776
14026	56752	51466	EVL	-	-	-	1434920_a_at	2	0.21928	0.0269837	1434920_a_at	2	0.2493	0.0123515	1440885_at	0	0.045	0.781603	1458889_at	2	0.388833	0.0245163
14027	1506	2125	EVPL	-	-	-	1419133_at	0	-0.06742	0.494265	1419133_at	0	0.03764	0.702416	1419133_at	0	0.00916	0.925885	1419133_at	0	0.037	0.680797
14028	1507	2128	EVX1	-	-	-	1421627_at	0	0.00896	0.919385	1421627_at	0	-0.0006	0.994592	1421627_at	0	-0.0517	0.559705	1421627_at	0	-0.0496333	0.539658
14029	74879	344191	EVX2	-	-	-	1421577_at	0	-0.12978	0.0947856	1421577_at	0	-0.03284	0.669534	1421577_at	0	0.02494	0.745779	1421577_at	0	0.0520667	0.459144
14030	134632	-	-	-	-	-	1436884_x_at	0	0.1036	0.098806	1436884_x_at	0	0.0796	0.202881	1456461_at	0	0.07452	0.23098	1456461_at	0	0.0452667	0.424073
14038	-	-	-	-	-	-	1417160_s_at	0	-0.10594	0.228588	1417160_s_at	0	-0.01798	0.837268	1417160_s_at	0	0.0464	0.596403	1417160_s_at	0	0.00331667	0.96689
14042	30957	2131	EXT1	S	-	M	1458054_at	0	0.0849	0.606455	1458054_at	0	-0.30964	0.0632948	1458054_at	0	0.03942	0.810822	1458054_at	0	-0.129767	0.389218
14043	345	2132	EXT2	-	F	-	1447743_x_at	0	-0.12582	0.289339	1460170_at	1	-0.29482	0.0376165	1447743_x_at	0	0.06684	0.572394	1447743_x_at	0	-0.181717	0.0956563
14048	74943	2138	EYA1	-	-	M	1457424_at	2	0.56452	0.03625	1443117_at	0	-0.1427	0.457551	1421727_at	0	0.07458	0.51577	1443117_at	0	-0.173433	0.323379
14049	40711	2139	EYA2	-	-	-	1424127_at	0	-0.01324	0.901586	1424127_at	0	0.20346	0.0606342	1424127_at	0	0.09242	0.389291	1424127_at	0	0.0599333	0.540283
14050	1508	2140	EYA3	-	-	M	1435443_at	2	0.13216	0.0242633	1458961_at	1	-0.20576	0.00248672	1458961_at	0	0.10974	0.0985569	1425989_a_at	1	-0.222367	0.00295901
14051	3025	2070	EYA4	-	-	-	1432461_at	0	-0.10794	0.142523	1442542_at	0	0.18876	0.346106	1456665_at	0	-0.1531	0.321593	1456647_a_at	2	0.16885	0.023978
14055	20458	2145	EZH1	-	-	M	1418290_a_at	0	-0.2271	0.214292	1449023_a_at	0	0.14238	0.0909298	1429629_at	1	-0.16456	0.0242634	1449023_a_at	0	-0.0968333	0.205783
14056	37926	2146	EZH2	-	-	M	1416544_at	0	0.36388	0.117884	1416544_at	0	0.00364	0.987408	1416544_at	0	0.04972	0.829349	1416544_at	0	-0.0538167	0.798303
14057	41494	94081	SFXN1	-	-	-	1417559_at	0	0.04798	0.583459	1417559_at	0	0.08398	0.338255	1417560_at	0	0.02246	0.809374	1417559_at	0	0.0654	0.413547
14058	30976	2159	F10	-	-	-	1418992_at	0	-0.11932	0.0629847	1418993_s_at	0	0.04986	0.44933	1418992_at	0	-0.0467	0.46205	1418993_s_at	0	0.0321833	0.592315
14060	1512	2165	F13B	-	-	-	1419131_at	0	0.07336	0.177699	1419131_at	0	0.04882	0.367972	1419131_at	0	-0.00076	0.988785	1419131_at	0	-0.0727333	0.143688
14061	426	2147	F2	-	-	-	1418897_at	0	-0.07754	0.298619	1418897_at	0	0.00228	0.975523	1418897_at	0	-0.01526	0.837316	1418897_at	0	0.0913167	0.181076
14062	1510	2149	F2R	-	-	-	1437308_s_at	0	0.4822	0.195613	1437308_s_at	0	-0.47934	0.198245	1450852_s_at	0	-0.01514	0.96868	1450852_s_at	0	-0.0621	0.85998
14063	21087	2150	F2RL1	-	-	M	1448931_at	0	-0.02854	0.691797	1448931_at	0	-0.00958	0.894089	1448931_at	0	-0.00964	0.893429	1448931_at	0	0.07045	0.285468
14064	36151	2151	F2RL2	-	-	-	1421407_at	0	-0.07258	0.262037	1421407_at	0	-0.04068	0.528301	1421407_at	0	-0.06106	0.344749	1445680_x_at	0	-0.0212833	0.731278
14065	36148	9002	F2RL3	-	-	-	1421288_at	0	-0.01174	0.846948	1421288_at	0	-0.06106	0.317134	1421288_at	0	0.06674	0.274546	1421288_at	0	0.0126333	0.820025
14066	1511	2152	F3	-	-	M	1417408_at	2	0.5545	0.0426653	1417408_at	0	-0.00934	0.972353	1417408_at	0	0.0018	0.994671	1417408_at	0	-0.2221	0.368045
14067	104	2153	F5	-	-	M	1418907_at	0	0.16114	0.253041	1449269_at	1	-0.29962	0.00509933	1449269_at	0	0.02238	0.829569	1449269_at	0	-0.115533	0.22589
14068	7710	2155	F7	-	-	-	1419321_at	0	-0.0263	0.68383	1419321_at	0	-0.02264	0.72587	1419321_at	0	0.03858	0.550521	1419321_at	0	-0.0179167	0.761134
14069	49153	2157	F8	-	-	-	1449558_at	0	-0.12646	0.143612	1449558_at	0	-0.0336	0.695509	1449558_at	0	0.05236	0.542237	1449558_at	0	0.152083	0.0553756
14070	128316	8263	F8A1	-	-	-	1447530_at	0	-0.08534	0.335558	1447530_at	0	-0.01702	0.847213	1417412_at	0	0.03644	0.810788	1417412_at	0	0.0558	0.688094
14071	106	2158	F9	-	-	-	1427393_at	0	0.04244	0.585852	1427393_at	0	-0.10682	0.172688	1427393_at	0	0.03462	0.656593	1427393_at	0	-0.0448833	0.528046
14073	68184	2166	FAAH	-	-	M	1434091_at	0	-0.26822	0.106409	1434091_at	0	0.10206	0.535693	1434091_at	0	0.16238	0.325461	1434091_at	0	-0.123433	0.412402
14077	68379	2170	FABP3	S	-	M	1444844_at	1	-0.17052	0.0279683	1444844_at	0	0.06716	0.379669	1444844_at	0	-0.02408	0.752188	1444844_at	0	-0.00793333	0.909244
14079	107	2169	FABP2	-	-	-	1418438_at	0	-0.07534	0.167525	1418438_at	0	0.01806	0.739121	1418438_at	0	0.02298	0.671832	1418438_at	0	-0.0730833	0.142824
14080	1106	2168	FABP1	-	-	-	1417556_at	0	-0.05718	0.476665	1417556_at	0	-0.14662	0.0708202	1417556_at	0	-0.03878	0.628993	1448764_a_at	0	-0.0567333	0.229508
14081	37561	2180	ACSL1	-	-	-	1422526_at	1	-0.33742	0.0127072	1422526_at	2	0.27768	0.0388873	1450643_s_at	1	-0.23394	0.0406544	1447355_at	1	-0.116967	0.0385509
14082	2836	8772	FADD	-	-	-	1416888_at	0	-0.10124	0.24272	1446499_at	0	-0.02872	0.709537	1446499_at	0	0.06042	0.434062	1416888_at	0	-0.0847	0.28395
14083	7314	5747	PTK2	-	-	-	1423059_at	2	0.16924	0.043448	1443384_at	0	-0.26408	0.0699044	1430827_a_at	0	0.04566	0.487391	1440082_at	0	0.189367	0.185656
14084	5120	11124	FAF1	-	F	M	1434370_s_at	0	-0.24154	0.0845709	1418242_at	0	0.14086	0.0546607	1434370_s_at	0	-0.11382	0.412445	1434370_s_at	0	-0.0473167	0.708433
14085	110	2184	FAH	-	-	-	1417220_at	0	-0.1654	0.256329	1417220_at	0	-0.06872	0.635899	1417220_at	0	0.0318	0.826476	1417220_at	0	0.0210167	0.873884
14086	48164	6624	FSCN1	-	F	-	1416514_a_at	2	0.15198	0.00361839	1416516_at	2	0.25234	0.0132318	1416515_at	0	-0.10208	0.451558	1416515_at	0	0.0859833	0.487153
14087	108	2175	FANCA	-	-	-	1452513_a_at	0	-0.10102	0.159476	1418856_a_at	0	-0.10876	0.260761	1418856_a_at	0	-0.10262	0.2884	1452513_a_at	0	-0.0750333	0.251201
14088	109	2176	FANCC	-	F	-	1447632_at	1	-0.18244	0.0319481	1447632_at	0	-0.15676	0.0641596	1450861_at	0	0.1066	0.232734	1447632_at	0	-0.0754167	0.324958
14089	48282	2191	FAP	-	-	-	1417552_at	0	-0.0101	0.915252	1417552_at	0	0.02026	0.830985	1417552_at	0	-0.18482	0.0546835	1417552_at	0	-0.124567	0.153525
14102	27	355	FAS	-	-	M	1460251_at	0	0.4411	0.227509	1460251_at	0	-0.40236	0.270556	1460251_at	0	0.0831	0.819246	1460251_at	0	-0.0612167	0.853686
14103	533	356	FASLG	-	-	-	1418803_a_at	0	-0.07968	0.282338	1449235_at	0	-0.11998	0.114426	1449235_at	0	0.04232	0.574632	1449235_at	0	-0.0486667	0.479852
14104	55800	2194	FASN	-	-	M	1423828_at	0	-0.12678	0.299281	1423828_at	0	0.05996	0.622439	1423828_at	0	-0.08958	0.462434	1423828_at	0	0.0200167	0.856992
14105	134051	10772	SRSF10	-	-	-	1449121_at	2	0.32254	0.00433212	1449121_at	0	0.20774	0.0616025	1418527_a_at	0	-0.14716	0.492565	1418527_a_at	0	-0.128017	0.513082
14106	2914	8928	FOXH1	-	-	-	1422212_at	0	-0.09678	0.218282	1422213_s_at	0	-0.0623	0.392606	1422213_s_at	0	0.1047	0.152752	1437779_at	0	-0.02265	0.722521
14107	66302	2195	FAT1	S	F	M	1433857_at	0	0.29118	0.402632	1433857_at	0	-0.47476	0.174175	1433857_at	0	-0.01768	0.959369	1433857_at	0	0.00825	0.979224
14109	37562	2197	FAU	-	-	-	1417452_a_at	0	0.06746	0.41157	1417452_a_at	0	0.10674	0.195482	1417452_a_at	0	0.0236	0.773438	1417452_a_at	0	-0.0271	0.717305
14113	1099	2091	FBL	-	-	-	1416684_at	2	0.26972	0.00137185	1416685_s_at	0	0.03176	0.666822	1416685_s_at	0	0.0491	0.506088	1416684_at	0	0.0308167	0.677656
14114	21295	2192	FBLN1	-	-	-	1439688_at	0	-0.08014	0.24598	1451119_a_at	0	-0.38438	0.24222	1422540_at	0	0.10818	0.650941	1439688_at	0	-0.123283	0.0526262
14115	1514	2199	FBLN2	-	-	-	1423407_a_at	0	-0.14678	0.424446	1438375_at	0	0.04698	0.549125	1438375_at	0	-0.03976	0.61202	1438375_at	0	0.06665	0.352728
14118	30958	2200	FBN1	-	F	M	1460208_at	0	0.38842	0.338089	1438870_at	1	-0.14686	0.00661406	1438870_at	0	-0.01534	0.770799	1438870_at	0	0.0388333	0.420105
14119	1515	2201	FBN2	-	F	M	1454830_at	2	0.43132	0.00834774	1422831_at	0	-0.45962	0.0556606	1454830_at	0	-0.19772	0.217409	1454830_at	0	-0.203433	0.165087
14120	55784	8789	FBP2	-	-	-	1449088_at	0	-0.17352	0.0875795	1449088_at	0	-0.05738	0.568498	1449088_at	0	0.039	0.698132	1449088_at	0	-0.14125	0.126859
14121	55467	2203	FBP1	-	-	-	1448470_at	0	0.00144	0.987859	1448470_at	0	0.11462	0.228265	1448470_at	0	0.0488	0.606425	1448470_at	0	0.0512167	0.553771
14123	79554	64319	FBRS	-	-	-	1451645_at	0	0.07568	0.328078	1451645_at	0	0.08718	0.260447	1451645_at	0	-0.02768	0.719761	1451645_at	2	0.141033	0.0482502
14125	1516	2205	FCER1A	-	-	-	1421775_at	0	0.05166	0.428459	1421775_at	0	-0.08334	0.203085	1421775_at	0	0.08834	0.177593	1421775_at	0	-0.0204667	0.730632
14126	112	2206	MS4A2	-	-	-	1421475_at	1	-0.1897	0.0338756	1421475_at	0	0.06644	0.450978	1421475_at	0	-0.09576	0.278349	1443264_at	0	0.0261167	0.698975
14127	3029	2207	FCER1G	-	-	M	1418340_at	0	-0.10756	0.268926	1418340_at	0	0.01786	0.853727	1418340_at	0	-0.0305	0.752935	1418340_at	0	-0.141117	0.113764
14128	1517	2208	FCER2	-	-	-	1451713_a_at	0	-0.10278	0.0940459	1422122_at	0	-0.02572	0.736285	1422122_at	0	0.0931	0.225111	1422122_at	0	-0.08015	0.252349
14129	475	2209	FCGR1A	-	-	-	1436625_at	0	-0.11212	0.180139	1436625_at	1	-0.1891	0.0254623	1417876_at	0	-0.1242	0.176654	1436625_at	0	0.13455	0.0794683
14130	2974	2213	FCGR2B	-	-	M	1455332_x_at	1	-0.1588	0.0424361	1451941_a_at	0	0.13486	0.109353	1451941_a_at	1	-0.19824	0.0198562	1451941_a_at	1	-0.226117	0.00398274
14131	47936	2212	FCGR2A	-	-	-	1448620_at	0	-0.06308	0.822509	1448620_at	0	0.36194	0.200653	1448620_at	0	-0.0541	0.847433	1448620_at	0	-0.210867	0.412454
14132	3030	2217	FCGRT	-	-	-	1416978_at	1	-0.22712	0.0251665	1416978_at	0	-0.0303	0.761057	1416978_at	0	-0.02926	0.769016	1416978_at	1	-0.305983	0.00120373
14133	117949	-	-	-	-	-	1418243_at	0	0.09444	0.200546	1418243_at	0	-0.03564	0.627309	1418243_at	0	0.02552	0.727991	1418243_at	0	0.0547333	0.414777
14134	1518	2219	FCN1	-	-	-	1430080_at	0	-0.0057	0.931082	1430080_at	0	-0.06746	0.307867	1430080_at	0	-0.05018	0.447384	1430080_at	0	-0.09185	0.130032
14137	3281	2222	FDFT1	-	-	M	1438918_at	0	-0.16582	0.0799037	1438322_x_at	2	0.3637	0.0152266	1438919_x_at	2	0.16768	0.0411987	1438918_at	0	0.08915	0.298858
14148	31216	2230	FDX1	-	-	-	1449108_at	2	0.2731	0.00425045	1449108_at	0	0.10084	0.278765	1449108_at	0	-0.01924	0.835618	1449108_at	0	0.01565	0.853308
14149	3033	2232	FDXR	-	-	-	1416806_at	0	0.10074	0.214873	1416806_at	0	0.0154	0.84881	1416806_at	0	0.05744	0.477799	1416806_at	0	0.0181667	0.805428
14151	113	2235	FECH	-	-	M	1449181_at	2	0.27444	0.00734229	1449181_at	0	0.14294	0.154732	1427696_at	0	0.08012	0.337776	1449181_at	0	-0.108717	0.234731
14154	7713	55527	FEM1A	-	-	-	1437063_at	0	-0.03724	0.569201	1423583_at	0	0.1495	0.117813	1437063_at	0	-0.07224	0.271043	1437063_at	0	-0.04535	0.448054
14155	7714	10116	FEM1B	-	-	-	1418323_at	0	-0.18132	0.426901	1418324_at	0	-0.02566	0.661252	1418323_at	0	-0.05748	0.800744	1418324_at	0	0.00793333	0.881951
14156	3034	2237	FEN1	-	-	-	1421731_a_at	0	0.16688	0.2077	1436454_x_at	0	-0.0486	0.600144	1421731_a_at	0	0.10838	0.411661	1436454_x_at	0	0.0148667	0.860443
14158	74300	2241	FER	S	-	-	1426090_a_at	0	-0.14264	0.35287	1421729_a_at	0	0.03068	0.749381	1426090_a_at	0	-0.04136	0.787039	1421729_a_at	0	-0.0707	0.420916
14159	37563	2242	FES	-	-	-	1452410_a_at	0	-0.08738	0.306807	1427368_x_at	1	-0.20964	0.0317671	1452410_a_at	1	-0.18934	0.0289278	1427368_x_at	0	-0.140683	0.111697
14160	20807	8549	LGR5	-	-	M	1444519_at	0	0.00978	0.915498	1444519_at	0	0.1751	0.0607078	1450988_at	0	0.14538	0.491608	1444519_at	0	-0.0153167	0.855565
14161	428	2243	FGA	S	-	-	1424279_at	0	-0.012	0.855562	1424279_at	0	0.09558	0.150113	1424279_at	0	0.06684	0.312373	1424279_at	0	0.03975	0.509544
14163	3282	2245	FGD1	S	-	-	1437369_at	0	-0.15674	0.100379	1416865_at	0	-0.08202	0.161192	1437369_at	0	-0.11198	0.238224	1416865_at	0	0.0386	0.467787
14164	625	2246	FGF1	-	-	-	1423136_at	0	0.2357	0.247351	1450869_at	0	-0.24352	0.101503	1450869_at	0	0.1095	0.45803	1441042_at	0	-0.05385	0.449283
14165	3284	2255	FGF10	-	-	-	1420690_at	0	0.04854	0.550264	1420690_at	0	0.07824	0.336607	1420690_at	0	-0.03378	0.677413	1420690_at	0	-0.08025	0.28072
14166	3035	2256	FGF11	-	-	M	1421793_at	1	-0.27338	0.00114494	1439959_at	0	0.12202	0.39273	1421793_at	0	0.02826	0.726822	1421793_at	0	-0.0543167	0.462674
14167	10874	2257	FGF12	-	-	M	1451693_a_at	0	-0.16344	0.349519	1440270_at	0	0.31838	0.0914412	1451693_a_at	0	-0.19464	0.265862	1451693_a_at	0	0.0887333	0.577169
14168	3036	2258	FGF13	-	-	M	1418497_at	0	0.32026	0.176022	1418497_at	0	0.21968	0.351641	1418498_at	0	-0.0962	0.734484	1418497_at	0	0.142033	0.508798
14169	3037	2259	FGF14	-	-	M	1449958_a_at	0	-0.16216	0.134502	1435747_at	0	0.2919	0.13226	1435747_at	0	-0.11974	0.534137	1449958_a_at	0	0.0382333	0.696919
14170	3754	9965	FGF19	-	-	-	1418376_at	0	0.0475	0.858944	1418376_at	0	-0.05804	0.828099	1418376_at	0	0.26584	0.32159	1418376_at	0	0.351333	0.152872
14171	2872	8822	FGF17	-	-	M	1421523_at	0	-0.03124	0.653606	1421523_at	0	-0.13118	0.0625892	1421523_at	0	0.0644	0.356051	1421523_at	0	0.0981	0.125597
14172	2867	8817	FGF18	-	-	-	1449545_at	0	0.2508	0.102526	1449545_at	0	0.00782	0.959003	1449545_at	0	0.1951	0.202329	1449545_at	0	0.131333	0.345846
14173	1521	2247	FGF2	-	-	M	1449826_a_at	0	-0.088	0.14126	1449826_a_at	0	0.10402	0.0829897	1449826_a_at	0	-0.01056	0.858795	1449826_a_at	0	0.105117	0.0555617
14174	3841	2248	FGF3	-	-	M	1441914_x_at	0	-0.1146	0.122179	1441914_x_at	0	-0.0684	0.353559	1422923_at	0	0.10744	0.204074	1422923_at	0	0.0597167	0.437676
14175	1522	2249	FGF4	-	-	-	1449729_at	0	0.1058	0.09586	1449729_at	0	-0.10926	0.0856888	1449729_at	2	0.15594	0.0152412	1450282_at	0	0.0914667	0.316213
14176	3283	2250	FGF5	-	-	-	1438883_at	0	-0.10808	0.540013	1426186_a_at	1	-0.17366	0.0373552	1426186_a_at	0	0.04394	0.592931	1438883_at	0	0.122083	0.448625
14177	10870	2251	FGF6	-	-	-	1427582_at	0	-0.02346	0.748243	1427582_at	0	0.05118	0.484417	1427582_at	0	0.06338	0.386997	1427582_at	0	0.00493333	0.941041
14178	7316	2252	FGF7	-	-	M	1438405_at	0	0.11708	0.101	1422243_at	0	0.10228	0.232814	1422243_at	0	0.1414	0.100618	1438405_at	0	-0.0510167	0.430257
14179	7715	2253	FGF8	-	-	M	1451882_a_at	0	0.03554	0.654036	1451882_a_at	0	0.01338	0.865932	1451882_a_at	0	0.03242	0.682636	1451882_a_at	2	0.176683	0.0167604
14180	1523	2254	FGF9	-	-	M	1420795_at	0	-0.10162	0.370558	1420795_at	2	0.27118	0.0188391	1438718_at	0	-0.17868	0.313804	1438718_at	0	-0.0523667	0.745596
14181	3766	9982	FGFBP1	-	-	-	1419086_at	0	0.26486	0.24673	1419086_at	0	-0.29088	0.203779	1419086_at	0	0.01814	0.936461	1419086_at	0	-0.18105	0.384727
14182	69065	2260	FGFR1	-	-	M	1424050_s_at	0	0.19618	0.351379	1424050_s_at	0	-0.24126	0.252529	1424050_s_at	0	0.14532	0.489379	1436551_at	0	-0.0461667	0.771057
14183	22566	2263	FGFR2	-	-	M	1433489_s_at	0	0.37992	0.105857	1420847_a_at	0	-0.17822	0.376877	1433489_s_at	0	-0.07278	0.75456	1420847_a_at	0	-0.0749833	0.683139
14184	55437	2261	FGFR3	-	F	M	1421841_at	0	0.39962	0.061518	1421841_at	0	-0.12322	0.559764	1425796_a_at	0	-0.18372	0.26417	1421841_at	0	0.06985	0.717035
14186	20461	2264	FGFR4	-	-	-	1427845_at	1	-0.17322	0.0198753	1418596_at	0	-0.04606	0.514197	1427776_a_at	0	-0.05716	0.246059	1427846_x_at	0	-0.0941667	0.195808
14187	116462	57016	AKR1B10	-	-	-	1448894_at	0	-0.07478	0.514252	1448894_at	0	-0.0047	0.967251	1448894_at	0	-0.1058	0.356857	1448894_at	0	-0.0575	0.582574
14190	4864	10875	FGL2	-	-	-	1421854_at	0	-0.04628	0.646013	1421854_at	0	-0.11108	0.272013	1421854_at	0	-0.03172	0.752811	1421854_at	0	0.13715	0.138776
14191	3842	2268	FGR	-	-	-	1419526_at	0	-0.06232	0.480858	1442804_at	0	0.06962	0.260805	1419526_at	0	0.09724	0.272601	1442804_at	0	-0.0678833	0.230015
14194	115	2271	FH	-	-	-	1424828_a_at	0	0.0181	0.773499	1424828_a_at	0	0.00956	0.879153	1424828_a_at	0	-0.00918	0.883921	1424828_a_at	0	-0.0226667	0.693057
14198	21661	2272	FHIT	S	-	-	1425893_a_at	0	0.00106	0.994546	1425893_a_at	0	0.09186	0.554135	1425893_a_at	0	-0.03144	0.83937	1425893_a_at	1	-0.34515	0.0169511
14199	31038	2273	FHL1	-	-	M	1459003_at	0	-0.09646	0.229913	1459003_at	0	0.04756	0.552313	1459003_at	0	-0.02514	0.753192	1459003_at	0	-0.0935667	0.202355
14200	20372	2274	FHL2	-	-	-	1419184_a_at	0	-0.11104	0.731793	1419184_a_at	0	0.06366	0.844178	1419184_a_at	0	0.12086	0.709132	1419184_a_at	0	0.0374333	0.899243
14201	37928	2275	FHL3	-	-	-	1420779_at	0	-0.15154	0.0532886	1420779_at	0	-0.06466	0.404398	1420779_at	0	-0.01644	0.831721	1420779_at	0	-0.06705	0.343922
14202	-	-	-	-	-	-	1423576_a_at	0	-0.03808	0.633462	1451032_at	0	0.02678	0.700518	1423576_a_at	0	0.03778	0.636135	1451032_at	0	0.0686667	0.281758
14204	22567	259307	IL4I1	-	-	M	1419192_at	0	-0.01582	0.801003	1419192_at	0	-0.07458	0.237014	1419192_at	0	0.02066	0.742074	1419192_at	0	0.0563	0.327377
14205	3288	2277	FIGF	-	-	M	1438954_x_at	0	0.38898	0.184964	1449528_at	0	-0.22206	0.288511	1438953_at	0	0.13578	0.600973	1449528_at	0	0.0876667	0.645124
14208	31106	5496	PPM1G	-	-	-	1416792_at	0	0.14278	0.189404	1416792_at	0	0.07924	0.464488	1416792_at	0	-0.00742	0.945286	1416792_at	0	-0.0121333	0.902165
14210	-	-	-	-	-	-	1439263_at	2	0.37196	0.0393589	1439263_at	0	0.15914	0.372022	1439263_at	0	-0.0444	0.802799	1439263_at	0	-0.2258	0.167
14211	4705	10592	SMC2	-	F	-	1448635_at	0	0.42478	0.0825702	1429659_at	0	-0.20358	0.300334	1429658_a_at	0	-0.1368	0.690694	1429658_a_at	0	-0.185467	0.55482
14218	7317	9644	SH3PXD2A	-	F	-	1422163_at	1	-0.15872	0.029211	1422163_at	0	0.0083	0.907635	1422163_at	0	-0.03688	0.606513	1422163_at	0	0.00626667	0.923552
14219	1431	1490	CTGF	-	-	-	1416953_at	0	0.53146	0.240961	1416953_at	0	-0.64596	0.155066	1416953_at	0	-0.13832	0.759143	1416953_at	0	0.0169667	0.967127
14221	7717	24147	FJX1	-	F	-	1422733_at	0	-0.17758	0.352002	1450728_at	0	0.1853	0.204212	1457160_at	0	0.06758	0.375217	1450728_at	0	0.0593167	0.654508
14225	105139	2280	FKBP1A	-	-	M	1456196_x_at	0	0.0714	0.423861	1456196_x_at	0	0.15244	0.0903311	1438958_x_at	0	-0.03536	0.695209	1438795_x_at	0	-0.01455	0.798135
14226	68380	2281	FKBP1B	-	-	-	1449429_at	0	0.14472	0.407168	1449429_at	2	0.41308	0.0200466	1449429_at	0	0.0138	0.936845	1449429_at	0	-0.0579667	0.715539
14227	40604	2286	FKBP2	-	-	-	1450694_at	0	-0.17476	0.229172	1450694_at	0	-0.00624	0.965572	1450694_at	0	-0.0424	0.769375	1450694_at	0	-0.05845	0.658072
14228	36085	2288	FKBP4	-	-	-	1459808_at	0	-0.12742	0.198544	1416362_a_at	0	0.13076	0.13555	1416362_a_at	0	-0.02512	0.772598	1459808_at	0	0.1243	0.16982
14229	3038	2289	FKBP5	-	-	M	1448231_at	1	-0.23066	0.00771923	1447736_at	0	0.04952	0.325887	1447736_at	0	-0.02	0.69067	1448231_at	0	0.0639333	0.407605
14230	7718	60681	FKBP10	-	-	-	1415951_at	0	0.0531	0.739795	1415951_at	1	-0.48032	0.00357478	1449632_s_at	0	-0.11064	0.591914	1449632_s_at	0	-0.0664	0.724365
14231	22568	51661	FKBP7	-	-	-	1416803_at	0	0.38116	0.243489	1446078_at	0	0.0172	0.829684	1446078_at	0	-0.14262	0.0777581	1446078_at	1	-0.148417	0.0450613
14232	7720	23770	FKBP8	-	-	M	1416113_at	0	-0.0827	0.46207	1416113_at	0	0.073	0.516039	1416113_at	0	-0.04844	0.66623	1416113_at	0	0.05165	0.614484
14233	8140	2299	FOXI1	-	-	M	1449458_at	0	-0.11636	0.18707	1449458_at	0	-0.00926	0.915858	1449458_at	0	-0.02984	0.733607	1449458_at	0	0.0195667	0.806835
14234	21091	2303	FOXC2	-	-	-	1416693_at	0	-0.1066	0.186564	1416693_at	0	-0.00526	0.947707	1416693_at	0	0.06414	0.424913	1416693_at	0	-0.124967	0.091158
14235	7318	2305	FOXM1	-	-	-	1448833_at	1	-0.2975	0.000629644	1417748_x_at	0	-0.12232	0.183347	1437138_at	2	0.15962	0.021454	1437138_at	0	-0.0405667	0.514548
14236	31078	3344	FOXN2	-	-	-	1454831_at	2	0.38454	0.0337692	1454831_at	0	0.08202	0.645565	1441138_at	0	0.08094	0.521825	1441138_at	0	0.0707	0.539892
14237	83248	2298	FOXD4	-	-	-	1422318_at	0	-0.05652	0.444456	1422318_at	0	0.01266	0.863729	1422318_at	0	0.04844	0.511992	1422318_at	0	-0.0644	0.340417
14238	1115	2295	FOXF2	-	-	M	1447562_at	0	-0.01202	0.882349	1418220_at	0	-0.1375	0.103944	1418220_at	0	-0.09388	0.26448	1418220_at	0	-0.02735	0.720672
14239	20871	2307	FOXS1	-	-	M	1437820_at	0	0.01154	0.893653	1437820_at	0	0.07958	0.358032	1437820_at	0	-0.10704	0.217487	1437820_at	0	0.0308167	0.69589
14240	136311	-	-	-	-	-	1422267_at	0	-0.02126	0.809078	1422267_at	0	-0.07554	0.39178	1422267_at	0	0.1	0.257868	1422267_at	0	0.00035	0.996523
14241	48335	2300	FOXL1	-	-	-	1423027_at	0	-0.06528	0.341313	1423027_at	0	-0.018	0.792411	1423027_at	0	0.09786	0.155398	1423027_at	0	-0.10495	0.0960116
14245	9266	23175	LPIN1	-	F	M	1418288_at	0	0.25248	0.114824	1418288_at	0	-0.04152	0.793625	1426516_a_at	0	0.02942	0.83775	1426516_a_at	0	0.0552667	0.673623
14246	-	-	-	-	-	-	1427268_at	0	-0.02882	0.566774	1427268_at	0	0.03586	0.476299	1427268_at	1	-0.12584	0.0142935	1427268_at	0	-0.0259833	0.571573
14247	55624	2313	FLI1	-	-	-	1422024_at	1	-0.21806	0.041286	1422024_at	0	0.17218	0.10515	1422024_at	0	0.02982	0.776988	1422024_at	0	-0.0413833	0.666879
14248	11092	2314	FLII	-	F	-	1448189_a_at	2	0.25252	0.0434851	1439356_at	0	-0.06932	0.389448	1439356_at	0	0.08298	0.303471	1439356_at	0	-0.0539333	0.462925
14251	31337	10211	FLOT1	-	-	-	1448559_at	0	0.08366	0.399328	1448559_at	0	0.07962	0.42237	1448559_at	0	-0.01794	0.856227	1448559_at	0	0.0236333	0.793765
14252	3293	2319	FLOT2	-	-	M	1438164_x_at	2	0.30546	0.00766236	1417544_a_at	2	0.23242	0.00412216	1417544_a_at	0	-0.06394	0.417142	1417544_a_at	0	0.0616	0.391957
14254	134179	2321	FLT1	S	-	M	1454037_a_at	1	-0.21152	0.00387096	1454037_a_at	0	-0.10632	0.137545	1419300_at	0	0.23138	0.160316	1440926_at	1	-0.205717	0.0154986
14255	3040	2322	FLT3	-	-	-	1419538_at	0	-0.0136	0.868806	1419538_at	0	-0.0243	0.767943	1419538_at	0	0.02904	0.724407	1419538_at	0	-0.0325833	0.664831
14256	48021	2323	FLT3LG	-	-	-	1422115_a_at	0	-0.02268	0.733484	1422115_a_at	0	-0.036	0.589113	1422115_a_at	0	0.04308	0.518246	1422115_a_at	0	0.0142333	0.814883
14257	7321	2324	FLT4	-	-	-	1421442_at	1	-0.22608	0.00381012	1421442_at	0	-0.12288	0.108165	1421442_at	0	0.08342	0.273034	1421442_at	0	-0.0576333	0.405919
14260	121778	342184	FMN1	-	-	-	1427671_a_at	1	-0.181	0.0125099	1439397_at	1	-0.37698	0.0199638	1439397_at	0	-0.05938	0.70865	1427671_a_at	0	0.0940333	0.148993
14261	55520	2326	FMO1	-	-	-	1417429_at	0	0.03246	0.874394	1417429_at	0	0.13042	0.525901	1417429_at	0	0.14258	0.488173	1417429_at	0	-0.168117	0.371134
14262	128199	2328	FMO3	-	-	-	1449525_at	0	-0.0404	0.633899	1449525_at	0	0.00512	0.951833	1449525_at	0	0.02104	0.804	1449525_at	0	0.00263333	0.972851
14263	68185	2330	FMO5	-	-	-	1440899_at	0	0.0765	0.175063	1440899_at	0	0.0059	0.916149	1421709_a_at	2	0.10386	0.0458344	1440899_at	0	-0.0831833	0.107205
14264	1530	2331	FMOD	-	-	M	1437718_x_at	0	0.76522	0.116066	1415939_at	0	-0.77034	0.0848475	1415939_at	0	0.25906	0.558494	1456084_x_at	0	-0.279533	0.536618
14265	1531	2332	FMR1	S	-	M	1423369_at	1	-0.89692	3.75e-15	1423369_at	1	-0.94492	4.13e-16	1423369_at	1	-0.9925	4.76e-17	1423369_at	1	-0.92985	1.47e-17
14266	1532	-	-	-	-	M	1422116_at	1	-0.36066	0.00060851	1443963_at	0	-0.42432	0.0695906	1443963_at	1	-0.94334	0.000111622	1443963_at	1	-0.971167	1.71e-05
14268	1533	2335	FN1	-	-	-	1437218_at	2	0.4085	0.0468069	1437218_at	0	-0.3327	0.10376	1437218_at	0	-0.18394	0.365219	1437218_at	0	0.0308	0.867712
14269	100983	23048	FNBP1	-	-	-	1426983_at	2	0.29156	0.0039347	1451806_at	0	0.10972	0.198251	1451806_at	0	0.1083	0.204051	1451806_at	0	0.109133	0.161438
14270	52683	23380	SRGAP2	-	F	-	1429884_at	0	0.1524	0.0932567	1427967_at	2	0.24746	0.0283678	1434407_at	0	-0.04846	0.680471	1434407_at	0	-0.128767	0.232763
14272	1534	2339	FNTA	-	-	-	1417465_at	0	0.1892	0.0979977	1447904_s_at	0	0.0666	0.612608	1417465_at	0	0.04488	0.691958	1417465_at	0	0.0132	0.898373
14275	7322	2348	FOLR1	-	-	-	1450995_at	0	0.4841	0.172057	1450995_at	0	-0.43838	0.215662	1450995_at	0	0.37874	0.284078	1450995_at	0	-0.4283	0.185479
14276	627	2350	FOLR2	-	-	-	1451648_a_at	0	-0.0215	0.74206	1451648_a_at	0	-0.0071	0.91342	1451648_a_at	0	0.0811	0.216787	1451648_a_at	0	-0.114317	0.0583716
14281	3844	2353	FOS	-	-	M	1423100_at	0	-0.40734	0.439009	1423100_at	0	-0.2364	0.652882	1423100_at	0	0.00346	0.994744	1423100_at	0	0.0418667	0.930419
14282	31403	2354	FOSB	-	-	M	1422134_at	0	-0.22986	0.589721	1422134_at	0	-0.5364	0.210375	1422134_at	0	0.12732	0.765013	1422134_at	0	0.04035	0.917329
14283	3967	8061	FOSL1	-	-	-	1417487_at	0	-0.23426	0.0978682	1417487_at	0	-0.17792	0.206789	1417488_at	0	-0.1195	0.11286	1417487_at	0	-0.09215	0.472095
14284	3845	2355	FOSL2	-	-	-	1422931_at	1	-0.21572	0.00592908	1422931_at	0	-0.05254	0.491555	1422931_at	0	0.026	0.733235	1422931_at	0	-0.0527333	0.449655
14287	6997	2356	FPGS	-	-	-	1460673_at	0	0.06432	0.33923	1460673_at	0	-0.00278	0.966943	1460673_at	0	-0.02218	0.741006	1460673_at	0	0.0423667	0.48977
14289	74395	2358	FPR2	-	-	-	1422953_at	0	-0.03566	0.664066	1422953_at	0	0.00244	0.976277	1422953_at	0	-0.09268	0.260863	1422953_at	0	-0.0287833	0.700926
14290	130087	-	-	-	-	-	1422350_at	0	-0.00628	0.937419	1422350_at	0	-0.0499	0.533282	1422350_at	0	0.01064	0.894178	1422350_at	0	-0.05105	0.485212
14291	130629	-	-	-	-	-	1422358_at	0	0.05482	0.51407	1422358_at	0	-0.05718	0.49618	1422358_at	0	0.07106	0.398149	1422358_at	0	-0.03495	0.648339
14293	20466	2357	FPR1	-	-	-	1450808_at	0	-0.01452	0.846365	1450808_at	0	0.06266	0.404193	1450808_at	0	0.14116	0.0628376	1450808_at	0	-0.00286667	0.96657
14294	-	-	-	-	-	-	1450583_s_at	0	-0.07526	0.271025	1450583_s_at	0	0.06638	0.331162	1450583_s_at	0	-0.08688	0.204508	1421661_at	0	0.0511167	0.32927
14296	3999	10023	FRAT1	-	-	-	1449814_at	0	-0.09858	0.271059	1449814_at	0	0.05808	0.51549	1449814_at	0	0.00256	0.977098	1449814_at	0	-0.0545333	0.50361
14297	47908	2395	FXN	-	-	M	1427282_a_at	0	0.10034	0.376045	1427282_a_at	0	0.13278	0.242438	1427282_a_at	0	0.11518	0.310004	1427282_a_at	0	-0.000633333	0.995103
14299	5719	23413	NCS1	-	-	-	1450146_at	0	-0.20492	0.159505	1450146_at	0	0.19538	0.179559	1460293_at	0	0.1065	0.251576	1460293_at	0	0.0635	0.45271
14300	3295	2483	FRG1	-	-	-	1446693_at	0	0.19072	0.131092	1417253_at	0	0.12466	0.209345	1417253_at	0	-0.05742	0.561343	1446693_at	0	0.0741167	0.517566
14302	48065	2444	FRK	S	-	-	1421362_a_at	0	-0.04906	0.363151	1426570_a_at	1	-0.17992	0.00108816	1421362_a_at	0	0.0823	0.12918	1436413_at	0	-0.10425	0.113296
14308	430	2488	FSHB	-	-	-	1450996_at	0	-0.03526	0.636635	1450996_at	0	0.04854	0.515781	1450996_at	0	0.08538	0.254516	1450996_at	0	0.0494667	0.468326
14309	117	2492	FSHR	-	-	M	1450810_at	0	-0.15006	0.116801	1450810_at	0	0.00774	0.934949	1450810_at	0	0.00172	0.985529	1450810_at	0	0.0396333	0.647317
14311	11128	63924	CIDEC	-	-	M	1452260_at	0	-0.07402	0.242582	1452260_at	0	0.01378	0.82697	1452260_at	0	-0.03202	0.611776	1452260_at	0	0.0231833	0.687179
14312	74540	6046	BRD2	-	-	M	1423502_at	0	0.06134	0.526742	1437210_a_at	0	-0.17934	0.0948345	1423502_at	0	0.04508	0.64157	1423502_at	0	0.0678333	0.443507
14313	7324	10468	FST	-	-	-	1434458_at	0	0.22398	0.488757	1434458_at	0	-0.09722	0.763478	1434458_at	0	-0.3808	0.240731	1434458_at	0	-0.143517	0.626716
14314	5144	11167	FSTL1	-	-	M	1416221_at	0	0.366	0.237583	1416221_at	0	-0.2895	0.349297	1448259_at	0	0.04346	0.894374	1448259_at	0	-0.06475	0.828466
14317	4848	10841	FTCD	-	-	-	1419670_at	0	-0.03936	0.597865	1419670_at	0	0.0251	0.736439	1419670_at	0	0.02244	0.763469	1419670_at	0	-0.0531833	0.4355
14319	74295	2495	FTH1	-	-	-	1427021_s_at	0	0.07596	0.30455	1427021_s_at	0	0.06168	0.403836	1448771_a_at	0	0.03026	0.66809	1427021_s_at	0	0.0149	0.82476
14325	79330	2512	FTL	-	-	-	1422302_s_at	0	0.09828	0.250185	1418364_a_at	0	0.11168	0.230975	1422301_at	0	0.04162	0.682095	1422302_s_at	0	0.0652	0.40228
14339	7721	64400	AKTIP	-	-	-	1437767_s_at	0	0.29016	0.123412	1430219_at	0	0.09226	0.378955	1437767_s_at	0	-0.02806	0.880556	1430219_at	0	-0.102583	0.284531
14343	120	2523	FUT1	-	-	-	1450359_at	0	-0.06566	0.415122	1450359_at	0	-0.03472	0.665988	1450359_at	2	0.2004	0.0147046	1450359_at	0	-0.0594167	0.419181
14344	10325	2524	FUT2	-	-	-	1450246_at	0	0.09266	0.213751	1450246_at	0	0.10164	0.173112	1450246_at	2	0.15612	0.0380928	1434862_at	0	0.00836667	0.889769
14345	1538	2526	FUT4	-	-	-	1455843_at	0	-0.04944	0.55746	1455843_at	0	-0.16054	0.0597326	1450834_at	0	0.13178	0.0963998	1455843_at	0	0.06565	0.394148
14346	-	-	-	-	-	-	1431699_at	1	-0.20864	0.0110493	1431699_at	0	0.07542	0.348491	1431699_at	0	0.00098	0.990249	1431699_at	0	0.0013	0.985831
14347	3296	2529	FUT7	-	-	-	1420756_at	0	-0.0549	0.506849	1420756_at	0	-0.0699	0.398518	1420756_at	2	0.16762	0.0454551	1420756_at	0	0.00735	0.922332
14348	4800	10690	FUT9	-	-	-	1450771_at	0	-0.35386	0.133057	1435308_at	0	0.25924	0.260377	1457409_at	0	-0.15148	0.559196	1450771_at	0	-0.09355	0.661164
14349	-	-	-	-	-	-	1422279_at	0	-0.0668	0.352242	1422279_at	0	0.04902	0.494206	1422279_at	0	-0.08128	0.258391	1422279_at	0	-0.0365333	0.576544
14356	8142	26515	TIMM10B	-	-	-	1417916_a_at	0	0.10012	0.328978	1453461_at	0	0.1762	0.11229	1448887_x_at	0	0.06716	0.527554	1453461_at	0	-0.0575167	0.567058
14357	74522	1840	DTX1	-	-	-	1425822_a_at	0	-0.0237	0.846327	1458643_at	0	0.14916	0.674341	1425822_a_at	0	-0.06194	0.612777	1425822_a_at	0	0.0341333	0.759829
14359	3573	8087	FXR1	-	-	M	1452247_at	2	0.28204	0.00163856	1442059_at	2	0.20528	0.0353549	1417598_a_at	0	0.08984	0.368874	1417598_a_at	0	-0.0724667	0.426902
14360	48068	2534	FYN	-	F	M	1448765_at	2	0.21136	0.0345659	1448765_at	0	0.13344	0.177894	1448765_at	0	0.02262	0.818209	1417558_at	0	0.0847	0.325795
14362	20750	8321	FZD1	-	-	-	1437284_at	2	0.47916	0.0138096	1437284_at	0	-0.33806	0.0790535	1437284_at	0	-0.0331	0.861964	1437284_at	0	0.0439667	0.800291
14365	23004	7976	FZD3	-	-	M	1420087_at	1	-0.24626	0.0235248	1438101_at	0	-0.43344	0.240911	1438101_at	0	-0.34874	0.344555	1438101_at	0	-0.16505	0.623285
14366	7325	8322	FZD4	-	-	M	1419301_at	2	0.36992	0.0283374	1419301_at	0	-0.22928	0.169574	1419301_at	0	-0.09038	0.586036	1449416_at	0	-0.10895	0.0710127
14367	2590	7855	FZD5	-	-	M	1455604_at	0	0.23584	0.574252	1455604_at	0	-0.61054	0.148448	1422937_at	0	0.0672	0.289106	1422937_at	0	0.02575	0.655254
14368	2617	8323	FZD6	-	-	-	1417301_at	2	0.56356	0.0230207	1448662_at	1	-0.26148	0.0112158	1458904_at	0	0.02974	0.709612	1448662_at	0	-0.0415333	0.651697
14369	20751	8324	FZD7	-	-	-	1450044_at	0	0.48332	0.0959887	1450044_at	0	-0.35376	0.220929	1450043_at	0	0.08498	0.308056	1450043_at	0	0.0335	0.658832
14370	40606	8325	FZD8	-	-	-	1423348_at	0	0.42226	0.0710575	1423348_at	0	-0.36104	0.121559	1423348_at	0	-0.02962	0.89805	1445815_at	0	0.0746333	0.722763
14371	2619	8326	FZD9	-	-	M	1427529_at	0	-0.0302	0.836914	1427529_at	0	0.13136	0.371913	1427529_at	0	-0.0837	0.568737	1427529_at	0	-0.07685	0.566505
14373	7326	50486	G0S2	-	-	-	1448700_at	2	0.29238	0.0278563	1448700_at	0	-0.00102	0.993769	1448700_at	0	-0.13474	0.30413	1448700_at	0	-0.104467	0.382278
14375	37483	2547	XRCC6	-	-	M	1428504_at	1	-0.15172	0.0330904	1417437_at	0	0.12114	0.117214	1417437_at	0	0.06334	0.409702	1417437_at	0	0.0323833	0.64372
14376	5426	23193	GANAB	-	-	-	1415787_at	0	0.01602	0.877078	1415787_at	0	-0.15342	0.141612	1437812_x_at	0	0.0198	0.754556	1437812_x_at	0	-0.0296667	0.608069
14377	20079	2538	G6PC	-	-	M	1417880_at	0	-0.00032	0.995848	1417880_at	1	-0.13586	0.0298749	1417880_at	0	0.08364	0.176631	1417880_at	0	0.0789667	0.162466
14378	41423	57818	G6PC2	-	-	-	1423529_at	0	0.06564	0.330936	1423529_at	0	-0.0405	0.547746	1423529_at	0	0.02266	0.736384	1423529_at	0	0.00933333	0.879232
14380	-	-	-	-	-	-	1422327_s_at	0	-0.14642	0.150315	1422326_at	0	-0.04012	0.50451	1422327_s_at	0	-0.04672	0.644023	1422327_s_at	1	-0.221283	0.0187032
14381	37906	2539	G6PD	-	-	-	1448354_at	2	0.1962	0.0437419	1448354_at	0	0.14622	0.130367	1448354_at	0	0.0724	0.451038	1448354_at	0	0.00406667	0.962936
14385	37482	2542	SLC37A4	-	-	M	1417042_at	0	-0.05502	0.586679	1417042_at	0	-0.06792	0.502383	1417042_at	0	-0.05978	0.554806	1417042_at	0	0.0268	0.77158
14387	37268	2548	GAA	-	-	M	1419428_a_at	0	-0.2475	0.31075	1419428_a_at	1	-0.49894	0.0433031	1436849_x_at	0	-0.08716	0.683339	1436849_x_at	0	0.0112	0.954184
14388	1542	2549	GAB1	-	-	M	1417694_at	0	0.42314	0.106191	1417694_at	0	-0.13336	0.607576	1448814_at	0	-0.1164	0.62139	1448814_at	0	0.12455	0.562786
14389	69067	9846	GAB2	-	-	-	1420785_at	0	0.01264	0.889842	1420785_at	0	-0.08162	0.372477	1420785_at	0	0.18048	0.0511119	1420785_at	0	0.0821333	0.325853
14390	1543	2551	GABPA	-	-	-	1450664_at	2	0.28724	0.0293653	1450665_at	0	0.1645	0.148351	1450665_at	0	-0.03102	0.783654	1450665_at	0	-0.153767	0.13901
14391	7723	2553	GABPB1	-	-	M	1419761_a_at	0	-0.1181	0.27236	1436232_a_at	0	0.18826	0.0667645	1436232_a_at	0	0.05418	0.593657	1436232_a_at	0	-0.0406333	0.661038
14394	629	2554	GABRA1	S	-	M	1421280_at	0	-0.49664	0.054687	1436889_at	0	0.22834	0.234444	1421280_at	0	-0.44046	0.0874837	1421280_at	0	-0.120267	0.605794
14395	20217	2555	GABRA2	-	-	M	1421738_at	0	-0.65292	0.0698301	1420299_at	2	0.17752	0.0293125	1455444_at	0	-0.42836	0.272368	1455444_at	0	-0.16805	0.635933
14396	20218	2556	GABRA3	S	-	M	1421263_at	1	-0.35702	0.00776523	1436957_at	0	0.309	0.327847	1421263_at	0	-0.22912	0.0828822	1421263_at	0	-0.139867	0.243343
14397	631	2557	GABRA4	S	-	M	1429330_at	0	-0.19058	0.198513	1433707_at	0	0.18158	0.205656	1429330_at	0	-0.18942	0.201226	1429330_at	0	-0.0917333	0.495926
14399	20220	2559	GABRA6	-	-	M	1451706_a_at	0	-0.08106	0.34912	1417121_at	0	0.1749	0.0518028	1451706_a_at	0	-0.07086	0.412733	1451706_a_at	0	0.0712833	0.36697
14400	20221	2560	GABRB1	S	-	-	1419719_at	0	-0.10088	0.474831	1419719_at	0	-0.10438	0.459701	1419719_at	0	-0.16352	0.24812	1419719_at	0	0.0849333	0.509714
14401	7327	2561	GABRB2	-	-	M	1428205_x_at	0	-0.29628	0.0620209	1450319_at	0	0.15688	0.285615	1428204_at	0	-0.11614	0.491974	1428205_x_at	0	-0.11	0.443069
14402	633	2562	GABRB3	S	-	M	1421190_at	0	-0.51444	0.117435	1435021_at	0	0.02844	0.857098	1421190_at	0	-0.2555	0.433744	1421189_at	0	-0.0963333	0.725529
14403	55489	2563	GABRD	-	-	M	1449980_a_at	1	-0.4108	0.00356113	1457763_at	0	-0.0452	0.503254	1457763_at	0	-0.04124	0.541265	1457763_at	0	-0.0907167	0.143564
14404	-	-	-	-	-	-	1421629_at	0	-0.00268	0.971327	1421629_at	0	0.01356	0.855706	1421629_at	0	0.0241	0.746617	1421629_at	0	-0.0518333	0.447291
14405	22570	2565	GABRG1	-	-	-	1427227_at	0	-0.0602	0.828029	1460408_at	0	0.38076	0.109085	1460408_at	0	-0.33872	0.153249	1460408_at	0	0.116833	0.58709
14406	22443	2566	GABRG2	-	-	M	1418177_at	0	-0.3576	0.0902309	1418177_at	0	-0.19136	0.361061	1437147_at	0	-0.09812	0.575243	1437147_at	0	-0.00746667	0.962702
14407	22444	2567	GABRG3	-	-	-	1422187_at	0	-0.0851	0.327256	1422187_at	0	0.06644	0.443746	1422187_at	0	-0.049	0.571807	1422187_at	0	-0.106617	0.180113
14408	20470	2569	GABRR1	-	-	M	1450300_at	0	-0.06882	0.501267	1450300_at	0	-0.18848	0.0683581	1450300_at	0	0.0276	0.787103	1450300_at	0	0.0227667	0.80719
14409	20471	2570	GABRR2	-	-	-	1420735_at	0	-0.04208	0.600928	1420735_at	0	-0.01526	0.849427	1420735_at	0	0.03614	0.653181	1420735_at	0	-0.0225833	0.758303
14411	128225	6539	SLC6A12	-	-	-	1449382_at	0	-0.07678	0.310413	1449382_at	0	-0.01626	0.829314	1449382_at	0	0.10462	0.168269	1449382_at	0	0.0216333	0.753415
14412	9592	6540	SLC6A13	-	-	-	1424338_at	0	-0.11682	0.159738	1424338_at	0	0.04282	0.604069	1424338_at	0	0.0447	0.588316	1424338_at	1	-0.262967	0.000805894
14415	635	2571	GAD1	S	-	M	1416562_at	0	-0.34556	0.172529	1416562_at	0	0.26242	0.298864	1416562_at	0	-0.21642	0.390983	1416561_at	0	0.230367	0.29955
14417	20223	2572	GAD2	-	-	M	1421978_at	0	-0.4606	0.151624	1429589_at	0	0.2103	0.394152	1429589_at	0	-0.05998	0.807524	1429589_at	0	0.243233	0.281073
14419	7724	51083	GAL	-	-	M	1460668_at	0	0.00888	0.950075	1460668_at	0	-0.04678	0.74161	1460668_at	0	0.07732	0.586024	1460668_at	0	-0.203583	0.119075
14420	124	2581	GALC	-	-	M	1449900_at	1	-0.1546	0.0144817	1449900_at	2	0.12894	0.0401191	1420547_at	0	0.06446	0.359866	1420547_at	0	0.0215333	0.736911
14421	1133	2583	B4GALNT1	-	-	M	1418655_at	0	-0.21868	0.261875	1425363_at	0	-0.05218	0.412819	1418655_at	0	0.01704	0.930016	1425363_at	0	-0.02505	0.666155
14422	7329	124872	B4GALNT2	-	-	-	1439853_at	0	-0.13134	0.0529731	1442028_at	0	-0.08498	0.433158	1442028_at	0	0.13902	0.201429	1442028_at	0	-0.13415	0.177186
14423	8469	2589	GALNT1	-	-	-	1423236_at	0	0.17278	0.161732	1423236_at	0	0.13686	0.266444	1423236_at	0	0.04542	0.711174	1423237_at	0	-0.0511167	0.748559
14425	55827	2591	GALNT3	-	-	-	1417588_at	0	0.14628	0.479984	1417588_at	0	0.40398	0.0538661	1427749_at	0	0.0743	0.599966	1427749_at	0	0.11005	0.395573
14426	74511	8693	GALNT4	-	-	-	1423637_at	0	-0.13772	0.0906215	1423638_at	0	0.05392	0.425888	1423638_at	0	0.0474	0.483721	1423637_at	0	-0.0731	0.321854
14427	74396	2587	GALR1	-	-	-	1427704_a_at	0	-0.15204	0.186932	1427704_a_at	0	-0.02518	0.82594	1450568_at	0	0.04768	0.527424	1450568_at	0	0.124317	0.0739909
14428	2863	8811	GALR2	-	-	M	1422942_at	0	-0.04796	0.527918	1422942_at	0	0.09982	0.191059	1422942_at	0	0.0113	0.881617	1422942_at	0	-0.00668333	0.923133
14429	20798	8484	GALR3	-	-	-	1450581_at	0	0.05038	0.521982	1450581_at	0	-0.08278	0.293978	1450581_at	0	0.09278	0.239989	1450581_at	0	0.0291	0.68511
14430	126	2592	GALT	-	-	-	1450187_a_at	0	0.04986	0.696056	1450187_a_at	0	0.04242	0.73958	1450187_a_at	0	0.01886	0.882471	1450187_a_at	0	-0.0102333	0.929975
14431	32089	2593	GAMT	-	-	M	1422558_at	0	0.10876	0.295713	1422558_at	0	0.13372	0.199469	1422558_at	0	0.00256	0.980286	1422558_at	0	0.0815167	0.389981
14432	1545	2596	GAP43	S	-	-	1423537_at	0	0.08668	0.524778	1423537_at	0	0.22628	0.09968	1423537_at	0	-0.03362	0.804917	1423537_at	0	0.122517	0.325737
14433	107053	2597	GAPDH	-	-	-	1457612_at	1	-0.18018	0.0274597	1447999_x_at	0	0.15654	0.177927	AFFX-GapdhMur/M32599_3_at	0	-0.0275	0.681331	1457612_at	1	-0.1629	0.0289295
14447	101265	26330	GAPDHS	-	-	-	1449974_at	1	-0.20698	0.0256367	1449974_at	0	0.03474	0.703028	1449974_at	0	0.10942	0.232014	1449974_at	0	0.0215667	0.795377
14450	637	2618	GART	-	-	-	1424436_at	2	0.25438	0.011369	1424436_at	0	0.17006	0.0865636	1424436_at	0	0.07934	0.420098	1416283_at	0	-0.0495333	0.560784
14451	1548	2619	GAS1	-	-	M	1416855_at	0	0.38466	0.164189	1448494_at	0	-0.34578	0.182055	1456322_at	0	-0.0858	0.328548	1456322_at	0	0.1109	0.168003
14453	31301	2620	GAS2	S	-	-	1450112_a_at	2	0.25512	0.0388703	1450112_a_at	0	0.22468	0.0679504	1429147_at	0	0.09944	0.197818	1450112_a_at	0	-0.0988	0.374827
14455	-	-	-	-	-	-	1455904_at	0	0.32636	0.0677186	1449410_a_at	0	-0.05914	0.509837	1424843_a_at	0	0.10508	0.347527	1436222_at	0	-0.0537667	0.602982
14456	638	2621	GAS6	-	F	-	1417399_at	0	0.13332	0.445248	1417399_at	0	-0.3049	0.0835372	1417399_at	0	-0.1057	0.544721	1459585_at	0	-0.101067	0.298617
14457	69015	8522	GAS7	-	-	-	1431400_a_at	1	-0.33078	0.00245855	1457948_at	0	0.153	0.0748053	1417859_at	0	-0.15836	0.426309	1431400_a_at	0	0.10765	0.266327
14459	628	2520	GAST	-	-	-	1422915_at	0	-0.02662	0.760138	1422915_at	0	0.01632	0.851496	1422915_at	0	0.03788	0.66408	1422915_at	0	0.0254333	0.749333
14460	1549	2623	GATA1	-	-	-	1449232_at	0	-0.03698	0.606006	1449232_at	0	-0.00674	0.925034	1449232_at	0	-0.03808	0.595353	1449232_at	0	0.00668333	0.918591
14461	32030	2624	GATA2	-	-	-	1450333_a_at	0	-0.08468	0.229637	1450333_a_at	0	-0.07032	0.317701	1450333_a_at	0	-0.09072	0.198446	1428816_a_at	0	-0.10985	0.133951
14462	1550	2625	GATA3	-	-	-	1448886_at	1	-0.11396	0.0238321	1448886_at	0	0.01192	0.809734	1448886_at	0	0.01774	0.720168	1448886_at	0	0.0231667	0.608498
14463	1551	2626	GATA4	-	-	-	1418863_at	0	-0.14146	0.108253	1418863_at	0	-0.0814	0.35238	1418864_at	0	0.06124	0.359689	1418864_at	0	-0.0436667	0.473806
14464	32031	140628	GATA5	-	-	-	1450125_at	0	-0.06294	0.405234	1450125_at	0	0.02042	0.786669	1450125_at	0	-0.08218	0.277999	1450126_at	0	-0.0484167	0.407145
14465	68449	2627	GATA6	-	-	-	1443081_at	0	-0.08542	0.278582	1425464_at	0	-0.118	0.214361	1443081_at	0	0.13522	0.0883038	1425464_at	2	0.174167	0.0465959
14466	68040	2629	GBA	-	-	M	1450099_a_at	0	-0.18534	0.161872	1450099_a_at	0	-0.22412	0.0917907	1437044_a_at	0	0.06048	0.646738	1437044_a_at	0	-0.0591333	0.623563
14467	1137	2631	GBAS	-	-	-	1419484_a_at	0	0.17082	0.0800538	1419484_a_at	0	0.1439	0.139074	1446137_at	0	0.09066	0.347239	1446137_at	0	0.0263167	0.764365
14468	137233	2635	GBP3	-	-	-	1420549_at	0	0.01778	0.785592	1420549_at	0	0.00528	0.935597	1420549_at	0	0.04794	0.464006	1420549_at	0	0.00665	0.911233
14469	10289	2634	GBP2	-	-	-	1435906_x_at	0	0.11692	0.56702	1435906_x_at	0	-0.18356	0.369633	1418240_at	0	-0.16438	0.268786	1435906_x_at	0	-0.1616	0.386824
14470	38182	10567	RABAC1	-	-	-	1427773_a_at	0	-0.08918	0.515992	1427773_a_at	0	0.03886	0.776882	1427773_a_at	0	0.0112	0.934887	1427773_a_at	0	0.0110833	0.92943
14472	1138	2637	GBX2	-	-	-	1420337_at	0	-0.1112	0.171772	1420337_at	0	0.08104	0.317769	1420337_at	0	0.00688	0.932165	1420337_at	0	0.12965	0.0822098
14473	486	2638	GC	-	-	-	1426547_at	1	-0.15234	0.0154538	1426547_at	0	0.03482	0.572197	1426547_at	0	-0.11322	0.0692603	1426547_at	0	0.0664833	0.239276
14479	101542	9958	USP15	-	-	-	1446186_at	1	-0.1733	0.0255231	1436891_at	0	0.29856	0.1993	1446186_at	0	-0.03356	0.659839	1447881_x_at	0	-0.094	0.46544
14486	-	-	-	-	-	-	1452568_at	1	-0.1206	0.0309424	1452567_at	2	0.14004	0.0259563	1452568_at	0	0.06576	0.23381	1452567_at	0	0.0440833	0.435275
14489	40607	136319	MTPN	-	-	-	1420473_at	0	0.12844	0.0974179	1420473_at	0	0.1096	0.156139	1420472_at	0	-0.29134	0.200163	1459597_at	0	-0.1648	0.197607
14525	49157	257144	GCSAM	-	-	-	1420544_at	0	-0.06112	0.337875	1442582_at	0	0.06936	0.251372	1420544_at	0	0.0429	0.500429	1442582_at	0	0.0475167	0.388365
14526	1553	-	-	-	-	-	1425952_a_at	0	-0.0596	0.52716	1425952_a_at	0	-0.03716	0.693129	1425952_a_at	0	-0.15124	0.111337	1425952_a_at	0	0.0546667	0.525197
14527	131	2642	GCGR	-	-	-	1450127_a_at	0	-0.1194	0.0902667	1450127_a_at	0	-0.07406	0.290303	1450127_a_at	0	0.04298	0.538333	1450127_a_at	0	-0.0745	0.244318
14528	132	2643	GCH1	-	-	-	1420499_at	0	-0.03678	0.749757	1420499_at	1	-0.23764	0.0422713	1429692_s_at	0	-0.13022	0.347754	1429692_s_at	0	-0.1179	0.351694
14531	2702	8521	GCM1	-	-	-	1420601_at	0	-0.06376	0.408599	1420601_at	0	-0.07296	0.344721	1420601_at	0	0.06922	0.369862	1420601_at	0	-0.00585	0.933645
14533	1140	2647	BLOC1S1	-	-	M	1422614_s_at	0	0.09	0.399091	1422614_s_at	0	-0.03326	0.754797	1422614_s_at	0	0.07888	0.459604	1422614_s_at	0	-0.0179833	0.853206
14534	41343	2648	KAT2A	-	-	M	1422972_s_at	0	-0.09118	0.538728	1422972_s_at	0	-0.06098	0.68075	1422971_at	0	-0.06258	0.53452	1426783_at	0	0.0428667	0.631561
14536	36308	2649	NR6A1	-	-	-	1445872_at	0	-0.12324	0.052531	1428825_at	2	0.29268	0.0237194	1428825_at	0	0.05456	0.667734	1421515_at	0	-0.0548667	0.408417
14537	37486	2650	GCNT1	-	-	-	1449538_a_at	0	-0.02506	0.640331	1460431_at	0	0.0974	0.323364	1449538_a_at	0	0.0476	0.375798	1449538_a_at	0	-0.0256	0.601144
14538	41535	2651	GCNT2	-	-	M	1430826_s_at	1	-0.1737	0.018485	1438660_at	0	-0.09992	0.184116	1437607_at	0	0.12602	0.0747467	1453674_at	0	-0.0805167	0.0797847
14539	68064	5956	OPN1LW	-	-	-	1419723_at	1	-0.17796	0.0448503	1419723_at	0	-0.0778	0.374855	1419723_at	0	-0.03316	0.704598	1419723_at	0	0.00271667	0.972844
14544	3171	9615	GDA	S	-	-	1422868_s_at	0	-0.41636	0.0956748	1435749_at	0	-0.43208	0.102565	1435749_at	0	-0.3842	0.145794	1422868_s_at	0	0.0695667	0.758117
14545	40713	54332	GDAP1	-	-	-	1437425_at	1	-0.26428	0.0342573	1450940_at	0	0.1908	0.0937386	1423329_at	0	-0.24252	0.233821	1423329_at	0	-0.205267	0.269306
14546	-	-	-	-	-	-	1420342_at	0	0.02948	0.870508	1420342_at	1	-0.38206	0.037545	1420342_at	0	-0.00258	0.988616	1420342_at	0	0.10195	0.537395
14547	7728	54834	GDAP2	-	-	-	1424057_at	0	-0.06002	0.49842	1424057_at	2	0.20758	0.0214269	1424057_at	0	0.05838	0.510192	1424057_at	0	-0.0225167	0.780556
14548	7729	51650	MRPS33	-	-	-	1427173_a_at	0	0.10748	0.382311	1427173_a_at	0	0.179	0.147631	1427173_a_at	0	0.03444	0.778986	1427173_a_at	0	-0.0670167	0.550097
14555	5593	2819	GPD1	-	-	-	1416204_at	1	-0.24728	0.00626571	1416204_at	0	-0.0496	0.573536	1456732_at	0	-0.05396	0.397719	1439396_x_at	0	0.13635	0.319968
14559	105644	2657	GDF1	-	-	-	1416900_s_at	0	-0.21234	0.161205	1416900_s_at	0	-0.05812	0.699485	1416900_s_at	0	0.10636	0.480488	1416900_s_at	0	0.00543333	0.96845
14560	3640	2662	GDF10	-	-	-	1424007_at	0	-0.20332	0.565129	1424007_at	0	0.40806	0.250004	1424007_at	0	-0.05618	0.873572	1424007_at	0	0.143983	0.655268
14561	21183	10220	GDF11	-	-	-	1427723_at	0	-0.05836	0.49911	1427723_at	0	-0.0884	0.306963	1427723_at	0	0.09786	0.258483	1427723_at	0	-0.0130667	0.868131
14562	7336	9573	GDF3	-	-	-	1449288_at	0	-0.1084	0.220725	1449288_at	0	0.07958	0.367444	1460057_at	2	0.15536	0.02343	1449288_at	0	0.1239	0.126355
14563	468	8200	GDF5	-	-	-	1419139_at	0	0.00436	0.968573	1419139_at	0	0.03154	0.775702	1419139_at	0	-0.08778	0.428702	1419139_at	0	0.0301667	0.765306
14566	3851	2661	GDF9	-	-	-	1448120_at	0	0.08554	0.427584	1448120_at	0	-0.0609	0.57177	1448120_at	2	0.21772	0.0460744	1448120_at	0	-0.143267	0.147677
14567	37487	2664	GDI1	-	-	M	1451070_at	0	-0.05564	0.453589	1451070_at	0	0.0539	0.467778	1451070_at	0	-0.01446	0.845283	1451070_at	0	0.04065	0.54835
14569	37488	2665	GDI2	-	-	-	1431645_a_at	1	-0.30218	0.0349597	1456581_x_at	0	0.1155	0.175689	1420814_at	0	-0.0697	0.34286	1456581_x_at	0	-0.137267	0.0792674
14570	7337	398	ARHGDIG	-	-	-	1448660_at	0	0.08826	0.673479	1448660_at	0	0.37122	0.0794802	1448660_at	0	-0.11308	0.589436	1448660_at	0	-0.0722	0.705689
14571	352	2820	GPD2	S	-	M	1452741_s_at	1	-0.25148	0.0252935	1452741_s_at	0	-0.2159	0.0536755	1417434_at	0	-0.14272	0.14621	1452741_s_at	0	-0.0927833	0.358664
14573	433	2668	GDNF	-	-	M	1419080_at	0	0.11064	0.102831	1419080_at	0	0.00036	0.995724	1419080_at	0	0.046	0.494188	1419080_at	0	0.0130833	0.831067
14579	38024	2669	GEM	-	-	-	1426063_a_at	2	0.89942	0.0344906	1426063_a_at	0	0.01774	0.96619	1426063_a_at	0	-0.05832	0.889184	1426063_a_at	0	0.0222	0.953664
14580	1554	2670	GFAP	-	-	M	1440142_s_at	0	0.33436	0.3584	1426508_at	0	0.16022	0.368008	1426509_s_at	0	-0.1038	0.7039	1426509_s_at	0	0.206733	0.407913
14581	3854	2672	GFI1	-	-	M	1417679_at	0	0.04308	0.458364	1417679_at	0	-0.05024	0.387493	1417679_at	0	-0.08286	0.155982	1417679_at	0	-0.0284167	0.591725
14582	31223	8328	GFI1B	-	-	-	1420399_at	0	0.1257	0.1438	1420399_at	2	0.17634	0.0417802	1420399_at	0	0.07598	0.374578	1420399_at	0	0.0456167	0.5586
14583	68220	2673	GFPT1	-	F	-	1449725_at	0	-0.08782	0.141356	1449725_at	0	0.07386	0.215053	1449268_at	0	0.17288	0.158322	1418904_at	0	0.0985167	0.0887297
14584	68439	9945	GFPT2	-	-	-	1418753_at	0	-0.1503	0.34707	1418753_at	0	0.01676	0.916229	1418753_at	0	-0.01908	0.904686	1418753_at	0	0.0307667	0.832502
14585	3855	2674	GFRA1	-	-	-	1450440_at	0	-0.27416	0.050987	1439015_at	0	-0.11766	0.426871	1421973_at	0	-0.20208	0.0797656	1421973_at	0	-0.0806833	0.439388
14586	1145	2675	GFRA2	-	-	M	1425579_at	0	-0.0981	0.219973	1459847_x_at	0	0.33396	0.173512	1425578_a_at	0	0.10502	0.259918	1425578_a_at	0	0.122517	0.151124
14587	1146	2676	GFRA3	-	-	-	1418880_at	0	-0.04668	0.523381	1418880_at	0	-0.0225	0.75813	1418880_at	2	0.14732	0.046802	1418880_at	0	0.00425	0.949178
14588	10565	64096	GFRA4	-	-	-	1450835_a_at	0	-0.01216	0.963691	1450835_a_at	0	0.17908	0.503294	1450835_a_at	0	-0.00458	0.98632	1450835_a_at	0	-0.0361167	0.882264
14590	2881	8836	GGH	-	-	-	1419595_a_at	0	0.21606	0.204586	1419595_a_at	0	0.1248	0.461966	1419595_a_at	0	-0.05812	0.731519	1419595_a_at	0	-0.0679667	0.660364
14593	31267	9453	GGPS1	-	-	-	1429356_s_at	0	0.16832	0.055379	1429356_s_at	2	0.23928	0.00718307	1419505_a_at	0	-0.11886	0.445336	1419805_s_at	0	-0.0679	0.574315
14594	7730	-	-	-	-	-	1451843_a_at	1	-0.26106	0.00221944	1418483_a_at	0	-0.42748	0.117318	1451843_a_at	0	0.06726	0.415796	1451843_a_at	1	-0.1738	0.0234471
14595	20378	2683	B4GALT1	-	-	-	1418014_a_at	2	0.31776	0.0340795	1418014_a_at	0	-0.03882	0.792476	1418014_a_at	0	0.0353	0.810911	1418014_a_at	0	-0.04905	0.715802
14598	68450	2678	GGT1	-	-	-	1448485_at	0	-0.05406	0.5392	1448485_at	0	-0.09568	0.278539	1448485_at	0	0.00988	0.910532	1448485_at	0	0.0289833	0.718143
14599	47932	1444	CSHL1	-	-	-	1460310_a_at	1	-0.28788	0.0117528	1456595_x_at	0	-0.0612	0.477644	1437522_x_at	0	0.07332	0.436103	1437522_x_at	0	-0.0739667	0.389662
14600	134	2690	GHR	-	-	M	1417962_s_at	0	0.43146	0.129965	1451501_a_at	0	-0.13606	0.474797	1417962_s_at	0	-0.1102	0.6967	1451501_a_at	0	0.1149	0.508401
14601	7731	2691	GHRH	-	-	-	1419634_a_at	0	0.0786	0.319972	1419634_a_at	0	-0.0536	0.496825	1419634_a_at	0	-0.00252	0.974472	1419634_a_at	0	-0.0818	0.25739
14602	640	2692	GHRHR	-	-	M	1427611_at	0	-0.15866	0.103773	1427611_at	0	-0.01122	0.907532	1427611_at	0	0.0217	0.82228	1427611_at	0	-0.02565	0.771201
14603	3773	2694	GIF	-	-	M	1419020_at	0	-0.09876	0.289248	1419020_at	0	0.06546	0.481407	1419020_at	0	0.09652	0.300237	1419020_at	0	-0.1227	0.150606
14605	104035	1831	TSC22D3	-	-	-	1420772_a_at	0	0.3492	0.122755	1425281_a_at	0	0.09158	0.720044	1425557_x_at	0	0.14884	0.124925	1425281_a_at	0	0.0286833	0.902093
14607	3043	2695	GIP	-	-	-	1449908_at	0	-0.0031	0.969356	1449908_at	0	0.15512	0.057795	1449908_at	0	0.03462	0.668117	1449908_at	0	-0.0253167	0.731201
14608	7732	10888	GPR83	-	-	M	1423415_at	1	-0.39006	0.0215335	1439569_at	0	0.0701	0.660572	1423415_at	0	-0.06162	0.711388	1439569_at	0	-0.0510667	0.725952
14609	136	2697	GJA1	-	-	M	1438945_x_at	2	0.54846	0.0443401	1438973_x_at	0	-0.10932	0.598549	1438650_x_at	0	-0.22034	0.398825	1438945_x_at	0	-0.19715	0.422727
14610	7733	84694	GJA10	-	-	-	1422328_at	0	-0.14454	0.0508892	1422328_at	0	0.13784	0.0622929	1422328_at	0	-0.04066	0.578018	1422328_at	0	0.0061	0.927078
14611	9670	2700	GJA3	-	-	-	1422339_at	0	-0.1281	0.136838	1439793_at	0	-0.40528	0.183653	1422339_at	0	0.03824	0.654617	1422339_at	0	0.0406167	0.602799
14612	1556	2701	GJA4	-	-	-	1416255_at	0	-0.16572	0.0807594	1416255_at	0	0.01522	0.871182	1416255_at	0	0.09688	0.303797	1416255_at	1	-0.192267	0.0274722
14613	3856	2702	GJA5	-	-	-	1422192_at	0	-0.15246	0.0873519	1429101_at	0	-0.08196	0.38778	1422192_at	0	0.04486	0.61151	1422192_at	0	-0.06045	0.453896
14615	4016	10052	GJC1	-	-	-	1449094_at	2	0.36604	0.0182284	1449094_at	0	0.10342	0.496739	1447787_x_at	0	-0.12336	0.247788	1447787_x_at	0	-0.11495	0.2382
14616	3857	2703	GJA8	-	-	-	1422274_at	0	-0.14644	0.119088	1422274_at	0	0.0618	0.507625	1422274_at	0	0.05926	0.525173	1422274_at	0	-0.0628667	0.460502
14617	7734	57369	GJD2	-	-	M	1435297_at	0	-0.13424	0.590598	1423019_at	0	0.21406	0.0867353	1435297_at	0	-0.12928	0.604367	1423019_at	0	-0.0809667	0.473988
14618	137	2705	GJB1	-	-	M	1448767_s_at	0	0.04646	0.621691	1448767_s_at	0	0.05666	0.547486	1448766_at	0	-0.04502	0.431884	1448767_s_at	0	0.0803667	0.350859
14619	2975	2706	GJB2	-	-	-	1423271_at	0	-0.00368	0.965089	1423271_at	0	-0.1164	0.169145	1423271_at	0	0.14408	0.0899204	1423271_at	0	-0.0804667	0.296366
14620	7338	2707	GJB3	-	-	-	1416715_at	1	-0.19334	0.033741	1416715_at	0	0.10422	0.246945	1416715_at	0	0.01078	0.904217	1416715_at	0	0.00831667	0.918995
14621	7339	127534	GJB4	-	-	-	1422179_at	0	-0.01692	0.826843	1422179_at	0	0.10344	0.183845	1422179_at	0	0.12058	0.122174	1422179_at	0	-0.0663167	0.349071
14622	3858	2709	GJB5	-	-	-	1449204_at	0	-0.00202	0.982356	1449204_at	0	0.04954	0.587961	1449204_at	0	0.1358	0.140202	1449204_at	0	0.0362	0.664395
14623	4936	10804	GJB6	-	-	M	1448397_at	0	-0.05148	0.564166	1448397_at	0	-0.04196	0.638201	1448397_at	0	-0.09576	0.284835	1448397_at	1	-0.448067	5.39e-07
14625	21848	2710	GK	-	-	-	1423514_at	0	0.01876	0.74421	1423514_at	0	-0.02176	0.705126	1423514_at	0	-0.0853	0.140887	1423514_at	0	-0.0587333	0.265103
14626	133273	2712	GK2	-	-	-	1416694_at	0	-0.09816	0.074142	1416694_at	0	-0.03888	0.475076	1416694_at	2	0.13304	0.0164997	1416694_at	0	-0.05085	0.307104
14628	32203	28962	OSTM1	-	-	M	1428334_at	0	0.00128	0.99178	1428334_at	0	0.0852	0.493623	1428334_at	0	-0.0079	0.949304	1428334_at	0	0.0129	0.909453
14629	1148	2729	GCLC	-	-	-	1455959_s_at	0	0.19588	0.123114	1424296_at	0	-0.17998	0.117786	1455959_s_at	0	-0.05586	0.657626	1455959_s_at	0	-0.0518167	0.652464
14630	1557	2730	GCLM	-	-	-	1418627_at	0	0.15756	0.137004	1418627_at	0	-0.00794	0.939785	1418627_at	0	0.00846	0.935849	1418627_at	0	0.0651	0.498179
14632	3859	2735	GLI1	-	-	M	1449058_at	0	0.00372	0.976554	1449058_at	1	-0.26844	0.0368521	1449058_at	0	-0.03534	0.780148	1449058_at	0	-0.0819333	0.479061
14633	12725	2736	GLI2	-	-	M	1459211_at	2	0.39096	0.040284	1446086_s_at	0	-0.1901	0.206358	1459211_at	0	0.1461	0.437441	1446086_s_at	0	-0.06285	0.645541
14634	139	2737	GLI3	-	-	-	1455154_at	0	0.44814	0.070918	1450525_at	0	-0.04266	0.645638	1450525_at	0	-0.07128	0.442919	1450525_at	0	-0.073	0.389616
14635	125	2584	GALK1	-	-	-	1417177_at	0	0.00308	0.981817	1417177_at	0	-0.01392	0.917961	1417177_at	0	0.04914	0.716265	1417177_at	0	-0.0131833	0.914899
14645	37567	2752	GLUL	-	-	M	1426236_a_at	0	0.2337	0.0675513	1426235_a_at	0	-0.11318	0.504143	1426235_a_at	0	-0.09276	0.583858	1426235_a_at	0	-0.0828667	0.591913
14651	3890	3029	HAGH	-	-	-	1424171_a_at	0	-0.15712	0.0918622	1437519_x_at	0	0.12628	0.13306	1424171_a_at	0	-0.03982	0.666209	1437519_x_at	0	0.0384167	0.614082
14652	1558	2740	GLP1R	-	-	M	1422330_at	0	-0.0059	0.938561	1422330_at	0	0.14002	0.0706601	1422330_at	0	0.04254	0.578797	1422330_at	0	0.0154333	0.825222
14654	20083	2741	GLRA1	-	-	M	1422277_at	0	-0.10594	0.215948	1422277_at	0	-0.089	0.297779	1422277_at	0	0.05814	0.495422	1422277_at	0	-0.12405	0.113744
14657	69070	441509	GLRA4	-	-	-	1451937_at	1	-0.13262	0.0296566	1451937_at	0	0.00266	0.964605	1451937_at	0	0.0056	0.925569	1451937_at	0	-0.01415	0.795997
14658	20224	2743	GLRB	-	-	M	1422504_at	0	0.0718	0.694614	1422504_at	0	0.19326	0.292302	1422504_at	0	-0.125	0.494781	1422504_at	0	-0.0746167	0.654968
14659	-	-	-	-	-	-	1421732_at	0	-0.0029	0.965433	1421732_at	0	0.00852	0.898692	1421732_at	0	-0.10194	0.130844	1421732_at	0	-0.0130833	0.830437
14660	22726	2744	GLS	-	-	M	1438827_at	1	-0.26826	0.000574775	1457211_at	0	-0.1025	0.603689	1457211_at	0	-0.30774	0.121975	1434657_at	0	0.141583	0.173536
14661	55885	2746	GLUD1	-	-	-	1448253_at	0	0.18438	0.180278	1416209_at	0	0.01884	0.907683	1448253_at	0	-0.03376	0.804995	1448253_at	0	-0.0211333	0.865546
14663	49158	-	-	-	-	-	1424825_a_at	0	0.14404	0.687833	1424825_a_at	0	0.0439	0.902484	1424825_a_at	0	0.1329	0.71082	1424825_a_at	0	0.0289167	0.92955
14664	5050	6536	SLC6A9	-	-	M	1417636_at	0	-0.2446	0.0903136	1431812_a_at	0	-0.03866	0.620651	1417636_at	0	-0.11458	0.423779	1431812_a_at	0	-0.0591333	0.407694
14667	349	2760	GM2A	-	-	M	1448241_at	0	0.15424	0.191105	1448241_at	0	-0.06006	0.608829	1416188_at	0	-0.16394	0.224876	1416188_at	0	-0.084	0.494159
14670	3862	2794	GNL1	-	-	-	1418646_at	0	-0.18134	0.084237	1418646_at	0	-0.14524	0.16507	1418646_at	0	-0.02248	0.828723	1418647_at	0	-0.0461667	0.753392
14672	20474	2767	GNA11	-	-	M	1449144_at	0	0.07218	0.456146	1449144_at	0	0.14078	0.148355	1449144_at	0	0.06484	0.503058	1434254_at	0	0.04365	0.585554
14673	22398	2768	GNA12	-	F	-	1439206_at	0	-0.11018	0.134256	1421026_at	0	0.18076	0.340671	1450096_at	0	-0.10956	0.284231	1450097_s_at	0	0.146733	0.267311
14674	55976	10672	GNA13	-	-	-	1430295_at	2	0.3088	0.00900843	1453470_a_at	0	0.1926	0.0690785	1453470_a_at	0	-0.10154	0.33368	1450656_at	0	-0.0796833	0.51872
14675	68386	9630	GNA14	S	-	-	1447791_s_at	0	0.29316	0.0940185	1447791_s_at	0	-0.15396	0.375654	1449848_at	0	-0.10312	0.718154	1420385_at	0	-0.168633	0.39389
14676	1563	2769	GNA15	-	-	-	1421302_a_at	0	-0.01426	0.849834	1421302_a_at	0	0.0237	0.75307	1421302_a_at	0	0.0387	0.607674	1421302_a_at	0	-0.1344	0.0537693
14677	74417	2770	GNAI1	-	-	M	1427510_at	0	-0.27686	0.155813	1434440_at	2	0.30756	0.0180033	1427510_at	0	-0.03156	0.870548	1434440_at	0	0.08895	0.445286
14678	55539	2771	GNAI2	-	-	M	1435652_a_at	2	0.40226	0.040408	1419449_a_at	0	-0.18046	0.423356	1419449_a_at	0	-0.06432	0.774927	1419449_a_at	0	0.0372833	0.8559
14679	55975	2773	GNAI3	-	-	-	1437225_x_at	2	0.36918	0.0129544	1437225_x_at	2	0.3024	0.0403352	1437225_x_at	0	-0.09146	0.529493	1437225_x_at	0	0.02835	0.830721
14680	68222	2774	GNAL	-	F	M	1442021_at	0	-0.16836	0.506216	1439957_at	0	0.21034	0.316088	1446359_at	2	0.22616	0.0283678	1446359_at	0	0.11155	0.230483
14681	39203	2775	GNAO1	-	-	M	1448031_at	0	0.1134	0.2893	1448031_at	0	-0.0996	0.35156	1460383_at	0	-0.10528	0.24654	1421152_a_at	0	0.142717	0.183925
14682	1566	2776	GNAQ	-	-	M	1450115_at	0	-0.29866	0.058809	1429559_at	2	0.21168	0.0480784	1450115_at	0	-0.0706	0.651127	1428940_at	0	0.11975	0.232649
14683	55534	2778	GNAS	S	-	M	1443375_at	0	-0.46186	0.149712	1421740_at	0	0.14826	0.173239	1427789_s_at	2	0.1838	0.0479511	1427789_s_at	0	-0.101583	0.226972
14685	20084	2779	GNAT1	-	-	M	1460212_at	0	-0.11776	0.0984529	1460212_at	0	0.05628	0.426165	1460212_at	0	0.0949	0.181475	1460212_at	0	0.0199	0.757447
14686	21092	2780	GNAT2	-	-	-	1422907_at	0	-0.069	0.296571	1422907_at	0	-0.06808	0.303008	1422907_at	0	-0.06292	0.340859	1422907_at	0	-0.0967833	0.110628
14687	22574	2781	GNAZ	-	-	M	1426517_at	0	-0.05542	0.663007	1426517_at	0	0.14034	0.271589	1426517_at	0	-0.08944	0.482375	1426517_at	0	0.07435	0.522238
14688	55532	2782	GNB1	-	-	M	1417432_a_at	0	0.14122	0.172106	1454696_at	2	0.20524	0.0147977	1454696_at	0	-0.03732	0.650857	1425908_at	0	0.104217	0.0761712
14693	68451	2783	GNB2	-	-	-	1450623_at	0	0.08806	0.251231	1450623_at	0	0.13838	0.0733545	1450623_at	0	0.03868	0.612912	1450623_at	0	0.0627333	0.369689
14694	4446	10399	GNB2L1	-	-	-	1455168_a_at	0	0.0886	0.0620756	1440120_at	0	-0.19088	0.0972846	1440120_at	0	0.09204	0.420425	1455168_a_at	0	-0.0334833	0.435083
14695	55628	2784	GNB3	-	-	-	1449159_at	1	-0.22916	0.00280541	1449159_at	0	0.11682	0.118719	1449159_at	2	0.15394	0.0410631	1449159_at	0	-0.0254667	0.70714
14696	69140	59345	GNB4	-	-	-	1419469_at	0	-0.19232	0.303685	1419470_at	0	0.24754	0.234824	1419469_at	0	-0.09054	0.627199	1419469_at	0	-0.0521167	0.759297
14697	40714	10681	GNB5	-	-	M	1422208_a_at	0	-0.12396	0.29826	1455632_at	0	0.20914	0.366569	1447630_x_at	0	-0.0904	0.285818	1447630_x_at	0	0.0402167	0.601814
14699	7738	2792	GNGT1	-	-	-	1451633_a_at	1	-0.13802	0.0265406	1425167_a_at	2	0.18144	0.0150312	1425167_a_at	0	0.12694	0.085477	1425168_at	0	0.0572	0.221884
14700	20874	2790	GNG10	-	-	-	1450649_at	0	0.1682	0.283924	1450649_at	0	0.16564	0.291257	1450649_at	0	-0.04454	0.775758	1450649_at	0	-0.0833833	0.559477
14701	32427	55970	GNG12	-	-	-	1421947_at	0	0.26102	0.242076	1421947_at	0	0.05848	0.792296	1455089_at	0	-0.03426	0.865996	1421947_at	0	0.00733333	0.971137
14702	40715	54331	GNG2	-	-	-	1418452_at	0	-0.3983	0.127888	1428157_at	0	0.34558	0.110934	1418452_at	0	-0.16404	0.52776	1418452_at	0	-0.103417	0.662547
14704	22575	2785	GNG3	-	-	M	1417428_at	0	-0.03156	0.866291	1417428_at	0	0.2643	0.161466	1417428_at	0	0.00516	0.978036	1417428_at	0	0.0280667	0.86971
14705	32032	26580	BSCL2	-	-	M	1420632_a_at	0	-0.20342	0.0775077	1437345_a_at	0	-0.1197	0.303104	1420632_a_at	0	-0.04766	0.675903	1420632_a_at	0	-0.0212667	0.838003
14706	3299	2786	GNG4	-	-	-	1417943_at	0	0.15024	0.530959	1417944_at	0	-0.13628	0.0916219	1417943_at	0	0.1666	0.487342	1447669_s_at	0	0.3571	0.086214
14707	3861	2787	GNG5	-	-	-	1436946_s_at	2	0.4362	0.0422782	1425012_at	0	-0.06214	0.53893	1425012_at	0	0.0863	0.39408	1425012_at	0	-0.0824333	0.372643
14708	31293	2788	GNG7	-	-	M	1455190_at	0	0.0533	0.707313	1455190_at	0	-0.2707	0.0596451	1455190_at	0	0.03154	0.824116	1455190_at	0	-0.0519167	0.688714
14709	7740	94235	GNG8	-	-	-	1457755_at	0	-0.1194	0.199488	1457755_at	0	0.10292	0.268028	1457755_at	0	-0.03532	0.702753	1457755_at	0	0.0353333	0.675843
14710	11325	2793	GNGT2	-	-	-	1428733_at	0	-0.10986	0.183766	1428733_at	0	0.04458	0.587619	1428733_at	0	-0.00924	0.910416	1428733_at	0	-0.05835	0.437354
14711	7741	27232	GNMT	-	-	-	1417422_at	0	-0.0179	0.803215	1417422_at	0	0.0021	0.976672	1417422_at	0	-0.12162	0.0936905	1417422_at	0	-0.0222167	0.734809
14712	40716	8443	GNPAT	-	-	-	1417456_at	0	-0.07994	0.293507	1417456_at	0	-0.02242	0.767458	1417456_at	0	0.03338	0.659875	1417456_at	0	-0.00203333	0.976556
14715	350	2798	GNRHR	-	-	-	1421665_a_at	1	-0.11764	0.0430119	1427731_at	0	-0.03842	0.514913	1421665_a_at	0	0.03324	0.562137	1427731_at	0	-0.0274333	0.610282
14718	1571	2805	GOT1	-	-	-	1450970_at	1	-0.25744	0.0351294	1450970_at	0	0.01614	0.893217	1450970_at	0	0.04242	0.724339	1450970_at	0	0.0418833	0.702899
14719	1572	2806	GOT2	-	-	-	1417716_at	0	-0.22594	0.0625924	1447768_at	0	-0.08198	0.23212	1417715_a_at	0	-0.07786	0.244408	1430397_at	0	0.0420333	0.598108
14723	143	2811	GP1BA	-	-	-	1422316_at	0	-0.17704	0.0512976	1422316_at	0	-0.02488	0.781292	1422316_at	0	0.06844	0.445866	1422316_at	0	0.0801167	0.328945
14724	30972	2812	GP1BB	-	-	-	1456427_at	0	-0.14774	0.0818115	1452357_at	0	0.15006	0.343122	1456427_at	0	0.0608	0.469835	1422977_at	0	0.100233	0.532835
14725	20952	4036	LRP2	S	F	M	1445901_at	0	0.16582	0.0839399	1445901_at	0	-0.13212	0.166835	1427133_s_at	0	0.2335	0.660479	1445901_at	0	0.0680667	0.433107
14726	4729	10630	PDPN	-	-	M	1419309_at	0	0.43556	0.324397	1419309_at	0	-0.39562	0.370441	1419309_at	0	0.11754	0.789618	1419309_at	0	-0.0990333	0.805478
14727	86756	11006	LILRB4	-	-	-	1420394_s_at	0	-0.06454	0.253946	1420394_s_at	0	-0.04312	0.444757	1420394_s_at	1	-0.11964	0.0365113	1420394_s_at	0	0.0725667	0.160994
14729	74523	2814	GP5	-	-	-	1422817_at	0	-0.10008	0.147689	1422817_at	0	-0.10576	0.126372	1422817_at	0	0.0552	0.422123	1422817_at	0	-0.0233	0.709995
14731	37852	8733	GPAA1	-	-	-	1455954_x_at	0	0.09784	0.261006	1455954_x_at	1	-0.22722	0.0104584	1455954_x_at	0	-0.06012	0.488531	1455954_x_at	0	-0.125317	0.11637
14732	7343	57678	GPAM	-	-	-	1419499_at	0	0.11562	0.368391	1425834_a_at	0	0.15808	0.102848	1425834_a_at	0	0.0413	0.667178	1419499_at	0	-0.0434	0.710809
14733	20477	2817	GPC1	-	-	-	1417389_at	0	0.12052	0.416431	1417389_at	0	-0.02958	0.84156	1417389_at	0	0.06574	0.657035	1417389_at	0	0.02025	0.880829
14734	20944	2719	GPC3	-	-	-	1450990_at	0	-0.0804	0.720193	1450990_at	0	-0.0097	0.965514	1450990_at	0	-0.07938	0.723593	1450990_at	0	-0.374267	0.0709374
14735	55582	2239	GPC4	-	-	-	1421088_at	0	0.30782	0.423211	1421088_at	0	-0.65816	0.0894287	1421088_at	0	-0.0729	0.849244	1436514_at	0	-0.0580167	0.881248
14738	3868	2835	GPR12	-	-	-	1457702_at	0	0.23908	0.365402	1457702_at	0	0.35874	0.17601	1457702_at	0	-0.06928	0.792552	1457702_at	0	0.0636	0.791411
14739	3118	9294	S1PR2	-	-	M	1428176_at	0	-0.0782	0.360068	1428176_at	0	0.04068	0.633244	1447880_x_at	0	0.09416	0.36946	1447880_x_at	0	-0.0207667	0.827875
14744	2675	8477	GPR65	-	-	-	1449175_at	0	-0.11698	0.157902	1449175_at	0	0.05354	0.515672	1449175_at	0	0.00522	0.94939	1449175_at	0	0.0176	0.814682
14745	1072	1902	LPAR1	-	-	M	1417143_at	0	0.56464	0.212221	1417143_at	0	-0.28888	0.52159	1426110_a_at	0	-0.0751	0.712418	1426110_a_at	0	-0.226283	0.225973
14747	129967	1240	CMKLR1	-	-	-	1426072_at	0	-0.1035	0.173328	1426072_at	0	-0.1062	0.162529	1426072_at	0	0.07782	0.304542	1456887_at	0	0.0700333	0.307694
14748	31303	2827	GPR3	-	-	M	1460275_at	1	-0.4268	0.0467761	1460275_at	1	-0.46946	0.0292097	1460275_at	0	-0.02356	0.911342	1460275_at	0	-0.0241333	0.900571
14751	145	2821	GPI	-	-	-	1420997_a_at	0	-0.10296	0.255041	1434814_x_at	0	0.09484	0.1059	1434814_x_at	0	0.05064	0.384733	1434814_x_at	0	-0.0399167	0.452614
14755	31228	9091	PIGQ	-	-	-	1437999_x_at	0	0.10982	0.0993154	1438652_x_at	0	0.12544	0.154128	1426056_at	0	0.0665	0.370886	1426056_at	0	-0.115033	0.0923544
14756	1152	2822	GPLD1	-	-	-	1418050_at	2	0.46448	0.0346284	1418050_at	0	-0.22212	0.306313	1418050_at	0	0.13224	0.541509	1418050_at	0	0.14715	0.457042
14758	128189	2824	GPM6B	-	-	M	1423091_a_at	0	0.08758	0.228981	1453514_at	0	-0.07392	0.640975	1425942_a_at	0	-0.08788	0.581527	1423091_a_at	0	0.0283	0.668805
14760	4476	2842	GPR19	-	-	M	1445480_at	0	0.16022	0.187727	1421756_a_at	0	0.03974	0.703474	1445480_at	1	-0.30724	0.0129411	1445480_at	0	-0.12515	0.258861
14761	7344	2850	GPR27	-	-	-	1422154_at	0	-0.19262	0.198128	1422154_at	0	0.07092	0.633869	1422154_at	0	-0.0643	0.66582	1422154_at	0	0.03655	0.787896
14762	7345	2856	GPR33	-	-	-	1451708_at	0	-0.11638	0.104422	1451708_at	0	0.00068	0.992357	1451708_at	0	0.09584	0.179826	1451708_at	2	0.1326	0.0437873
14763	3875	2861	GPR37	S	-	M	1450875_at	0	-0.151	0.499537	1450875_at	0	0.09674	0.665009	1450875_at	0	0.08366	0.708013	1450875_at	0	0.219933	0.282555
14764	3508	11251	PTGDR2	-	-	-	1422275_at	1	-0.20044	0.0101881	1422275_at	0	-0.14666	0.057337	1422275_at	0	0.08106	0.289086	1422275_at	0	0.0422667	0.543718
14765	3113	9248	GPR50	-	-	M	1450346_at	1	-0.18456	0.0333036	1450346_at	0	-0.05674	0.506576	1450346_at	0	-0.04568	0.59264	1455498_at	0	-0.166517	0.21387
14766	4156	9289	GPR56	-	-	M	1433485_x_at	0	0.08558	0.568415	1433485_x_at	0	-0.024	0.872776	1433485_x_at	0	-0.0531	0.723214	1421118_a_at	0	0.0280167	0.835518
14767	68501	10316	NMUR1	-	-	M	1421667_at	0	0.06118	0.379733	1421667_at	0	-0.01098	0.8744	1421667_at	0	-0.02532	0.715579	1421667_at	0	0.0901	0.158303
14768	4417	10314	LANCL1	-	-	-	1427011_a_at	0	0.06866	0.369858	1427011_a_at	2	0.15664	0.0432323	1427012_at	0	0.0656	0.736176	1427012_at	0	0.289767	0.106193
14772	23158	2868	GRK4	-	-	-	1420355_at	0	0.17242	0.161499	1454152_a_at	0	-0.08094	0.477344	1454152_a_at	1	-0.23356	0.0429935	1454152_a_at	0	-0.12015	0.249306
14773	3879	2869	GRK5	-	-	M	1449514_at	0	0.05704	0.681714	1449514_at	0	-0.20008	0.153052	1436672_at	0	-0.15244	0.274058	1436672_at	0	-0.171833	0.177804
14775	20155	2876	GPX1	S	-	M	1460671_at	0	0.03192	0.896699	1460671_at	0	-0.21874	0.374958	1460671_at	0	0.05058	0.837016	1460671_at	0	-0.0132333	0.952979
14776	20479	2877	GPX2	-	-	-	1449279_at	0	-0.09828	0.371684	1449279_at	0	0.0245	0.823302	1449279_at	0	0.04638	0.672643	1449279_at	0	0.120667	0.230643
14778	20480	2878	GPX3	-	-	-	1449106_at	0	-0.11964	0.0754792	1449106_at	0	-0.06024	0.36669	1449106_at	0	-0.07538	0.259452	1449106_at	0	-0.0001	0.998686
14780	1155	2880	GPX5	-	-	-	1420698_at	1	-0.15518	0.044375	1420698_at	0	-0.0587	0.44121	1420698_at	0	0.02446	0.74784	1420698_at	0	-0.0821833	0.23889
14782	531	2936	GSR	-	-	-	1421817_at	2	0.33972	0.000620117	1421817_at	2	0.2444	0.012001	1421817_at	0	-0.00846	0.929095	1421817_at	0	0.06665	0.443477
14783	3882	2887	GRB10	-	F	-	1425457_a_at	0	-0.16828	0.159407	1430164_a_at	0	-0.19786	0.149252	1425457_a_at	0	0.08306	0.484999	1430164_a_at	0	0.17345	0.165829
14784	1576	2885	GRB2	-	-	M	1449111_a_at	0	-0.10364	0.352414	1449111_a_at	0	0.16208	0.147681	1418508_a_at	0	0.03504	0.715726	1418508_a_at	0	0.0323833	0.712362
14786	3881	2886	GRB7	-	-	-	1448227_at	0	-0.01456	0.858473	1448227_at	0	-0.07484	0.360765	1448227_at	0	-0.0282	0.729898	1448227_at	0	-0.0232333	0.755324
14787	7346	114822	RHPN1	-	-	-	1450789_at	0	-0.1681	0.175971	1450789_at	0	-0.11174	0.366591	1450789_at	0	-0.06402	0.604235	1450789_at	0	-0.0227333	0.840083
14788	8400	27239	GPR162	-	-	-	1418611_at	0	-0.30916	0.0558755	1418611_at	1	-0.33034	0.0414264	1418611_at	0	-0.06704	0.674559	1418611_at	0	-0.0316	0.828273
14789	8401	10536	LEPREL2	-	-	-	1449531_at	0	0.11348	0.303629	1449531_at	0	-0.20166	0.069797	1449531_at	0	0.1418	0.199612	1449531_at	0	-0.000583333	0.99536
14790	8402	113246	C12orf57	S	-	-	1429782_at	0	0.1831	0.165737	1416522_a_at	0	-0.05898	0.271306	1429782_at	0	-0.0926	0.481056	1429782_at	0	0.0303333	0.800085
14791	4617	10436	EMG1	-	-	-	1416393_at	0	0.13338	0.0561651	1416393_at	0	0.02558	0.710659	1416393_at	0	0.06256	0.365451	1416393_at	0	-0.0188167	0.764952
14792	14678	10162	LPCAT3	-	-	-	1423960_at	0	0.17042	0.300435	1423960_at	0	-0.13576	0.408764	1423960_at	0	-0.04642	0.77712	1423960_at	0	-0.0147333	0.921578
14793	8403	83461	CDCA3	-	-	-	1452040_a_at	0	0.2521	0.379148	1452040_a_at	0	-0.28042	0.328264	1448001_x_at	2	0.11088	0.045858	1448001_x_at	0	0.0955	0.059184
14794	8404	84727	SPSB2	-	-	-	1422106_a_at	0	-0.03824	0.661273	1422106_a_at	0	-0.10744	0.220495	1422106_a_at	0	0.034	0.696809	1451585_x_at	0	-0.0309	0.581507
14797	879	166	AES	-	-	M	1420619_a_at	0	-0.01144	0.937747	1420619_a_at	0	0.23738	0.10838	1420619_a_at	0	-0.08156	0.578072	1420619_a_at	0	-0.0587	0.660878
14799	20226	2890	GRIA1	-	-	M	1448972_at	0	-0.09644	0.683139	1435239_at	0	0.0536	0.80227	1435239_at	0	-0.12288	0.566293	1458285_at	0	0.109983	0.605835
14800	20225	2891	GRIA2	-	-	M	1421970_a_at	0	-0.13664	0.133835	1453098_at	0	-0.15076	0.371192	1434146_at	0	-0.06178	0.603171	1453098_at	0	0.0550333	0.719997
14802	20227	2893	GRIA4	-	-	M	1421351_at	1	-0.54384	0.00272244	1436772_at	2	0.4098	0.0440821	1421351_at	0	-0.21226	0.229077	1435722_at	0	0.0824833	0.528358
14803	69017	2894	GRID1	S	-	-	1421569_at	0	-0.17226	0.151964	1441499_at	0	0.13212	0.506522	1441499_at	0	-0.1937	0.331006	1441499_at	0	0.175683	0.334111
14804	74399	2895	GRID2	S	-	M	1421435_at	1	-0.22652	0.00508101	1421435_at	0	-0.11638	0.14159	1421435_at	0	-0.04586	0.559848	1459245_s_at	2	0.168383	0.00944832
14805	68992	2897	GRIK1	-	-	M	1439987_at	0	0.29376	0.292949	1427676_a_at	2	0.66918	0.0470745	1427676_a_at	0	-0.1591	0.632277	1439987_at	0	0.168833	0.506867
14806	40717	2898	GRIK2	S	-	M	1425790_a_at	0	-0.26232	0.0891755	1457683_at	0	0.22158	0.15556	1457683_at	0	-0.17598	0.258082	1457683_at	0	-0.108583	0.443475
14807	73901	2899	GRIK3	S	-	-	1427709_at	0	-0.0899	0.165913	1427709_at	0	-0.03022	0.639348	1440177_at	0	-0.07824	0.86087	1427709_at	0	0.04805	0.415133
14809	1578	2901	GRIK5	-	-	M	1418784_at	1	-0.28098	0.0241942	1418784_at	1	-0.2907	0.0198558	1418784_at	0	-0.11362	0.354636	1418784_at	0	-0.0522333	0.640336
14810	7187	2902	GRIN1	S	-	M	1450202_at	1	-0.73158	0.00181415	1437968_at	1	-0.41666	0.00257762	1450202_at	0	-0.13204	0.560102	1437968_at	0	-0.0816167	0.5044
14811	645	2903	GRIN2A	S	-	M	1421616_at	1	-0.2264	0.0235564	1421616_at	0	-0.06898	0.482891	1421616_at	0	0.09828	0.318341	1421616_at	0	0.0154833	0.862795
14812	646	2904	GRIN2B	S	-	M	1457003_at	1	-0.39812	0.0442193	1457003_at	0	-0.1593	0.415036	1431700_at	0	0.16216	0.057466	1457003_at	0	0.195833	0.273304
14813	647	2905	GRIN2C	-	-	M	1449245_at	0	-0.00842	0.947179	1449245_at	0	0.192	0.134022	1449245_at	0	0.02902	0.819417	1449245_at	0	-0.11375	0.328544
14814	648	2906	GRIN2D	-	-	M	1442328_at	1	-0.19982	0.0281849	1421393_at	0	0.09982	0.213076	1442328_at	0	-0.08226	0.359296	1442328_at	0	0.01655	0.839429
14815	30960	2908	NR3C1	-	-	M	1421866_at	1	-0.3154	0.0435685	1453860_s_at	1	-0.33424	0.0341219	1421866_at	0	-0.2025	0.191206	1460303_at	0	-0.20035	0.222358
14816	649	2911	GRM1	S	-	M	1425700_at	0	-0.22398	0.177035	1425700_at	0	0.05126	0.755883	1425700_at	0	0.11284	0.49432	1425700_at	0	0.106683	0.4791
14823	654	2918	GRM8	S	-	M	1421530_a_at	0	-0.59186	0.156825	1421530_a_at	0	-0.26856	0.518175	1421530_a_at	0	0.0217	0.958298	1421530_a_at	0	-0.0401	0.915704
14824	1577	2896	GRN	-	-	M	1438629_x_at	0	0.32088	0.0661512	1448148_at	0	-0.205	0.241513	1456567_x_at	0	-0.11984	0.478837	1448148_at	0	-0.0386167	0.80813
14825	105490	2920	CXCL2	-	-	-	1419209_at	2	0.18332	0.0388485	1441855_x_at	0	-0.06008	0.489443	1441855_x_at	0	0.0541	0.533546	1419209_at	0	-0.0191	0.810778
14827	68454	2923	PDIA3	-	-	-	1445330_at	0	-0.1389	0.342095	1423423_at	0	-0.19228	0.300583	1445330_at	0	0.05852	0.688171	1445330_at	0	-0.0912333	0.493568
14828	3908	3309	HSPA5	-	F	-	1416064_a_at	0	0.05046	0.756618	1427464_s_at	0	-0.23698	0.181738	1447824_x_at	0	0.02786	0.649443	1447824_x_at	0	0.0235333	0.67402
14829	21098	2925	GRPR	S	-	M	1450260_at	0	-0.14612	0.108028	1450260_at	0	-0.02304	0.798152	1421470_at	0	0.09856	0.0800393	1421470_at	0	0.0327	0.520635
14836	7744	145258	GSC	-	-	M	1421412_at	0	-0.11168	0.085978	1421412_at	0	0.09812	0.130489	1421412_at	0	0.00316	0.960834	1421412_at	0	-0.00953333	0.87109
14840	7745	83445	GSG1	-	-	-	1417550_a_at	0	-0.10102	0.158299	1417550_a_at	0	-0.02408	0.734915	1417550_a_at	0	0.03062	0.666872	1417550_a_at	0	-0.0422167	0.515981
14841	49236	83903	GSG2	-	F	-	1450886_at	0	0.24366	0.15933	1450886_at	0	-0.03576	0.835227	1450886_at	0	0.12782	0.45802	1450886_at	0	-0.04195	0.789262
14842	17092	219409	GSX1	-	-	M	1450002_at	0	-0.05564	0.464431	1450002_at	0	-0.02128	0.779279	1450002_at	0	0.13046	0.0890064	1450002_at	0	0.1184	0.0908431
14843	15377	170825	GSX2	-	-	M	1421601_at	0	0.07296	0.475574	1421601_at	0	0.12788	0.212859	1421601_at	0	-0.03162	0.756819	1421601_at	0	0.127233	0.174997
14852	68226	2935	GSPT1	-	-	-	1452168_x_at	2	0.20496	0.00173157	1455173_at	0	0.21102	0.063775	1455173_at	0	-0.1226	0.27752	1455173_at	0	-0.0876	0.394568
14853	99786	23708	GSPT2	-	-	-	1418109_at	0	-0.06706	0.669872	1418109_at	0	0.15342	0.330732	1455721_at	0	-0.04724	0.747129	1418109_at	0	0.12725	0.376559
14854	148	2937	GSS	-	-	-	1448273_at	0	0.10278	0.316514	1448273_at	0	-0.04096	0.688861	1441931_x_at	0	0.08514	0.507588	1441931_x_at	0	-0.0349167	0.765663
14857	74378	221357	GSTA5	-	-	-	1421041_s_at	0	-0.05418	0.76062	1421041_s_at	0	0.26224	0.143279	1421041_s_at	0	-0.01012	0.954604	1421041_s_at	0	0.0542167	0.738418
14858	74378	221357	GSTA5	-	-	-	1421040_a_at	0	0.01426	0.945143	1421040_a_at	2	0.60342	0.00468894	1421040_a_at	0	0.10924	0.598483	1421040_a_at	0	-0.01055	0.955529
14859	37355	2940	GSTA3	-	-	M	1423437_at	2	0.1635	0.0257498	1423437_at	0	0.00574	0.936461	1423437_at	0	0.04464	0.535833	1423437_at	0	-0.0703833	0.286236
14860	135605	-	-	-	-	-	1416368_at	0	0.1837	0.392517	1416368_at	0	-0.0323	0.880186	1416368_at	0	0.04056	0.849881	1416368_at	0	-0.098	0.616675
14862	115474	2949	GSTM5	-	-	M	1425626_at	0	0.32592	0.226897	1416416_x_at	0	-0.26402	0.343455	1425626_at	0	-0.08824	0.742328	1425627_x_at	0	-0.0668667	0.79064
14863	121492	2944	GSTM1	S	-	-	1416411_at	0	0.66298	0.17418	1416411_at	0	-0.39816	0.412447	1416411_at	0	-0.07074	0.883954	1416411_at	0	-0.00253333	0.995431
14864	37356	-	-	-	-	-	1427473_at	0	-0.04618	0.594929	1427473_at	0	0.10162	0.243829	1427474_s_at	0	-0.13064	0.368741	1427474_s_at	0	-0.1338	0.313608
14865	37357	2948	GSTM4	-	-	-	1424835_at	0	-0.07578	0.50563	1424835_at	0	0.0601	0.597334	1424835_at	0	-0.08946	0.432261	1424835_at	0	-0.0977167	0.347843
14866	658	2947	GSTM3	-	-	-	1416842_at	0	0.01942	0.808715	1416842_at	0	0.03896	0.627427	1416842_at	0	0.02584	0.747407	1416842_at	0	-0.0223667	0.76007
14867	117950	-	-	-	-	-	1422072_a_at	0	0.11816	0.383461	1422072_a_at	0	0.0107	0.936923	1422072_a_at	0	-0.0521	0.700135	1422072_a_at	0	0.0308667	0.802563
14870	660	2950	GSTP1	-	-	-	1449575_a_at	0	0.0926	0.241926	1449575_a_at	0	0.10326	0.192461	1449575_a_at	0	-0.04164	0.597296	1449575_a_at	0	-0.00958333	0.893943
14871	134739	-	-	-	-	-	1418186_at	0	0.36242	0.29956	1418186_at	0	-0.2563	0.462307	1418186_at	0	-0.08456	0.808054	1418186_at	0	0.0506	0.873459
14872	37358	2953	GSTT2	-	-	-	1417883_at	0	-0.03148	0.681655	1417883_at	0	0.03208	0.675937	1417883_at	0	-0.0244	0.750465	1417883_at	0	-0.13585	0.0555409
14873	37971	9446	GSTO1	-	-	-	1456036_x_at	2	0.3629	0.0232838	1416531_at	0	0.13974	0.222322	1456036_x_at	0	-0.0954	0.543911	1456036_x_at	0	-0.128483	0.371326
14874	7747	2954	GSTZ1	-	-	-	1427552_a_at	0	-0.02792	0.745911	1427552_a_at	0	0.08346	0.334184	1427552_a_at	0	0.03836	0.656283	1427552_a_at	0	-0.0603333	0.443846
14884	3885	2965	GTF2H1	-	-	-	1453169_a_at	0	0.1149	0.1887	1453169_a_at	0	0.05262	0.545211	1453169_a_at	0	-0.00346	0.968228	1453169_a_at	0	0.00486667	0.951064
14885	7090	2968	GTF2H4	-	-	-	1437368_at	0	-0.08984	0.17063	1417093_a_at	0	0.1297	0.242595	1417093_a_at	0	0.13258	0.232396	1448585_at	0	-0.0728333	0.315198
14886	7748	2969	GTF2I	S	-	M	1431676_x_at	0	-0.14204	0.0726255	1431675_a_at	0	-0.06284	0.301047	1425628_a_at	0	0.06126	0.375331	1460279_a_at	0	0.119067	0.3072
14894	7350	29105	C16orf80	-	-	-	1419462_s_at	0	0.03038	0.738683	1419462_s_at	0	0.04514	0.620294	1452896_at	0	-0.02374	0.810284	1419462_s_at	0	-0.0533167	0.521753
14897	44226	9320	TRIP12	S	-	-	1451158_at	1	-0.4136	0.00213842	1447073_at	1	-0.11528	0.027494	1423901_at	0	0.0463	0.418079	1447073_at	2	0.09645	0.0427658
14904	3165	9567	GTPBP1	-	-	-	1450022_at	0	-0.07986	0.473754	1450022_at	0	-0.05148	0.643864	1450023_at	0	0.0463	0.580925	1450023_at	0	0.03335	0.663007
14910	-	-	-	-	-	M	1452239_at	0	0.2978	0.0534547	1452239_at	0	0.19524	0.201998	1452239_at	0	-0.03714	0.807158	1452239_at	0	-0.0865	0.533926
14911	7351	25917	THUMPD3	-	-	-	1417684_at	2	0.18052	0.0221146	1417684_at	0	0.12612	0.106472	1454061_at	0	-0.04178	0.780092	1454061_at	0	0.0636833	0.641249
14912	18580	84504	NKX6-2	-	-	M	1427420_at	0	0.0644	0.452982	1427420_at	0	0.12988	0.13254	1427420_at	0	0.14124	0.102405	1427420_at	0	-0.0436167	0.577332
14913	353	2978	GUCA1A	-	-	-	1421061_at	1	-0.14376	0.0469815	1421061_at	0	0.01012	0.887197	1421061_at	0	0.04236	0.553149	1421061_at	0	-0.0649	0.320689
14915	7352	2980	GUCA2A	-	-	-	1416905_at	0	-0.0358	0.678638	1416905_at	0	0.03498	0.685592	1416905_at	0	0.11326	0.192394	1416905_at	0	0.05385	0.495254
14916	5150	2981	GUCA2B	-	-	-	1460233_at	0	-0.02804	0.729239	1460233_at	0	0.03118	0.700341	1460233_at	0	-0.02962	0.714646	1460233_at	0	-0.0537833	0.467705
14917	3641	2984	GUCY2C	-	-	M	1436370_at	1	-0.15586	0.00759067	1436370_at	0	-0.01052	0.853279	1436370_at	0	-0.02128	0.708444	1436370_at	0	-0.00118333	0.981817
14919	55442	3000	GUCY2D	-	-	-	1422193_at	0	0.04794	0.546016	1422193_at	0	0.11624	0.145782	1422193_at	0	0.042	0.596738	1422193_at	0	0.06265	0.388079
14923	665	2987	GUK1	-	-	-	1416395_at	0	0.07422	0.41386	1416395_at	2	0.18468	0.0445996	1416395_at	0	0.0914	0.314892	1416395_at	0	0.0583333	0.481462
14924	31257	9223	MAGI1	-	-	-	1440871_at	1	-0.3178	0.0101147	1451893_s_at	0	-0.24472	0.06744	1440871_at	0	-0.18326	0.13184	1458240_at	0	0.190333	0.378712
14933	134743	-	-	-	-	M	1422704_at	0	0.15406	0.20756	1445242_at	0	-0.0539	0.439291	1445242_at	0	0.0785	0.261161	1422703_at	0	-0.100667	0.288474
14934	-	-	-	-	-	-	1425643_at	0	-0.13602	0.270362	1425643_at	0	-0.094	0.445181	1425643_at	0	0.13146	0.286611	1425643_at	0	-0.158233	0.161274
14936	113557	2997	GYS1	-	-	-	1450196_s_at	0	-0.11898	0.139374	1450196_s_at	0	-0.08364	0.296835	1416737_at	0	0.1127	0.372486	1416737_at	0	-0.0698667	0.544127
14938	21237	3001	GZMA	-	-	-	1417898_a_at	0	-0.0887	0.183656	1417898_a_at	0	-0.04362	0.51116	1417898_a_at	0	0.08862	0.184047	1417898_a_at	0	-0.10205	0.0950229
14939	-	-	-	-	-	-	1419060_at	0	-0.09808	0.274536	1419060_at	0	0.08408	0.348359	1419060_at	0	-0.00202	0.981968	1419060_at	0	0.0741667	0.364748
14940	105844	-	-	-	-	-	1421256_at	0	-0.0495	0.41292	1421256_at	0	-0.0454	0.452509	1421256_at	0	-0.00308	0.959271	1421256_at	0	0.0298333	0.588298
14941	133275	2999	GZMH	-	-	-	1420343_at	0	-0.04622	0.335305	1420344_x_at	0	-0.02906	0.445168	1420343_at	0	-0.04096	0.392855	1420343_at	0	0.0208833	0.632587
14942	133275	2999	GZMH	-	-	-	1450171_x_at	0	-0.08562	0.0884155	1450171_x_at	0	0.08584	0.0876173	1421227_at	0	0.07014	0.199337	1450171_x_at	0	-0.0237333	0.601432
14943	133275	2999	GZMH	-	-	-	1418679_at	1	-0.19226	0.0224692	1418679_at	0	-0.0349	0.673039	1418679_at	0	0.04798	0.562049	1418679_at	0	-0.0113	0.880958
14944	133275	2999	GZMH	-	-	-	1422867_at	0	-0.05514	0.269327	1422867_at	0	0.02156	0.664628	1422867_at	0	0.00384	0.938412	1422867_at	0	0.0165	0.716212
14945	20485	3003	GZMK	-	-	-	1422280_at	0	-0.05258	0.373904	1422280_at	0	-0.0108	0.854687	1422280_at	0	-0.07776	0.190001	1422280_at	0	-0.0354167	0.51121
14950	7749	81502	HM13	-	-	-	1428856_at	0	-0.2523	0.160229	1428856_at	0	-0.23784	0.185216	1428856_at	1	-0.39424	0.0298245	1428856_at	0	-0.171133	0.295202
14955	-	-	-	-	-	-	1448194_a_at	0	0.05662	0.723312	1448194_a_at	0	0.0583	0.715462	1448194_a_at	0	0.03644	0.819713	1448194_a_at	1	-0.345083	0.0204051
14958	136788	3005	H1F0	-	-	-	1423702_at	0	0.1893	0.141363	1450522_a_at	0	0.05656	0.684116	1423702_at	0	0.03042	0.811757	1450522_a_at	0	-0.0245667	0.846433
14960	123820	3117	HLA-DQA1	-	-	-	1438858_x_at	0	-0.16714	0.0618408	1452431_s_at	2	0.19202	0.0208651	1452431_s_at	0	0.1475	0.0736624	1452431_s_at	0	-0.08615	0.249208
14961	1603	3119	HLA-DQB1	-	-	M	1451721_a_at	0	-0.15626	0.0763989	1451721_a_at	0	-0.16166	0.0669863	1450648_s_at	0	0.11496	0.15925	1450648_s_at	0	-0.0494833	0.504496
14962	1292	629	CFB	-	-	-	1417314_at	0	-0.11834	0.104965	1417314_at	0	-0.02632	0.715955	1417314_at	0	0.01592	0.825747	1417314_at	0	0.0499167	0.450394
14963	128352	3105	HLA-A	S	-	-	1447260_at	0	-0.12056	0.119797	1450531_at	0	-0.12692	0.0514221	1450531_at	0	-0.04188	0.515233	1447260_at	0	0.0490833	0.48475
14964	128352	3105	HLA-A	S	-	M	1452544_x_at	0	-0.1714	0.0889118	1451784_x_at	0	-0.35038	0.0750507	1426324_at	0	-0.18784	0.0539587	1427651_x_at	0	0.101533	0.0836482
14967	-	-	-	-	-	-	1422405_at	0	-0.0689	0.355365	1422405_at	0	0.0133	0.857984	1422405_at	0	0.05852	0.432061	1422405_at	0	-0.0561333	0.409164
14968	-	-	-	-	-	-	1422891_at	1	-0.25158	0.0182761	1422891_at	0	-0.10268	0.327299	1422891_at	0	0.03442	0.741865	1422891_at	0	0.106567	0.265899
14969	101524	3127	HLA-DRB5	-	-	-	1417025_at	0	-0.1235	0.16496	1417025_at	0	0.04428	0.616434	1417025_at	0	-0.13112	0.140762	1417025_at	0	0.064	0.428356
14972	128352	3105	HLA-A	S	-	M	1425336_x_at	0	0.20478	0.50475	1450534_x_at	0	-0.11386	0.230667	1450534_x_at	0	0.12778	0.179149	1451593_at	0	-0.0574	0.404471
14976	40720	10471	PFDN6	-	-	-	1415744_at	0	0.0244	0.784339	1415744_at	2	0.18658	0.0392957	1415744_at	0	0.03152	0.723742	1415744_at	0	-0.0309	0.704275
14977	5072	7922	SLC39A7	-	-	-	1416949_s_at	0	0.04882	0.703256	1416949_s_at	0	-0.08574	0.50396	1416949_s_at	0	0.0218	0.864876	1416949_s_at	0	0.00908333	0.938084
14979	56588	7923	HSD17B8	-	-	-	1454987_a_at	2	0.19948	0.0348102	1454987_a_at	0	-0.07076	0.447655	1454987_a_at	0	0.10508	0.260673	1454987_a_at	0	-0.0185333	0.827208
14980	-	-	-	-	-	-	1451931_x_at	0	0.06128	0.708319	1451931_x_at	0	-0.25764	0.1188	1451931_x_at	0	0.1103	0.501189	1451931_x_at	0	0.04165	0.780547
14985	117973	-	-	-	-	-	1450587_at	0	-0.05904	0.545995	1450587_at	0	-0.10014	0.306991	1450587_at	0	0.0648	0.507653	1450587_at	0	-0.03695	0.67871
14991	133255	3135	HLA-G	-	-	-	1421358_at	1	-0.23298	0.0245845	1421358_at	0	-0.11288	0.269391	1421358_at	0	0.04446	0.662369	1421358_at	0	-0.0123	0.894658
14997	110792	-	-	-	-	-	1450529_at	0	-0.02314	0.725296	1450529_at	0	0.04586	0.486747	1450529_at	0	-0.0834	0.207762	1450529_at	0	0.0200667	0.738516
14998	4464	3108	HLA-DMA	-	-	-	1422527_at	0	-0.23944	0.32892	1459872_x_at	0	0.0618	0.510007	1422527_at	0	0.07268	0.766255	1459872_x_at	0	-0.0539	0.528997
14999	68231	3109	HLA-DMB	-	-	-	1418638_at	0	-0.0216	0.724612	1449580_s_at	0	-0.07752	0.327156	1418638_at	0	0.06926	0.2606	1418638_at	0	-0.03925	0.483711
15000	68231	3109	HLA-DMB	-	-	-	1443686_at	1	-0.19354	0.00303725	1443687_x_at	0	0.086	0.185133	1443687_x_at	0	0.05476	0.397022	1419744_at	0	-0.0648667	0.317805
15001	1601	3111	HLA-DOA	-	-	-	1419297_at	0	-0.02552	0.75641	1419297_at	0	0.00508	0.950747	1419297_at	0	-0.01118	0.891875	1419297_at	0	-0.0120167	0.872845
15002	1602	3112	HLA-DOB	-	-	-	1422201_at	0	-0.12284	0.14161	1440837_at	0	-0.06376	0.287035	1422201_at	0	0.1199	0.151239	1422201_at	0	0.0836833	0.271043
15007	128352	3105	HLA-A	S	-	-	1425137_a_at	0	0.07242	0.319996	1425137_a_at	0	0.05584	0.442544	1425137_a_at	0	0.05338	0.462821	1425137_a_at	2	0.14415	0.0323432
15016	-	-	-	-	-	-	1450582_at	0	-0.0501	0.437091	1450582_at	0	0.03124	0.62752	1450582_at	0	0.0309	0.631264	1450582_at	0	-0.0344833	0.55755
15018	128352	3105	HLA-A	S	-	-	1418536_at	0	0.05818	0.390639	1418536_at	0	0.08538	0.209132	1418536_at	0	-0.02536	0.707658	1418536_at	1	-0.230067	0.000372592
15019	-	-	-	-	-	-	1430802_at	0	-0.04786	0.443314	1430802_at	0	0.06164	0.324155	1430802_at	0	-0.0114	0.854822	1430802_at	0	-0.0169333	0.765963
15024	-	-	-	-	-	-	1449875_s_at	0	0.1151	0.572813	1439121_at	0	-0.1559	0.0501918	1449875_s_at	0	-0.15402	0.450903	1439121_at	0	0.0899167	0.212171
15033	-	-	-	-	-	-	1460418_x_at	1	-0.1929	0.00108955	1460418_x_at	0	0.08584	0.133798	1460418_x_at	0	0.04636	0.415409	1460418_x_at	0	-0.0456	0.380389
15040	134018	3133	HLA-E	-	-	-	1449556_at	0	0.10596	0.580748	1449556_at	0	-0.16338	0.395164	1449556_at	0	-0.13204	0.491573	1449556_at	0	-0.168017	0.338462
15042	69019	-	-	-	-	-	1422160_at	0	-0.11674	0.220429	1422160_at	0	-0.10244	0.281648	1422160_at	0	-0.00028	0.997642	1422160_at	0	-0.06155	0.477513
15061	48468	10964	IFI44L	-	-	-	1421596_s_at	0	-0.10546	0.199197	1450301_at	2	0.15038	0.0235146	1421596_s_at	1	-0.19956	0.0166934	1425917_at	0	0.0688	0.28683
15064	123981	3140	MR1	-	-	-	1421898_a_at	1	-0.28868	0.00176825	1421899_a_at	0	-0.14254	0.253064	1421898_a_at	0	0.13794	0.124701	1421898_a_at	0	-0.119517	0.144711
15077	134495	8352	HIST1H3C	-	-	-	1442051_at	2	0.34362	0.021642	1418367_x_at	0	0.12364	0.32397	1442051_at	0	0.12758	0.386003	1442051_at	0	0.10905	0.416806
15078	134170	3020	H3F3A	-	-	M	1423262_a_at	2	0.18098	0.00882523	1423262_a_at	2	0.13404	0.0498657	1423262_a_at	0	0.0395	0.558316	1434127_a_at	0	0.0693667	0.342226
15081	134170	3020	H3F3A	-	-	-	1420376_a_at	0	0.14682	0.219865	1430357_at	0	-0.22902	0.29196	1430357_at	0	-0.13676	0.528086	1430357_at	0	-0.0681833	0.730147
15101	-	-	-	-	-	-	1457769_at	1	-0.16976	0.024345	1457769_at	0	0.06638	0.371172	1440145_at	0	0.05594	0.488953	1440145_at	0	-0.04725	0.521896
15107	55888	3033	HADH	-	-	-	1436756_x_at	2	0.22404	0.016243	1436756_x_at	0	0.13198	0.151224	1436756_x_at	0	-0.04332	0.635329	1436756_x_at	0	-0.145917	0.0832255
15108	68403	3028	HSD17B10	-	-	-	1438391_x_at	0	0.11682	0.262137	1448286_at	0	-0.03718	0.655884	1448286_at	0	0.09088	0.277776	1448286_at	0	-0.06815	0.371968
15109	68229	3034	HAL	-	-	-	1418645_at	0	0.026	0.710663	1418645_at	0	-0.03884	0.579699	1418645_at	0	0.04732	0.50007	1418645_at	0	-0.01215	0.849332
15110	3545	9421	HAND1	-	-	-	1448750_at	1	-0.1758	0.036128	1448750_at	0	0.05786	0.484202	1417525_at	0	0.12632	0.103116	1448750_at	0	-0.0021	0.977771
15111	32092	9464	HAND2	-	-	M	1422221_at	1	-0.19314	0.0213991	1422221_at	2	0.18542	0.0269563	1443854_at	0	0.03442	0.614013	1443854_at	0	0.06855	0.27284
15112	6578	54363	HAO1	-	-	-	1420420_at	0	-0.05422	0.465977	1420420_at	0	-0.09772	0.190767	1420420_at	0	-0.00184	0.980224	1420420_at	1	-0.139217	0.0429622
15114	2935	9001	HAP1	-	-	M	1416997_a_at	0	-0.20938	0.321767	1416997_a_at	0	-0.30592	0.149327	1416997_a_at	0	-0.20246	0.337908	1416997_a_at	0	0.19115	0.321734
15115	1592	3035	HARS	-	F	-	1438510_a_at	2	0.21152	0.0196043	1438510_a_at	0	0.10184	0.253942	1417024_at	0	0.06462	0.484054	1438510_a_at	0	0.0193833	0.811154
15116	1165	3036	HAS1	-	-	-	1420590_at	0	0.05074	0.590484	1420590_at	0	-0.01544	0.869803	1420590_at	2	0.21072	0.0279414	1420590_at	0	0.0948667	0.271988
15117	3892	3037	HAS2	-	-	M	1418678_at	0	0.05314	0.671562	1449169_at	0	0.11052	0.312281	1449169_at	0	-0.0335	0.758606	1449169_at	2	0.227333	0.0248535
15118	68461	3038	HAS3	-	-	-	1420589_at	0	0.05898	0.805809	1420589_at	0	0.0497	0.835878	1420589_at	0	-0.0226	0.924937	1420589_at	0	-0.0311	0.887063
15122	469	3039	HBA1	-	-	-	1417714_x_at	0	0.1398	0.501016	1452757_s_at	0	0.146	0.344974	1417714_x_at	0	0.12284	0.554199	1452757_s_at	0	0.0709333	0.614415
15126	110705	3050	HBZ	-	-	-	1448716_at	0	-0.03492	0.787129	1448716_at	0	-0.04498	0.728009	1448716_at	0	0.04976	0.700463	1448716_at	0	-0.177633	0.135433
15129	-	-	-	-	-	-	1417184_s_at	0	-0.01144	0.923181	1417184_s_at	0	0.1141	0.337775	1417184_s_at	0	0.10318	0.385748	1417184_s_at	0	0.0468333	0.665629
15132	110794	3046	HBE1	-	-	-	1437990_x_at	0	-0.10056	0.178738	1437990_x_at	0	-0.05134	0.490299	1450736_a_at	0	-0.09532	0.22827	1450736_a_at	0	-0.109867	0.129382
15135	128032	3048	HBG2	-	-	-	1450621_a_at	0	0.07014	0.836691	1450621_a_at	0	0.04258	0.900407	1450621_a_at	0	-0.27224	0.424675	1450621_a_at	0	-0.514933	0.100631
15139	20412	727	C5	-	-	-	1419407_at	0	0.54748	0.188548	1419407_at	0	-0.16246	0.694747	1419407_at	0	-0.04316	0.916926	1419407_at	0	-0.00466667	0.990142
15159	3897	3052	HCCS	-	-	-	1420890_at	2	0.19348	0.0131378	1420889_at	0	0.17758	0.05867	1420890_at	0	0.04088	0.592409	1420889_at	0	-0.0343167	0.685303
15160	36018	3053	SERPIND1	-	-	-	1418680_at	0	-0.06424	0.317609	1418680_at	0	0.00102	0.987294	1418680_at	0	0.01748	0.784968	1418680_at	0	-0.0619167	0.291544
15161	3898	3054	HCFC1	S	-	-	1421972_s_at	1	-0.27386	0.0179467	1433736_at	1	-0.17952	0.0184346	1450439_at	0	0.04504	0.548435	1421972_s_at	0	-0.0262167	0.800068
15162	20489	3055	HCK	-	-	-	1449455_at	0	0.05874	0.688592	1449455_at	0	-0.0819	0.576521	1449455_at	0	-0.22026	0.135822	1449455_at	0	-0.06855	0.608548
15163	38034	3059	HCLS1	-	-	-	1418842_at	0	-0.0561	0.452491	1418842_at	0	0.01028	0.890289	1418842_at	1	-0.15982	0.0348497	1418842_at	0	0.0116	0.864617
15165	32093	348980	HCN1	S	-	M	1450193_at	0	-0.37394	0.0969508	1450193_at	0	-0.09288	0.677292	1450193_at	0	-0.21224	0.342893	1450193_at	0	0.10225	0.615858
15166	31022	610	HCN2	-	-	M	1421154_at	0	-0.12866	0.0516355	1421154_at	0	-0.02506	0.700883	1421154_at	0	0.05892	0.367604	1421154_at	0	0.0495333	0.406483
15168	22453	57657	HCN3	-	-	-	1451023_at	0	0.09002	0.5087	1451023_at	0	0.09762	0.473708	1451023_at	0	0.02544	0.851633	1451023_at	0	0.0758667	0.541689
15170	56589	5777	PTPN6	-	-	-	1456694_x_at	0	-0.06088	0.363306	1456694_x_at	0	-0.0607	0.364718	1460188_at	0	-0.03062	0.709757	1460188_at	1	-0.227	0.00338574
15171	1166	3060	HCRT	-	-	M	1420471_at	0	-0.03732	0.686056	1420471_at	0	0.10556	0.254861	1420471_at	0	-0.00074	0.993601	1420471_at	0	-0.0701333	0.406241
15182	68187	3066	HDAC2	-	-	M	1449080_at	0	0.1378	0.217485	1449080_at	2	0.27516	0.015366	1439704_at	0	-0.05734	0.754603	1439704_at	0	0.0675167	0.686885
15183	48250	8841	HDAC3	-	-	M	1426437_s_at	0	0.00548	0.893522	1426437_s_at	0	-0.00686	0.866938	1426437_s_at	0	-0.00702	0.863865	1426437_s_at	0	0.0168667	0.652
15184	3995	10014	HDAC5	-	-	-	1415743_at	0	-0.00202	0.990709	1415743_at	0	-0.33604	0.0559409	1415743_at	0	0.0456	0.792708	1415743_at	0	0.0167833	0.9156
15185	31353	10013	HDAC6	S	-	M	1448928_at	0	-0.08032	0.33744	1448928_at	0	-0.16156	0.0560883	1448928_at	0	0.02208	0.791387	1448928_at	0	0.0138	0.856272
15186	20490	3067	HDC	-	-	M	1454713_s_at	0	-0.10334	0.205873	1454713_s_at	2	0.19944	0.0162032	1451796_s_at	0	0.11066	0.214426	1454713_s_at	0	-0.1456	0.0527284
15191	3306	3068	HDGF	-	-	M	1415888_at	2	0.16878	0.0117856	1449681_at	0	0.06118	0.488888	1449681_at	0	0.07666	0.386306	1415888_at	0	0.0262167	0.661183
15192	56406	-	-	-	-	-	1421294_at	0	-0.11056	0.156152	1421293_at	0	-0.0956	0.238402	1421294_at	0	0.11264	0.148622	1421293_at	0	0.0139	0.85032
15193	7355	84717	HDGFRP2	-	-	-	1438912_at	0	-0.09738	0.348322	1438912_at	0	-0.09548	0.357749	1438913_x_at	0	-0.06826	0.484933	1438912_at	0	0.04645	0.623295
15194	1593	3064	HTT	-	F	M	1425969_a_at	0	-0.12684	0.0902415	1456667_at	0	-0.1715	0.126694	1425969_a_at	0	0.0545	0.46287	1446337_at	0	0.105767	0.123461
15199	8407	50865	HEBP1	-	-	-	1418172_at	0	-0.005	0.977607	1418172_at	0	0.10678	0.549403	1418172_at	0	-0.05216	0.769735	1418172_at	0	-0.1443	0.376233
15200	1466	1839	HBEGF	-	-	M	1418349_at	0	0.25792	0.428962	1418350_at	0	-0.52942	0.141067	1418350_at	0	-0.08848	0.804234	1418350_at	0	-0.09575	0.7689
15201	50037	3070	HELLS	-	-	M	1417541_at	0	0.34082	0.0968808	1430139_at	0	0.0327	0.75182	1430139_at	0	0.1697	0.103941	1453361_at	0	0.1021	0.31003
15202	48071	2765	GML	-	-	-	1422400_a_at	0	0.01222	0.867125	1422400_a_at	0	-0.13396	0.0699076	1422400_a_at	0	0.04634	0.526334	1422400_a_at	0	0.0191	0.774561
15203	32094	9843	HEPH	-	-	-	1448696_at	0	0.1578	0.448419	1448696_at	0	-0.1458	0.483541	1448696_at	0	-0.15508	0.456248	1448696_at	0	-0.298217	0.11905
15204	3430	8924	HERC2	S	F	M	1427625_a_at	1	-0.28258	0.00547164	1426491_at	0	-0.14766	0.0509013	1444228_s_at	0	-0.2484	0.339092	1444228_s_at	0	-0.17295	0.46531
15205	38067	3280	HES1	-	-	-	1418102_at	0	0.10962	0.508128	1418102_at	0	-0.13662	0.409924	1418102_at	0	0.0566	0.732289	1418102_at	0	0.0279667	0.853061
15206	22455	54626	HES2	-	-	-	1423029_at	0	-0.00844	0.905532	1423029_at	0	0.01834	0.796537	1423029_at	0	0.03586	0.614408	1423029_at	0	0.07025	0.281225
15207	7358	390992	HES3	-	-	-	1422409_at	0	-0.03274	0.59998	1422409_at	0	-0.03398	0.58627	1422409_at	0	-0.02186	0.726078	1422409_at	0	-0.0866167	0.131344
15208	7755	388585	HES5	-	-	-	1456010_x_at	0	0.25686	0.102623	1423146_at	0	0.11058	0.433156	1456010_x_at	0	-0.15196	0.331185	1456010_x_at	0	-0.241183	0.0933463
15209	20831	8820	HESX1	-	-	-	1420604_at	0	0.01494	0.824049	1420604_at	0	0.05882	0.382604	1420604_at	0	-0.01422	0.832397	1420604_at	0	-0.0267	0.663519
15211	20146	3073	HEXA	-	-	M	1449024_a_at	0	0.10802	0.392355	1449024_a_at	0	-0.18242	0.150579	1449024_a_at	0	-0.07788	0.536921	1449024_a_at	0	-0.0394333	0.731735
15212	437	3074	HEXB	-	-	M	1437874_s_at	0	0.29284	0.318673	1460180_at	0	-0.1596	0.553071	1460180_at	0	0.014	0.958451	1460180_at	0	-0.155767	0.526044
15213	7756	23462	HEY1	-	-	-	1415999_at	0	0.12126	0.353227	1415999_at	0	0.08524	0.513359	1415999_at	0	-0.07434	0.568511	1415999_at	0	-0.0710667	0.55044
15214	22705	23493	HEY2	-	-	-	1418106_at	0	0.1587	0.253993	1418106_at	0	0.01828	0.894979	1418106_at	0	-0.12024	0.386492	1418106_at	0	-0.0449667	0.722159
15216	88330	3077	HFE	-	-	M	1422645_at	0	0.29176	0.130156	1450702_at	0	0.02898	0.696022	1422645_at	0	-0.19436	0.311115	1422645_at	0	-0.149417	0.393156
15218	2664	8456	FOXN1	-	-	M	1450508_at	0	-0.13432	0.0858856	1456815_at	0	0.03914	0.592749	1456815_at	0	-0.03108	0.670926	1450508_at	0	-0.0753833	0.287812
15220	7359	94234	FOXQ1	-	-	M	1422735_at	0	-0.10386	0.262358	1422735_at	0	0.02014	0.827193	1422735_at	0	-0.1357	0.144348	1438558_x_at	2	0.192183	0.0256224
15221	49239	27022	FOXD3	-	-	-	1422210_at	0	-0.11156	0.139114	1422210_at	0	-0.03114	0.677483	1422210_at	0	-0.0643	0.391427	1422210_at	0	-0.0176333	0.796341
15223	1117	2302	FOXJ1	-	-	M	1425291_at	0	0.13486	0.650293	1425291_at	0	-0.22756	0.444907	1425291_at	0	0.1081	0.716236	1425291_at	0	-0.0933167	0.731034
15227	1114	2294	FOXF1	-	-	-	1423013_at	1	-0.19516	0.0294297	1423013_at	0	-0.1231	0.165192	1423013_at	0	0.08764	0.321469	1434939_at	0	-0.0152833	0.92614
15228	3843	2290	FOXG1	S	-	M	1418357_at	0	0.11738	0.207174	1418357_at	0	0.10902	0.241012	1418357_at	0	-0.0407	0.660232	1418357_at	0	0.0263833	0.754837
15229	3290	2297	FOXD1	-	-	M	1418876_at	0	0.10286	0.399809	1418877_at	0	-0.05184	0.351559	1418877_at	0	-0.02684	0.628791	1418877_at	1	-0.124383	0.0161764
15233	156	3081	HGD	-	-	-	1452986_at	1	-0.17938	0.00933189	1458049_at	1	-0.1461	0.0450239	1458049_at	0	0.0192	0.789291	1452986_at	0	0.0117833	0.84796
15234	503	3082	HGF	-	-	-	1442884_at	0	0.07754	0.488141	1425379_at	0	-0.0691	0.366485	1425379_at	0	-0.1	0.192667	1442884_at	0	0.0261833	0.79731
15235	7360	4485	MST1	-	-	-	1418267_at	0	-0.0155	0.866784	1418267_at	0	0.06362	0.491829	1418267_at	0	-0.03258	0.724488	1418267_at	0	-0.0531333	0.529305
15239	37954	9146	HGS	-	F	M	1416540_at	0	0.0419	0.400784	1416540_at	0	-0.02486	0.617536	1416540_at	0	0.06114	0.221507	1416540_at	2	0.0930333	0.0435183
15242	31110	3087	HHEX	-	-	-	1423319_at	1	-0.20798	0.0391517	1423319_at	0	-0.054	0.58691	1423319_at	0	-0.11036	0.26845	1423319_at	0	-0.164017	0.0736576
15245	32469	64399	HHIP	-	F	-	1421426_at	0	-0.0491	0.448604	1438083_at	0	0.08006	0.284984	1438083_at	0	0.05032	0.500501	1421426_at	0	0.0546	0.356465
15247	22456	64645	HIAT1	-	-	-	1450898_at	0	-0.21896	0.12625	1423195_at	0	0.07648	0.514234	1423195_at	0	0.03836	0.743266	1423195_at	0	-0.0506167	0.636047
15248	4740	3090	HIC1	-	-	-	1449226_at	0	-0.07508	0.28343	1449226_at	0	-0.0299	0.668159	1449226_at	0	0.03686	0.597306	1449226_at	0	0.0384167	0.546539
15251	1171	3091	HIF1A	-	-	M	1427418_a_at	2	0.23984	0.0377969	1416035_at	0	0.22286	0.0970246	1448183_a_at	0	-0.40978	0.285891	1448183_a_at	0	-0.217467	0.53388
15254	3904	3094	HINT1	-	-	-	1424017_a_at	0	-0.02122	0.630548	1424017_a_at	2	0.1016	0.0236922	1424017_a_at	0	0.0299	0.498323	1424017_a_at	0	-0.0247833	0.538551
15257	56483	204851	HIPK1	-	-	-	1421298_a_at	0	-0.1294	0.113423	1424540_at	0	-0.13636	0.258496	1421298_a_at	0	-0.07056	0.385008	1421298_a_at	0	-0.110467	0.138332
15258	68766	28996	HIPK2	-	-	M	1448631_a_at	1	-0.28008	0.00171612	1448631_a_at	1	-0.17522	0.0450654	1424864_at	0	-0.05002	0.509506	1424864_at	0	-0.08575	0.217272
15259	55923	10114	HIPK3	-	-	-	1419191_at	0	-0.16926	0.0962726	1419191_at	1	-0.22696	0.0269077	1419191_at	0	-0.11282	0.264947	1419191_at	0	-0.11525	0.212738
15260	48172	7290	HIRA	-	F	-	1436241_s_at	0	-0.12982	0.194654	1459103_at	0	-0.12172	0.273687	1450050_at	0	-0.10402	0.394355	1450049_a_at	0	0.132917	0.175471
15267	116071	8337	HIST2H2AA3	-	-	-	1438815_at	0	0.16656	0.232122	1438815_at	0	0.12606	0.364747	1438815_at	0	-0.04198	0.76217	1438815_at	0	-0.148667	0.242564
15270	134201	3014	H2AFX	-	-	-	1416746_at	0	0.11216	0.342072	1416746_at	0	0.02678	0.819997	1416746_at	0	0.0045	0.969494	1416746_at	0	-0.00531667	0.960524
15273	4900	3097	HIVEP2	-	-	-	1422018_at	0	0.07268	0.780683	1422018_at	0	-0.16204	0.535215	1422018_at	0	-0.05664	0.828204	1434904_at	0	0.0373167	0.849943
15275	100530	3098	HK1	-	-	-	1436822_x_at	0	0.14422	0.058862	1436822_x_at	2	0.23646	0.00241405	1437974_a_at	0	-0.03282	0.781904	1436822_x_at	0	-0.04275	0.534852
15277	37273	3099	HK2	-	F	-	1422612_at	0	0.34882	0.126099	1422612_at	0	-0.03008	0.894171	1422612_at	0	0.0581	0.797256	1422612_at	0	0.04745	0.818212
15278	7362	64216	TFB2M	-	-	-	1423441_at	0	0.098	0.248749	1423441_at	2	0.18286	0.0334057	1423441_at	0	-0.05126	0.544906	1423441_at	0	-0.0324	0.674868
15284	7363	3142	HLX	-	-	-	1418939_at	0	0.05758	0.450928	1418939_at	0	0.02826	0.710954	1418939_at	0	0.04816	0.528088	1418939_at	0	-0.0553667	0.427254
15285	21137	3110	MNX1	-	-	M	1460299_at	0	0.00722	0.904912	1460299_at	1	-0.1313	0.032624	1460299_at	0	0.06602	0.276722	1460299_at	0	0.0373333	0.499311
15288	158	3145	HMBS	-	-	M	1426475_at	2	0.1644	0.0207114	1436930_x_at	0	0.17188	0.120172	1426475_at	0	0.08342	0.233745	1436930_x_at	0	-0.0490667	0.624248
15289	135819	-	-	-	-	M	1425048_a_at	2	0.21416	0.00923563	1425048_a_at	2	0.15958	0.0499063	1416176_at	0	-0.0861	0.431131	1439463_x_at	0	-0.0776333	0.400791
15312	3643	3150	HMGN1	S	-	-	1438940_x_at	0	0.23298	0.0862755	1438940_x_at	0	-0.04008	0.765565	1422496_at	0	0.01428	0.857165	1422496_at	0	-0.0547667	0.450437
15331	128537	-	-	-	-	-	1433507_a_at	0	0.1394	0.0945029	1433507_a_at	0	0.08358	0.312946	1433507_a_at	0	-0.00446	0.9569	1433507_a_at	0	0.0106	0.888109
15353	74949	10362	HMG20B	-	-	-	1417637_a_at	0	0.01242	0.909138	1417637_a_at	0	-0.02126	0.845128	1417637_a_at	0	0.09024	0.40813	1417637_a_at	0	-0.0671667	0.499669
15354	134266	-	-	-	-	-	1416155_at	0	0.18354	0.0792235	1416155_at	0	0.13456	0.195861	1416155_at	0	0.00256	0.980248	1416155_at	0	0.0264167	0.779648
15356	159	3155	HMGCL	-	-	M	1424639_a_at	0	0.1178	0.0587928	1424639_a_at	0	0.0354	0.565541	1424639_a_at	0	0.0543	0.378857	1453805_at	0	0.0230833	0.726335
15357	30994	3156	HMGCR	-	-	-	1451766_at	0	-0.25684	0.0726124	1427229_at	0	0.16	0.339322	1427229_at	0	-0.0879	0.598787	1451766_at	0	-0.148	0.25379
15360	38066	3158	HMGCS2	-	-	-	1423858_a_at	1	-0.18904	0.0224645	1423858_a_at	0	-0.0353	0.664226	1423858_a_at	0	-0.1086	0.184231	1423858_a_at	0	-0.1054	0.158378
15361	128226	3159	HMGA1	-	-	-	1416184_s_at	0	-0.01762	0.916258	1416184_s_at	0	-0.15688	0.350682	1416184_s_at	0	0.15782	0.347821	1416184_s_at	0	0.101417	0.508007
15364	2602	-	-	-	-	M	1446196_at	1	-0.18306	0.0118981	1450780_s_at	0	-0.1656	0.221	1450781_at	0	0.1172	0.365726	1446196_at	1	-0.146233	0.0269293
15365	-	-	-	-	-	-	1440559_at	0	-0.03148	0.613796	1440559_at	0	0.0666	0.287202	1440559_at	1	-0.13616	0.031685	1440559_at	0	-0.0368167	0.518171
15366	8271	3161	HMMR	-	-	-	1427541_x_at	0	0.2323	0.239542	1429871_at	0	-0.16874	0.146249	1425815_a_at	0	0.12886	0.577763	1450156_a_at	0	-0.306167	0.225738
15368	31075	3162	HMOX1	-	-	M	1448239_at	0	0.0274	0.863598	1448239_at	0	-0.03288	0.836677	1448239_at	0	0.07616	0.633237	1448239_at	0	-0.0250333	0.863486
15369	1611	3163	HMOX2	-	-	M	1416399_a_at	0	0.02162	0.826352	1416399_a_at	0	0.14082	0.15597	1416399_a_at	0	0.04494	0.648569	1416399_a_at	0	0.0184333	0.837647
15370	1612	3164	NR4A1	-	-	M	1416505_at	0	-0.55516	0.215156	1416505_at	0	-0.6417	0.152694	1416505_at	0	0.06548	0.883128	1416505_at	0	0.0508	0.900574
15371	49241	3166	HMX1	-	-	-	1422152_at	0	-0.13088	0.287465	1422152_at	0	0.00486	0.968363	1422152_at	0	-0.0187	0.878719	1422152_at	0	-0.02765	0.80481
15372	24625	3167	HMX2	-	-	M	1425804_at	0	-0.06052	0.460915	1425804_at	0	0.03906	0.633767	1425804_at	0	0.03576	0.662664	1425804_at	2	0.1606	0.0346037
[truncated: 19,143 more rows]
