# Supplementary material for: Gene expression analysis in Fmr1KO mice identifies an immunological signature in brain tissue and mGluR5-related signaling in primary neuronal cultures
Source: Mol Autism. 2015 Dec 21;6:66. doi: 10.1186/s13229-015-0061-9 (PMC4687343; doi:10.1186/s13229-015-0061-9)
Supplement: Additional file 9: Table S9. — Significance of overlap for hippocampal or cortical cultures and embryonic brain tissues of KO/WT up/down/combine differentially expressed genes AND MGI genes with behavioral/neurological phenotype (http://www.informatics.jax.org/searches/Phat.cgi?id=MP:0005386). Fisher’s exact test was used to calculate the statistics. (XLSX 11 kb) [file 13229_2015_61_MOESM9_ESM.xlsx]

## Sheet: MGI_2462
Table S9: Significance of overlap for hippocampal or cortical cultures and embryonic brain tissues of KO/WT up / down / combine differentially expressed genes AND MGI genes with behavioral/neurological phenotype (http://www.informatics.jax.org/searches/Phat.cgi?id=MP:0005386). Fisher’s exact test was used to calculate the statistics.
		MGI					MGI					MGI
	#genes	Yes	No			#genes	Yes	No			#genes	Yes	No
CortexCulture	Yes	315	1633		CortexCulture	Yes	147	1277		CortexCulture	Yes	462	2910
KO/WT	No	2147	17046		KO/WT	No	2315	17402		KO/WT	No	2000	15769
down					up					combine
	OR	1.53				OR	0.87				OR	1.25
	95% CI	1.34 - 1.74				95% CI	0.72 - 1.03				95% CI	1.12 - 1.4
	p-value	4.127e-10				p-value	0.11				p-value	6.752e-05
		MGI					MGI					MGI
	#genes	Yes	No			#genes	Yes	No			#genes	Yes	No
HippoCulture	Yes	178	787		HippoCulture	Yes	196	1487		HippoCulture	Yes	374	2274
KO/WT	No	2284	17892		KO/WT	No	2266	17192		KO/WT	No	2088	16405
down					up					combine
	OR	1.77				OR	1				OR	1.29
	95% CI	1.5 - 2.1				95% CI	0.85 - 1.17				95% CI	1.14 - 1.46
	p-value	2.763e-10				p-value	1				p-value	3.324e-05
		MGI					MGI					MGI
	#genes	Yes	No			#genes	Yes	No			#genes	Yes	No
CortexBrain	Yes	38	267		CortexBrain	Yes	76	485		CortexBrain	Yes	114	752
KO/WT	No	2424	18412		KO/WT	No	2386	18194		KO/WT	No	2348	17927
down					up					combine
	OR	1.08				OR	1.19				OR	1.16
	95% CI	0.75 - 1.53				95% CI	0.92 - 1.53				95% CI	0.94 - 1.42
	p-value	0.65				p-value	0.16				p-value	0.16
		MGI					MGI					MGI
	#genes	Yes	No			#genes	Yes	No			#genes	Yes	No
HippoBrain	Yes	47	379		HippoBrain	Yes	37	263		HippoBrain	Yes	84	642
KO/WT	No	2415	18300		KO/WT	No	2425	18416		KO/WT	No	2378	18037
down					up					combine
	OR	0.94				OR	1.07				OR	0.99
	95% CI	0.68 - 1.28				95% CI	0.73 - 1.52				95% CI	0.78 - 1.25
	p-value	0.76				p-value	0.72				p-value	1
