# Supplementary material for: Gene expression analysis in Fmr1KO mice identifies an immunological signature in brain tissue and mGluR5-related signaling in primary neuronal cultures
Source: Mol Autism. 2015 Dec 21;6:66. doi: 10.1186/s13229-015-0061-9 (PMC4687343; doi:10.1186/s13229-015-0061-9)
Supplement: Additional file 10: Table S10. — Significance of overlap for hippocampal or cortical cultures and embryonic brain tissues of KO/WT up/down/combine differentially expressed genes AND human SFARI genes. Fisher’s exact test was used to calculate the statistics. (XLSX 12 kb) [file 13229_2015_61_MOESM10_ESM.xlsx]

## Sheet: SFARI_645
Table S10: Significance of overlap for hippocampal or cortical cultures and embryonic brain tissues of KO/WT up / down / combine differentially expressed genes AND human SFARI genes. Fisher’s exact test was used to calculate the statistics.
		SFARI human genes					SFARI human genes					SFARI human genes
	#genes	Yes	No			#genes	Yes	No			#genes	Yes	No
CortexCulture	Yes	106	1842		CortexCulture	Yes	49	1375		CortexCulture	Yes	155	3217
KO/WT	No	539	18654		KO/WT	No	596	19121		KO/WT	No	490	17279
down					up					combine
	OR	1.99				OR	1.14				OR	1.7
	95% CI	1.59 - 2.47				95% CI	0.83 - 1.54				95% CI	1.4 - 2.05
	p-value	4.158e-09				p-value	0.38				p-value	7.262e-08
		SFARI human genes					SFARI human genes					SFARI human genes
	#genes	Yes	No			#genes	Yes	No			#genes	Yes	No
HippoCulture	Yes	65	900		HippoCulture	Yes	62	1621		HippoCulture	Yes	127	2521
KO/WT	No	580	19596		KO/WT	No	583	18875		KO/WT	No	518	17975
down					up					combine
	OR	2.44				OR	1.24				OR	1.75
	95% CI	1.84 - 3.19				95% CI	0.93 - 1.62				95% CI	1.42 - 2.14
	p-value	2.171e-09				p-value	0.12				p-value	1.679e-07
		SFARI human genes					SFARI human genes					SFARI human genes
	#genes	Yes	No			#genes	Yes	No			#genes	Yes	No
CortexBrain	Yes	14	291		CortexBrain	Yes	12	549		CortexBrain	Yes	26	840
KO/WT	No	631	20205		KO/WT	No	633	19947		KO/WT	No	619	19656
down					up					combine
	OR	1.54				OR	0.69				OR	0.98
	95% CI	0.83 - 2.65				95% CI	0.35 - 1.22				95% CI	0.63 - 1.47
	p-value	0.13				p-value	0.26				p-value	1
		SFARI human genes					SFARI human genes					SFARI human genes
	#genes	Yes	No			#genes	Yes	No			#genes	Yes	No
HippoBrain	Yes	19	407		HippoBrain	Yes	10	290		HippoBrain	Yes	29	697
KO/WT	No	626	20089		KO/WT	No	635	20206		KO/WT	No	616	19799
down					up					combine
	OR	1.5				OR	1.1				OR	1.34
	95% CI	0.89 - 2.39				95% CI	0.52 - 2.06				95% CI	0.88 - 1.96
	p-value	0.088				p-value	0.73				p-value	0.15
