# Supplementary material for: Gene expression analysis in Fmr1KO mice identifies an immunological signature in brain tissue and mGluR5-related signaling in primary neuronal cultures
Source: Mol Autism. 2015 Dec 21;6:66. doi: 10.1186/s13229-015-0061-9 (PMC4687343; doi:10.1186/s13229-015-0061-9)
Supplement: Additional file 11: Table S11. — Significance of overlap for hippocampal or cortical cultures and embryonic brain tissues of KO/WT up/down/combine differentially expressed genes AND FMRP binding targets. Fisher’s exact test was used to calculate the statistics. (XLSX 12 kb) [file 13229_2015_61_MOESM11_ESM.xlsx]

## Sheet: FMRP targets
Table S11: Significance of overlap for hippocampal or cortical cultures and embryonic brain tissues of KO/WT up / down / combine differentially expressed genes AND FMRP binding targets. Fisher’s exact test was used to calculate the statistics.
		FMRP targets					FMRP targets					FMRP targets
	#genes	Yes	No			#genes	Yes	No			#genes	Yes	No
CortexCulture	Yes	111	1837		CortexCulture	Yes	77	1347		CortexCulture	Yes	188	3184
KO/WT	No	787	18406		KO/WT	No	821	18896		KO/WT	No	710	17059
down					up					combine
	OR	1.41				OR	1.32				OR	1.42
	95% CI	1.14 - 1.74				95% CI	1.02 - 1.68				95% CI	1.2 - 1.68
	p-value	0.001412				p-value	0.03				p-value	5.942e-05
		FMRP targets					FMRP targets					FMRP targets
	#genes	Yes	No			#genes	Yes	No			#genes	Yes	No
HippoCulture	Yes	99	866		HippoCulture	Yes	50	1633		HippoCulture	Yes	149	2499
KO/WT	No	799	19377		KO/WT	No	848	18610		KO/WT	No	749	17744
down					up					combine
	OR	2.77				OR	0.67				OR	1.41
	95% CI	2.2 - 3.46				95% CI	0.49 - 0.9				95% CI	1.17 - 1.7
	p-value	2.641e-16				p-value	0.0055				p-value	0.0003003
		FMRP targets					FMRP targets					FMRP targets
	#genes	Yes	No			#genes	Yes	No			#genes	Yes	No
CortexBrain	Yes	8	297		CortexBrain	Yes	22	539		CortexBrain	Yes	30	836
KO/WT	No	890	19946		KO/WT	No	876	19704		KO/WT	No	868	19407
down					up					combine
	OR	0.6				OR	0.92				OR	0.8
	95% CI	0.26 - 1.21				95% CI	0.57 - 1.41				95% CI	0.53 - 1.16
	p-value	0.2				p-value	0.83				p-value	0.26
		FMRP targets					FMRP targets					FMRP targets
	#genes	Yes	No			#genes	Yes	No			#genes	Yes	No
HippoBrain	Yes	19	407		HippoBrain	Yes	14	286		HippoBrain	Yes	33	693
KO/WT	No	879	19836		KO/WT	No	884	19957		KO/WT	No	865	19550
down					up					combine
	OR	1.05				OR	1.1				OR	1.08
	95% CI	0.62 - 1.68				95% CI	0.59 - 1.9				95% CI	0.73 - 1.54
	p-value	0.81				p-value	0.67				p-value	0.64
