# Supplementary material for: Gene expression analysis in Fmr1KO mice identifies an immunological signature in brain tissue and mGluR5-related signaling in primary neuronal cultures
Source: Mol Autism. 2015 Dec 21;6:66. doi: 10.1186/s13229-015-0061-9 (PMC4687343; doi:10.1186/s13229-015-0061-9)
Supplement: Additional file 12: Table S12. — Integration of mouse and human data to represent development. Final number of genes in common between the datasets: 13830. (XLSX 2 mb) [file 13229_2015_61_MOESM12_ESM.xlsx]

## Sheet: Integration_mouse_human
Table S12: Integration of mouse and human data to represent development. Final number of genes in common between the datasets: 13830.
Min_EntrezID	HomoloGene_ID_(2015-05-06)	Human_ID_(2015-05-06)	Human_Gene_(2015-05-06)	SFARI_(2015-05-06)	FMRP_(2015-05-06)	MGI_MP0005386_(2015-05-06)	Sig_CortexCultureKOminusWT	Sig_HippoCultureKOminusWT	Sig_CortexBrainKOminusWT	Sig_HippoBrainKOminusWT	Human_transcript_id	min_human_id	homol_mouse_id	Cluster_NCX	PC1_27.73%_NCX	PC2_11.332%_NCX	PC3_7.2493%_NCX	Cluster_HIP	PC1_29.015%_HIP	PC2_12.027%_HIP	PC3_7.4157%_HIP
11298	31013	15	AANAT	-	-	-	0	0	0	0	3735505	15	11298	2	-3.3122	-13.791	0.97521	1	0.80227	3.7503	-1.1637
11303	21130	19	ABCA1	-	-	-	0	0	0	0	3218528	19	11303	0	-14.311	-2.9968	-6.8569	1	0.80406	0.40982	4.2545
11304	298	24	ABCA4	-	-	-	0	0	0	0	2423669	24	11304	2	14.65	-16.795	-0.96913	1	4.0226	1.8293	2.5533
11305	55590	20	ABCA2	-	-	M	1	1	0	0	3230610	20	11305	1	25.892	11.09	3.5149	2	7.8405	-3.2335	1.6199
11306	3175	22	ABCB7	-	-	-	0	0	0	0	4012949	22	11306	0	-27.09	3.0848	-4.9017	0	-7.8582	0.13984	0.61398
11307	21022	9619	ABCG1	-	-	M	0	0	0	0	3922444	9619	11307	1	18.81	12.128	-0.84504	2	5.6266	-1.786	4.5838
11308	38053	10006	ABI1	-	-	-	0	0	0	0	3282016	10006	11308	1	11.354	11.03	-7.2544	2	3.6791	-4.4964	2.3704
11350	3783	25	ABL1	-	F	M	1	0	0	0	3191724	25	11350	0	-24.551	-0.56606	-2.4688	0	-5.9354	1.6944	2.2812
11352	5278	27	ABL2	-	-	M	1	0	0	0	2446047	27	11352	0	-23.124	1.5319	11.857	0	-2.8335	-2.6291	-1.8034
11363	37498	33	ACADL	-	-	-	0	0	0	0	2597347	33	11363	2	0.90238	-9.3248	13.793	1	-0.24405	0.1046	-6.5355
11364	3	34	ACADM	-	-	-	0	0	0	0	2342576	34	11364	1	6.6121	7.2816	-17.394	0	-1.865	-1.5082	5.4971
11370	5	37	ACADVL	-	-	M	2	0	0	0	3708306	37	11370	1	23.512	-0.39911	-0.45441	2	6.9671	-0.42281	0.82055
11409	20057	35	ACADS	-	-	M	0	1	0	0	3434594	35	11409	2	8.6717	-3.8947	-8.5558	1	3.6859	0.29554	1.4758
11416	3476	9197	SLC33A1	-	-	-	0	0	0	0	2701927	9197	11416	0	-9.3267	8.3543	-4.388	0	-1.7421	-3.4285	3.4798
11419	121755	41	ASIC1	-	-	M	0	0	0	0	3414351	41	11419	0	-19.826	-0.16706	16.636	2	0.014046	-1.8014	-3.3855
11421	37351	1636	ACE	-	-	M	0	0	0	0	3730601	1636	11421	2	7.291	-11.097	13.874	1	3.1561	2.9289	-2.6259
11423	543	43	ACHE	-	-	M	1	1	0	0	3064361	43	11423	1	9.1971	11.603	13.472	2	3.8126	-4.1415	-1.6196
11425	1245	346	APOC4	-	-	-	0	0	0	0	3835911	346	11425	2	2.9876	-12.735	1.8763	1	2.9238	2.837	-0.010253
11428	1657	48	ACO1	-	-	-	2	2	0	0	3166477	48	11428	0	-8.3314	0.15564	-10.129	0	-4.5798	0.0086516	3.6487
11429	856	50	ACO2	-	F	-	0	0	0	0	3946889	50	11429	1	22.564	15.183	-4.1469	2	6.5903	-4.6664	1.1288
11430	38299	51	ACOX1	-	-	-	0	0	0	0	3771215	51	11430	0	-17.858	-0.73186	-2.5037	0	-4.1119	-0.9524	1.023
11431	38274	52	ACP1	-	-	-	2	0	0	0	2466141	52	11431	1	2.0405	11.239	-16.919	0	-1.2103	-2.8995	4.5772
11432	1217	53	ACP2	-	F	M	0	0	0	0	3372097	53	11432	1	8.5153	12.293	2.3494	2	2.905	-4.1994	0.63911
11433	137203	-	-	-	-	-	0	0	0	1	3851072	54	11433	2	1.9725	-14.449	-0.3505	1	1.3819	3.3336	-0.35533
11434	855	49	ACR	-	-	-	0	0	0	0	3951117	49	11434	2	6.8222	-12.756	-4.326	1	1.6231	4.5333	-0.45633
11435	59	1134	CHRNA1	-	-	M	0	1	0	0	2587937	1134	11435	2	17.968	-10.743	0.30126	2	5.848	-0.59673	1.1591
11438	592	1137	CHRNA4	-	-	M	0	0	0	0	3913775	1137	11438	2	-4.1268	-2.7083	18.412	2	-0.56004	-1.8332	-5.5432
11440	20888	8973	CHRNA6	-	-	-	0	0	0	0	3133434	8973	11440	1	22.642	-1.9476	-2.3847	2	5.0865	0.39864	0.34355
11441	593	1139	CHRNA7	S	-	M	0	0	0	0	3587226	1139	11441	0	-1.5719	2.2967	-3.6206	0	-0.52211	-0.91683	-0.49801
11443	594	1140	CHRNB1	-	-	-	0	1	0	0	3708663	1140	11443	1	19.389	-6.727	-1.8718	1	5.7053	1.8567	2.1631
11444	595	1141	CHRNB2	-	-	M	0	0	0	0	2360346	1141	11444	0	-11.018	17.017	7.787	0	-3.0085	-5.3843	-1.4116
11447	37340	1144	CHRND	-	-	-	0	0	0	0	2532378	1144	11447	2	-2.5403	-13.634	4.018	1	0.54409	4.2098	-0.27137
11448	60	1145	CHRNE	-	-	M	0	0	0	0	3742351	1145	11448	2	1.4501	-13.67	7.6952	1	2.2007	2.1985	-3.2724
11449	3810	1146	CHRNG	-	-	M	0	0	0	0	2532399	1146	11449	2	9.7279	-19.11	4.3364	1	4.477	4.8308	-1.4788
11450	3525	9370	ADIPOQ	-	-	M	0	0	0	0	2656818	9370	11450	2	4.6524	-17.791	4.3794	1	4.8778	4.1412	-1.536
11451	1219	56	ACRV1	-	-	-	0	0	0	0	3396660	56	11451	2	13.269	-12.701	4.0424	1	4.117	4.2193	-2.9128
11459	121702	58	ACTA1	-	-	M	0	0	0	0	2459837	58	11459	0	-19.691	-0.94657	0.58786	0	-4.9021	2.0536	-0.57939
11461	110648	60	ACTB	-	-	M	0	0	0	0	3036924	60	11461	1	5.8323	4.7477	-6.168	2	0.24057	-1.2568	2.8793
11464	68446	70	ACTC1	-	-	-	0	0	0	0	3617719	70	11464	2	0.062894	2.0113	-14.31	0	-3.7259	1.856	3.0413
11465	74402	71	ACTG1	-	-	M	0	0	0	0	3773932	71	11465	0	-26.315	-2.3044	-3.6256	0	-7.7107	0.93293	-0.53127
11468	123845	72	ACTG2	-	-	-	0	0	0	0	2489007	72	11468	2	8.5781	-1.6981	-10.483	1	1.3754	2.0937	4.1244
11470	7613	10881	ACTL7A	-	-	-	0	0	0	0	3184204	10881	11470	2	5.4775	-14.707	-1.8409	1	2.0059	3.0603	0.7555
11471	21330	10880	ACTL7B	-	-	-	0	0	0	0	3219543	10880	11471	2	2.2418	-16.618	4.3693	1	2.3839	3.7732	-0.96635
11472	31016	88	ACTN2	-	-	-	0	0	0	0	2386943	88	11472	1	6.6753	1.5628	22.946	2	7.6773	-2.6578	-1.6732
11475	133938	59	ACTA2	-	-	-	0	0	0	0	3299504	59	11475	1	22.105	4.4559	-2.8151	2	5.1215	-0.51408	3.4178
11477	7	90	ACVR1	-	-	M	1	0	0	0	2582562	90	11477	0	-25.129	-1.0093	6.8497	0	-3.7897	-2.6002	-1.5341
11479	20906	91	ACVR1B	-	F	-	0	0	0	0	3415148	91	11479	0	-23.473	5.6083	6.075	0	-6.589	-1.6507	-0.74028
11480	20391	92	ACVR2A	-	-	-	0	0	0	0	2509557	92	11480	0	-27.743	1.1896	2.6806	0	-8.0085	-0.97344	-1.7912
11481	863	93	ACVR2B	-	-	-	0	0	0	0	2617752	93	11481	0	-28.077	-5.2423	-4.1164	0	-7.1686	3.5619	1.6802
11482	20058	94	ACVRL1	-	-	-	0	0	0	0	3415109	94	11482	2	8.2253	-5.6252	-11.264	1	1.7305	2.4906	2.4515
11484	33	443	ASPA	-	-	M	0	0	0	0	3706659	443	11484	1	26.295	8.854	-4.7582	2	7.5164	-2.5233	3.2413
11486	37249	100	ADA	S	-	-	0	0	0	0	3907011	100	11486	1	19.74	-2.433	-11.828	1	4.6394	1.0757	5.0632
11487	865	102	ADAM10	-	-	-	0	0	0	2	3626555	102	11487	0	-23.239	4.8684	0.5357	0	-6.5422	-2.1647	0.40293
11488	7614	4185	ADAM11	-	-	M	0	0	0	0	3723128	4185	11488	1	25.466	8.6049	10.478	2	7.2774	-3.841	-2.0363
11489	74862	8038	ADAM12	-	-	-	0	0	0	0	3311832	8038	11489	2	-9.4678	-10.654	-1.3057	0	-4.4489	1.7203	0.36446
11490	2829	8751	ADAM15	-	-	-	1	0	2	0	2360576	8751	11490	1	16.595	-3.7712	-5.0179	1	3.8625	3.2837	1.1023
11491	2395	6868	ADAM17	-	-	-	0	0	0	0	2539821	6868	11491	0	-16.735	-5.3823	-9.4987	0	-6.5827	2.3168	2.7783
11492	74925	8728	ADAM19	-	-	-	0	0	0	0	2883440	8728	11492	2	-4.2186	-8.0674	15.739	0	-2.5332	2.813	-3.531
11496	37898	53616	ADAM22	-	F	M	1	0	0	0	3011492	53616	11496	1	22.061	9.1558	11.789	2	6.511	-4.8524	-0.867
11500	2830	8756	ADAM7	-	-	-	0	0	0	0	3090326	8756	11500	2	10.673	-20.451	3.0278	1	5.0989	5.2038	-1.4263
11501	74384	101	ADAM8	-	-	-	0	0	0	0	3315024	101	11501	2	1.0409	-13.179	-2.4572	1	1.9294	3.9462	0.41582
11502	20824	8754	ADAM9	-	-	-	0	0	0	0	3095002	8754	11502	1	23.28	0.61316	-7.2788	1	4.3787	0.675	1.5712
11504	21381	9510	ADAMTS1	-	F	-	0	1	0	0	3927446	9510	11504	1	23.718	0.40941	-7.9693	1	6.0341	0.73122	3.8053
11512	22400	112	ADCY6	-	-	M	0	0	0	0	3453252	112	11512	1	1.0096	2.9862	9.3587	0	-0.97082	-0.90007	-0.26698
11513	866	113	ADCY7	-	-	M	0	0	0	0	3659966	113	11513	1	19.597	4.7159	4.739	2	6.7509	-1.4205	2.2592
11514	37443	114	ADCY8	-	-	M	0	1	0	0	3153716	114	11514	1	13.415	0.42025	16.135	2	7.5061	-2.7962	-1.8174
11515	868	115	ADCY9	-	-	-	1	0	0	0	3677913	115	11515	1	21.97	10.902	4.1556	2	7.149	-2.8084	2.2618
11516	869	116	ADCYAP1	-	-	M	1	1	0	0	3775906	116	11516	1	13.247	11.04	-2.1191	0	-5.0319	-0.24989	-2.5967
11517	870	117	ADCYAP1R1	-	-	M	1	0	0	0	2995667	117	11517	2	0.30763	-0.081862	13.347	2	3.1715	-3.3459	-3.6686
11518	22758	118	ADD1	-	F	-	0	0	0	0	2715634	118	11518	0	-6.6247	14.549	9.9708	2	-0.1231	-3.6298	-1.1735
11519	1221	119	ADD2	-	-	M	1	0	0	0	2558736	119	11519	0	-17.302	5.9679	19.91	0	-4.0738	-2.9376	-2.9457
11520	872	123	PLIN2	-	-	M	0	0	0	0	2436228	123	11520	0	-22.736	8.9741	8.5789	0	-6.5271	-1.5824	-0.7006
11529	37333	131	ADH7	-	-	M	0	0	0	0	2779302	131	11529	2	6.8642	-20.574	-0.009037	1	3.8407	6.0443	-0.016411
11532	68076	128	ADH5	-	-	-	2	0	0	0	2779095	128	11532	0	-20.052	6.41	-8.4804	0	-6.6824	-1.419	0.88837
11534	4891	132	ADK	S	-	-	2	0	0	0	3252170	132	11534	1	6.062	12.272	-13.525	0	-5.5691	-3.4465	2.1005
11535	873	133	ADM	-	-	M	0	0	0	0	3320123	133	11535	2	-0.41824	-9.0103	-5.3628	1	2.432	5.1758	0.65262
11536	5255	11318	GPR182	-	-	-	0	0	0	0	3417767	11318	11536	2	17.434	-7.5742	3.3283	1	6.4538	0.74694	0.42735
11537	20453	1675	CFD	-	-	-	0	0	0	0	3815243	1675	11537	2	10.748	-7.0387	-0.20456	1	4.0036	1.4884	-2.0394
11538	7617	23394	ADNP	S	-	-	0	0	0	0	3909354	23394	11538	0	-27.839	-4.4665	5.0038	0	-8.1263	0.8701	-1.8531
11539	20165	134	ADORA1	-	-	M	0	0	0	0	2375596	134	11539	1	14.192	9.1811	10.283	2	5.6841	-3.8265	-1.9883
11540	20166	135	ADORA2A	S	-	M	0	1	0	0	3940099	135	11540	0	-19.884	-2.6899	-2.7403	0	-3.9676	1.8839	0.23
11541	20167	136	ADORA2B	-	-	-	0	2	0	0	3711869	136	11541	1	19.444	-6.68	-5.3301	2	4.781	-2.0094	1.3377
11542	550	140	ADORA3	S	-	M	0	2	0	0	2427981	140	11542	1	19.002	0.89375	-5.0858	2	5.1695	-0.64577	0.88955
11544	874	141	ADPRH	-	-	-	0	2	0	0	2638059	141	11544	2	5.7377	-15.279	1.0985	1	2.8224	3.614	1.9539
11545	1222	142	PARP1	-	-	-	0	1	0	0	2458773	142	11545	0	-18.722	10.915	-11.923	0	-6.6335	-2.3069	4.2876
11546	4004	10038	PARP2	-	-	-	0	0	0	0	3527418	10038	11546	0	-14.111	14.656	2.932	0	-5.7182	-2.3526	-2.6774
11548	55477	147	ADRA1B	-	-	M	1	0	0	0	2837970	147	11548	1	25.768	10.717	2.493	2	7.6872	-2.2094	0.037237
11549	68078	148	ADRA1A	-	-	M	0	0	0	0	3128817	148	11549	1	27.33	4.4036	0.0052637	2	6.6984	-2.1726	3.1742
11551	47944	150	ADRA2A	-	-	M	0	0	0	0	3264059	150	11551	0	-23.381	0.0039724	14.152	0	-5.7192	-1.7651	-3.417
11552	553	151	ADRA2B	-	-	-	0	0	0	0	2565082	151	11552	2	6.2179	-15.116	-0.1464	1	5.4853	3.4447	1.35
11553	20170	152	ADRA2C	-	-	M	0	0	0	0	2716328	152	11553	1	10.816	1.615	-5.245	1	2.7451	0.086985	-1.1348
11554	20171	153	ADRB1	-	-	-	0	0	0	0	3265047	153	11554	0	-21.882	2.5916	-10.525	0	-7.8294	1.291	1.1606
11555	30948	154	ADRB2	S	-	-	0	0	0	0	2834743	154	11555	2	10.048	-7.3266	1.8729	1	5.479	1.206	0.9434
11556	37250	155	ADRB3	-	-	M	0	0	0	0	4049835	155	11556	2	13.184	-14.376	2.0528	1	5.5773	2.6077	-0.23699
11564	12	158	ADSL	S	-	-	2	0	0	0	3946351	158	11564	0	-12.807	-3.3458	-9.4167	0	-6.1286	1.467	0.19482
11565	111992	122622	ADSSL1	-	-	-	0	0	0	0	3554360	122622	11565	1	20.082	-5.9352	-9.6517	1	4.1949	2.9621	4.2233
11566	875	159	ADSS	-	-	-	0	0	0	0	2464353	159	11566	0	-6.8399	12.003	0.83863	0	-1.9406	-4.7608	0.13467
11567	38200	10677	AVIL	-	-	M	0	0	0	0	3458857	10677	11567	2	10.787	-11.636	3.9095	1	0.30546	0.49063	-4.1827
11568	878	165	AEBP1	-	-	M	0	0	2	0	2999755	165	11568	1	14.461	-0.61129	-8.7014	2	4.5478	-1.6436	3.2509
11569	40690	121536	AEBP2	-	-	M	0	1	0	0	3407229	121536	11569	1	4.1443	11.331	-7.969	2	1.2706	-2.9893	3.1197
11571	135665	-	-	-	-	-	0	1	0	0	2956563	10321	11571	2	6.2771	-19.607	2.622	1	4.2077	5.0566	-0.22156
11576	36278	174	AFP	-	-	M	0	0	2	0	2731230	174	11576	2	11.326	-18.154	-0.14007	1	4.3844	5.7159	-0.78429
11593	13	175	AGA	-	-	M	0	0	0	0	2794902	175	11593	1	10.528	-0.65844	-13.611	0	-0.73958	-0.67919	4.8673
11595	137204	-	-	-	-	M	0	0	0	0	3607332	176	11595	2	9.1138	-9.4112	-4.1116	1	3.4015	3.1556	1.019
11596	883	177	AGER	-	-	M	0	0	0	0	2949830	177	11596	2	5.1393	-20.327	1.4612	1	4.9145	5.2417	-0.88633
11600	37447	284	ANGPT1	-	-	-	0	0	0	0	3148463	284	11600	2	18.608	-14.278	-3.6625	1	5.4777	0.64926	-1.607
11601	22401	285	ANGPT2	-	-	-	0	0	0	0	3122489	285	11601	2	-2.3057	-10.473	-5.9941	1	-1.1923	4.2763	1.6293
11602	36302	51378	ANGPT4	-	-	-	0	1	0	0	3894413	51378	11602	2	4.7221	-16.007	-0.7941	1	3.6579	3.7102	0.10566
11604	7184	181	AGRP	-	-	M	0	0	0	0	3695726	181	11604	2	9.181	-10.864	4.554	1	3.2708	2.635	-2.0004
11605	90852	2717	GLA	-	-	M	0	0	0	0	4015763	2717	11605	0	-22.225	-4.1902	-2.4703	0	-6.5868	2.0377	-2.1938
11606	14	183	AGT	-	-	M	0	0	0	0	2460296	183	11606	1	28.954	2.0339	1.6057	2	7.0835	-2.7553	-1.9479
11607	3556	185	AGTR1	-	-	M	0	0	0	0	2647015	185	11607	2	-10.904	-14.434	-0.929	1	1.7299	5.1368	-0.69503
11609	20172	186	AGTR2	S	-	M	0	0	0	0	3988152	186	11609	2	9.2746	-12.832	0.19569	1	3.0981	5.1944	-1.8278
11610	7621	57085	AGTRAP	-	-	-	0	0	2	0	2320411	57085	11610	2	9.5189	-3.3057	-20.873	0	-1.9517	2.4271	5.3486
11611	37251	189	AGXT	-	-	-	0	0	0	0	2535976	189	11611	2	-3.6501	-15.432	2.9608	1	0.98421	3.4283	-1.2439
11614	403	190	NR0B1	-	-	-	0	0	0	0	4003857	190	11614	2	-3.9817	-12.152	0.47166	1	0.49555	2.607	0.37434
11622	1224	196	AHR	-	-	M	0	0	0	2	2991233	196	11622	0	-5.477	13.431	-9.0697	0	-2.0066	-4.0771	2.3029
11625	1225	197	AHSG	-	-	-	0	0	0	2	2656598	197	11625	2	8.8994	-19.205	3.1701	1	3.0889	6.0974	-0.48335
11628	7623	57379	AICDA	-	-	-	0	0	0	0	3443206	57379	11628	2	3.0475	-20.361	1.685	1	4.6111	4.95	-0.83609
11629	1226	199	AIF1	-	-	-	0	0	0	0	2902444	199	11629	1	7.2655	6.2129	-8.5361	2	0.74309	-0.29644	1.2139
11632	2959	9049	AIP	-	-	-	0	0	0	0	3337137	9049	11632	0	-6.6826	9.8182	-8.8272	0	-2.6959	-2.9316	1.1747
11634	327	326	AIRE	-	-	M	0	0	2	0	3923608	326	11634	2	8.9825	-18.352	5.3193	1	4.1682	3.711	-2.6945
11636	20135	203	AK1	-	-	-	0	1	0	0	3226138	203	11636	0	-8.2907	9.6053	6.5388	2	0.714	-2.0735	-3.026
11637	1227	204	AK2	-	-	-	0	0	0	0	2405364	204	11637	0	-20.261	8.2833	-2.9865	0	-6.4651	-1.2392	2.8328
11639	100316	205	AK4	-	-	-	0	0	0	0	2340315	205	11639	2	16.487	-11.649	-1.7318	1	5.1896	2.6166	0.070453
11640	31165	8165	AKAP1	-	-	-	0	0	0	0	3728097	8165	11640	0	-5.9857	18.876	0.91526	2	-0.39869	-5.5044	0.8771
11642	4688	10566	AKAP3	-	-	-	0	0	0	0	3441280	10566	11642	2	13.226	-7.0331	-6.054	1	3.6993	3.2716	1.2186
11643	2887	8852	AKAP4	-	-	-	0	0	0	0	4008170	8852	11643	2	12.074	-19.02	1.5286	1	5.0325	4.8417	-2.0687
11647	37314	249	ALPL	-	-	M	0	1	0	0	2324416	249	11647	1	20.019	0.23818	-3.6916	1	2.3726	3.1184	0.50317
11648	134333	248	ALPI	-	-	-	0	0	0	0	2532314	248	11648	2	3.1915	-17.76	-0.17794	1	2.7268	4.6739	0.012302
11650	129600	251	ALPPL2	-	-	-	1	0	0	0	2532272	250	11650	2	3.6663	-3.2153	-2.8862	2	0.93787	-0.3135	1.452
11651	3785	207	AKT1	-	-	M	0	1	0	0	3581132	207	11651	0	-25.42	-0.43104	-1.3977	0	-7.3559	1.2039	-1.1406
11652	48773	208	AKT2	-	-	-	0	0	0	0	3862471	208	11652	0	-11.356	0.092457	-11.235	0	-5.567	1.1894	2.7003
11655	55478	211	ALAS1	-	F	-	0	0	0	0	2623515	211	11655	0	-16.174	16.429	1.0585	0	-4.7474	-3.9876	0.917
11656	17	212	ALAS2	-	-	-	0	0	0	0	4009849	212	11656	0	-17.614	-7.0148	-11.085	0	-5.7898	4.1565	1.2255
11657	405	213	ALB	-	-	-	0	0	0	0	2731192	213	11657	2	8.0435	-16.83	2.3005	1	4.5451	4.1175	-0.82614
11658	1229	214	ALCAM	-	-	-	0	0	0	0	2634494	214	11658	1	16.513	3.6395	8.0097	2	6.438	-3.732	-0.14836
11666	55426	215	ABCD1	-	-	M	0	0	2	0	3995848	215	11666	0	-16.213	-10.835	4.3394	0	-3.3666	3.6578	-0.31784
11668	110441	216	ALDH1A1	-	-	-	0	0	0	0	3209726	216	11668	1	28.246	3.3156	-5.1019	2	7.8172	-1.2336	2.7818
11669	55480	217	ALDH2	-	-	M	0	0	0	0	3432090	217	11669	1	25.536	6.1021	-7.0174	2	7.5625	-2.2885	2.7806
11670	20175	218	ALDH3A1	-	-	-	0	0	0	0	3748957	218	11670	2	1.2572	-15.129	0.4463	1	2.6475	1.6533	2.1943
11671	55458	224	ALDH3A2	-	-	M	0	2	0	0	3714068	224	11671	0	-10.518	16.559	-6.4267	0	-5.4042	-3.1013	2.1816
11674	123896	226	ALDOA	-	-	-	0	0	0	0	3311638	226	11674	2	10.433	-16.696	-1.8446	1	5.6308	4.1421	0.9747
11676	21073	230	ALDOC	-	-	-	0	0	0	0	3750767	230	11676	1	29.64	3.1204	-0.81419	2	8.327	-2.1625	-0.47836
11677	133743	231	AKR1B1	-	-	M	0	0	0	0	3073981	231	11677	0	-15.261	13.215	-4.5303	0	-5.2938	-3.1899	1.3533
11682	68387	238	ALK	-	-	-	0	0	0	0	2546409	238	11682	1	24.949	5.7958	1.9902	2	4.9045	-3.3788	-2.6963
11684	560	239	ALOX12	-	-	-	0	0	0	0	3708160	239	11684	2	-1.6952	-8.3243	2.8901	1	0.57755	2.2522	-1.783
11686	884	242	ALOX12B	-	-	-	0	0	2	0	3744072	242	11686	1	10.517	-0.051928	1.155	1	2.4213	2.6638	-1.8415
11687	44935	246	ALOX15	-	-	-	0	0	0	0	3742212	246	11687	2	5.025	-0.36155	-2.1436	1	-1.0105	1.4119	-0.20629
11688	886	247	ALOX15B	-	-	-	0	0	0	0	3709417	247	11688	2	-4.1236	-13.612	-6.6298	1	-1.5588	4.8191	-0.12572
11689	561	240	ALOX5	-	-	-	0	0	0	0	3244622	240	11689	1	24.754	2.8848	-2.7528	2	7.4596	-1.5319	1.2866
11690	1231	241	ALOX5AP	S	-	-	0	0	0	0	3484060	241	11690	1	18.877	6.8636	-6.9304	2	3.9359	-1.6836	-0.36271
11692	55884	2671	GFER	-	-	-	2	0	0	0	3644297	2671	11692	0	-15.636	-2.8973	-7.3454	0	-4.4172	1.8584	1.2587
11694	4737	257	ALX3	-	-	M	0	0	0	1	2427342	257	11694	2	3.0406	-16.515	0.63333	1	2.8397	4.4633	0.27167
11695	7229	60529	ALX4	-	-	M	1	0	2	0	3370869	60529	11695	0	-15.017	-3.1387	-5.4586	0	-4.3438	0.68566	1.4595
11698	7625	258	AMBN	-	-	-	0	0	0	0	4047460	258	11698	2	-4.6268	-9.2348	-17.884	0	-3.315	3.2022	4.1328
11699	1234	259	AMBP	-	-	M	0	0	0	0	3221800	259	11699	2	8.3971	-14.52	-0.14444	1	5.1976	3.9613	0.53521
11702	1235	262	AMD1	-	-	-	0	0	0	0	2921296	262	11702	1	4.7776	17.768	-4.2518	2	1.4569	-4.585	4.9121
11704	47996	266	AMELY	-	-	-	1	0	0	0	3968748	265	11704	2	10.039	-16.037	-0.068539	1	4.035	4.5121	-1.3558
11705	68060	268	AMH	-	-	-	0	0	0	0	3816359	268	11705	2	0.98519	-6.4345	-5.4073	1	2.5229	4.7987	0.58007
11717	408	272	AMPD3	-	-	M	0	0	0	0	3320169	272	11717	1	27.904	5.7691	-3.9746	2	7.7883	-0.89874	2.1241
11720	68057	4143	MAT1A	-	-	-	0	0	0	0	3297632	4143	11720	2	5.2314	-19.309	-0.67434	1	4.6644	4.2758	-1.1686
11722	20179	279	AMY2A	-	-	-	0	0	0	0	2349402	276	11722	2	1.6578	-2.3542	3.0897	1	3.1109	0.93363	-0.60746
11727	74385	283	ANG	-	-	-	0	0	0	0	3527597	283	11727	2	8.7797	-17.65	-8.433	1	2.1409	6.1269	0.39477
11732	10664	56172	ANKH	-	-	M	0	0	0	0	2849469	56172	11732	1	15.263	10.869	16.764	2	5.7483	-5.3025	0.78161
11733	55427	286	ANK1	-	-	M	0	0	0	0	3132940	286	11733	1	17.565	8.2784	0.69388	1	3.2354	0.80147	0.67065
11735	56908	288	ANK3	S	F	M	1	1	0	0	3290875	288	11735	1	-0.91153	9.8316	24.275	2	3.4377	-4.5827	-5.0326
11736	9491	51479	ANKFY1	-	F	-	0	0	0	0	3741997	51479	11736	0	-20.847	4.425	3.686	0	-7.2625	-0.8415	-1.8849
11737	137229	-	-	-	-	-	0	0	0	0	3630912	8125	11737	0	-26.501	2.8353	-2.8028	0	-7.3019	0.42194	0.92555
11739	36058	291	SLC25A4	-	-	-	0	2	0	0	2754538	291	11739	1	3.4268	22.361	-1.0591	2	-1.5124	-6.7499	-0.47699
11744	22759	311	ANXA11	-	-	-	0	0	0	0	3297536	311	11744	1	26.36	10.724	-6.1933	2	7.0176	-3.3487	3.0626
11745	68445	306	ANXA3	-	-	-	0	0	0	0	2732844	306	11745	1	18.101	0.15449	-11.929	1	3.7077	3.1629	3.985
11746	68164	307	ANXA4	-	-	M	0	0	0	0	2487412	307	11746	1	25.682	4.3305	-9.3395	2	6.7043	-0.90753	3.8427
11747	20312	308	ANXA5	-	-	-	0	0	0	0	2784027	308	11747	1	15.346	3.7026	-17.919	0	-3.7572	0.59558	5.2247
11749	55558	309	ANXA6	-	F	-	0	0	0	0	2881747	309	11749	1	25.499	9.6651	-7.1625	2	4.1531	-4.6064	4.055
11750	36149	310	ANXA7	-	-	-	0	0	0	0	3294438	310	11750	1	24.944	13.129	-5.0682	2	5.6847	-5.307	2.6711
11754	2770	8639	AOC3	-	-	-	0	0	0	0	3722195	8639	11754	2	2.7603	-9.6844	5.9707	1	0.99753	2.169	-0.25685
11757	4944	10935	PRDX3	-	-	-	0	0	0	0	3309383	10935	11757	1	9.0591	11.899	-15.286	2	-0.45665	-4.1636	4.4835
11758	3606	9588	PRDX6	-	-	M	0	0	0	0	2367743	9588	11758	1	19.88	-5.5338	-12.057	1	4.3359	0.58889	3.4891
11761	68165	316	AOX1	-	-	-	0	0	0	0	2522247	316	11761	2	12.267	-18.046	-1.3546	1	6.7158	2.0939	-0.071315
11764	21972	162	AP1B1	-	F	-	0	0	0	0	3956781	162	11764	1	8.1188	18.522	-4.6503	2	0.98689	-4.7053	4.5235
11765	47995	164	AP1G1	-	-	-	0	0	1	0	3697799	164	11765	0	-23.049	10.961	1.4955	0	-7.4003	-3.0779	-0.47211
11766	49141	8906	AP1G2	-	-	-	0	0	0	0	3557614	8906	11766	2	20.33	-8.0668	2.3584	1	6.8361	1.6768	0.4866
11767	4017	8907	AP1M1	-	-	-	0	0	0	0	3823625	8907	11767	0	-19.129	12.211	7.9814	0	-5.8196	-2.8621	-1.247
11768	55906	10053	AP1M2	-	-	-	0	0	0	0	3850457	10053	11768	2	-8.2025	-13.533	0.53364	0	-1.5913	1.9385	-3.8794
11769	20342	1174	AP1S1	-	-	-	0	0	0	0	3016177	1174	11769	1	2.6637	13.814	-3.8312	2	-0.035122	-4.5517	0.034887
11770	36067	2167	FABP4	-	-	-	1	0	0	0	3142381	2167	11770	2	5.4923	-11.066	-1.8113	1	2.3978	0.23199	2.7563
11771	68997	160	AP2A1	-	-	-	0	0	0	0	3838886	160	11771	1	17.786	10.36	6.372	2	5.3038	-2.7566	-0.76376
11772	5335	161	AP2A2	-	F	-	0	0	0	0	3316447	161	11772	1	7.0332	14.606	7.8469	2	-0.23134	-4.9864	-2.4549
11773	3000	1173	AP2M1	-	-	-	0	0	0	0	2655476	1173	11773	1	4.6141	18.383	2.9493	2	-1.3416	-4.9157	-0.11741
11774	68125	8546	AP3B1	-	-	M	1	0	0	0	2863730	8546	11774	1	6.6291	10.199	-20.673	0	-2.7594	-0.34951	7.2637
11775	55837	8120	AP3B2	-	-	M	0	0	0	0	3636216	8120	11775	1	4.5515	15.836	20.677	2	3.4483	-5.4798	-4.4368
11776	2926	8943	AP3D1	-	F	M	0	0	0	0	3845708	8943	11776	1	5.563	12.505	7.8596	2	3.7065	-4.8401	1.0443
11777	4254	1176	AP3S1	-	-	-	0	0	0	0	2455418	1176	11777	1	23.988	5.8662	-4.3313	2	3.9329	0.25685	3.8908
11778	100592	10239	AP3S2	-	-	-	0	2	0	0	3638699	10239	11778	0	-13.219	4.587	-8.7474	0	-4.8967	-0.0073888	1.4932
11782	32513	11154	AP4S1	-	-	-	0	0	0	0	3531229	11154	11782	2	12.386	-4.5624	12.453	2	6.0803	0.47972	-2.6819
11783	7626	317	APAF1	-	-	M	0	0	0	0	3427876	317	11783	0	-27.388	-7.9241	-0.70228	0	-7.9509	2.4259	-1.8562
11784	4021	321	APBA2	S	F	M	0	0	0	0	3585905	321	11784	1	10.628	19.844	6.1556	2	0.7567	-5.7333	-2.8496
11785	898	322	APBB1	-	-	M	0	0	0	0	3360826	322	11785	1	12.489	8.0208	13.688	2	2.8158	-4.4125	-3.6831
11787	32079	323	APBB2	-	-	-	0	0	0	0	2766893	323	11787	1	10.017	11.017	14.356	2	5.4619	-3.8998	-0.75357
11789	30950	324	APC	S	-	M	0	0	0	0	2824198	324	11789	2	2.6192	-5.3615	14.686	2	2.5207	-0.88094	-5.3915
11790	55619	10290	SPEG	-	-	-	0	0	0	0	2528504	10290	11790	2	17.172	-8.7693	11.663	2	6.73	0.22259	-2.623
11792	1241	328	APEX1	-	-	-	2	2	0	0	3527493	328	11792	0	-26.861	4.8379	-2.4684	0	-8.1566	-0.27515	-0.75531
11793	3566	9474	ATG5	-	-	M	2	2	0	0	2967550	9474	11793	1	2.1831	7.693	-2.9465	0	-1.1206	-1.0062	-2.01
11796	899	330	BIRC3	-	-	-	0	0	0	0	3346548	330	11796	1	21.141	-7.3893	-0.18285	2	6.6597	-0.909	-1.5777
11797	900	329	BIRC2	-	-	-	0	0	0	0	3346584	329	11797	0	-19.483	-4.0078	-4.9685	0	-6.0512	1.4929	0.51171
11798	901	331	XIAP	-	-	M	0	0	2	0	3989678	331	11798	0	-11.183	-2.8623	-0.43852	0	-2.6116	-0.78958	0.19034
11799	37450	332	BIRC5	-	-	-	0	0	0	0	3772187	332	11799	2	-6.3629	-12.391	-9.0083	1	-1.3668	4.9252	1.0276
11800	4809	8539	API5	-	-	-	2	0	0	0	3327906	8539	11800	0	-11.527	15.976	-7.7099	0	-5.3964	-2.7892	2.4941
11801	55936	922	CD5L	-	-	-	0	0	0	0	2439138	922	11801	2	11.104	-16.539	1.4297	1	3.0555	5.2867	-1.7355
11803	68447	333	APLP1	-	-	-	0	0	0	0	3830961	333	11803	1	12.617	18.849	9.5868	2	3.1117	-6.4201	-0.7274
11804	20396	334	APLP2	-	F	M	0	1	0	0	3356115	334	11804	1	25.861	10.315	2.0038	2	6.1685	-3.6016	0.54291
11806	47900	335	APOA1	-	-	-	1	1	1	0	3392986	335	11806	2	3.1046	-10.91	1.4186	1	0.69256	2.9595	-0.59111
11807	1242	336	APOA2	-	-	-	0	0	0	0	2440730	336	11807	2	4.9424	-14.243	6.278	1	4.2298	4.1244	0.048702
11808	47927	337	APOA4	-	-	M	0	0	0	0	3392973	337	11808	2	-3.39	-8.2318	-3.1618	0	-0.84558	0.84478	-0.16554
11810	1243	339	APOBEC1	-	-	-	0	0	0	0	3442752	339	11810	2	8.0425	-19.446	-2.3252	1	3.2542	5.658	-0.42288
11811	4941	10930	APOBEC2	-	-	-	0	0	0	0	2906591	10930	11811	2	-2.0429	-13.452	2.903	1	-0.029619	3.5795	-3.2359
11812	136426	-	-	-	-	-	0	0	0	0	3835891	341	11812	2	2.6478	-8.3142	-5.2889	1	2.8159	3.7813	0.23276
11813	47928	344	APOC2	-	-	-	0	0	0	0	3835923	344	11813	2	11.976	-15.172	-2.6995	1	4.9766	4.1034	-1.3163
11814	136634	-	-	-	-	M	0	0	0	0	3350655	345	11814	2	-1.0045	-13.799	-1.0857	1	2.618	4.9489	-0.35727
11815	1246	347	APOD	-	-	M	0	0	0	0	4054204	347	11815	1	27.779	7.196	-0.27934	2	7.5806	-2.2621	2.0716
11816	30951	348	APOE	-	-	M	0	0	0	0	3835879	348	11816	1	28.064	0.001709	-2.2504	2	7.8332	-2.1687	0.74137
11818	26	350	APOH	-	-	-	0	0	0	0	3767709	350	11818	2	4.2648	-16.005	-2.6358	1	3.2653	5.1987	-0.74893
11819	7628	7026	NR2F2	-	-	-	0	0	0	0	3610110	7026	11819	0	-10.414	-3.4018	3.0002	0	-6.0817	0.95494	-0.035714
11820	56379	351	APP	S	F	M	1	1	0	0	3927226	351	11820	1	12.717	18.766	10.581	2	1.2078	-6.5987	-1.6742
11821	413	353	APRT	-	-	M	0	0	0	0	3704495	353	11821	2	5.5758	-6.3196	-8.9308	1	2.8641	1.9272	2.5855
11826	68051	358	AQP1	-	-	M	0	0	0	1	2995491	358	11826	1	17.428	7.6533	-11.672	0	-2.1888	-0.47435	0.68155
11827	20137	359	AQP2	-	-	M	0	0	0	0	3414296	359	11827	2	8.0296	-19.504	0.66238	1	4.8729	4.8308	-0.29661
11828	21025	360	AQP3	-	-	M	0	0	0	0	3203569	360	11828	2	-0.16939	-10.66	7.649	2	5.6843	-1.4536	0.14863
11829	37507	361	AQP4	-	-	M	0	0	0	0	3802396	361	11829	1	28.793	2.0792	2.1212	2	6.9338	-2.8508	-2.2786
11830	20398	362	AQP5	-	-	-	0	0	0	0	3414315	362	11830	2	5.3132	-11.884	-7.8377	1	4.4443	2.8289	1.9608
11831	20399	363	AQP6	-	-	-	0	0	2	0	3414326	363	11831	2	2.4801	-19.655	0.042217	1	3.4831	5.0388	0.23046
11832	48000	364	AQP7	-	-	-	2	0	0	0	3203524	364	11832	2	6.7214	-12.465	0.55354	1	2.54	2.7281	0.2738
11833	68166	343	AQP8	-	-	-	0	0	0	0	3653677	343	11833	2	-6.4815	-16.665	7.904	1	1.2892	4.4932	-2.2767
11834	7629	9716	AQR	-	F	-	1	0	0	0	3617757	9716	11834	0	-25.759	8.2999	-7.4493	0	-8.3808	-0.95288	0.83373
11835	28	367	AR	S	-	M	1	1	0	0	3979912	367	11835	2	17.558	-6.2453	-12.455	1	-1.4405	3.8808	3.3413
11836	1249	369	ARAF	-	-	M	2	1	0	0	3976299	369	11836	2	-1.8699	-9.6412	-19.452	0	-2.9176	4.6124	5.0395
11837	6517	6175	RPLP0	-	-	-	0	0	0	0	3474344	6175	11837	2	-11.32	-15.829	-12.733	1	-2.8154	6.3508	0.19678
11839	1252	374	AREG	-	-	-	0	0	0	0	2731542	374	11839	2	9.5411	-13.95	2.8685	1	4.3221	4.7558	-1.1683
11841	56086	-	-	-	-	-	1	0	0	0	2383726	375	11841	1	-0.46798	16.199	0.30863	2	1.3031	-5.1045	0.17439
11842	68195	377	ARF3	-	-	-	0	2	0	0	3453370	377	11842	1	22.229	13.839	6.9762	2	6.3569	-4.9993	-2.6509
11843	55593	378	ARF4	-	-	M	0	0	0	0	2678090	378	11843	0	-23.476	9.9018	-3.917	0	-7.3491	-2.1955	0.98259
11844	129625	381	ARF5	-	-	-	0	0	0	0	3022409	381	11844	1	0.24228	7.4703	-2.2577	0	-2.3196	-2.5782	-2.1638
11845	1256	382	ARF6	-	-	-	2	0	0	0	3535000	382	11845	0	-25.408	6.2651	-4.2764	0	-7.9695	-0.32433	1.465
11846	29	383	ARG1	-	-	-	0	0	0	1	2925841	383	11846	2	4.1626	-20.177	6.5008	1	3.3823	5.9395	-3.0554
11847	906	384	ARG2	-	-	-	0	0	0	0	3541383	384	11847	0	-26.627	0.40255	1.9396	0	-7.3018	-0.75409	-3.2586
11848	68986	387	RHOA	-	-	-	0	0	0	0	2674242	387	11848	0	-2.2328	8.2301	-13.392	0	-3.7188	-0.57478	2.5903
11852	68377	388	RHOB	-	-	-	0	0	0	0	2471978	388	11852	1	12.582	6.2063	-2.5944	2	4.9534	-2.0191	3.4021
11853	90945	389	RHOC	-	-	-	0	0	0	0	2428405	389	11853	2	17.107	-6.0278	-5.6001	1	2.4039	3.3681	1.0689
11854	22409	29984	RHOD	-	-	-	0	0	0	0	3336680	29984	11854	2	-1.1018	-11.603	-10.789	1	1.7978	2.6292	4.5002
11855	907	394	ARHGAP5	-	-	-	2	0	0	0	3531479	394	11855	0	-1.599	7.1023	-8.111	0	-1.2034	-2.4127	4.3132
11856	7630	395	ARHGAP6	-	-	-	1	0	0	0	3999568	395	11856	1	20.155	-3.6574	2.8978	2	7.5442	-1.2424	1.2914
11857	20318	397	ARHGDIB	-	-	-	0	0	0	0	3445786	397	11857	1	11.778	9.5582	-8.9423	2	2.3975	-0.45259	2.3281
11858	21123	8153	RND2	-	-	-	0	0	0	0	3722355	8153	11858	1	17.931	6.0979	-16.846	1	1.7346	1.0282	3.9448
11859	31296	401	PHOX2A	-	-	M	0	0	0	0	3381038	401	11859	0	-13.053	3.2446	-4.7804	0	-2.9495	0.58223	2.3072
11861	4194	10124	ARL4A	-	-	-	0	0	0	0	2931391	10124	11861	0	-18.096	-7.0803	0.72237	1	-1.4753	3.5389	-2.9451
11863	1261	405	ARNT	-	-	-	2	0	0	0	2434633	405	11863	0	-8.3278	6.4379	-11.696	0	-3.131	1.8891	5.7436
11864	7230	9915	ARNT2	S	-	-	0	0	0	0	3604006	9915	11864	1	21.486	15.441	5.4061	2	4.5086	-5.5285	-1.9442
11865	910	406	ARNTL	-	-	M	0	0	0	0	3321150	406	11865	1	24.032	8.5826	7.0025	2	3.6412	-4.1645	-3.8548
11867	4179	10095	ARPC1B	-	-	-	0	0	0	0	3014714	10095	11867	1	18.481	-0.69231	-12.554	1	4.6692	0.99324	2.4925
11870	128621	417	ART1	-	-	-	0	0	2	0	3317824	417	11870	2	4.7405	-20.492	-0.61027	1	3.3578	4.6093	-1.1742
11875	7231	116969	ART5	-	-	-	0	0	0	0	3359881	116969	11875	2	2.2485	-11.786	-0.1148	1	2.7643	4.2791	-1.1659
11876	7631	9048	ARTN	-	-	-	0	0	0	0	2333574	9048	11876	2	-0.26017	-14.674	3.8985	1	0.77742	4.2144	-2.381
11877	31046	421	ARVCF	-	-	M	2	0	0	0	3952956	421	11877	0	-21.397	-10.936	2.5886	0	-5.7922	3.1776	-1.0273
11878	68998	170302	ARX	S	-	M	2	0	0	0	4003155	170302	11878	0	-19.449	-3.5817	2.4496	0	-7.1012	2.7139	-0.92396
11881	73870	411	ARSB	-	-	M	0	1	0	0	2863964	411	11881	0	-26.203	3.1662	3.1285	0	-7.4128	-1.6866	-1.6443
11883	20138	410	ARSA	-	-	M	0	0	0	0	3966143	410	11883	1	17.002	7.5327	0.75543	2	5.6311	-2.4721	1.649
11886	10504	427	ASAH1	-	-	M	0	0	0	0	3126087	427	11886	0	-5.4426	11.46	3.0531	2	-0.10613	-4.4107	0.4321
11889	1263	432	ASGR1	-	-	-	0	0	0	0	3743371	432	11889	0	-20.054	-12.043	2.8197	0	-4.504	5.0852	-2.3718
11890	912	433	ASGR2	-	-	-	0	0	0	0	3743340	433	11890	2	10.791	-16.38	2.5298	1	3.3255	3.2172	-1.7656
11891	3069	5873	RAB27A	-	-	M	0	2	0	0	3625271	5873	11891	2	10.778	-15.346	-8.1804	1	3.8705	4.9004	2.8201
11899	7233	460	ASTN1	-	-	M	0	0	0	0	2445357	460	11899	1	6.7769	8.2348	14.32	2	2.1999	-5.0386	-1.6992
11905	20139	462	SERPINC1	-	-	-	0	0	0	0	2444529	462	11905	2	-5.9163	-18.185	2.1002	1	0.67662	5.0534	-0.96006
11906	21366	463	ZFHX3	-	-	M	0	0	0	2	3698256	463	11906	0	-4.5148	0.55502	-5.6861	1	3.4963	0.63151	5.0128
11907	31420	11101	ATE1	-	-	M	0	0	0	0	3310413	11101	11907	1	13.008	12.689	-10.319	2	2.693	-3.0548	2.6326
11908	3790	466	ATF1	-	-	-	0	0	0	0	3414695	466	11908	0	-24.014	-0.92055	-7.3959	0	-6.6065	1.828	1.7472
11909	31061	1386	ATF2	-	-	M	2	2	0	0	2588066	1386	11909	0	-12.798	9.1626	3.6085	0	-5.371	-3.5082	-1.5967
11910	1265	467	ATF3	-	-	-	0	0	0	0	2379132	467	11910	1	19.278	-5.5856	-5.6242	1	5.603	3.2821	2.7972
11911	1266	468	ATF4	-	-	-	0	0	0	0	3945914	468	11911	2	-0.54992	-11.514	1.6048	1	4.0778	2.6479	-0.88487
11920	30952	472	ATM	-	F	M	0	0	0	0	3390067	472	11920	0	-25.898	4.484	-4.347	0	-8.1214	-0.39246	-0.04492
11921	31297	474	ATOH1	-	-	-	0	0	0	0	2736224	474	11921	0	-1.3593	4.8288	1.645	2	-0.59045	-2.4391	0.28521
11922	7632	63974	NEUROD6	-	-	M	0	0	0	0	3044518	63974	11922	0	-24.818	0.89648	9.7007	0	-4.2081	-2.3183	-4.4218
11923	7234	58158	NEUROD4	-	-	M	0	0	0	0	3416733	58158	11923	0	-14.243	-5.9752	-17.932	0	-7.276	2.5161	2.0264
11924	7633	63973	NEUROG2	-	-	M	0	0	0	0	2782267	63973	11924	0	-28.305	-5.428	-3.394	0	-8.131	2.4187	0.37398
11925	40692	50674	NEUROG3	-	-	-	0	0	0	0	3293014	50674	11925	2	-0.043226	-12.809	1.2722	1	1.6457	3.1528	-1.3541
11927	2984	475	ATOX1	-	-	M	0	0	0	0	2882196	475	11927	2	-1.1861	1.6686	-3.3239	2	-0.30936	-1.314	-2.2004
11928	564	476	ATP1A1	-	F	M	1	1	0	0	2353477	476	11928	1	23.802	13.727	2.0246	2	6.3247	-5.1091	0.94917
11931	37509	481	ATP1B1	-	-	-	1	0	0	0	2366422	481	11931	1	24.676	10.298	10.915	2	7.141	-4.9065	-1.3168
11932	36075	482	ATP1B2	-	-	M	1	1	0	0	3708938	482	11932	1	24.668	-0.09958	3.0598	2	7.044	-1.6649	0.72517
11933	37510	483	ATP1B3	-	-	-	0	0	0	0	2645764	483	11933	0	-19.535	3.4717	6.3809	0	-6.7571	-0.65477	-2.7032
11936	-	-	-	-	-	-	1	0	0	0	3393446	486	11936	2	0.91443	-18.697	1.3561	1	1.1503	4.308	-1.8173
11937	7635	487	ATP2A1	-	-	-	0	0	0	0	3655060	487	11937	2	7.4495	-15.956	1.9493	1	4.648	4.1843	-0.5292
11938	80167	488	ATP2A2	-	-	M	0	0	0	0	3431483	488	11938	1	15.994	18.287	4.3632	2	3.1882	-6.6978	0.7808
11941	56150	491	ATP2B2	S	-	M	1	1	0	0	2662698	491	11941	1	24.453	9.1539	10.486	2	6.6395	-4.8044	-0.594
11944	68081	495	ATP4A	-	-	-	0	0	0	0	3859832	495	11944	1	19.707	-2.5488	0.68273	2	5.908	0.19896	0.69274
11945	20182	496	ATP4B	-	-	-	1	0	0	0	3526655	496	11945	2	6.7024	-7.284	-0.15834	1	3.1375	1.3674	-0.36628
11946	2985	498	ATP5A1	-	-	-	0	2	0	0	3806253	498	11946	0	-4.9629	5.6639	-7.8186	2	-0.72557	-2.6919	0.57957
11947	1273	506	ATP5B	-	-	-	0	0	0	0	3458033	506	11947	0	-6.7268	18.931	-5.2852	0	-5.0545	-3.8709	-0.44778
11949	3792	509	ATP5C1	-	-	-	0	0	0	0	3234140	509	11949	0	-6.9086	2.672	-12.392	0	-3.4199	-1.3508	0.38843
11950	1275	515	ATP5F1	-	-	-	2	0	0	0	2351817	515	11950	1	7.7359	5.4064	3.7199	2	4.4573	-0.65675	-1.203
11951	38017	516	ATP5G1	-	-	-	0	0	0	0	3725456	516	11951	1	2.1721	13.974	-4.9293	2	-1.4017	-4.6251	-0.63556
11957	1272	522	ATP5J	-	-	-	0	0	0	0	3916576	522	11957	0	-25.146	2.5832	-6.8869	0	-6.9002	-0.42647	2.8696
11958	137205	-	-	-	-	-	0	0	0	0	2714200	521	11958	0	-18.495	-5.667	-0.1619	0	-4.5341	4.0035	-0.94408
11964	123934	523	ATP6V1A	-	-	-	0	0	0	0	2636589	523	11964	1	9.7989	22.175	1.0895	2	1.528	-7.2612	-0.21713
11966	1279	526	ATP6V1B2	-	-	-	0	0	0	0	3088544	526	11966	1	12.64	21.263	1.7352	2	2.447	-6.9685	0.82103
11972	3444	9114	ATP6V0D1	-	-	-	0	0	0	0	3695699	9114	11972	1	9.7998	21.362	-0.76219	2	1.81	-6.24	0.93592
11973	1282	529	ATP6V1E1	-	-	-	0	2	0	0	3951887	529	11973	1	21.626	14.423	-0.72214	2	5.994	-4.9097	0.79903
11974	2931	8992	ATP6V0E1	-	-	-	0	0	0	0	2841284	8992	11974	1	6.7339	4.6407	-22.894	0	-3.0872	-0.96265	4.1749
11975	3795	535	ATP6V0A1	-	-	-	1	0	0	0	3721718	535	11975	0	-15.334	3.615	-4.6883	0	-4.9573	1.0446	0.098116
11977	35	538	ATP7A	-	-	M	0	0	0	0	3982423	538	11977	0	-24.88	-0.026078	-2.314	0	-6.6385	-0.77687	1.4866
11979	20063	540	ATP7B	-	-	M	0	0	0	0	3514736	540	11979	0	-16.382	-14.181	-0.39775	1	-2.0113	4.8569	0.097874
11980	48402	10396	ATP8A1	-	-	M	1	1	0	0	2767378	10396	11980	1	11.361	11.089	11.254	2	6.11	-5.401	-0.62196
11982	56461	57194	ATP10A	S	-	-	0	1	0	0	3614305	57194	11982	1	23.865	-3.0055	-0.75337	1	6.7659	1.6744	1.8009
11983	40581	93974	ATPIF1	-	-	M	0	0	0	0	2327375	93974	11983	1	16.759	-4.843	-3.1204	1	5.2385	1.2448	-0.70745
11984	68199	527	ATP6V0C	-	-	-	0	0	0	0	3644887	527	11984	1	15.024	17.573	3.2114	2	3.4161	-4.6592	-1.2307
11987	20658	6541	SLC7A1	-	-	-	1	0	0	0	3507710	6541	11987	0	-10.317	3.9723	11.245	2	1.0044	-0.69849	1.2657
11988	20659	6542	SLC7A2	-	-	-	0	0	0	0	3087659	6542	11988	1	20.591	2.4537	-11.534	2	7.44	-1.3159	3.1673
11989	56382	84889	SLC7A3	-	-	-	0	0	0	0	4011743	84889	11989	0	-12.263	-6.3491	-17.44	0	-6.6857	2.1901	3.1865
11990	22542	8455	ATRN	-	-	M	0	0	0	0	3874313	8455	11990	1	-2.1417	17.804	13.485	2	0.39028	-7.5624	-0.60278
11991	22410	3184	HNRNPD	-	-	-	2	2	0	0	2775463	3184	11991	0	-23.999	3.7129	-1.6205	0	-7.7363	-0.067991	0.29472
11992	1284	549	AUH	-	-	-	1	0	2	0	3214359	549	11992	1	19.345	7.2831	0.26673	2	6.0672	-1.5387	1.1012
11993	7239	550	AUP1	-	-	-	0	0	0	0	2560254	550	11993	0	-6.9918	5.0496	-15.651	0	-3.8051	-1.2296	2.4543
11994	23401	65217	PCDH15	S	-	M	0	0	0	0	3289948	65217	11994	1	21.806	-7.5122	6.4436	2	7.7643	0.083604	-1.439
11998	417	551	AVP	-	-	M	1	0	2	0	3895224	551	11998	2	-1.7576	-8.4601	-1.7861	1	0.34429	3.1825	-0.19378
12000	20064	554	AVPR2	-	-	M	0	0	0	0	3996047	554	12000	2	7.0214	-12.979	3.5778	1	3.4043	1.5004	-1.8835
12005	2614	8312	AXIN1	-	F	M	1	0	0	0	3675047	8312	12005	0	-26.014	-2.5873	0.70424	0	-6.7912	1.0788	0.88677
12006	3420	8313	AXIN2	-	-	-	0	0	0	0	3767480	8313	12006	0	-19.152	-8.8118	11.083	0	-6.3018	3.4101	0.10017
12007	915	563	AZGP1	-	-	-	0	0	0	0	3063589	563	12007	1	18.327	-1.9106	-5.6974	1	5.3663	2.4648	1.0453
12010	2987	567	B2M	-	-	-	0	0	0	0	3592023	567	12010	1	26.13	0.34826	-5.2886	2	6.8949	-0.20104	1.1799
12012	1286	570	BAAT	-	-	-	0	0	0	0	3218041	570	12012	1	19.766	-7.3604	1.8459	1	6.5404	2.2275	-0.24443
12013	916	571	BACH1	-	-	-	2	2	0	0	3917305	571	12013	0	-22.849	-0.6477	-10.216	0	-7.766	1.2498	0.39302
12014	7240	60468	BACH2	-	-	-	0	0	0	0	2964553	60468	12014	0	-28.77	-5.4148	7.2643	0	-8.1307	1.7434	-2.4816
12015	3189	572	BAD	-	-	-	0	0	0	0	3334415	572	12015	1	10.357	2.6803	3.2585	2	1.8609	-0.78669	-0.92008
12017	3190	573	BAG1	-	-	-	0	0	0	0	3203482	573	12017	1	8.4221	4.2489	-7.1732	2	3.1508	-1.6436	2.4347
12018	917	578	BAK1	-	-	M	0	0	0	0	2950753	578	12018	2	10.371	-13.143	-1.4195	1	2.7518	3.8358	0.47427
12020	68168	579	NKX3-2	-	-	-	0	0	0	0	2761259	579	12020	2	-0.51375	-11.384	0.23354	1	0.41517	2.8172	-0.78898
12021	400	580	BARD1	-	-	-	0	0	2	0	2598099	580	12021	0	-19.91	-2.1184	-15.821	0	-7.1168	2.789	2.8854
12022	7241	56033	BARX1	-	-	-	0	0	0	0	3215395	56033	12022	2	7.3156	-3.8966	-3.7135	1	4.1215	0.84415	1.8193
12023	2715	8538	BARX2	-	-	M	0	0	0	0	3355956	8538	12023	2	11.102	-13.328	0.074705	1	3.9461	4.4709	-0.22166
12028	7242	581	BAX	-	-	M	0	0	0	0	3838067	581	12028	0	-14.541	-8.1195	-8.1896	0	-4.333	2.8264	0.12516
12029	7243	255877	BCL6B	-	-	-	0	0	2	0	3708223	255877	12029	2	-5.8564	-14.944	-9.8166	1	-1.5089	5.8442	1.4864
12032	7244	63827	BCAN	-	-	-	0	0	0	0	2361635	63827	12032	1	23.87	-0.92512	2.1857	2	2.7229	-0.79829	-3.085
12033	22411	55973	BCAP29	-	-	-	0	0	0	0	3018535	55973	12033	1	18.079	5.1398	-1.8772	2	6.0006	-2.5007	3.2144
12034	5263	11331	PHB2	-	-	M	0	0	0	0	3442396	11331	12034	0	-24.044	1.1188	-11.262	0	-7.4227	1.7636	1.3531
12035	20320	586	BCAT1	-	-	-	0	0	0	0	3447694	586	12035	0	-17.935	9.677	-3.4527	0	-4.9289	-2.5764	1.8127
12036	81684	587	BCAT2	-	-	M	0	0	0	0	3867415	587	12036	0	-5.7286	-0.2618	-0.34921	1	2.2367	0.89336	2.1055
12038	20065	590	BCHE	-	-	-	0	0	0	0	2703902	590	12038	2	10.906	-10.108	-7.3278	0	-0.86353	0.80571	0.8781
12040	39	594	BCKDHB	-	-	-	0	0	0	0	2914820	594	12040	1	12.312	7.9852	-14.236	2	-0.022537	-2.6777	4.2642
12041	37642	10295	BCKDK	S	-	M	0	0	0	0	3656829	10295	12041	1	1.2447	2.8195	5.2381	0	-1.9062	-0.23423	-2.0948
12042	2912	8915	BCL10	-	-	-	2	0	0	0	2420808	8915	12042	0	-25.815	-0.98174	-2.7801	0	-7.0326	2.1805	0.97735
12043	527	596	BCL2	S	-	M	0	1	0	0	3811339	596	12043	0	-23.867	-1.6427	0.034121	0	-6.4421	1.5911	1.7101
12044	2988	597	BCL2A1	-	-	-	0	0	0	0	3635198	597	12044	2	8.323	-5.9019	-2.9543	1	2.2413	1.473	-1.3823
12048	7639	598	BCL2L1	-	-	M	1	1	0	0	3902489	598	12048	1	1.6074	13.334	-2.3126	0	-0.85799	-0.87482	2.593
12049	8396	10017	BCL2L10	-	-	-	0	0	0	0	3624410	10017	12049	2	6.0972	-7.1191	3.1023	1	2.9325	0.90937	-2.3166
12050	2989	599	BCL2L2	-	-	M	0	0	0	0	3529064	599	12050	1	28.045	6.418	-3.0894	2	7.2056	-2.2389	3.185
12051	81738	602	BCL3	-	-	-	0	0	0	0	3835726	602	12051	2	11.145	-11.238	1.2875	1	5.4895	4.4611	1.4462
12053	7640	604	BCL6	-	-	-	0	0	0	0	2709778	604	12053	1	9.2433	10.969	13.674	2	6.8826	-3.5148	0.16544
12054	1290	9275	BCL7B	-	-	-	0	0	0	0	3056108	9275	12054	1	20.153	10.713	-12.661	2	4.3483	-2.6004	5.0478
12055	3498	9274	BCL7C	-	-	-	2	0	0	0	3688038	9274	12055	0	-20.997	3.6689	0.7869	0	-5.1045	0.11323	-0.14761
12057	1291	611	OPN1SW	-	-	-	0	0	0	0	3071860	611	12057	2	2.1512	-7.0172	4.3074	1	0.81988	1.4341	-1.2774
12061	570	623	BDKRB1	-	-	M	0	0	0	0	3550307	623	12061	2	6.6031	-14.672	4.4869	1	3.8191	1.9263	-2.9592
12062	519	624	BDKRB2	-	-	-	0	0	0	0	3550278	624	12062	2	15.65	-7.4798	0.26897	1	4.5897	1.9039	-0.83626
12064	7245	627	BDNF	S	-	M	0	0	0	0	3367231	627	12064	1	18.982	4.3015	3.4871	2	5.7687	-3.4959	-2.0086
12068	38108	10282	BET1	-	-	-	2	0	0	0	3061651	10282	12068	0	-5.9614	6.1672	-14.783	0	-4.6033	-0.54703	3.089
12070	7642	27018	NGFRAP1	-	-	-	0	0	0	0	3985534	27018	12070	1	14.91	4.8368	-0.032452	2	3.8669	-1.9073	-3.1794
12075	922	631	BFSP1	-	-	-	0	0	0	0	3899111	631	12075	1	24.833	-5.2511	-1.8385	2	7.5661	0.46313	0.91804
12091	47922	2720	GLB1	-	F	M	0	0	0	0	2668205	2720	12091	1	-0.91703	11.621	-10.365	0	-4.8404	-1.7932	1.4284
12111	1293	633	BGN	-	-	M	0	1	0	0	3995633	633	12111	1	8.9493	-0.59886	-11.715	1	0.47827	2.1423	4.5482
12116	1295	635	BHMT	-	-	-	0	0	0	0	2817251	635	12116	1	17.172	-4.6657	3.4619	2	4.6766	-0.98295	-0.15863
12121	37518	636	BICD1	-	-	-	2	2	0	0	3410445	636	12121	0	-21.506	-3.1945	3.6326	0	-5.0184	1.6036	-3.1422
12122	923	637	BID	-	-	M	0	0	0	0	3951927	637	12122	0	-16.797	-9.5247	4.4034	0	-3.1172	1.8271	-4.0416
12123	137206	-	-	-	-	-	0	2	0	0	3473378	8739	12123	2	19.286	-7.8359	-3.6077	1	5.2188	2.6169	-0.084151
12124	924	638	BIK	-	-	-	0	0	0	0	3947604	638	12124	2	6.5791	-8.0634	1.1369	1	3.7287	1.8066	-0.97155
12125	7643	10018	BCL2L11	-	-	-	1	0	0	0	2500275	10018	12125	2	-7.2312	-12.506	-0.39465	1	0.96975	5.8961	2.8925
12140	37880	2173	FABP7	S	-	M	0	0	0	0	2923928	2173	12140	0	-21.949	-10.424	3.7897	0	-6.1644	1.7635	-3.1138
12142	925	639	PRDM1	-	-	-	0	0	0	2	2919669	639	12142	2	16.472	-9.7227	-2.8511	1	3.2944	4.7143	1.1524
12143	1297	640	BLK	-	-	-	0	0	0	0	3085990	640	12143	2	7.0458	-15.016	1.226	1	4.11	3.8581	-0.77306
12144	47902	641	BLM	-	F	-	0	0	0	0	3608298	641	12144	2	-2.4701	-6.1699	-21.539	0	-5.3573	4.0797	4.2976
12145	1298	643	CXCR5	-	-	-	0	0	0	0	3351675	643	12145	2	-1.603	-11.897	-7.5984	1	0.84698	4.0346	2.29
12153	55955	649	BMP1	-	-	-	0	1	0	0	3089215	649	12153	2	1.5566	-11.778	-14.144	1	-2.1546	4.6654	4.4167
12154	7644	27302	BMP10	-	-	-	1	0	0	0	2557948	27302	12154	2	-0.53349	-16.065	4.0373	1	2.2441	5.3901	-2.0449
12155	3977	9210	BMP15	-	-	-	0	0	0	0	3977483	9210	12155	2	12.731	-15.929	0.25537	1	4.5946	4.8421	-0.73244
12156	926	650	BMP2	-	F	-	0	0	0	0	3875423	650	12156	2	2.1847	-10.252	2.7008	1	1.2891	0.94793	-1.9517
12159	7247	652	BMP4	-	-	M	0	0	0	0	3565206	652	12159	2	0.90718	-2.9442	-14.289	1	-0.25224	2.6671	4.3057
12160	22412	653	BMP5	-	-	M	0	0	0	0	2958172	653	12160	2	-5.0108	-9.0808	-12.242	0	-4.1037	2.7335	3.5329
12161	1300	654	BMP6	-	-	-	0	0	0	0	2893895	654	12161	2	5.7915	-7.5752	-9.2715	0	-5.9994	3.0699	3.0088
12162	20410	655	BMP7	-	-	M	0	1	0	0	3910980	655	12162	1	14.333	0.73928	-14.497	0	-3.4098	-1.9214	3.7519
12163	135983	353500	BMP8A	-	-	-	0	0	0	0	2408062	656	12163	0	-9.5677	7.1131	6.1375	0	-3.1946	-2.7863	-1.0445
12165	32299	2658	GDF2	-	-	-	0	0	0	0	3287781	2658	12165	2	8.2748	-15.824	-6.1388	1	4.3046	4.1549	1.3056
12166	20911	657	BMPR1A	-	-	M	0	1	2	0	3256074	657	12166	0	-25.205	-1.2817	-2.695	0	-6.5722	0.10593	-0.9364
12167	20322	658	BMPR1B	-	-	-	0	0	0	0	2736462	658	12167	1	22.984	-0.037521	-8.9381	2	4.7272	-1.5039	3.3308
12168	929	659	BMPR2	-	-	M	1	0	1	0	2523213	659	12168	0	-20.049	12.327	7.5615	0	-6.2294	-2.5941	-1.0988
12169	20411	660	BMX	-	-	-	0	0	0	0	3969802	660	12169	2	10.022	-18.123	1.1324	1	4.8551	5.8142	-0.66576
12173	31048	646	BNC1	-	-	-	0	0	0	0	3636562	646	12173	2	1.4698	-12.939	5.6153	0	-0.62159	0.27896	-5.8924
12175	3194	663	BNIP2	-	-	-	0	0	0	1	3627076	663	12175	0	-20.036	-2.9416	-7.4487	0	-5.4421	0.72514	3.0847
12177	3195	665	BNIP3L	-	-	-	0	2	0	0	3091000	665	12177	0	-18.92	11.284	-5.1382	0	-5.5086	-2.6418	3.7966
12180	7645	150572	SMYD1	-	-	-	1	0	0	0	2492753	150572	12180	1	18.177	-5.6743	0.6286	1	4.7161	3.1257	0.26835
12182	3198	683	BST1	-	-	-	0	0	0	0	2719617	683	12182	2	-8.1578	-12.416	2.1304	1	0.27537	3.3842	0.25
12183	55599	669	BPGM	-	-	-	2	0	0	0	3025500	669	12183	0	-12.767	4.2071	-8.7914	0	-6.44	-0.36716	0.44645
12189	5276	672	BRCA1	-	-	M	1	0	0	0	3758317	672	12189	2	-5.714	-7.4628	-24.119	0	-5.3854	4.1739	4.4405
12190	41	675	BRCA2	S	-	M	0	0	0	0	3484641	675	12190	0	-11.047	-12.222	-19.685	0	-6.3394	4.8808	2.6436
12192	31276	677	ZFP36L1	-	-	-	0	0	0	0	3569754	677	12192	1	10.615	-2.4837	-16.461	0	-3.7482	2.5034	4.1514
12193	5027	678	ZFP36L2	-	-	-	1	0	0	0	2550522	678	12193	2	14.473	-5.1744	-13.105	1	-0.70652	3.0841	4.7372
12209	1307	680	BRS3	-	-	M	0	0	0	0	3992512	680	12209	2	1.7819	-12.748	-1.1442	1	-0.17327	1.6944	-0.69864
12211	7248	57448	BIRC6	S	F	-	0	0	0	0	2476219	57448	12211	0	-24.402	-0.82599	4.123	0	-6.1733	-1.0074	-1.7188
12215	1308	682	BSG	-	-	-	0	0	0	0	3815014	682	12215	1	17.606	7.1688	-10.805	2	3.4895	0.17803	4.8729
12217	31161	8927	BSN	-	F	M	1	0	0	0	2622153	8927	12217	1	26.093	9.0921	7.7488	2	7.4804	-3.5951	0.3267
12223	1309	685	BTC	-	-	-	0	0	0	0	2773545	685	12223	2	14.944	-13.794	-0.24149	1	4.7311	4.2515	-1.4879
12224	37520	688	KLF5	-	-	-	0	0	0	0	3493543	688	12224	1	-1.0126	7.9555	10.314	0	-4.1186	-1.3801	-2.3763
12226	37521	694	BTG1	-	-	-	0	0	0	0	3465409	694	12226	0	-18.431	-7.5963	-7.0458	0	-7.2185	3.1585	0.6556
12227	31406	7832	BTG2	-	-	-	0	0	0	0	2375664	7832	12227	1	17.305	-1.4931	-9.4437	1	4.1073	2.3522	3.76
12228	4953	10950	BTG3	-	-	-	0	0	0	0	3926080	10950	12228	0	-9.1206	-9.5238	-19.905	0	-5.9159	3.5778	3.3993
12229	30953	695	BTK	-	-	-	0	0	0	0	4015709	695	12229	2	16.662	-13.532	-3.852	1	6.0293	4.001	-0.018411
12231	1312	696	BTN1A1	-	-	-	1	0	0	0	2899473	696	12231	2	1.9068	-15.756	-1.5358	1	2.8243	3.6484	-1.2609
12234	39330	8945	BTRC	-	-	-	0	0	0	0	3261165	8945	12234	0	-11.212	15.963	10.455	0	-3.3981	-5.8541	-1.3588
12235	37910	699	BUB1	-	-	-	0	0	0	0	2570616	699	12235	0	-19.243	-7.3885	-18.144	0	-7.7407	3.3093	2.2212
12236	933	701	BUB1B	-	-	M	0	0	0	0	3589697	701	12236	0	-17.583	-7.3647	-19.218	0	-7.1914	3.3453	3.2794
12237	3470	9184	BUB3	-	-	-	0	0	0	0	3268669	9184	12237	0	-24.783	5.7082	-12.399	0	-7.7575	0.060364	2.9863
12257	574	706	TSPO	-	-	-	0	0	0	0	3947627	706	12257	0	-23.528	-4.7812	2.3525	0	-7.1658	2.1373	0.70749
12258	44	710	SERPING1	-	-	-	0	0	0	0	3331355	710	12258	1	2.7714	5.8635	-9.6078	0	-3.8119	1.2713	2.1212
12259	7249	712	C1QA	-	-	M	0	0	0	0	2324856	712	12259	1	15.381	5.6519	-2.6307	2	5.6399	-1.4031	0.56318
12260	418	713	C1QB	-	-	-	0	0	0	1	2324884	713	12260	1	19.501	6.7221	-4.01	2	4.4154	-2.2043	0.34107
12261	31023	708	C1QBP	-	-	M	0	0	0	0	3742708	708	12261	2	9.8704	-12.198	-7.3234	1	3.4332	3.8379	-0.025755
12262	32020	714	C1QC	-	-	-	0	0	0	1	2324873	714	12262	1	13.779	4.034	-5.0066	2	3.1015	-2.0301	1.0771
12265	207	4261	CIITA	-	-	-	0	0	0	0	3647993	4261	12265	2	6.9866	-8.8974	2.5503	1	5.0605	0.76756	0.82425
12266	68031	718	C3	-	-	M	0	0	0	0	3848039	718	12266	1	18.216	9.2552	-5.0181	2	4.125	-4.754	0.40234
12267	2992	719	C3AR1	-	-	-	0	0	0	0	3442941	719	12267	1	19.625	3.5336	-4.9439	2	5.3505	-1.2589	1.4617
12268	36030	720	C4A	-	-	-	0	0	0	0	2902958	720	12268	1	22.07	-1.3741	-1.043	2	7.4899	-1.4944	1.8045
12273	20413	728	C5AR1	-	-	-	1	0	0	0	3837257	728	12273	2	8.3286	-7.95	-0.19833	1	3.5733	1.2612	1.0583
12274	47	729	C6	-	-	-	0	0	0	0	2854915	729	12274	2	9.6243	-21.731	2.7654	1	4.5319	6.0356	-1.2059
12279	74406	735	C9	-	-	-	0	0	0	0	2854409	735	12279	2	8.7084	-10.924	2.2695	1	4.0729	1.9363	0.78792
12282	4658	10525	HYOU1	-	-	M	0	0	0	0	3394123	10525	12282	1	17.098	17.386	-7.1197	2	2.7165	-5.4246	4.0483
12283	69212	51719	CAB39	-	-	-	0	2	0	0	2531522	51719	12283	1	-3.1693	20.746	5.1979	0	-2.1395	-6.3569	0.16089
12286	56383	773	CACNA1A	-	-	M	0	0	0	0	3852133	773	12286	1	15.443	4.7828	17.928	2	6.9461	-2.5414	-3.4168
12287	20184	774	CACNA1B	S	-	M	1	0	0	2	3195568	774	12287	1	3.2191	2.0998	27.228	2	3.8314	-2.7405	-6.0894
12288	55484	775	CACNA1C	S	-	M	0	0	0	0	3400730	775	12288	1	11.831	1.9851	23.878	2	4.7811	-3.3639	-5.0022
12289	578	776	CACNA1D	S	-	M	0	0	0	0	2624385	776	12289	1	23.907	1.585	13.834	2	6.9254	-1.7061	-4.1596
12290	20185	777	CACNA1E	-	-	M	0	0	0	1	2370433	777	12290	0	-17.667	5.1598	18.776	2	-0.14312	-4.0911	-6.0497
12291	22544	8913	CACNA1G	S	-	M	0	0	0	0	3726618	8913	12291	1	17.348	-1.3226	12.307	2	-0.33369	-0.75409	-4.9897
12292	37257	779	CACNA1S	-	-	M	0	0	0	0	2450568	779	12292	2	17.41	-14.075	0.25547	1	5.3294	4.7409	-0.26944
12293	579	781	CACNA2D1	-	-	M	0	0	0	0	3058991	781	12293	0	-7.6599	7.251	20.37	2	3.0188	-6.041	-2.2833
12294	74929	55799	CACNA2D3	S	-	M	0	0	0	0	2624639	55799	12294	1	22.521	6.8173	11.948	2	5.8258	-3.5432	-4.5053
12295	20186	782	CACNB1	-	-	M	0	0	0	0	3755580	782	12295	1	8.6803	23.204	6.7629	2	2.0193	-6.9671	-0.9395
12296	75191	783	CACNB2	S	-	-	0	0	0	0	3237396	783	12296	1	24.165	10.448	9.6032	2	6.8507	-4.0948	-2.9859
12297	20187	784	CACNB3	-	-	M	0	0	0	0	3413604	784	12297	0	-6.0563	14.882	10.942	0	-4.7969	-3.1761	-3.4755
12298	20188	785	CACNB4	-	-	M	1	0	0	0	2581349	785	12298	1	24.41	10.453	6.956	2	5.7825	-4.0899	-2.1255
12299	582	786	CACNG1	-	-	-	0	0	0	0	3732145	786	12299	2	-4.523	-10.18	3.7758	1	1.5843	3.2142	-1.6661
12300	4432	10369	CACNG2	-	-	M	0	0	0	0	3959787	10369	12300	1	12.528	13.465	20.221	0	-1.585	-4.3992	-3.4482
12301	7649	27101	CACYBP	-	-	-	0	2	0	0	2368198	27101	12301	1	3.8502	12.402	-7.1206	2	2.4549	-3.6226	4.0956
12304	21020	9601	PDIA4	-	F	-	0	0	0	0	3078435	9601	12304	0	-22.362	-5.2716	-6.8364	0	-6.4682	2.0055	1.6121
12305	68212	780	DDR1	-	-	-	1	0	0	0	2901970	780	12305	0	-12.871	-3.6468	-6.9912	0	-3.3614	1.6532	3.9028
12306	20857	302	ANXA2	-	F	-	0	0	2	0	3627248	302	12306	2	-3.3529	-8.9701	-19.612	1	-1.6437	3.3023	1.417
12307	21026	793	CALB1	-	-	M	0	0	0	0	3144033	793	12307	1	20.297	10.184	6.8367	2	1.899	-4.6439	-2.8931
12308	1318	794	CALB2	-	-	M	0	0	0	0	3667508	794	12308	1	2.9063	5.5051	5.2298	0	-4.1661	-3.0304	-3.572
12309	36150	795	S100G	-	-	-	0	0	0	0	3970111	795	12309	2	5.7998	-11.415	-0.23709	1	2.7235	4.7837	-0.60656
12310	88337	797	CALCB	-	-	M	0	0	2	0	3364127	796	12310	2	5.9018	-19.288	10.79	1	4.9896	3.888	-3.1707
12311	1320	799	CALCR	-	-	-	0	0	0	0	3061538	799	12311	2	10.535	-20.428	1.4638	1	5.221	3.8833	0.37449
12316	7650	259266	ASPM	-	-	-	0	0	0	1	2449559	259266	12316	0	-17.993	-8.4336	-19.31	0	-7.3554	3.6967	2.5996
12317	37911	811	CALR	-	-	-	0	0	0	0	3822049	811	12317	0	-1.435	7.5808	-17.357	0	-3.3783	-1.2322	4.0152
12319	20861	767	CA8	-	-	M	0	0	1	0	3137120	767	12319	1	17.329	1.7682	-5.7631	1	2.4086	0.23402	-0.19823
12321	936	813	CALU	-	-	-	0	0	0	0	3023060	813	12321	0	-5.9143	9.8359	-13.974	0	-3.9556	-3.5157	4.7507
12322	56577	815	CAMK2A	-	-	M	0	0	0	0	2881300	815	12322	1	29.009	7.1833	0.9866	2	8.1284	-3.2128	-0.62129
12325	15596	818	CAMK2G	-	-	-	2	0	0	0	3294854	818	12325	1	21.747	14.708	6.4354	2	4.959	-5.272	-3.2078
12326	100780	814	CAMK4	S	-	M	0	0	0	0	2823880	814	12326	0	-5.1516	6.9037	15.587	0	-2.0874	-4.9691	-5.0049
12328	1323	819	CAMLG	-	-	-	0	0	0	0	2829463	819	12328	0	-2.8065	2.5914	6.4739	2	0.81608	-2.2237	-0.68179
12330	1324	821	CANX	-	-	M	0	0	0	0	2844203	821	12330	1	6.2124	6.8008	-18.536	0	-2.0204	-1.3675	5.1438
12331	74572	10487	CAP1	-	-	-	1	0	0	0	2331727	10487	12331	0	-7.0946	15.09	-10.711	0	-3.2506	-4.1483	3.1855
12332	37523	822	CAPG	-	-	-	0	0	0	0	2562271	822	12332	2	4.6714	-4.1495	-17.934	0	-2.5749	2.4263	4.0013
12333	3800	823	CAPN1	-	-	-	0	0	0	2	3334954	823	12333	0	-16.297	13.983	5.9254	0	-5.8427	-3.0213	-1.5541
12334	1326	824	CAPN2	-	-	-	2	0	0	0	2382117	824	12334	1	9.7479	2.5225	-11.822	1	2.3234	0.32143	3.8992
12335	52	825	CAPN3	-	-	-	0	0	0	0	3590853	825	12335	1	23.19	3.5288	-2.469	2	7.0147	-0.4376	2.1436
12336	1327	826	CAPNS1	-	-	-	0	0	0	0	3831168	826	12336	1	8.8373	15.144	1.5821	2	-0.048484	-2.4772	-1.0064
12337	31212	726	CAPN5	-	-	M	0	0	0	0	3341155	726	12337	0	-16.524	7.4548	16.41	0	-4.0264	-3.0318	-5.6497
12338	7252	827	CAPN6	-	-	-	1	0	0	0	4018194	827	12338	2	-5.1985	-12.898	-16.003	1	-1.7964	5.0267	3.4853
12339	7651	23473	CAPN7	-	-	M	0	0	0	0	2612278	23473	12339	0	-24.395	0.5363	-3.6905	0	-7.2255	-0.16618	-0.40431
12340	24376	829	CAPZA1	-	-	-	0	0	0	0	2352228	829	12340	0	-7.9413	6.1695	-17.197	0	-4.3331	-0.37264	4.9889
12343	55956	830	CAPZA2	-	-	-	0	0	0	0	3020444	830	12343	0	-8.9985	10.557	-8.3505	0	-3.2353	-4.2759	2.4372
12344	7253	93661	CAPZA3	-	-	-	0	0	0	0	3407016	93661	12344	2	11.668	-12.767	1.1358	1	4.3433	4.0573	-1.5975
12345	3620	832	CAPZB	-	-	M	0	0	0	0	2399765	832	12345	1	3.8408	13.204	-2.4487	2	2.4022	-3.7827	-0.77983
12346	20414	759	CA1	-	-	-	0	0	2	0	3142967	759	12346	2	10.049	-10.054	-1.8681	1	3.6046	4.0517	0.1605
12348	36061	770	CA11	-	-	-	0	0	0	0	3867264	770	12348	1	28.927	7.1161	-1.3599	2	7.8898	-2.6802	1.9729
12349	37256	760	CA2	-	-	-	0	0	0	0	3105600	760	12349	1	28.599	3.0615	-5.8208	2	7.6498	-0.43402	3.9191
12350	31298	761	CA3	-	-	-	2	0	0	0	3105581	761	12350	2	2.031	-17.938	1.0291	1	1.1722	4.6903	-1.5425
12351	20183	762	CA4	-	-	-	0	0	0	1	3729419	762	12351	1	24.928	6.6043	-5.5703	2	5.989	-0.15519	2.2958
12352	68200	763	CA5A	-	-	-	0	0	0	0	3703944	763	12352	2	10.603	-15.387	5.2763	1	4.5772	3.3016	-2.1058
12353	20324	765	CA6	S	-	-	0	0	0	0	2319135	765	12353	2	6.2953	-18.63	3.5786	1	3.6262	4.952	-2.0996
12354	55875	766	CA7	-	-	M	1	1	0	0	3664924	766	12354	1	24.371	10.155	-0.9191	2	7.021	-2.1121	0.77874
12355	3759	9970	NR1I3	-	-	-	1	0	0	0	2363579	9970	12355	1	0.50974	14.795	3.8275	2	-0.10133	-4.2065	-2.1448
12359	55514	847	CAT	-	-	-	2	0	0	0	3326400	847	12359	2	11.906	-8.2015	-14.045	1	0.38063	2.451	2.1004
12362	133272	834	CASP1	-	-	-	0	0	0	0	3389353	834	12362	2	14.004	-7.3052	0.65586	1	5.4743	2.4183	-0.55563
12363	136493	837	CASP4	-	-	-	0	0	0	0	3389273	837	12363	2	19.275	-14.135	-2.2036	1	6.2034	3.7371	-0.87234
12364	7654	-	-	-	-	M	0	0	0	0	3389257	100506742	12364	2	9.5461	-18.062	-0.57953	1	4.6333	4.7731	-0.47537
12365	36304	23581	CASP14	-	-	-	1	0	0	0	3822976	23581	12365	2	12.511	-18.579	-1.2467	1	5.7771	3.185	1.081
12366	7254	835	CASP2	-	-	-	2	0	0	0	3029030	835	12366	0	-29.182	-4.0815	0.56178	0	-8.4389	1.6634	-0.26576
12367	37912	836	CASP3	-	-	M	0	2	0	0	2796484	836	12367	0	-26.725	-4.8295	-4.2003	0	-7.6742	1.733	-1.6978
12368	37455	839	CASP6	-	F	M	0	0	2	0	2781693	839	12368	0	-19.337	-10.431	-9.4098	0	-5.4672	5.0052	1.6084
12369	11168	840	CASP7	-	-	-	0	0	1	0	3264948	840	12369	2	13.424	-10.23	-18.34	1	0.90672	4.9219	3.8249
12370	7657	841	CASP8	-	-	-	0	1	0	0	2522728	841	12370	2	16.138	-12.14	-5.5382	1	4.3335	3.8682	2.3862
12371	31024	842	CASP9	-	-	-	2	2	2	0	2397695	842	12371	1	17.084	10.374	-9.8281	2	2.3435	-3.9075	1.4832
12372	20329	844	CASQ1	-	-	-	0	0	0	0	2362991	844	12372	1	21.475	12.691	-7.0949	0	-1.6009	1.5733	0.46525
12373	20330	845	CASQ2	-	-	-	0	1	0	0	2429556	845	12373	1	21.649	3.0841	-4.9008	1	6.1583	1.0346	3.5424
12374	332	846	CASR	-	-	M	1	1	1	0	2638824	846	12374	2	12.145	-13.98	0.17474	1	3.2697	1.2648	-3.3206
12380	7658	831	CAST	-	F	-	0	0	0	0	2821194	831	12380	1	26.114	9.0045	-7.1597	2	5.9043	-2.4232	3.7155
12385	1433	1495	CTNNA1	-	F	-	0	0	0	0	2877597	1495	12385	0	-18.73	10.521	14.215	0	-3.9256	-4.5314	-4.6314
12386	68394	1496	CTNNA2	-	-	M	0	0	0	0	2490351	1496	12386	1	15.127	-0.53383	9.6372	2	2.5067	-1.8885	-6.2432
12387	1434	1499	CTNNB1	S	-	M	0	0	0	0	2618940	1499	12387	0	-9.7997	10.682	-17.178	0	-7.4099	-2.0249	1.2203
12388	1017	1500	CTNND1	-	-	-	0	0	0	0	3331487	1500	12388	0	-14.92	-1.9352	-5.6017	0	-6.6806	2.8882	0.55946
12389	1330	857	CAV1	-	-	M	0	0	0	0	3020302	857	12389	0	-11.729	1.1882	-5.1856	0	-5.5728	2.884	1.5809
12390	942	858	CAV2	-	-	M	0	0	0	0	3020273	858	12390	2	-2.8668	-2.7873	10.043	2	0.23709	-0.8135	-3.6621
12391	7255	859	CAV3	-	-	-	0	0	0	0	2609462	859	12391	2	6.6902	-12.813	-0.11165	1	3.5064	4.2218	-0.17367
12393	68389	860	RUNX2	-	-	-	0	0	0	0	2908762	860	12393	1	19.408	-1.9472	4.4093	2	6.6587	0.064768	2.0445
12394	1331	861	RUNX1	-	-	M	1	1	0	0	3930360	861	12394	2	10.448	-9.0965	-4.6651	1	3.8883	2.3359	1.7837
12395	3801	862	RUNX1T1	-	-	M	0	2	0	0	3144346	862	12395	0	-25.749	-1.3269	11.428	0	-7.1395	-0.17198	-4.5592
12396	3733	9139	CBFA2T2	-	-	-	1	0	0	0	3882533	9139	12396	0	-17.566	-1.9639	8.3812	0	-2.8107	0.5187	-4
12398	74543	863	CBFA2T3	-	-	-	0	0	0	0	3704567	863	12398	0	-15.542	-2.3519	6.103	0	-3.0277	1.3839	-2.5748
12399	37914	864	RUNX3	-	-	M	1	0	0	0	2401994	864	12399	2	10.893	-9.6444	-6.6494	1	3.6631	3.0264	1.4313
12400	11173	865	CBFB	-	-	-	2	0	0	0	3665116	865	12400	0	-21.18	-5.8932	-10.727	0	-6.7008	1.1389	2.2002
12401	20417	866	SERPINA6	-	-	M	0	0	0	0	3577595	866	12401	2	5.0309	-16.882	1.971	1	4.2417	3.7638	-0.18837
12402	3802	867	CBL	-	-	M	1	0	0	0	3352070	867	12402	0	-22.353	7.0292	-3.5726	0	-7.3029	-0.47363	0.18932
12404	74520	869	CBLN1	-	-	M	0	2	0	0	3690747	869	12404	0	-18.987	3.3265	-1.0905	0	-5.7891	1.5842	2.7716
12405	18203	147381	CBLN2	-	-	-	0	0	0	0	3812864	147381	12405	1	17.498	6.4456	11.549	2	3.8648	-2.7121	-0.90827
12406	20331	871	SERPINH1	-	-	-	0	0	0	0	3340589	871	12406	0	-11.281	-7.8396	-12.853	0	-5.8004	3.7793	1.1266
12408	37524	873	CBR1	-	-	-	0	0	0	0	3919785	873	12408	1	25.37	2.0592	-7.9125	2	7.3493	-0.71035	2.4729
12411	37258	875	CBS	S	-	-	0	0	0	0	3933923	875	12411	0	-27.393	-4.0997	0.49073	0	-7.319	2.0124	-0.36986
12412	89116	10951	CBX1	-	-	-	2	2	0	0	3761127	10951	12412	0	-18.353	-4.4997	-4.7678	0	-4.748	1.6075	0.90269
12416	7256	84733	CBX2	-	F	-	1	0	0	0	3736985	84733	12416	2	-6.9239	-9.3213	-12.754	0	-1.9817	3.3629	3.8556
12418	2712	8535	CBX4	-	F	-	0	0	0	0	3773174	8535	12418	0	-12.021	5.0601	-2.8637	0	-1.5636	-0.34963	1.805
12419	7257	23468	CBX5	-	-	-	0	0	0	0	3456630	23468	12419	0	-20.607	11.399	-2.584	0	-6.7714	-1.5377	1.4834
12421	7659	9821	RB1CC1	S	-	-	0	0	0	0	3135184	9821	12421	0	-7.7565	11.064	1.9833	0	-4.3288	-3.3835	0.23556
12424	583	885	CCK	-	-	-	0	0	0	0	2670725	885	12424	1	26.791	7.8202	2.2537	2	5.4402	-3.6658	-3.2793
12425	37337	886	CCKAR	-	-	M	0	0	0	0	2764478	886	12425	2	3.6636	-15.497	-1.6884	1	2.8623	3.1341	-0.32296
12426	7258	887	CCKBR	-	-	M	1	1	0	0	3318639	887	12426	1	13.16	15.13	10.878	2	1.7166	-5.4523	-2.4044
12427	31203	8900	CCNA1	-	-	-	0	0	0	0	3485674	8900	12427	0	-12.695	10.92	3.7118	0	-5.8406	-3.1479	-3.8364
12428	55562	890	CCNA2	-	-	-	0	0	0	0	2784113	890	12428	0	-15.494	-9.0997	-18.497	0	-7.4168	3.6884	2.3711
12442	74359	9133	CCNB2	-	-	-	0	0	0	0	3595979	9133	12442	0	-17.194	-5.0925	-19.689	0	-7.8166	2.9618	2.3345
12443	1334	595	CCND1	-	-	M	0	0	0	0	3338192	595	12443	2	8.4415	-2.0465	-18.949	1	0.23245	3.0176	6.2446
12444	37525	894	CCND2	-	-	M	0	0	0	0	3401704	894	12444	0	-18.507	-0.61383	-8.8448	0	-7.566	0.97194	-1.1189
12445	20419	896	CCND3	-	-	M	1	0	0	0	2953866	896	12445	1	18.613	9.2327	-3.3301	2	5.1065	-0.31176	1.0852
12447	14452	898	CCNE1	-	-	M	0	0	0	0	3828112	898	12447	1	15.493	3.463	-16.552	0	-1.476	1.4005	2.599
12448	7660	9134	CCNE2	-	-	M	0	0	0	0	3145107	9134	12448	1	2.8343	7.0469	-22.113	0	-3.8106	0.61227	6.4228
12450	2995	900	CCNG1	-	-	-	0	0	0	0	2838598	900	12450	0	-24.152	5.1118	-11.09	0	-7.7821	-0.14214	2.1018
12452	3208	901	CCNG2	-	-	-	0	2	0	0	2732391	901	12452	0	-26.579	-0.71114	0.65967	0	-8.2341	0.08684	-0.97753
12453	4979	10983	CCNI	-	-	-	2	0	0	0	2774365	10983	12453	0	-21.661	9.302	0.83416	0	-7.8497	-0.58751	-1.3218
12454	14748	8812	CCNK	-	-	-	0	0	0	0	3551303	8812	12454	0	-21.16	3.0512	-7.8458	0	-6.3883	-0.078645	2.7159
12455	947	904	CCNT1	-	-	-	0	0	0	0	3453218	904	12455	0	-24.184	8.6266	-5.0732	0	-7.3383	-0.76958	1.74
12457	7661	25819	CCRN4L	-	-	-	1	1	0	0	2744501	25819	12457	0	-9.2441	10.807	5.6457	2	0.11976	-3.8648	-1.8743
12458	3214	1235	CCR6	-	-	-	0	0	0	0	2936564	1235	12458	0	-11.156	-10.337	-8.1205	1	-1.2677	3.7911	2.5551
12460	3762	9973	CCS	-	-	-	0	0	0	0	3336351	9973	12460	1	10.966	2.4889	-5.715	2	1.7606	-0.19226	2.2145
12461	4696	10576	CCT2	-	-	-	0	2	0	0	3421630	10576	12461	0	-25.483	0.40569	-4.5685	0	-7.5677	0.13196	-0.70619
12462	4373	7203	CCT3	-	F	-	2	0	0	0	2438125	7203	12462	0	-23.935	1.9284	-7.8849	0	-6.9248	-0.26717	-0.076322
12464	4695	10575	CCT4	-	-	-	0	2	0	0	2555630	10575	12464	0	-23.623	3.6155	-4.8648	0	-7.2036	-0.20924	0.043588
12465	6287	22948	CCT5	-	-	-	0	2	0	0	2801526	22948	12465	0	-23.026	6.2887	-4.0793	0	-6.4546	-3.0027	0.33495
12466	1336	908	CCT6A	-	-	-	2	2	0	0	3003193	908	12466	0	-22.155	5.546	3.5232	0	-5.993	-2.1623	-1.7302
12467	55978	10693	CCT6B	-	-	-	0	0	0	0	3753288	10693	12467	2	19.384	-10.796	-7.8612	1	5.4215	4.5345	1.0724
12468	4694	10574	CCT7	-	F	-	0	0	0	0	2488732	10574	12468	0	-18.408	13.479	-10.034	0	-6.3749	-3.0173	1.3555
12469	4802	10694	CCT8	-	-	-	0	0	0	0	3928070	10694	12469	0	-15.94	11.212	-2.1146	0	-3.2768	-3.0426	0.68278
12475	493	929	CD14	-	-	-	0	0	0	0	2878437	929	12475	1	9.7939	5.1618	-8.443	2	0.85558	-1.6014	1.5811
12476	20916	977	CD151	-	-	-	0	0	0	0	3316344	977	12476	0	-17.906	-5.1614	1.4348	0	-5.6119	1.6813	-1.5715
12477	3820	1493	CTLA4	-	-	-	0	0	0	0	2523855	1493	12477	2	9.3508	-18.975	2.9079	1	4.7799	5.1228	-2.0727
12478	1341	930	CD19	-	-	M	0	0	0	0	3655109	930	12478	2	6.5564	-18.374	-1.6966	1	3.3735	5.1264	-1.4584
12479	1337	912	CD1D	-	-	M	0	0	0	0	2362157	912	12479	2	-1.0633	-17.717	10.995	1	3.3678	4.7336	-2.4072
12481	1338	914	CD2	-	-	-	0	0	0	0	2353669	914	12481	2	6.8024	-18.235	2.6719	1	3.7326	4.5277	-1.3217
12482	7259	931	MS4A1	-	-	-	2	0	2	0	3332403	931	12482	2	18.627	-13.41	5.6046	1	6.6399	2.5946	-1.1728
12483	31052	933	CD22	-	-	-	0	0	0	0	3830359	933	12483	1	23.548	8.1633	-2.4101	2	6.956	-1.9157	2.9524
12487	4473	940	CD28	-	-	M	0	1	0	1	2523801	940	12487	2	0.87168	-16.485	-4.4613	1	-0.091982	4.2789	2.4023
12488	7663	23607	CD2AP	-	-	-	2	0	0	0	2909404	23607	12488	0	-13.578	-7.2624	-13.324	0	-4.2928	4.3933	4.741
12490	1343	947	CD34	-	-	-	0	0	0	0	2453307	947	12490	1	11.235	-2.6127	-9.4531	1	1.7326	4.0503	3.337
12491	73871	948	CD36	-	-	M	1	0	0	0	3010503	948	12491	0	-12.041	-9.7858	-9.6611	0	-2.212	1.1869	-1.3513
12492	48353	950	SCARB2	-	-	M	0	0	0	0	2774049	950	12492	0	-16.433	9.9711	-4.5027	0	-3.2437	-2.8078	4.2385
12493	20422	951	CD37	-	-	-	0	0	0	0	3838385	951	12493	1	13.135	5.7315	-2.7418	2	3.4473	-2.2673	0.92467
12494	1345	952	CD38	S	-	-	0	0	0	1	2719656	952	12494	1	24.603	-1.7847	0.15369	2	6.6986	-2.1098	-0.9629
12495	20423	953	ENTPD1	-	-	M	0	0	0	0	3259253	953	12495	1	8.3594	3.3553	-11.732	1	0.12391	0.30602	3.2999
12496	20333	954	ENTPD2	-	-	-	0	0	0	0	3230733	954	12496	1	20.719	-5.1759	-0.90543	2	6.1201	0.49102	0.66644
12497	68170	955	ENTPD6	-	F	-	0	0	0	0	3880706	955	12497	1	24.644	12.008	2.4591	2	6.7062	-4.7109	0.10627
12499	37457	957	ENTPD5	-	-	-	0	0	1	0	3571667	957	12499	2	2.7643	0.96062	2.5075	1	0.39952	-0.31735	2.2048
12500	585	915	CD3D	-	-	-	0	0	0	0	3393744	915	12500	2	4.9315	-13.719	2.2196	1	2.4378	2.4979	-0.53141
12501	586	916	CD3E	-	-	M	1	0	2	0	3351280	916	12501	2	10.779	-16.796	-4.5582	1	4.0718	6.0333	-0.059243
12502	55	917	CD3G	-	-	-	1	0	0	0	3351300	917	12502	2	5.7257	-15.551	3.2937	1	2.6891	3.5231	-0.82523
12503	12818	919	CD247	-	-	-	0	0	0	0	2442587	919	12503	2	8.8082	-16.452	2.0696	1	3.7827	4.3459	-0.11546
12504	513	920	CD4	-	-	-	1	0	0	0	3402786	920	12504	1	18.18	2.5631	-6.121	2	2.9797	-0.1217	3.6345
12505	508	960	CD44	S	-	M	0	0	0	0	3326635	960	12505	1	22.411	-7.874	-4.901	1	5.6388	1.4333	-0.12275
12506	1347	962	CD48	-	-	-	0	0	0	0	2440354	962	12506	2	13.274	-15.349	-5.286	1	5.4822	2.9789	0.49065
12507	7260	921	CD5	-	-	-	0	0	0	0	3332729	921	12507	2	10.793	-7.3603	4.7352	1	5.0942	0.9728	0.69079
12508	20152	963	CD53	-	-	-	0	0	0	0	2351572	963	12508	1	13.356	10.87	-7.1361	2	1.1514	-2.2664	0.51661
12511	4893	923	CD6	-	-	-	0	0	0	0	3332663	923	12511	2	0.8632	-1.2929	4.4752	2	1.6201	-0.96619	-3.5218
12514	955	968	CD68	-	-	-	0	0	0	0	3708858	968	12514	2	4.7642	-5.0576	-3.0527	1	-0.055378	0.73431	-1.459
12515	128584	969	CD69	-	-	-	0	0	0	0	3443868	969	12515	2	14.148	-6.0508	-4.7076	1	5.9876	1.5407	1.7567
12516	4471	924	CD7	-	-	-	0	0	0	0	3774883	924	12516	2	10.878	-10.301	-3.3371	1	3.0981	2.999	-0.90358
12517	1350	971	CD72	-	-	-	0	0	2	0	3167994	971	12517	0	-12.986	7.8332	14.237	0	-1.3348	-1.7329	-4.7427
12518	31053	973	CD79A	-	-	-	0	1	0	0	3834502	973	12518	2	4.3434	-11.302	1.2172	1	3.7444	3.449	-0.4168
12519	3804	941	CD80	-	-	-	0	0	0	1	2690900	941	12519	2	11.927	-20.215	3.1757	1	5.1309	5.5706	-0.5734
12520	20915	975	CD81	-	-	M	0	0	0	0	3317309	975	12520	1	22.451	6.4314	-9.1827	2	5.4417	-2.6612	1.1207
12521	20512	3732	CD82	-	-	-	0	0	0	0	3328520	3732	12521	1	23.311	1.2112	-10.336	2	6.3888	0.22204	3.2214
12522	3121	9308	CD83	-	-	-	0	0	0	0	2895841	9308	12522	2	8.8708	-2.9672	6.4095	1	5.6125	0.865	-2.0104
12523	48249	8832	CD84	-	-	-	0	0	0	0	2440295	8832	12523	1	18.925	-2.1171	0.2108	2	4.9847	-0.74903	0.39191
12524	10443	942	CD86	-	-	M	0	0	0	0	2638789	942	12524	2	14.487	-9.3789	-1.0637	1	5.1821	1.4052	1.0124
12525	133777	925	CD8A	-	-	-	1	0	2	0	2562932	925	12525	2	5.088	-6.5038	6.7102	1	5.7838	1.4238	0.3812
12526	3621	926	CD8B	-	-	-	0	0	0	0	2562965	926	12526	2	13.595	-16.407	-0.47851	1	5.1882	4.2564	-0.08967
12527	20420	928	CD9	-	-	-	0	0	0	0	3402315	928	12527	1	27.534	3.6927	-4.019	2	6.5602	-1.9884	1.5178
12530	1355	993	CDC25A	-	F	-	0	0	0	0	2673085	993	12530	0	-16.684	-7.7293	-19.802	0	-6.8518	3.8211	3.2504
12531	41451	994	CDC25B	-	-	-	0	0	0	0	3874438	994	12531	1	17.93	4.8748	-14.765	1	-0.36792	2.3322	5.804
12532	1356	995	CDC25C	-	-	-	0	0	0	0	2877378	995	12532	2	-9.2234	-12.647	-19.172	0	-4.8537	4.7801	3.0639
12534	68203	983	CDK1	-	-	-	0	0	0	0	3248289	983	12534	0	-16.133	-6.5003	-19.858	0	-7.6285	3.4691	1.8121
12537	22416	728642	CDK11A	-	-	-	0	0	0	0	4044515	984	12537	2	-2.6393	-5.9116	-7.298	1	-0.3797	4.5585	0.18046
12539	38268	11140	CDC37	-	-	-	0	0	0	0	3850331	11140	12539	1	21.841	3.8957	-2.3095	2	5.8552	0.53467	0.23897
12540	137230	-	-	-	-	M	2	0	0	0	2324634	998	12540	0	-18.079	8.4797	13.44	0	-4.31	-3.0441	-5.1145
12544	2616	8318	CDC45	-	-	-	0	0	0	0	3936913	8318	12544	0	-12.388	-11.519	-20.694	0	-6.4618	4.4654	3.1328
12545	31166	8317	CDC7	-	-	-	0	0	0	0	2346399	8317	12545	0	-21.527	-9.3862	-7.5608	0	-6.744	3.9685	0.9574
12550	20917	999	CDH1	-	-	-	0	0	0	1	3666409	999	12550	0	-9.4323	1.3059	-5.913	2	1.5992	-1.1804	-0.74328
12552	1361	1009	CDH11	S	-	-	0	0	0	0	3694657	1009	12552	0	-11.925	-7.5512	11.496	0	-5.02	1.3139	-2.3742
12554	20335	1012	CDH13	-	-	-	1	1	0	0	3671202	1012	12554	1	3.6236	9.8815	19.26	2	-0.16567	-4.278	-4.0836
12555	3622	1013	CDH15	-	-	-	0	0	0	0	3673892	1013	12555	2	1.4564	-12.368	-7.2187	1	0.94228	4.1168	1.991
12556	2997	1014	CDH16	-	-	-	0	0	0	0	3695315	1014	12556	2	-1.9642	-16.973	0.94271	1	2.9274	4.5626	-0.90623
12557	56859	1015	CDH17	-	-	-	0	0	0	0	3144859	1015	12557	2	14.35	-18.308	0.42284	1	5.2058	5.5823	-1.0855
12558	20424	1000	CDH2	-	F	-	0	0	0	0	3802602	1000	12558	0	-28.652	2.1904	1.8813	0	-8.4376	0.028124	-1.4424
12560	20425	1001	CDH3	-	-	-	0	0	0	0	3666366	1001	12560	0	-22.905	-3.8341	10.054	0	-0.42026	-0.6521	-0.85606
12561	48044	1002	CDH4	-	-	-	0	1	0	0	3892067	1002	12561	0	-21.278	3.2786	6.3144	0	-4.7789	-1.4587	-2.4262
12562	1359	1003	CDH5	-	-	-	0	0	1	0	3664664	1003	12562	2	0.41926	-8.0346	-9.3093	1	-0.60735	4.4875	2.7775
12563	21027	1004	CDH6	-	-	-	0	0	0	0	2805078	1004	12563	0	-20.29	-0.25691	8.291	0	-1.844	1.2486	3.7209
12564	55604	1006	CDH8	S	-	M	0	0	0	0	3694215	1006	12564	1	22.879	4.4429	8.4953	2	6.5779	-3.6497	-2.8707
12565	9450	1007	CDH9	S	-	-	0	0	0	0	2851511	1007	12565	1	25.592	2.8338	6.9938	2	4.4655	-3.6566	-5.5879
12566	74409	1017	CDK2	-	-	-	0	0	0	0	3417146	1017	12566	0	-15.679	-8.5382	-19.542	0	-7.8091	3.312	2.2312
12567	55429	1019	CDK4	-	-	M	0	0	0	0	3458783	1019	12567	0	-24.629	-3.6985	-12.498	0	-8.1862	2.0617	0.46096
12568	3623	1020	CDK5	-	-	M	0	0	0	0	3079313	1020	12568	0	-3.5179	16.412	6.4167	2	-1.1073	-5.2056	-3.2372
12569	31200	8851	CDK5R1	-	-	M	0	0	0	0	3717775	8851	12569	0	-22.108	4.2602	13.267	0	-4.4197	-3.2622	-4.782
12570	2924	8941	CDK5R2	-	-	M	0	0	0	0	2528198	8941	12570	1	20.749	4.7107	15.569	2	4.273	-4.8255	-4.5163
12571	963	1021	CDK6	-	-	-	0	0	0	0	3061319	1021	12571	0	-8.5161	3.1561	-21.575	0	-6.4182	1.242	4.5545
12572	1363	1022	CDK7	-	-	-	0	0	0	0	2813481	1022	12572	0	-1.6519	4.4022	-2.216	1	0.43059	0.0015295	-0.32567
12575	333	1026	CDKN1A	-	-	M	0	0	0	0	2905169	1026	12575	2	14.823	-7.4147	-5.5897	1	0.91041	4.1653	3.9032
12576	2999	1027	CDKN1B	S	-	M	0	2	0	0	3405440	1027	12576	0	-19.182	7.3978	-10.627	0	-5.7803	-0.93023	3.9776
12577	134519	-	-	-	-	M	0	0	0	0	3359432	1028	12577	2	-6.4433	-8.9207	-0.25932	1	1.949	3.1721	-0.67529
12578	55430	1029	CDKN2A	-	-	M	0	0	0	0	3201437	1029	12578	2	10.322	-11.323	-4.8469	1	3.3325	4.018	1.5615
12579	55859	1030	CDKN2B	-	-	-	0	0	0	0	3201488	1030	12579	0	-3.6295	0.63435	-0.76444	1	0.081765	2.5576	2.7168
12580	966	1031	CDKN2C	-	-	M	0	0	0	0	2335922	1031	12580	2	6.9006	-10.362	-18.565	0	-2.4077	4.6439	2.2061
12581	36081	1032	CDKN2D	-	-	M	0	2	0	0	3850445	1032	12581	2	-5.1092	-4.0962	11.722	2	0.032861	-1.4234	-6.2356
12583	1365	1036	CDO1	-	-	M	0	0	0	0	2871896	1036	12583	0	-15.085	11.061	-6.2107	0	-7.7892	-0.59134	-0.21415
12585	7262	1039	CDR2	-	F	-	0	0	0	0	3684782	1039	12585	0	-10.576	12.28	-4.0183	0	-0.76474	-1.6804	5.0821
12587	4763	8190	MIA	-	-	-	0	0	0	0	3833793	8190	12587	1	6.5304	14.808	6.6916	2	2.121	-5.1833	-1.3715
12589	7664	28981	IFT81	-	-	-	0	0	0	0	3431426	28981	12589	0	-21.002	-9.5649	-3.9601	0	-6.3075	3.2547	-1.1342
12590	1366	1044	CDX1	-	-	-	0	0	0	1	2835368	1044	12590	2	6.3241	-14.398	-3.2031	1	2.1758	4.8249	-0.043682
12591	968	1045	CDX2	-	-	-	0	0	0	0	3507134	1045	12591	2	0.42655	-14.936	-1.136	1	1.8752	4.0616	-0.8887
12592	3806	1046	CDX4	-	-	-	0	0	0	0	3981592	1046	12592	2	2.8148	-17.196	1.8549	1	2.5357	4.3136	-1.2977
12593	3548	9425	CDYL	-	-	-	0	0	0	0	2892979	9425	12593	2	1.4676	0.57595	-22.539	0	-4.3574	2.0506	5.2329
12606	3211	1050	CEBPA	-	-	M	0	0	0	0	3858993	1050	12606	1	13.353	7.5971	-7.0777	2	3.486	-2.1091	1.8962
12607	4210	10153	CEBPZ	-	F	-	0	0	0	0	2548459	10153	12607	2	11.322	-4.7974	1.5539	1	3.2119	1.1576	0.059653
12608	3807	1051	CEBPB	-	-	-	0	0	0	0	3888613	1051	12608	1	25.968	3.4598	-3.5549	2	7.7106	-0.42384	2.1602
12609	3808	1052	CEBPD	-	-	M	0	0	0	0	3134013	1052	12609	1	21.585	4.0371	-7.6939	2	6.5428	-0.32758	2.9746
12611	1368	1054	CEBPG	-	-	-	0	2	0	0	3829313	1054	12611	0	-21.828	0.034303	-6.1758	0	-7.591	1.5643	0.046216
12613	37529	1056	CEL	-	-	-	0	0	2	0	3192693	1056	12613	2	-3.3262	-14.795	3.0075	1	3.2876	3.6011	-0.081574
12614	7665	9620	CELSR1	-	F	M	0	0	0	0	3964049	9620	12614	0	-13.118	-9.6704	-14.519	0	-7.5402	3.0554	1.0756
12615	1369	1058	CENPA	-	-	-	0	0	0	0	2473965	1058	12615	1	3.4495	9.4623	-1.7534	2	2.0584	-3.3899	4.0116
12616	1370	1059	CENPB	-	-	-	0	0	0	0	3895722	1059	12616	2	0.0017881	1.1076	-8.5029	2	0.73252	-0.71553	4.1693
12617	1371	1060	CENPC	-	-	-	0	0	0	0	2771654	1060	12617	2	10.02	-5.9519	-9.2497	1	1.5429	1.712	4.3602
12622	3983	9350	CER1	-	-	M	0	0	1	2	3199500	9350	12622	2	-1.0873	-7.5026	0.71244	1	1.4927	1.0494	1.4024
12626	74521	1070	CETN3	-	-	-	2	2	0	0	2866543	1070	12626	0	-21.64	-3.0605	-6.9597	0	-5.9686	0.11082	2.653
12628	20086	3075	CFH	-	-	-	0	0	0	1	2373406	3075	12628	2	8.4101	-18.677	3.0101	1	3.9178	6.0256	-1.5695
12630	171	3426	CFI	-	-	-	0	0	0	0	2781736	3426	12630	2	13.174	-14.749	0.44253	1	4.5379	4.4211	-1.2339
12631	99735	1072	CFL1	-	-	M	0	0	0	0	3377886	1072	12631	2	-6.0568	-12.049	9.455	1	0.49402	1.4229	-5.9333
12632	129115	1073	CFL2	-	-	M	2	2	0	0	3560673	1073	12632	1	4.6938	11.124	-12.596	2	0.39286	-3.2222	3.4865
12633	7652	8837	CFLAR	-	-	-	0	1	0	0	2522616	8837	12633	2	9.7929	-8.1635	1.151	2	4.4769	-0.53634	-2.0232
12638	55465	1080	CFTR	-	-	M	0	0	0	0	3020646	1080	12638	2	18.793	-14.288	-0.53305	1	6.354	4.6106	-0.55492
12640	587	1081	CGA	-	-	-	0	0	0	0	2963614	1081	12640	2	5.3676	-15.802	5.2296	1	2.4735	3.1688	-0.77146
12642	2942	9023	CH25H	-	-	-	0	0	0	0	3299578	9023	12642	1	9.061	2.6606	0.97995	2	3.5507	-0.42662	1.0673
12643	36063	1101	CHAD	-	-	-	0	0	0	0	3762380	1101	12643	1	23.496	1.2611	0.60301	2	6.3998	-0.93815	1.4526
12647	40693	1103	CHAT	-	-	M	0	0	0	0	3246141	1103	12647	2	-0.29294	-19.02	0.57242	1	-0.856	3.4745	-3.813
12648	68174	1105	CHD1	-	-	-	2	0	0	0	2868523	1105	12648	0	-25.45	-9.7087	-5.9022	0	-7.1257	4.0269	1.5678
12649	975	1111	CHEK1	-	-	-	2	0	0	0	3354799	1111	12649	0	-23.913	-4.6203	-11.604	0	-8.3832	2.4874	0.54524
12651	88718	1120	CHKB	-	-	M	0	0	0	0	3966057	1120	12651	2	12.425	-8.3119	7.8997	1	5.7602	2.2902	-3.3704
12652	976	1113	CHGA	-	-	-	0	0	0	0	3549092	1113	12652	1	22.514	7.631	3.5456	2	6.6091	-1.7513	-0.99558
12653	1375	1114	CHGB	-	-	-	1	0	0	0	3875179	1114	12653	1	20.1	9.0449	15.279	2	7.4729	-3.5909	-0.9608
12654	55569	1116	CHI3L1	-	-	-	0	0	0	0	2451593	1116	12654	1	24.882	6.6483	-3.7348	2	7.3943	-1.2662	2.3343
12659	74442	5016	OVGP1	-	-	-	0	0	0	0	2427898	5016	12659	2	18.722	-9.8019	2.9551	1	6.465	3.2774	-0.71154
12660	88575	1119	CHKA	-	-	-	0	0	0	0	3379326	1119	12660	2	0.67153	-1.2469	-1.6848	0	-2.1201	0.96333	0.085424
12661	21314	10752	CHL1	-	-	M	0	0	0	0	2607568	10752	12661	0	-6.6957	6.4989	23.898	0	-2.3022	-3.6205	-5.8307
12662	334	1121	CHM	-	-	-	2	0	0	0	4014251	1121	12662	1	9.3191	19.531	-1.55	2	0.63944	-6.5017	2.3581
12663	31055	1122	CHML	-	-	-	0	0	0	0	2463515	1122	12663	0	-27.212	-0.087955	3.022	0	-7.9166	0.85467	-2.6855
12667	2774	8646	CHRD	-	-	M	1	1	0	0	2655790	8646	12667	1	25.551	-2.1554	1.4047	2	7.3739	-0.57183	0.072522
12669	20189	1128	CHRM1	-	-	M	1	0	0	0	3376317	1128	12669	1	22.274	10.543	13.35	2	5.208	-5.2954	-3.8366
12671	20191	1131	CHRM3	S	-	M	0	0	0	0	2387606	1131	12671	1	25.195	2.2186	9.3068	2	7.1856	-1.9958	-0.9241
12672	20192	1132	CHRM4	-	-	M	0	0	0	0	3371537	1132	12672	1	24.15	1.8768	0.39285	2	5.9708	-1.1426	-1.7255
12675	979	1147	CHUK	-	-	-	2	0	0	0	3303300	1147	12675	0	-5.0206	0.62415	-6.9052	2	-0.54278	-1.8261	2.1085
12677	7266	338917	VSX2	-	-	-	0	0	0	0	3544071	338917	12677	2	-3.1405	-15.289	-2.7109	1	1.1029	4.5808	-0.79926
12683	77852	1149	CIDEA	-	-	-	0	0	0	0	3779511	1149	12683	0	-3.8775	1.242	2.2585	1	2.1803	1.867	-3.1035
12684	7666	27141	CIDEB	-	-	M	0	0	0	0	3558145	27141	12684	0	-20.037	-4.0495	10.12	0	-6.4568	0.94588	-3.1506
12686	69006	83401	ELOVL3	-	-	-	0	0	0	1	3261532	83401	12686	2	7.0948	-18.869	-1.108	1	4.043	3.3398	-1.4042
12695	72199	10207	INADL	S	-	-	0	1	0	1	2339139	10207	12695	2	4.1352	-10.997	1.5521	1	3.6749	1.9996	1.2452
12696	980	1153	CIRBP	-	-	-	0	0	0	0	3815649	1153	12696	0	-9.4627	-2.2707	0.21671	0	-0.83924	0.40425	-1.0245
12700	7667	1154	CISH	-	-	-	0	0	0	0	2675504	1154	12700	2	-5.3639	-12.254	-1.2522	1	0.67563	4.2078	1.3882
12702	2941	9021	SOCS3	-	-	M	0	0	0	0	3772279	9021	12702	2	9.0351	-17.86	1.1763	1	4.3483	3.9364	0.53479
12703	2776	8651	SOCS1	-	-	-	0	0	0	0	3680213	8651	12703	2	1.5901	-18.074	-4.1232	1	-2.1794	4.6541	-3.4228
12704	21404	11113	CIT	-	-	M	1	0	0	0	3474104	11113	12704	1	26.827	5.7578	-6.2275	2	5.9206	-1.5227	3.7939
12705	3057	4435	CITED1	-	-	-	0	0	0	0	4012178	4435	12705	1	12.239	9.7165	-4.8669	2	2.4154	-1.8206	0.13516
12709	37530	1152	CKB	-	-	M	0	0	0	0	3580769	1152	12709	1	13.66	12.398	-15.855	2	0.083906	-1.4533	5.2841
12715	20432	1158	CKM	-	-	-	0	0	0	0	3865275	1158	12715	1	11.248	2.5332	-9.016	1	3.2958	0.19742	3.6089
12721	6545	11151	CORO1A	-	-	-	0	0	0	2	3655986	11151	12721	0	-4.659	17.186	4.0543	0	-2.3093	-5.841	-1.318
12723	63	1180	CLCN1	-	-	M	0	0	0	1	3029066	1180	12723	2	9.1217	-20.502	5.4874	1	4.7318	5.3977	-2.0437
12724	3213	1181	CLCN2	-	-	-	0	0	0	0	2708457	1181	12724	2	15.759	-14.125	2.8045	1	6.0042	3.2586	-0.43407
12725	20435	1182	CLCN3	-	-	M	0	0	0	0	2751385	1182	12725	1	-0.18215	12.225	1.207	0	-2.9724	-5.5363	0.2526
12727	68207	1183	CLCN4	-	-	-	0	0	0	0	3968512	1183	12727	0	-11.029	17.235	10.443	2	-1.6411	-6.4031	-2.9497
12728	73872	1184	CLCN5	-	-	-	0	2	0	0	3977299	1184	12728	2	-0.64677	-1.306	-15.863	0	-4.5127	3.4109	1.8856
12729	990	1207	CLNS1A	-	-	-	0	2	0	0	3382948	1207	12729	0	-13.094	-10.327	-13.415	0	-5.9774	3.1841	1.7894
12737	9620	9076	CLDN1	-	-	-	1	0	2	0	2710599	9076	12737	0	-7.5066	-0.18956	12.479	1	2.3494	0.38906	3.9679
12738	9621	9075	CLDN2	-	-	-	0	0	0	1	3986346	9075	12738	2	3.3172	-17.311	4.0949	1	3.5498	1.9176	1.8001
12739	1001	1365	CLDN3	-	-	-	1	0	0	0	3056292	1365	12739	2	0.79276	-7.6766	-6.7311	1	1.0189	1.6895	3.6484
12740	1000	1364	CLDN4	-	-	-	0	0	0	0	3007960	1364	12740	2	0.26276	-8.108	0.75709	1	-0.68056	3.7731	0.17797
12741	2459	7122	CLDN5	-	-	-	0	0	0	0	3952762	7122	12741	2	3.0036	-11.687	-8.4817	1	1.239	4.6644	1.1821
12745	68392	1047	CLGN	-	-	-	0	2	1	0	2787005	1047	12745	0	-8.0405	-3.5775	-21.169	0	-5.5467	3.9215	3.1755
12747	101535	1195	CLK1	-	-	M	0	0	0	0	2594497	1195	12747	0	-12.705	-9.3484	0.10369	1	-0.98352	3.4199	-0.65009
12748	33303	1196	CLK2	-	-	-	0	0	0	0	2437329	1196	12748	0	-12.452	-9.7102	-0.27875	0	-2.9273	5.2506	-0.034693
12750	56895	57396	CLK4	-	-	-	0	0	0	0	2889698	57396	12750	2	-0.54721	-1.0621	-4.9639	1	0.34944	0.73156	1.9647
12751	335	1200	TPP1	-	-	M	0	0	0	0	3361041	1200	12751	1	26.193	8.2262	-8.3733	2	5.8941	-2.3062	4.792
12753	3603	9575	CLOCK	-	-	M	0	0	0	0	2769947	9575	12753	1	14.69	15.129	4.8242	2	2.8805	-6.0438	0.31143
12757	1384	1211	CLTA	-	-	-	0	0	0	0	3168415	1211	12757	1	20.925	7.6001	8.6908	2	7.156	-3.5123	-1.7289
12764	7670	55907	CMAS	-	-	-	0	2	0	0	3407926	55907	12764	1	1.7291	21.302	6.0687	2	-0.97921	-7.2247	-0.62526
12765	10439	3579	CXCR2	-	-	-	0	0	0	0	2527580	3579	12765	2	6.435	-13.649	4.0934	1	2.7308	3.8943	-1.935
12766	1153	2833	CXCR3	S	-	-	1	0	0	0	4011989	2833	12766	2	5.1701	-10.632	6.0426	1	3.6476	3.0261	-3.1169
12767	20739	7852	CXCR4	-	-	-	0	0	0	0	2578028	7852	12767	0	-26.099	-5.9778	3.117	0	-7.8619	2.3165	-1.7261
12768	20344	1230	CCR1	-	-	-	0	0	0	0	2672096	1230	12768	1	7.5607	7.456	-6.5609	2	0.72186	-2.1286	2.0236
12769	22546	10803	CCR9	-	-	M	0	0	0	0	2620736	10803	12769	2	4.8117	-18.713	2.8811	1	4.0392	4.9488	-0.91866
12771	20436	1232	CCR3	-	-	-	0	0	0	0	2620813	1232	12771	2	7.2389	-18.859	3.5886	1	4.2256	5.2309	-1.2914
12772	537	729230	CCR2	-	-	M	0	0	2	0	2620842	729230	12772	2	7.1749	-17.266	2.9464	1	4.0044	4.6751	-2.3951
12773	21135	1233	CCR4	-	-	-	0	0	0	0	2616131	1233	12773	2	7.5854	-18.293	-3.5309	1	2.2628	5.4672	-1.2667
12775	1387	1236	CCR7	-	-	-	0	0	0	0	3756319	1236	12775	2	0.6313	-16.626	-0.32529	1	1.2832	4.2758	-0.55398
12777	7271	2826	CCR10	-	-	M	0	0	0	0	3758062	2826	12777	1	13.291	7.4126	-2.6689	2	1.1188	-0.92657	-0.74966
12778	22419	57007	ACKR3	-	-	-	0	0	0	0	2533999	57007	12778	2	4.1148	-20.879	0.89973	1	2.3062	5.524	-0.55993
12780	68052	1244	ABCC2	-	-	-	1	0	0	0	3260447	1244	12780	2	13.356	-19.354	-1.8779	1	5.4821	5.1531	-0.46429
12785	2567	7555	CNBP	-	-	-	2	0	0	0	2694644	7555	12785	0	-2.9845	11.376	-19.344	0	-3.7018	-1.9942	5.0687
12788	55432	1259	CNGA1	-	-	-	0	0	0	0	2768323	1259	12788	2	9.1219	-16.894	2.4137	1	4.0818	4.6319	-0.75298
12789	32022	1260	CNGA2	-	-	-	0	0	0	0	3995105	1260	12789	2	4.0351	-17.084	-0.86227	1	4.6731	4.2009	-0.35756
12793	4219	10175	CNIH1	-	-	M	0	0	0	0	3565303	10175	12793	0	-13.956	4.185	-8.8452	0	-4.0248	-1.2462	1.595
12794	7671	254263	CNIH2	-	-	-	0	0	0	0	3336094	254263	12794	0	-20.786	0.80967	9.6918	2	1.2521	-2.7817	-4.4346
12795	20865	1263	PLK3	-	-	-	0	0	0	0	2334191	1263	12795	0	-24.971	-6.3779	1.2348	0	-5.4146	3.1915	-3.1238
12796	110678	820	CAMP	-	-	-	0	0	0	0	2621574	820	12796	2	7.8263	-10.447	8.5514	1	3.4638	1.6385	-0.77138
12797	995	1264	CNN1	-	-	-	0	0	0	0	3821263	1264	12797	1	23.874	2.0799	-4.1315	2	6.8295	0.19461	2.1213
12798	3215	1265	CNN2	-	-	-	0	0	0	0	3815399	1265	12798	0	-15.523	-10.283	-8.9663	0	-5.8263	4.7304	0.35399
12799	7672	1267	CNP	-	-	M	2	0	2	0	3721548	1267	12799	1	25.285	8.7295	-6.7208	2	6.9681	-2.57	3.8294
12801	7273	1268	CNR1	S	-	M	0	0	0	0	2963859	1268	12801	0	-17.931	2.4989	13.011	0	-5.8989	-2.5414	-4.5506
12802	1389	1269	CNR2	S	-	-	2	0	0	0	4044363	1269	12802	2	2.4568	-14.497	2.2306	1	1.7133	5.0525	-1.7696
12803	8288	1270	CNTF	-	-	M	0	0	0	0	3331730	1270	12803	0	-12.656	14.971	-8.4562	0	-5.3585	-3.0655	3.8176
12804	9619	1271	CNTFR	-	-	M	1	0	0	0	3204149	1271	12804	0	-19.273	-6.011	-6.7585	0	-6.7465	2.2198	0.72612
12805	7274	1272	CNTN1	-	-	M	0	0	0	0	3411721	1272	12805	1	5.6706	11.747	19.421	2	4.0456	-5.2218	-4.1502
12807	13019	84343	HPS3	-	-	-	0	2	2	0	2647216	84343	12807	0	-18.686	13.508	-3.0542	0	-4.6242	-3.5063	1.6594
12808	9058	23242	COBL	-	F	-	0	0	0	0	3050609	23242	12808	1	28.449	8.0174	3.775	2	7.8669	-3.2219	0.54834
12810	20868	1690	COCH	-	-	-	0	0	0	0	3531163	1690	12810	0	-21.051	-6.8534	10.249	0	-1.7224	-1.1987	-3.6615
12812	3413	8161	COIL	-	-	-	0	0	0	0	3763687	8161	12812	0	-23.676	-3.4483	-3.6711	0	-6.6672	1.3894	-0.1471
12813	55466	1300	COL10A1	-	-	M	0	0	0	0	2970942	1300	12813	1	22.625	-0.92474	-0.58943	1	6.6567	2.9323	-0.021804
12814	56389	1301	COL11A1	-	-	-	0	0	0	0	2425756	1301	12814	2	0.2022	-12.937	-14.465	0	-5.2617	4.0737	0.5956
12815	22547	1302	COL11A2	-	-	-	0	0	0	0	2950384	1302	12815	2	16.312	-17.603	1.149	1	6.4335	4.6105	-0.39422
12816	3217	1303	COL12A1	-	-	-	0	0	0	0	2961177	1303	12816	0	-12.081	-12.617	3.6142	1	-0.38859	3.2537	-2.4162
12817	22421	1305	COL13A1	-	-	M	0	0	0	0	3250486	1305	12817	2	-2.7192	-12.971	-2.3019	1	0.86871	3.4947	-1.352
12818	18741	7373	COL14A1	-	-	-	1	0	0	0	3113352	7373	12818	2	14.978	-14.083	-1.4184	1	5.3039	3.5515	0.036452
12819	1396	1306	COL15A1	-	-	-	0	2	0	0	3181642	1306	12819	2	-10.283	-12.996	2.3593	0	-2.0335	3.1033	-0.70297
12821	7276	-	-	-	-	-	0	0	0	0	3305081	1308	12821	2	5.1244	-20.535	-3.0251	1	5.3062	4.8208	-0.87163
12823	55608	1310	COL19A1	-	-	M	0	0	0	0	2912649	1310	12823	2	1.0183	0.74236	1.6518	2	3.3367	-0.71591	-4.1298
12824	55607	1280	COL2A1	-	-	M	0	0	0	0	3452865	1280	12824	0	-7.7972	-7.8355	-19.179	0	-5.6614	3.2367	3.76
12825	55433	1281	COL3A1	-	-	-	0	0	0	1	2519577	1281	12825	0	-12.743	-10.417	-11.515	0	-6.2046	2.9255	1.265
12826	20437	1282	COL4A1	-	-	M	0	1	0	0	3525313	1282	12826	0	-20.176	-13.879	-2.1628	0	-5.3545	4.9307	-0.25563
12827	1390	1284	COL4A2	-	-	-	0	1	0	0	3501219	1284	12827	0	-18.936	-15.173	-2.4502	0	-4.9966	5.02	0.17496
12828	68033	1285	COL4A3	-	-	M	0	0	0	0	2530425	1285	12828	2	10.374	-15.341	4.6165	1	5.3334	2.9725	0.44818
12829	20071	1286	COL4A4	-	-	-	2	0	0	0	2602110	1286	12829	2	3.6853	-19.016	6.1386	1	3.2618	4.5295	-1.5087
12830	133559	1287	COL4A5	-	-	-	0	0	0	0	3986730	1287	12830	2	-1.1312	-17.723	-10.513	0	-3.8642	4.7251	-0.98896
12831	55434	1289	COL5A1	-	-	-	0	0	0	0	3193482	1289	12831	2	-10.573	-12.556	-12.299	0	-6.2834	4.4913	0.51954
12832	20119	1290	COL5A2	-	-	M	0	0	0	0	2591643	1290	12832	2	9.2263	-10.268	-13.296	1	1.1153	4.9574	2.6785
12833	1391	1291	COL6A1	-	-	-	1	1	0	0	3924372	1291	12833	0	-11.625	-3.9949	-4.3691	0	-4.3174	3.2189	2.2699
12834	1392	1292	COL6A2	-	-	-	0	0	0	1	3924424	1292	12834	2	-2.4298	-4.9341	-3.6146	0	-3.6466	1.6253	0.64012
12835	37917	1293	COL6A3	-	-	-	0	0	0	0	2605321	1293	12835	2	-0.74747	-11.605	-7.3488	1	-0.58484	3.6107	2.8463
12836	73	1294	COL7A1	-	-	-	0	0	0	0	2673345	1294	12836	2	11.411	-17.155	3.3173	1	4.7041	4.3589	-0.46769
12837	22423	1295	COL8A1	-	-	-	0	2	0	0	2633390	1295	12837	2	17.312	-16.747	2.3563	1	6.4002	3.9377	-1.0547
12839	1393	1297	COL9A1	-	-	-	0	0	0	0	2960146	1297	12839	2	0.16183	-19.55	-7.9726	1	1.2583	5.4475	1.9984
12840	37535	1298	COL9A2	-	-	-	0	0	0	0	2408244	1298	12840	2	12.972	-5.7634	-6.3941	1	2.3198	2.1492	3.8478
12841	20438	1299	COL9A3	-	-	-	0	0	0	0	3892974	1299	12841	2	2.0629	-8.7143	-1.4793	1	2.4786	1.8929	2.0132
12842	73874	1277	COL1A1	-	-	M	0	0	0	0	3762198	1277	12842	0	-10.234	-7.988	-9.9523	0	-4.7822	2.3234	0.023218
12843	69	1278	COL1A2	-	-	M	0	0	0	0	3265875	1278	12843	2	11.727	-18.551	0.41548	1	5.1613	4.6329	-1.3676
12845	74	1311	COMP	-	-	M	0	0	0	0	3855218	1311	12845	2	-7.8626	-12.424	-2.0086	1	1.0193	3.0183	0.3604
12846	30982	1312	COMT	-	-	M	0	0	0	0	3937092	1312	12846	1	15.491	2.6786	-5.9152	2	2.8498	-1.714	1.8755
12847	3218	1314	COPA	-	F	-	2	0	0	0	2440143	1314	12847	1	-3.0261	22.574	-4.7243	0	-4.6916	-4.8717	2.6613
12848	3124	-	-	-	-	-	0	2	0	0	3623424	9318	12848	0	-17.784	12.392	-6.2217	0	-6.8022	-2.8726	1.6337
12850	6953	10229	COQ7	-	-	-	0	0	0	0	3650802	10229	12850	0	-17.23	6.7612	2.9396	0	-6.2799	-1.7528	-1.4746
12854	997	1325	CORT	-	-	M	0	0	0	0	2319832	1325	12854	1	1.9613	4.4791	-8.0386	0	-1.6724	-0.34529	0.37346
12856	38089	10063	COX17	-	-	-	0	0	0	0	2690956	10063	12856	2	-4.2918	-13.669	6.9427	1	0.94613	3.977	-1.4267
12857	37537	1327	COX4I1	-	-	-	0	0	0	0	3672455	1327	12857	2	0.1775	-4.2196	8.8055	2	4.4782	-2.1337	-3.9723
12858	37905	9377	COX5A	-	-	-	0	2	0	0	3633221	9377	12858	1	10.771	7.3295	-9.6554	1	2.3171	0.6193	0.21885
12859	133751	-	-	-	-	-	0	0	0	0	2495121	1329	12859	1	6.7538	15.852	-11.762	2	-0.79475	-3.7234	3.6842
12862	38020	1339	COX6A2	-	-	-	0	0	0	0	3688362	1339	12862	2	6.8346	-15.128	-6.4565	1	3.2566	4.385	1.3538
12864	134053	-	-	-	-	-	0	0	0	0	3146433	1345	12864	1	13.471	0.36411	-0.77	2	3.4748	-1.2685	-1.2299
12865	48051	1346	COX7A1	-	-	-	0	0	0	0	3860296	1346	12865	1	22.009	-4.3026	-0.69582	2	6.5125	0.71086	-0.020022
12866	36082	1347	COX7A2	-	-	-	0	0	0	0	2961300	1347	12866	1	6.1551	2.13	-8.7737	2	1.3026	-1.9873	0.076458
12867	81691	-	-	-	-	-	2	0	0	0	2451309	1350	12867	0	-29.747	-2.5591	1.335	0	-8.5887	1.3467	-1.2697
12868	3006	1351	COX8A	-	-	-	0	0	0	0	3334125	1351	12868	1	12.338	7.3039	-4.35	2	1.4715	-2.011	-2.3336
12870	75	1356	CP	-	-	M	0	0	0	0	2700244	1356	12870	1	16.061	-0.85648	-3.0662	2	5.6203	-0.23053	3.1787
12873	122138	1359	CPA3	-	-	-	0	0	0	0	2647109	1359	12873	2	5.2023	-20.641	1.7254	1	3.1648	5.9805	-1.514
12874	999	1362	CPD	-	F	-	0	1	0	0	3716411	1362	12874	1	5.4822	15.63	-9.2942	2	-1.4764	-4.4844	3.2795
12876	48052	1363	CPE	-	-	M	0	0	0	0	2750627	1363	12876	1	22.161	5.2755	0.5389	2	6.5268	-3.8596	-1.3401
12877	7278	64506	CPEB1	-	-	-	0	0	0	0	3636169	64506	12877	1	27.293	8.2177	-2.8513	2	7.9223	-2.6673	1.5391
12879	84604	192668	CYS1	-	-	M	0	0	0	0	2540007	192668	12879	2	0.49587	-4.2765	-1.7816	1	0.16349	1.8668	0.53975
12889	21324	10815	CPLX1	-	-	M	0	0	0	0	2756630	10815	12889	1	27.968	8.6356	1.0768	2	8.0261	-2.9893	1.0344
12890	38212	10814	CPLX2	-	-	M	0	0	0	0	2842194	10814	12890	1	22.32	10.673	10.664	2	7.3251	-3.5736	-1.7586
12891	81815	9362	CPNE6	-	-	-	0	0	0	0	3529467	9362	12891	1	23.364	4.6408	10.154	2	7.791	-3.5508	-1.6241
12892	76	1371	CPOX	-	-	-	2	0	0	0	2685908	1371	12892	1	14.978	16.66	-12.033	2	2.3714	-4.137	5.591
12894	1413	1374	CPT1A	-	-	-	2	0	0	0	3379644	1374	12894	1	26.68	1.8806	-5.8249	2	7.5456	-0.80643	1.5831
12896	77	1376	CPT2	-	F	-	2	0	0	0	2413153	1376	12896	0	-8.236	11.007	-5.873	0	-3.1812	-1.5997	0.51715
12902	55611	1380	CR2	-	-	-	0	0	0	0	2377283	1380	12902	2	8.3189	-20.594	1.1855	1	4.133	5.5622	-1.8757
12903	3222	1381	CRABP1	-	-	-	0	0	0	0	3603295	1381	12903	1	11.503	1.5235	-14.34	0	-5.1923	0.060057	2.2168
12904	1415	1382	CRABP2	-	-	-	0	0	0	0	2438458	1382	12904	2	-3.1027	-5.6656	-15.126	0	-2.5469	2.1707	4.744
12905	2821	8738	CRADD	-	-	-	0	2	0	0	3426301	8738	12905	1	0.45929	10.409	-15.774	2	0.97035	-1.9822	4.2562
12908	598	1384	CRAT	-	-	-	1	0	1	0	3226844	1384	12908	0	-4.3723	9.2731	9.7989	0	-1.0125	-1.721	-1.8762
12912	3223	1385	CREB1	-	-	M	2	0	0	0	2525053	1385	12912	0	-28.419	5.0989	-2.4734	0	-8.5254	-0.13933	0.93669
12913	31375	10488	CREB3	-	-	-	0	0	0	0	3204833	10488	12913	1	17.773	8.7235	10.917	2	3.9506	-4.0184	-2.0089
12914	68393	1387	CREBBP	S	-	M	0	1	0	0	3677795	1387	12914	0	-20.965	2.5919	11.491	0	-5.8537	-0.32407	-2.0221
12915	31238	1388	ATF6B	-	-	-	0	0	0	0	2949622	1388	12915	2	13.226	-10.998	7.1831	1	5.1378	3.0166	0.61326
12916	84591	1390	CREM	-	-	M	0	0	1	0	3242353	1390	12916	2	12.748	-3.7494	-19.145	1	4.6139	2.5963	3.039
12918	599	1392	CRH	-	-	M	1	0	0	0	3138618	1392	12918	1	16.478	-2.9248	2.7189	1	2.2051	0.27688	1.1735
12919	1418	1393	CRHBP	-	-	M	1	0	0	0	2816536	1393	12919	1	22.088	10.86	5.9052	2	4.0671	-5.5905	-3.6724
12921	20920	1394	CRHR1	-	-	M	0	1	2	0	3723627	1394	12921	1	19.091	4.634	14.43	2	4.1352	-3.3581	-2.5958
12922	55612	1395	CRHR2	-	-	M	0	0	0	0	3044283	1395	12922	1	1.4719	2.5239	-10.505	0	-1.3533	1.1015	3.5094
12925	37465	1396	CRIP1	-	-	-	0	0	0	0	3554851	1396	12925	1	16.129	-4.0982	-5.7069	1	5.0575	1.7075	1.8542
12927	7674	9564	BCAR1	-	F	-	0	0	0	0	3699426	9564	12927	1	6.0132	3.1555	-3.6277	1	3.0596	1.4219	3.1022
12928	81850	1398	CRK	-	-	-	2	2	0	0	3740171	1398	12928	0	-26.735	4.8624	4.8657	0	-7.1832	-2.2271	-1.883
12929	38021	1399	CRKL	-	-	-	1	0	0	0	3937787	1399	12929	0	-4.9059	6.6152	-18.363	0	-5.2797	1.8371	3.8526
12931	3489	9244	CRLF1	-	-	M	0	0	0	0	3855104	9244	12931	1	23.048	9.2833	-3.2157	2	6.5218	-1.584	0.76434
12933	20347	1400	CRMP1	-	-	M	0	2	0	0	2759038	1400	12933	0	-26.319	-4.5978	8.2158	0	-7.3938	0.25037	-4.3096
12934	74392	1808	DPYSL2	-	-	-	0	2	0	0	3091077	1808	12934	0	-17.975	13.026	6.9101	0	-4.8689	-4.6689	-1.2175
12944	128039	1401	CRP	-	-	-	0	0	0	0	2439714	1401	12944	2	5.7546	-19.006	3.2062	1	4.0524	5.4088	-0.9918
12945	68990	1755	DMBT1	-	-	-	0	0	0	0	4037778	1755	12945	2	16.726	-11.982	-1.1898	1	5.3765	4.3279	-0.3419
12950	1420	1404	HAPLN1	-	-	-	0	2	0	0	2865327	1404	12950	2	13.976	-6.6293	-3.0282	1	0.68337	-0.068306	-2.6057
12951	467	1406	CRX	-	-	M	0	0	0	0	3837536	1406	12951	2	-2.1077	-18.822	0.2252	1	2.6069	5.2282	-0.9938
12952	7042	1407	CRY1	-	-	M	0	0	0	0	3469865	1407	12952	0	-28.132	-1.4911	-1.2624	0	-7.8704	1.6243	-0.49589
12953	56466	1408	CRY2	-	-	M	0	0	0	0	3329029	1408	12953	1	17.528	9.5924	9.4252	2	6.6163	-3.1964	-0.24591
12954	48053	1409	CRYAA	-	-	-	0	0	0	0	3923075	1409	12954	2	8.8016	-6.732	2.4431	1	4.5392	1.9066	0.58139
12955	68209	1410	CRYAB	-	-	M	0	0	0	0	3391149	1410	12955	1	28.785	7.0996	-0.83205	2	4.9876	-3.2685	1.3915
12957	3815	1411	CRYBA1	-	-	-	0	0	0	2	3715997	1411	12957	2	4.897	-15.371	2.5719	1	3.645	4.5648	-0.19389
12958	10991	1412	CRYBA2	-	-	-	0	0	2	1	2599670	1412	12958	2	-1.0302	-4.4264	5.3661	1	0.83722	0.52235	-0.017571
12959	1422	1413	CRYBA4	-	-	-	0	0	0	0	3941076	1413	12959	2	1.1032	-13.921	-2.5558	1	1.5985	4.3208	-0.019314
12960	1423	1414	CRYBB1	-	-	-	0	0	0	0	3955940	1414	12960	2	5.3908	-3.4148	-6.6233	1	-1.9734	3.9093	-2.1376
12961	420	1415	CRYBB2	-	-	-	1	0	0	0	3940470	1415	12961	2	4.3036	-16.57	3.2049	1	2.1366	3.5864	-2.5187
12962	3008	1417	CRYBB3	-	-	-	0	0	0	0	3940452	1417	12962	2	1.3177	-12.458	5.3516	1	3.8273	3.5024	-3.372
12964	129704	1418	CRYGA	-	-	-	0	0	0	0	2596982	1418	12964	2	7.8992	-19.036	-0.23893	1	3.9678	5.4554	-0.37086
12965	3816	1419	CRYGB	-	-	-	0	0	2	0	2596975	1419	12965	2	9.3443	-18.862	-1.5355	1	3.8872	4.829	-0.18327
12967	36213	1421	CRYGD	-	-	-	0	0	0	0	2596948	1421	12967	0	-15.586	-7.5924	-10.54	0	-3.4362	4.2854	-0.68856
12970	40695	1427	CRYGS	-	-	-	0	2	0	0	2709414	1427	12970	0	-25.07	-0.49799	4.7651	0	-7.5956	0.06273	-0.62359
12971	1424	1428	CRYM	-	-	-	0	0	0	0	3684039	1428	12971	0	-3.6208	10.291	5.5751	2	0.14631	-3.3376	-3.8912
12972	133907	1429	CRYZ	-	-	-	2	0	0	0	2418451	1429	12972	1	14.065	10.048	-18.959	0	-1.1382	-1.2625	6.8684
12974	56073	1431	CS	-	-	-	0	2	0	0	3457614	1431	12974	0	-14.401	8.0981	4.7348	0	-5.7553	-1.7026	-2.0205
12977	7282	1435	CSF1	-	-	M	0	0	0	0	2351063	1435	12977	1	25.288	4.1878	-5.0494	2	6.9781	-1.4568	2.6935
12978	3817	1436	CSF1R	-	-	M	1	0	0	0	2881187	1436	12978	1	14.488	5.4579	-6.2065	2	3.7541	-3.245	2.1164
12981	600	1437	CSF2	-	-	M	0	0	0	0	2828356	1437	12981	2	4.9222	-14.876	4.0855	1	3.4041	5.0202	-1.3102
12983	339	1439	CSF2RB	-	-	-	0	0	0	0	3944564	1439	12983	2	17.494	-14.549	-1.7849	1	5.4483	2.4859	0.88674
12985	7677	1440	CSF3	-	-	-	0	0	0	0	3720675	1440	12985	1	9.6103	-1.5824	-5.445	2	3.2148	-0.16686	1.0796
12986	601	1441	CSF3R	-	-	-	0	0	0	0	2406783	1441	12986	1	16.324	-3.2151	-0.88439	2	5.4343	0.11433	0.47502
12988	55818	1445	CSK	-	-	M	0	0	0	0	3601840	1445	12988	0	-23.448	-8.2599	5.4891	0	-5.6529	2.5964	-2.4567
12991	1426	1447	CSN2	-	-	-	0	0	0	0	2772477	1447	12991	2	9.1802	-17.858	3.725	1	4.3359	4.8195	-2.5563
12994	3818	1448	CSN3	-	-	-	0	0	0	0	2730313	1448	12994	2	11.775	-15.705	0.35146	1	5.31	4.3004	-0.53484
12995	90874	1457	CSNK2A1	-	-	-	0	2	0	0	3894228	1457	12995	0	-27.57	-2.289	1.1001	0	-7.8274	1.3787	-0.055201
13000	20444	1459	CSNK2A2	-	-	-	0	0	0	0	3693533	1459	13000	0	-24.128	8.5822	-2.088	0	-8.0657	-0.49292	0.75783
13001	55572	1460	CSNK2B	-	-	M	0	0	0	0	2902559	1460	13001	0	-17.188	1.1542	-3.9344	0	-4.9639	1.4319	-0.97963
13002	9631	80331	DNAJC5	-	F	M	1	2	0	0	3893796	80331	13002	1	18.691	-1.7542	3.353	2	6.516	-0.0030452	-0.4384
13003	3228	1462	VCAN	-	F	-	1	2	0	0	2818517	1462	13003	0	-27.908	-4.5424	-0.55507	0	-7.8542	2.2097	-1.3634
13004	3229	1463	NCAN	-	-	-	0	0	0	0	3825609	1463	13004	0	-14.283	-8.5428	9.9225	0	-3.0096	0.38942	-4.8717
13006	3974	9126	SMC3	-	-	-	0	0	0	0	3263790	9126	13006	0	-29.323	-3.1382	-2.0567	0	-8.4832	1.8982	0.29555
13007	37874	1465	CSRP1	-	-	-	0	0	0	0	2450865	1465	13007	1	27.941	6.658	-7.0964	2	7.67	-2.4943	3.2447
13008	111061	1466	CSRP2	-	-	M	0	0	0	0	3463056	1466	13008	0	-27.403	-5.9529	3.5477	0	-7.5506	2.3176	-2.3624
13009	20742	8048	CSRP3	-	-	-	1	0	0	0	3365757	8048	13009	2	11.806	-17.803	0.24456	1	5.0176	4.1014	-0.33276
13010	78	1471	CST3	-	-	-	0	0	0	0	3901296	1471	13010	1	28.706	2.2228	-1.8385	2	7.7133	-1.9663	-1.2247
13011	37832	8530	CST7	-	-	-	0	0	0	0	3880629	8530	13011	2	1.0039	-17.189	2.8537	1	1.9153	5.366	-1.5255
13012	4011	10047	CST8	-	-	-	0	0	0	0	3880271	10047	13012	2	6.7694	-17.883	-2.7004	1	3.511	5.5139	-0.85538
13013	49222	128821	CST9L	-	-	-	0	2	0	0	3901273	128821	13013	2	3.0213	-15.962	3.9468	1	1.6164	3.676	-1.4832
13014	79	1476	CSTB	-	-	M	0	0	0	0	3934245	1476	13014	2	11.368	-7.3111	-8.8167	1	2.6301	3.1353	0.68764
13016	1015	1487	CTBP1	-	-	-	0	0	0	0	2757036	1487	13016	0	-5.8619	8.1621	-7.0449	0	-1.5979	-0.68286	1.2581
13017	75187	1488	CTBP2	-	-	-	2	0	0	0	3311417	1488	13017	1	13.328	3.4591	2.9207	2	4.3842	-2.8431	0.07733
13018	4786	10664	CTCF	S	-	-	0	2	0	0	3665603	10664	13018	0	-28.716	0.88443	-1.7188	0	-8.0863	0.84109	1.4246
13019	1016	1489	CTF1	-	-	M	0	0	0	0	3656622	1489	13019	1	7.4256	3.2552	-5.8028	1	1.7428	0.8253	1.1577
13026	3680	5130	PCYT1A	-	-	-	0	0	0	0	2712754	5130	13026	1	13.275	5.2594	3.042	2	3.8213	-2.6152	-1.5435
13030	37550	1508	CTSB	-	-	M	0	0	0	0	3086206	1508	13030	0	-24.784	3.9233	-4.8455	0	-6.964	-1.2408	1.0088
13032	1373	1075	CTSC	-	-	M	0	2	0	0	3385769	1075	13032	0	-7.9028	2.0889	-20.653	0	-5.0273	0.09329	2.652
13033	55616	1509	CTSD	-	-	M	0	0	0	0	3358950	1509	13033	1	22.264	16.591	-5.6056	2	5.4188	-4.2866	3.4868
13035	105646	1511	CTSG	-	-	-	0	0	0	0	3558347	1511	13035	2	5.2987	-13.587	-0.096928	1	2.982	3.2447	-2.2349
13036	36159	1512	CTSH	-	-	-	0	0	0	0	3634811	1512	13036	1	26.723	5.1764	-5.5123	2	6.9098	-2.4117	2.2668
13038	68053	1513	CTSK	-	-	-	0	0	0	0	2434609	1513	13038	1	15.44	-3.5348	-11.372	1	0.66684	1.2387	5.3268
13039	76699	1515	CTSV	-	-	M	0	0	0	0	3216671	1515	13039	2	7.7447	-17.064	-3.0096	1	0.47488	5.7107	3.1929
13040	20867	1520	CTSS	-	-	-	0	0	0	0	2434575	1520	13040	1	24.622	-8.2576	-3.7456	1	7.2708	1.9841	1.2314
13041	37471	1521	CTSW	-	-	-	0	0	0	0	3335697	1521	13041	2	2.138	-13.935	-1.1527	1	2.3564	3.442	-0.1682
13043	3834	2017	CTTN	-	F	-	0	0	0	0	3338552	2017	13043	1	15.445	10.172	-5.6912	2	5.2815	-1.6888	3.7526
13046	134102	-	-	-	-	-	1	0	0	0	3372253	10658	13046	0	-28.292	-0.12926	7.1632	0	-7.8647	-1.1311	-1.6169
13047	-	-	-	-	-	M	0	0	0	0	3016380	1523	13047	2	-1.3444	-0.72592	1.6292	0	-4.5481	3.1984	1.9744
13051	20350	1524	CX3CR1	S	-	M	0	0	2	1	2669979	1524	13051	1	9.9953	10.79	-2.48	2	1.574	-4.9851	-0.62173
13052	1024	1525	CXADR	-	-	M	1	0	0	0	3915479	1525	13052	0	-26.093	2.1695	7.2299	0	-7.7405	-1.9593	-2.4054
13056	37552	1534	CYB561	-	-	M	0	0	0	0	3766153	1534	13056	1	14.609	2.9217	6.6496	2	1.9674	-2.9274	-2.6654
13057	80	1535	CYBA	-	-	M	0	0	0	0	3704270	1535	13057	2	6.1526	-8.1782	-1.915	1	2.3335	1.8553	1.1688
13058	68054	1536	CYBB	-	-	M	0	0	0	0	3973839	1536	13058	1	15.407	3.7565	-11.456	2	3.6745	-2.5895	3.0583
13070	37347	1583	CYP11A1	-	-	M	0	0	0	0	3632862	1583	13070	2	13.048	-8.9577	-8.6821	1	5.2413	3.1741	2.2493
13072	128035	1584	CYP11B1	S	-	M	0	0	0	0	3157241	1584	13072	2	-1.1016	-15.748	-4.2894	1	2.7712	3.8598	-0.14833
13074	73875	1586	CYP17A1	-	-	M	0	0	0	0	3304522	1586	13074	2	0.44738	-16.68	-0.027204	1	2.216	4.6285	-1.2993
13075	30955	1588	CYP19A1	-	-	M	0	0	0	0	3624003	1588	13075	2	3.8114	-18.505	0.32311	1	3.3502	3.3829	-3.6637
13076	68062	1543	CYP1A1	-	-	-	0	0	0	0	3633081	1543	13076	2	7.696	-9.8224	6.6398	1	2.2084	1.8864	-0.21435
13077	68082	1544	CYP1A2	-	-	M	1	0	0	0	3601827	1544	13077	2	4.4033	-14.62	6.6232	1	5.1792	2.146	0.38054
13078	68035	1545	CYP1B1	-	-	-	0	0	0	0	2548699	1545	13078	1	12.528	4.9233	-6.7347	0	-3.1581	-0.17327	3.3589
13079	68063	1589	CYP21A2	-	-	-	1	0	0	0	2903034	1589	13079	2	-0.12653	-15.94	8.6781	1	2.4879	3.4323	-1.7127
13081	68094	1591	CYP24A1	-	-	-	0	0	0	0	3910429	1591	13081	2	15.745	-7.2613	-2.0347	1	0.96938	2.2085	1.2828
13082	37349	1592	CYP26A1	-	-	-	0	0	0	0	3258384	1592	13082	0	-20.476	-3.1502	4.3953	1	4.2632	1.8952	-0.88215
13088	73894	1555	CYP2B6	-	-	-	1	0	2	0	3833893	1555	13088	1	21.968	6.1207	0.49909	2	6.0289	0.40831	0.72243
13096	137231	-	-	-	-	-	0	0	0	0	3258966	1562	13096	2	13.21	-15.111	4.7547	1	4.8244	4.0644	-2.1828
13106	68089	1571	CYP2E1	-	-	M	0	0	0	0	3272981	1571	13106	1	14.016	2.652	16.938	2	3.5882	-1.7842	-6.2027
13107	73898	1572	CYP2F1	-	-	-	0	0	0	0	3833967	1572	13107	0	-14.994	-6.3735	3.866	0	-2.0632	1.6826	-0.98807
13110	68091	1573	CYP2J2	-	-	-	0	0	0	0	2415266	1573	13110	1	25.795	6.4325	-5.7437	2	7.5873	-1.8423	2.932
13112	133568	1577	CYP3A5	-	-	-	0	0	0	0	3063406	1577	13112	2	12.221	-16.613	-1.3329	1	4.8417	4.7139	-0.78508
13115	37139	1594	CYP27B1	-	-	-	2	0	0	0	3458819	1594	13115	2	3.7866	-18.767	2.9565	1	4.0133	5.1616	-1.9279
13116	134501	10858	CYP46A1	-	-	-	0	1	0	0	3551432	10858	13116	1	27.973	8.4612	4.4802	2	7.7099	-4.1937	-0.31638
13117	128044	1579	CYP4A11	-	-	-	0	2	0	1	2335048	1579	13117	2	-0.1624	-10.656	-3.7505	0	-2.0598	2.5713	0.97795
13120	128045	1580	CYP4B1	-	-	-	0	0	0	0	2334932	1580	13120	2	8.293	-18.46	4.8714	1	4.6931	4.4559	-0.60962
13121	55488	1595	CYP51A1	-	-	-	0	0	0	0	3060994	1595	13121	0	-21.669	1.7957	0.12358	0	-6.9392	-0.93886	-0.56934
13122	30987	1581	CYP7A1	-	-	M	1	0	0	0	3136756	1581	13122	2	6.3168	-18.459	0.69747	1	4.5915	5.248	-0.94799
13123	3544	9420	CYP7B1	-	-	-	0	0	0	0	3138204	9420	13123	1	9.2851	10.074	-6.6519	2	-0.49102	-3.7938	2.9564
13124	3233	1582	CYP8B1	-	-	-	0	0	0	0	2670975	1582	13124	2	0.70648	-15.676	6.3553	1	0.66744	3.1886	-1.9162
13131	32084	1600	DAB1	S	-	M	0	0	0	0	2414558	1600	13131	2	1.164	-6.6243	-0.56059	1	0.90304	1.0166	-1.0125
13132	1026	1601	DAB2	-	-	-	0	2	0	0	2854445	1601	13132	2	-0.56206	-3.4023	1.8832	1	0.59444	0.94037	3.2604
13134	7288	1602	DACH1	-	-	M	0	0	0	1	3517251	1602	13134	0	-7.054	0.43554	-23.301	0	-7.8092	2.9775	1.7818
13135	1027	1603	DAD1	-	-	-	0	0	0	0	3556556	1603	13135	0	-2.2262	4.4794	-13.221	0	-3.4419	0.17022	-0.29709
13138	3234	1605	DAG1	-	-	M	0	0	0	0	2622121	1605	13138	0	-12.954	-5.5996	-1.3448	0	-4.7605	2.2158	0.16317
13139	1028	1606	DGKA	-	-	-	0	0	0	0	3417075	1606	13139	1	23.61	7.5481	9.6649	2	5.5888	-3.9586	-2.2459
13142	37553	1610	DAO	-	-	M	0	0	0	0	3430868	1610	13142	2	9.9398	-18.552	1.3957	1	5.8007	3.051	1.0097
13143	74940	23604	DAPK2	-	-	-	0	0	0	0	3628832	23604	13143	1	19.191	-4.531	-3.9024	1	6.4071	1.1315	2.5639
13144	20353	1613	DAPK3	-	-	-	1	0	0	0	3846507	1613	13144	0	-4.2473	19.644	2.8655	0	-4.0116	-4.3538	1.4343
13162	55547	6531	SLC6A3	S	-	M	0	0	0	0	2845921	6531	13162	2	-8.0939	-12.286	0.36399	1	-0.047194	3.0467	-0.51652
13163	1033	1616	DAXX	-	F	-	0	0	0	0	2950668	1616	13163	0	-11.091	-10.476	1.6705	1	-1.2278	4.1601	-1.911
13166	615	1621	DBH	-	-	M	1	0	0	0	3192820	1621	13166	2	1.885	-3.9966	2.5393	1	-0.22758	2.8158	-2.0174
13167	39086	1622	DBI	-	-	M	0	0	0	0	2502821	1622	13167	2	13.676	-4.9988	-7.4622	2	2.9392	-0.082703	0.66737
13169	8468	28988	DBNL	-	-	M	0	0	0	0	2999710	28988	13169	0	-5.6865	9.2386	-3.6828	0	-2.1586	-2.308	2.1419
13170	1035	1628	DBP	-	-	M	0	0	0	0	3837895	1628	13170	1	14.74	11.112	1.558	2	5.6106	-2.4729	2.1556
13171	1444	1629	DBT	-	-	M	0	0	0	0	2425212	1629	13171	1	9.807	16.843	-6.7283	2	1.7642	-6.0653	3.2416
13175	130530	9201	DCLK1	-	-	-	1	0	0	0	3509473	9201	13175	1	0.56582	12.924	22.797	2	0.51421	-5.0597	-6.4747
13176	21081	1630	DCC	-	-	M	0	0	0	0	3788560	1630	13176	0	-26.875	1.9008	-2.5107	0	-7.2376	-0.66556	-3.2041
13177	37554	1632	ECI1	-	-	-	0	0	0	0	3676649	1632	13177	2	12.447	-8.4797	-17.311	1	2.2923	4.1066	3.7827
13178	616	1633	DCK	-	-	-	2	2	0	0	2730714	1633	13178	0	-21.98	9.9998	-1.5662	0	-7.6773	-2.23	-0.59091
13179	22430	1634	DCN	-	-	-	0	0	0	0	3465274	1634	13179	1	13.598	3.3823	-10.625	0	-1.6375	-1.904	2.6256
13180	57028	5092	PCBD1	-	-	-	0	0	0	0	3293537	5092	13180	1	16.458	8.1696	-1.5179	2	3.6348	-2.4176	-0.8675
13190	1447	1638	DCT	-	-	-	0	0	0	0	3520934	1638	13190	2	2.1992	-1.256	-15.624	0	-1.5332	0.91798	3.1716
13191	3011	1639	DCTN1	-	-	M	0	0	0	0	2559967	1639	13191	1	21.066	15.235	4.6905	2	4.8789	-5.5727	1.0556
13193	7683	1641	DCX	S	-	M	1	2	0	0	4018218	1641	13193	0	-28.097	-6.1557	7.2536	0	-7.789	1.5014	-3.8112
13194	1448	1642	DDB1	-	F	-	0	0	0	0	3375245	1642	13194	0	-17.659	14.261	-11.373	0	-7.2802	-2.3587	2.1519
13195	618	1644	DDC	S	-	M	0	1	0	0	3050388	1644	13195	2	5.1334	-19.734	3.4111	1	3.7983	4.5081	-0.87501
13196	7684	50807	ASAP1	-	-	-	0	0	0	0	3153428	50807	13196	1	5.0552	14.108	2.6854	0	-1.3412	-2.562	2.7639
13197	1449	1647	GADD45A	-	-	-	0	0	0	0	2341083	1647	13197	1	4.9909	6.2587	-18.47	0	-1.8742	1.3647	3.4752
13198	3012	1649	DDIT3	-	-	M	0	0	0	0	3458587	1649	13198	1	22.757	10.62	-5.1625	2	5.8673	-3.0185	1.9078
13200	3821	1650	DDOST	-	-	-	0	0	0	0	2400220	1650	13200	0	-12.632	-6.3243	-7.0997	0	-3.1106	-0.0079799	1.5041
13202	1038	1652	DDT	-	-	-	0	0	0	0	3954989	1652	13202	1	4.0718	3.1614	-2.5715	1	-0.20293	0.26646	0.063001
13204	1040	1665	DHX15	-	-	-	2	0	0	0	2763805	1665	13204	0	-26.123	1.3738	-7.8667	0	-7.8126	0.34072	1.5537
13205	3425	1654	DDX3X	-	-	-	2	0	0	0	3974838	1654	13205	0	-20.057	6.0987	2.9	0	-6.2013	-1.3805	-1.066
13206	49227	54514	DDX4	-	-	-	0	0	0	1	2810015	54514	13206	2	10.934	-21.617	3.2246	1	5.194	5.6408	-2.1297
13207	6797	1655	DDX5	-	-	-	2	0	1	1	3766893	1655	13207	0	-27.375	-1.0263	-0.66904	0	-7.4521	0.18107	-0.022823
13209	3238	1656	DDX6	-	-	-	0	0	0	0	3393946	1656	13209	0	-23.99	6.6864	-5.1258	0	-7.7058	-0.81324	0.88167
13211	1039	1660	DHX9	-	F	-	2	0	2	0	2370991	1660	13211	0	-28.59	2.2469	-3.4839	0	-8.5927	0.50113	0.25362
13244	55770	8560	DEGS1	-	-	M	0	0	0	0	2382360	8560	13244	1	2.6	17.331	-2.1097	2	0.55765	-6.1703	-0.24079
13340	37493	3177	SLC29A2	-	-	-	0	0	0	0	3378244	3177	13340	2	-4.2786	-5.5722	12.1	1	3.5299	1.9741	-0.24929
13346	56469	1674	DES	-	-	M	0	0	0	0	2528476	1674	13346	2	20.474	-8.2767	-3.541	1	6.9232	3.4797	0.75888
13347	3240	1676	DFFA	-	-	M	2	2	2	2	2396121	1676	13347	0	-8.6411	12.083	0.43263	0	-3.8721	-2.1154	1.0144
13349	48067	2532	DARC	-	-	-	0	0	0	0	2362511	2532	13349	2	1.933	-11.159	14.712	1	2.5847	1.1609	-2.2995
13353	4152	-	-	-	-	-	0	0	0	0	3953196	8214	13353	2	0.15826	-5.3856	-7.0062	1	0.65912	2.2057	0.26594
13356	31292	9993	DGCR2	-	-	-	0	0	0	0	3952453	9993	13356	1	-1.6319	14.055	-4.1766	2	1.2813	-2.9576	3.6055
13358	4362	-	-	-	-	-	0	0	0	0	3952543	6576	13358	0	-24.595	-3.2822	-5.026	0	-7.1404	2.0735	-0.29525
13360	1042	1717	DHCR7	S	-	M	0	0	0	0	3380697	1717	13360	0	-12.305	6.527	0.13357	0	-5.0135	-2.4756	1.3198
13361	56470	1719	DHFR	-	-	-	2	0	2	0	2817837	1719	13361	0	-15.529	2.049	-9.256	0	-3.9403	-1.8804	2.2164
13363	22431	50846	DHH	-	-	-	0	0	0	0	3453758	50846	13363	2	4.2467	-19.448	-1.6219	1	2.8549	5.3549	-0.62435
13367	129567	1729	DIAPH1	-	-	-	1	0	0	0	2878662	1729	13367	0	-18.972	5.2637	2.1561	0	-6.3002	-0.26681	0.14117
13368	3241	1677	DFFB	-	-	-	2	0	0	0	2317512	1677	13368	0	-17.833	-9.0478	3.1849	0	-1.9096	2.3723	-1.4655
13370	620	1733	DIO1	-	-	-	0	0	0	0	2336891	1733	13370	2	2.0376	-17.416	-0.27384	1	2.7586	4.7112	-1.1665
13371	621	1734	DIO2	-	-	-	0	1	0	0	3573870	1734	13371	1	18.909	-5.1858	2.4423	2	5.6792	-0.38688	-1.4086
13380	7689	22943	DKK1	-	-	-	0	0	0	1	3247172	22943	13380	0	-6.511	0.89672	11.852	0	-2.897	1.8011	2.9077
13382	84	1738	DLD	-	-	-	0	0	0	0	3018696	1738	13382	1	8.9653	16.736	-9.934	2	0.42557	-5.0812	3.9966
13383	20869	1739	DLG1	S	-	M	0	0	0	0	2713192	1739	13383	1	23.922	9.4112	-8.0907	2	4.6391	-2.9178	5.0087
13384	31065	4356	MPP3	-	-	-	0	0	0	0	3758640	4356	13384	0	-27.928	-3.8717	6.1959	0	-7.0906	0.9582	-3.8076
13385	1047	1742	DLG4	S	-	M	0	0	0	0	3743393	1742	13385	1	15.203	8.4666	8.5422	2	5.5441	-3.9374	-1.8876
13386	2846	8788	DLK1	-	-	-	2	0	0	0	3552083	8788	13386	0	-9.9459	-6.877	-13.236	0	-1.9247	2.5762	0.63812
13388	4104	28514	DLL1	-	-	M	0	0	0	0	2986350	28514	13388	0	-20.69	-6.4046	-13.537	0	-6.5627	4.1261	3.1146
13389	7291	10683	DLL3	-	-	M	0	0	0	0	3833122	10683	13389	0	-25.767	-7.3471	-6.5271	0	-4.7399	4.2745	0.55668
13390	22558	1745	DLX1	S	-	-	0	0	0	0	2515471	1745	13390	2	-6.3714	-5.9831	16.372	0	-3.5482	0.84663	-5.072
13392	3244	1746	DLX2	S	-	M	0	0	0	0	2586989	1746	13392	0	-22.536	-6.1529	7.3638	0	-5.889	0.99098	-3.6799
13393	74544	1747	DLX3	-	-	-	0	0	0	0	3762083	1747	13393	2	10.851	-18.151	-0.26261	1	4.0574	5.2412	0.1979
13394	7292	1748	DLX4	-	-	-	0	0	0	1	3726114	1748	13394	2	-2.6482	-18.116	0.54245	1	0.97451	5.128	-2.2678
13395	3825	1749	DLX5	-	-	M	0	0	0	0	3062523	1749	13395	0	-18.453	-4.0911	10.403	0	-5.7623	-0.074807	-3.6242
13396	87855	1750	DLX6	S	-	-	0	0	0	0	3013894	1750	13396	0	-7.0295	-4.0511	3.5145	0	-3.3707	-0.18393	-2.5203
13400	3247	1760	DMPK	S	-	-	0	0	0	0	3865635	1760	13400	2	4.2727	-9.9381	12.558	1	4.7183	1.4667	-1.3176
13401	22559	1762	DMWD	-	-	-	1	0	0	0	3865679	1762	13401	2	7.8755	-2.7923	10.442	2	4.3569	-0.18241	-2.5263
13404	5135	11144	DMC1	-	-	-	0	0	0	0	3960685	11144	13404	0	-10.006	-8.7618	-21.293	1	-0.2789	5.7412	3.4459
13405	20856	1756	DMD	S	-	M	2	0	0	0	4004044	1756	13405	1	26.188	1.6446	6.8473	2	7.9213	-1.5199	-1.5824
13406	68396	1758	DMP1	-	-	-	0	0	0	0	2735116	1758	13406	2	5.5806	-16.183	-0.21859	1	3.3827	5.3631	-0.67024
13409	23670	117531	TMC1	-	-	M	0	0	0	0	3174643	117531	13409	2	14.97	-17.184	-0.77265	1	6.4562	2.631	-0.074304
13411	2801	8701	DNAH11	-	-	-	0	0	0	0	2992243	8701	13411	2	10.51	-24.629	2.6218	1	2.3656	2.1247	-3.5679
13417	1049	1769	DNAH8	-	-	-	0	0	0	0	2905946	1769	13417	2	13.303	-20.718	1.6538	1	5.6583	5.4913	-1.3519
13418	7293	64215	DNAJC1	-	F	-	0	0	0	0	3280902	64215	13418	0	-14.514	-7.9993	-17.577	0	-5.7081	3.0975	2.4119
13419	3826	1773	DNASE1	-	-	-	1	0	2	0	3677752	1773	13419	0	-6.2418	11.298	-2.0037	0	-1.3294	-2.8405	-0.31978
13421	3630	1776	DNASE1L3	-	-	-	0	0	0	0	2678298	1776	13421	2	6.5592	-17.55	1.8455	1	4.3001	5.0705	-1.1422
13423	68179	1777	DNASE2	-	-	-	0	0	0	0	3851826	1777	13423	1	21.212	-1.1076	-12.954	1	1.9611	1.439	4.5954
13424	1053	1778	DYNC1H1	-	F	M	0	0	0	0	3552847	1778	13424	1	-1.0277	10.774	18.758	2	0.66552	-5.603	-3.7698
13426	68398	1780	DYNC1I1	-	-	-	0	0	0	0	3013565	1780	13426	0	-1.3938	6.4868	24.589	2	3.7416	-4.6289	-5.414
13427	37921	-	-	-	-	M	0	0	0	0	4037595	1781	13427	1	25.054	-3.9896	-1.5957	2	7.5676	0.2868	0.42189
13429	123905	1759	DNM1	-	-	M	0	0	0	0	3190242	1759	13429	1	25.926	11.895	7.0854	2	7.2607	-4.577	-1.8403
13430	90883	1785	DNM2	-	F	-	1	0	0	0	3820758	1785	13430	1	7.2822	5.3177	-13.656	1	1.133	1.1853	4.6847
13433	124071	1786	DNMT1	-	F	M	0	1	0	0	3850069	1786	13433	0	-26.175	-0.32444	-4.2861	0	-8.2522	1.7122	0.81469
13434	3249	1787	TRDMT1	-	-	-	0	0	0	0	3279857	1787	13434	0	-23.207	-4.8322	-8.9854	0	-4.0033	3.7551	-0.57406
13435	7294	1788	DNMT3A	-	-	M	1	0	0	0	2544662	1788	13435	0	-26.092	-3.8114	-2.7411	0	-7.8488	1.7768	0.66665
13436	56000	1789	DNMT3B	-	-	-	0	0	2	2	3882012	1789	13436	0	-23.792	-11.553	-7.5353	0	-6.8167	4.4565	1.2073
13437	6110	23549	DNPEP	-	-	-	2	2	0	0	2600155	23549	13437	1	17.756	6.4525	-8.2732	2	5.8479	-1.9653	2.5126
13445	3411	8099	CDK2AP1	-	-	-	1	0	0	0	3476097	8099	13445	1	6.8104	0.29604	-18.951	0	-3.6011	2.269	3.2988
13446	2657	8448	DOC2A	-	-	M	0	0	0	0	3687363	8448	13446	1	15.802	15.58	10.834	2	2.8445	-5.4518	-2.7106
13447	20796	8447	DOC2B	-	-	-	0	0	0	0	4039752	8447	13447	0	-13.995	-1.373	19.792	2	4.5667	-2.982	-5.2299
13448	1057	1796	DOK1	-	-	-	0	0	0	0	2489440	1796	13448	2	4.799	-5.7374	-10.943	1	-0.92812	1.1346	3.4615
13449	2957	9046	DOK2	-	-	-	0	0	0	0	3127199	9046	13449	2	13.615	-12.534	-0.62337	1	5.3776	2.1859	1.432
13476	68479	7905	REEP5	-	-	-	0	0	0	0	2871176	7905	13476	1	14.094	19.015	2.9193	2	0.70243	-6.4256	1.3641
13478	1058	1798	DPAGT1	-	-	-	0	0	0	0	3394192	1798	13478	0	-7.3408	18.049	-8.0276	0	-5.6297	-1.7381	2.333
13479	80192	1800	DPEP1	-	-	-	1	0	0	0	3674249	1800	13479	0	-21.325	-7.1739	-5.8349	0	-6.6234	3.25	0.077178
13480	2865	8813	DPM1	-	-	-	0	0	0	0	3909395	8813	13480	0	-14.67	12.666	-11.468	0	-6.7527	-1.7399	1.7838
13481	99726	8818	DPM2	-	-	-	0	0	0	0	3226237	8818	13481	0	-21.329	-0.73264	6.0942	0	-5.7047	0.76989	-3.9656
13482	3279	1803	DPP4	-	-	-	0	0	0	0	2584018	1803	13482	0	-20.414	-3.1505	2.9548	1	0.084232	5.1279	-3.7304
13483	22560	1804	DPP6	S	-	-	0	0	0	0	3032647	1804	13483	1	19.589	10.166	17.191	2	5.9708	-4.6571	-2.9177
13486	38809	1810	DR1	-	-	-	2	2	0	0	2347096	1810	13486	0	-18.555	6.8303	-9.7863	0	-6.0699	-2.0092	3.7734
13487	55435	1811	SLC26A3	-	-	-	1	0	0	0	3067250	1811	13487	2	9.1477	-20.943	4.5984	1	4.4469	5.631	-1.0719
13488	30992	1812	DRD1	S	-	M	0	0	0	0	2888010	1812	13488	1	11.641	10.14	4.8844	2	0.86069	-2.8028	-2.8033
13489	22561	1813	DRD2	S	-	M	0	0	0	0	3391653	1813	13489	1	13.445	-3.3068	-2.7815	0	-2.6689	-0.87916	-4.8268
13490	623	1814	DRD3	S	-	M	0	0	0	0	2689378	1814	13490	2	7.4204	-17.233	6.9705	1	4.0874	3.3287	-1.2751
13491	20215	1815	DRD4	-	-	M	1	2	0	0	3316057	1815	13491	2	-2.4734	-11.013	-6.6278	1	-1.1775	3.1325	1.6898
13494	3060	4733	DRG1	-	-	-	0	2	0	0	3942954	4733	13494	0	-14.994	14.556	-7.3537	0	-6.8495	-2.7236	-0.00090066
13495	1061	1819	DRG2	-	-	M	0	0	0	0	3712949	1819	13495	1	3.7562	17.21	-13.084	0	-2.9944	-3.7012	2.7793
13496	124247	1820	ARID3A	-	-	-	1	0	0	0	3815278	1820	13496	0	-12.572	-10.893	-13.407	1	-1.4617	5.2049	3.4584
13497	55620	1821	DRP2	-	-	-	0	0	0	0	3984702	1821	13497	1	23.684	14.827	2.6432	2	5.132	-5.3598	-0.86714
13498	1461	1822	ATN1	-	-	M	0	2	0	0	3403045	1822	13498	0	-8.0447	6.4483	14.59	2	-0.60564	-1.8464	-0.57021
13505	22761	1823	DSC1	-	-	-	0	2	0	0	3803020	1823	13505	1	21.488	-4.4884	-1.8151	1	5.5915	4.7977	-0.75173
13506	8397	1824	DSC2	-	-	-	1	0	0	0	3802980	1824	13506	2	-5.0945	-14.542	-0.10997	1	-1.9913	4.0495	0.27201
13507	1462	1825	DSC3	-	-	-	0	0	0	0	3802924	1825	13507	2	2.0656	-20.689	-9.0763	1	-0.32385	6.8779	0.57707
13508	74393	1826	DSCAM	S	-	M	1	1	0	0	3932524	1826	13508	0	-7.698	4.8311	18.909	2	4.8779	-2.8293	-4.6492
13510	1463	1828	DSG1	-	-	-	0	0	2	0	3783398	1828	13510	2	12.787	-16.465	0.094598	1	5.3904	4.9462	-1.7938
13511	1464	1829	DSG2	-	-	-	1	1	2	0	3783529	1829	13511	0	-16.654	-8.845	-17.816	0	-6.512	2.9017	3.5038
13516	3634	1833	EPYC	-	-	-	0	0	0	0	3465207	1833	13516	2	7.8758	-15.557	-3.4297	1	4.9272	4.7242	-0.83482
13521	73876	1836	SLC26A2	-	-	-	0	0	0	0	2835300	1836	13521	0	-21.26	-2.6222	-8.5805	0	-6.7077	2.5533	2.0151
13522	40705	10863	ADAM28	-	-	-	0	0	0	0	3090209	10863	13522	1	23.515	-0.48305	0.34121	2	6.9811	-1.1411	0.56623
13524	74941	8749	ADAM18	-	-	M	0	0	0	0	3095152	8749	13524	2	11.115	-20.192	2.8812	1	4.2509	6.2351	-2.0756
13527	20362	1837	DTNA	-	-	M	1	0	0	2	3784208	1837	13527	1	28.35	2.9623	3.767	2	8.0302	-2.1863	-0.41137
13528	74875	1838	DTNB	-	-	M	0	1	0	0	2544781	1838	13528	1	19.53	6.673	9.6751	2	6.6274	-2.3459	-2.2615
13537	3255	1844	DUSP2	-	-	-	0	0	2	0	2565119	1844	13537	1	11.173	-0.16348	12.247	2	2.2437	-0.99717	-1.1401
13542	20926	1855	DVL1	-	-	M	0	0	0	0	2391425	1855	13542	1	18.285	7.9957	-1.4428	2	5.1564	-1.3091	2.2072
13543	20927	1856	DVL2	-	-	-	1	0	0	0	3743440	1856	13543	0	-18.299	-6.6963	-7.4234	0	-5.5995	4.101	0.59542
13544	20928	1857	DVL3	-	-	-	0	0	0	0	2655438	1857	13544	0	-20.671	-0.81327	4.2083	0	-5.8117	1.8206	-1.3626
13548	55576	1859	DYRK1A	S	-	-	1	0	1	0	3920566	1859	13548	0	-24.411	10.353	0.4562	0	-6.9875	-3.0133	1.0435
13549	31253	9149	DYRK1B	-	-	-	0	0	0	0	3862128	9149	13549	0	-4.3457	6.7468	4.7564	2	-0.65881	-2.479	0.2656
13555	3828	1869	E2F1	-	-	M	0	0	0	0	3903146	1869	13555	1	7.3011	2.8934	-22.906	0	-3.715	3.4917	4.7513
13557	74413	1871	E2F3	-	-	-	0	2	0	0	2897576	1871	13557	2	-0.49857	-6.3972	-10.275	1	0.28499	2.2473	4.2933
13559	1472	1875	E2F5	-	-	M	2	0	0	0	3105467	1875	13559	0	-27.882	-4.467	-6.3106	0	-8.6171	1.4854	-0.050989
13560	3259	1877	E4F1	-	-	-	0	0	0	0	3644625	1877	13560	2	-7.1526	-6.9742	-5.3304	1	-0.036364	2.7924	2.4097
13589	56129	22919	MAPRE1	-	-	-	0	0	0	0	3882069	22919	13589	0	-27.912	1.5463	-3.3151	0	-8.2951	0.89432	0.44236
13591	7297	1879	EBF1	-	-	-	0	0	0	0	2883878	1879	13591	2	5.4624	0.17748	-14.261	1	-0.56992	1.944	3.6195
13592	56471	64641	EBF2	-	-	M	0	0	0	0	3128411	64641	13592	0	-7.4323	-5.5513	-21.149	0	-2.5601	3.7701	4.5534
13595	4798	10682	EBP	-	-	-	0	0	0	0	3976670	10682	13595	0	-24.452	-2.9524	-3.0937	0	-5.9159	0.72198	0.32673
13599	3549	9427	ECEL1	-	-	-	1	0	0	0	2603787	9427	13599	2	7.3255	-9.1881	-3.7655	1	3.9276	2.1171	1.0103
13601	3260	1893	ECM1	-	-	-	0	1	0	0	2358360	1893	13601	1	22.296	-0.85819	-1.6824	1	2.9362	5.0078	0.26535
13602	3438	8404	SPARCL1	-	-	-	0	1	0	0	2777113	8404	13602	1	29.211	4.2458	1.7611	2	7.7211	-2.6159	-0.34622
13605	7298	1894	ECT2	-	-	-	0	0	0	0	2652675	1894	13605	0	-6.9194	0.64253	-24.906	0	-7.1654	2.3299	3.5922
13607	68180	-	-	-	-	-	1	2	2	2	3980380	1896	13607	0	-16.633	-16.876	4.8535	0	-4.2073	4.9228	-3.2609
13608	7699	10913	EDAR	-	-	-	0	0	0	2	2569649	10913	13608	2	6.1038	-10.896	8.4986	1	4.0654	1.1963	-1.4502
13609	1071	1901	S1PR1	-	-	-	0	0	0	0	2349129	1901	13609	1	18.955	-3.6255	-15.9	1	2.2042	1.8234	5.4811
13610	3829	1903	S1PR3	-	-	M	0	0	0	0	3178545	1903	13610	0	-16.634	-4.9085	-4.7234	0	-5.3707	2.5456	0.64866
13611	2799	8698	S1PR4	-	-	-	0	0	0	0	3816827	8698	13611	2	6.1233	-17.097	-1.2878	1	3.7455	4.9117	-1.8543
13612	21166	10085	EDIL3	-	-	-	0	0	0	0	2865390	10085	13612	1	20.264	12.566	-1.3503	2	2.4648	-5.4824	2.6526
13614	1476	1906	EDN1	-	-	-	0	0	0	0	2895244	1906	13614	2	7.3561	-10.844	-0.12195	1	3.2071	5.1759	0.56523
13615	1477	1907	EDN2	-	-	-	1	1	0	0	2408643	1907	13615	2	4.4915	-11.042	7.9543	1	3.4834	3.4273	-0.71006
13616	88	1908	EDN3	-	-	M	1	0	0	0	3891447	1908	13616	2	15.939	-8.2573	-3.4961	1	4.3335	2.2846	1.7392
13617	1478	1909	EDNRA	-	-	-	0	0	0	0	2746591	1909	13617	0	-12.02	2.7966	-14.198	0	-6.978	1.4733	2.4473
13618	89	1910	EDNRB	-	-	M	0	0	0	0	3518766	1910	13618	1	24.676	0.88633	-3.6815	2	3.8941	-2.4077	2.3324
13619	107079	1911	PHC1	-	-	-	0	0	0	0	3403981	1911	13619	1	10.871	-0.60938	14.999	2	5.2866	-0.8983	-4.0688
13626	2814	8726	EED	-	-	-	0	0	0	0	3343202	8726	13626	2	-3.1703	-3.3722	-7.8467	1	-0.074066	2.0075	-1.0328
13628	121568	1917	EEF1A2	S	-	M	0	0	0	0	3884100	1917	13628	0	-25.51	3.0646	-5.3718	0	-7.9587	-0.53744	0.86751
13629	134867	1938	EEF2	-	-	-	0	0	0	0	3846538	1938	13629	0	-24.877	-3.8734	-5.525	0	-7.4488	2.7043	-0.62785
13631	7299	29904	EEF2K	-	-	-	2	2	0	0	3652424	29904	13631	2	5.7704	-10.852	1.2362	1	1.684	3.9829	-1.074
13636	3262	1942	EFNA1	-	-	-	0	0	0	0	2360677	1942	13636	2	5.0064	-4.7028	-8.8095	1	3.77	2.4195	1.1634
13637	1075	1943	EFNA2	-	-	-	0	0	0	0	3815710	1943	13637	0	-27.352	-6.2357	5.4653	0	-6.334	1.3447	-3.2943
13638	3635	1944	EFNA3	-	-	M	0	0	0	0	2360647	1944	13638	0	-18.069	11.722	6.8043	0	-2.0817	-4.5828	-2.6524
13640	1482	1946	EFNA5	-	-	M	0	0	0	0	2869880	1946	13640	0	-9.1418	12.496	5.5951	0	-3.6791	-1.5316	2.129
13641	3263	1947	EFNB1	-	-	-	0	0	0	0	3980170	1947	13641	0	-26.574	-4.1721	-10.429	0	-8.2339	2.3165	1.444
13642	3019	1948	EFNB2	-	-	M	1	0	0	0	3524570	1948	13642	0	-27.751	-3.1475	-1.3346	0	-7.9527	1.2749	-0.82725
13643	1076	1949	EFNB3	-	-	M	0	0	0	0	3708991	1949	13643	0	-20.666	1.7304	11.336	0	-6.1054	-2.5277	-3.6298
13644	4284	10278	EFS	-	-	-	0	0	0	0	3557408	10278	13644	0	-12.86	-0.50241	-6.3944	0	-1.8217	1.84	3.3996
13645	1483	1950	EGF	-	-	-	0	0	0	0	2739308	1950	13645	2	18.08	-7.1096	-9.3015	1	5.0763	3.7541	0.59576
13646	68141	354	KLK3	-	-	-	1	0	0	0	3839538	354	13646	2	9.8385	-19.091	5.0925	1	4.4283	5.2219	-1.1461
13649	74545	1956	EGFR	-	-	-	0	0	2	1	3002640	1956	13649	1	21.307	-0.75925	2.3932	2	0.79494	-0.681	-2.5728
13650	32085	64285	RHBDF1	-	-	M	2	0	0	0	3674848	64285	13650	1	22.937	-7.7955	-4.5223	1	5.3223	2.7379	1.0089
13653	56394	1958	EGR1	-	-	M	0	0	0	0	2830861	1958	13653	1	25.531	5.5404	0.21868	2	6.036	-1.7047	2.2368
13654	20123	1959	EGR2	S	-	M	0	0	0	0	3291601	1959	13654	1	15.915	8.2773	2.5637	2	4.4812	-2.3518	0.90906
13655	37923	1960	EGR3	-	-	M	1	0	0	0	3127584	1960	13655	1	25.171	9.9323	4.5268	2	6.6581	-5.1169	0.28777
13656	1485	1961	EGR4	-	-	-	0	0	0	0	2559558	1961	13656	1	21.476	5.8423	-1.8987	2	6.0928	-1.7131	1.4214
13660	81678	10938	EHD1	-	-	M	2	2	0	2	3377226	10938	13660	0	-25.652	0.48681	0.20957	0	-6.2996	0.036726	1.2424
13661	7301	26298	EHF	-	-	-	1	0	0	0	3326461	26298	13661	2	17.401	-7.6976	-1.9525	1	5.86	2.0441	1.7635
13663	3588	9538	EI24	-	-	M	2	0	0	0	3354731	9538	13663	0	-10.877	11.12	-8.3055	0	-5.8946	-3.1781	1.0823
13664	20364	1964	EIF1AX	-	-	-	2	0	0	0	4031136	9086	13664	2	3.1271	0.90539	-10.131	1	-0.19249	-0.134	2.9633
13665	3020	1965	EIF2S1	-	-	M	0	2	0	0	3541137	1965	13665	0	-19.096	13.288	-1.9757	0	-7.4908	-2.6973	-0.12707
13666	3557	9451	EIF2AK3	-	-	M	1	0	0	0	2563654	9451	13666	0	-25.613	3.9948	-3.9534	0	-7.3399	-0.17359	3.0969
13667	5976	8890	EIF2B4	-	-	-	2	0	0	0	2545750	8890	13667	0	-23.672	6.7482	-3.5866	0	-6.1933	-1.3233	0.57719
13681	103998	1973	EIF4A1	-	-	-	0	0	0	0	3708826	1973	13681	0	-25.275	8.0178	0.57139	0	-7.4244	-1.6244	-1.5917
13682	1487	1974	EIF4A2	-	-	-	0	0	0	0	2656738	1974	13682	0	-4.6235	20.136	1.9496	0	-2.0048	-5.7634	-1.2302
13684	123817	1977	EIF4E	S	-	-	0	0	0	0	2778980	1977	13684	1	-1.0489	13.399	1.8855	2	-0.39281	-3.9944	1.3893
13685	3021	1978	EIF4EBP1	-	-	-	0	0	0	0	4049862	1978	13685	0	-27.664	-6.1431	1.3184	0	-7.4203	2.2992	-1.8435
13688	3022	1979	EIF4EBP2	S	-	M	2	0	0	0	3250699	1979	13688	0	-25.339	-4.1773	-0.98195	0	-7.2413	1.7911	0.2769
13690	37477	1982	EIF4G2	-	-	-	0	0	0	0	3362719	1982	13690	0	-28.015	-0.66767	0.80213	0	-8.4266	0.40197	-1.468
13709	7303	1997	ELF1	-	-	-	0	0	0	0	3511031	1997	13709	1	15.626	0.65552	-17.005	1	1.6225	1.2703	5.5687
13710	3265	1999	ELF3	-	-	M	0	0	0	0	2375011	1999	13710	2	4.309	-19.799	4.5633	1	2.5931	5.41	-2.0037
13711	135967	-	-	-	-	-	0	0	0	0	3369117	2001	13711	2	7.8279	-19.419	1.0148	1	4.22	5.1306	-0.083184
13712	3832	2002	ELK1	-	-	-	0	0	1	0	4007186	2002	13712	1	4.4105	12.765	1.1612	2	5.2511	-2.9021	1.8729
13713	3833	2004	ELK3	-	-	M	0	0	0	0	3427098	2004	13713	0	-6.3784	-3.8294	-13.994	0	-6.2509	2.5174	3.1703
13714	1492	2005	ELK4	-	-	M	1	0	0	0	2452571	2005	13714	0	-5.1082	10.128	-10.068	0	-2.5575	0.46611	5.4249
13716	4762	8178	ELL	-	-	-	0	0	0	0	3855011	8178	13716	0	-1.1787	5.3427	1.7443	2	1.0446	-0.94512	2.3694
13717	-	-	-	-	-	-	0	1	0	0	3008019	2006	13717	2	8.6046	-15.1	4.3482	1	-0.90862	2.7741	-0.1639
13722	31260	9255	AIMP1	-	-	-	0	0	0	0	2738466	9255	13722	0	-19.017	4.5582	-5.2924	0	-5.6844	-0.66223	1.0913
13723	7743	133418	EMB	-	-	-	0	0	0	0	2856044	133418	13723	1	21.733	3.4552	-4.2767	2	6.3133	-1.5316	2.0225
13726	91	2010	EMD	-	-	M	0	0	0	0	3996289	2010	13726	0	-23.297	4.6942	-1.8621	0	-7.2098	0.42887	-1.3749
13728	69013	2011	MARK2	-	-	M	1	1	2	0	3334025	2011	13728	1	2.8299	15.189	11.669	2	-0.64327	-4.236	-1.8941
13730	1088	2012	EMP1	-	-	-	0	0	0	0	3405748	2012	13730	2	2.7032	-7.1402	-8.5021	1	1.9591	2.8891	2.6381
13731	1089	2013	EMP2	-	-	-	0	0	0	0	3679959	2013	13731	1	12.887	-2.3435	-14.137	1	-1.9628	3.7983	3.314
13732	1090	2014	EMP3	-	-	-	1	0	0	0	3837731	2014	13732	1	12.299	0.18047	-14.272	1	2.0591	0.34865	1.8054
13733	1493	2015	EMR1	-	-	-	0	0	0	0	3818596	2015	13733	2	14.422	-18.597	-0.90569	1	5.7253	4.6242	-1.3007
13796	55799	2016	EMX1	-	-	M	0	0	0	0	2488596	2016	13796	0	-21.843	0.86895	-3.0912	0	-7.0115	1.5724	0.58266
13797	3023	2018	EMX2	-	-	M	0	0	0	0	3266408	2018	13797	2	2.9562	-6.0061	-22.549	0	-4.9148	3.8227	3.6873
13798	50663	2019	EN1	-	-	M	2	0	0	0	2572909	2019	13798	0	-14.408	-4.4538	1.7499	0	-3.2908	2.788	-1.1208
13799	55579	2020	EN2	S	-	M	2	0	0	0	3033307	2020	13799	2	11.516	-10.699	0.53729	1	3.0541	3.3038	0.46773
13801	9698	10117	ENAM	-	-	-	0	0	2	0	2730503	10117	13801	2	17.219	-13.597	4.501	1	6.4303	3.4001	-0.67319
13803	2694	8507	ENC1	-	-	-	0	0	0	0	2862696	8507	13803	1	0.83027	11.626	15.102	0	-2.8008	-3.8478	-5.0536
13804	55823	2021	ENDOG	-	-	-	0	0	0	0	3190762	2021	13804	2	-2.3012	-1.394	-3.8625	0	-1.7585	0.94298	1.5553
13805	92	2022	ENG	-	-	-	0	1	0	0	3226097	2022	13805	1	12.864	-3.603	-2.0346	1	2.448	2.7714	3.0647
13806	134343	2023	ENO1	-	-	-	0	0	0	0	2395490	2023	13806	1	18.86	5.853	-19.389	2	2.5886	-1.6616	6.8968
13807	74414	2026	ENO2	-	-	M	0	0	0	0	3403015	2026	13807	1	18.321	15.321	11.605	2	4.4057	-5.7703	-3.3473
13808	68215	2027	ENO3	-	-	-	0	0	0	0	3707383	2027	13808	2	8.0178	-13.766	-6.6477	1	4.0136	3.9051	1.1076
13809	68216	2028	ENPEP	-	-	-	0	0	0	0	2739468	2028	13809	2	14.673	-17.434	-3.611	1	4.5449	5.5715	-0.97113
13813	3971	8320	EOMES	-	-	M	0	0	0	0	2667024	8320	13813	0	-17.178	-6.9275	-14.186	0	-7.7142	2.977	0.71519
13819	1095	2034	EPAS1	-	-	-	0	0	0	0	2480383	2034	13819	1	26.846	3.2835	-2.3386	2	7.0931	-0.19351	3.241
13821	8126	2036	EPB41L1	-	-	-	0	0	0	0	3883690	2036	13821	1	16.849	14.521	16.945	2	6.184	-4.7518	-2.806
13822	37478	2037	EPB41L2	-	-	-	1	0	0	0	2973995	2037	13822	1	27.163	4.5501	-5.3077	2	6.9375	-1.5446	4.6412
13823	49308	23136	EPB41L3	-	-	M	1	0	0	0	3797032	23136	13823	1	2.8774	16.762	-3.965	0	-3.5994	-4.653	-3.7653
13824	8398	64097	EPB41L4A	-	-	-	0	0	0	0	2870964	64097	13824	0	-26.023	-4.5968	3.5294	0	-6.3585	2.4174	-0.13918
13828	93	2038	EPB42	-	-	-	0	2	0	0	3621029	2038	13828	2	-11.234	-14.548	-9.0269	0	-4.0311	5.5915	1.2805
13829	1496	2039	DMTN	-	-	-	0	0	0	0	3089102	2039	13829	1	25.417	10.215	9.9408	2	6.9077	-3.9376	-1.5076
13830	81681	2040	STOM	-	-	-	1	0	0	0	3223928	2040	13830	1	19.909	7.0636	-13.235	2	4.3958	0.0099835	5.995
13831	32627	80314	EPC1	-	-	-	0	0	0	0	3284073	80314	13831	0	-29.351	-0.46852	2.26	0	-8.5865	0.23385	-1.3823
13835	3835	2041	EPHA1	-	-	-	1	0	0	0	3077321	2041	13835	2	4.5567	-19.753	4.9975	1	4.5595	5.0123	-1.0722
13836	20929	1969	EPHA2	-	-	-	0	1	0	0	2397948	1969	13836	2	-3.667	-10.926	-17.527	1	-1.6575	4.7052	4.8008
13837	21083	2042	EPHA3	-	-	M	0	0	1	0	2632225	2042	13837	0	-24.461	-3.6608	7.4176	0	-8.2114	2.1171	-1.5949
13838	20933	2043	EPHA4	-	F	M	0	0	0	0	2600689	2043	13838	1	19.879	5.812	0.93648	2	-0.95013	-5.5532	-3.2117
13839	55824	2044	EPHA5	-	-	-	0	0	0	0	2771342	2044	13839	0	-24.744	3.5696	5.0024	0	-5.55	-3.0357	-4.1645
13840	56396	285220	EPHA6	S	-	M	0	0	0	0	2632778	285220	13840	2	5.6156	-0.48355	15.751	2	4.5835	-3.27	-5.2011
13841	20935	2045	EPHA7	-	-	-	0	0	0	0	2965206	2045	13841	0	-28.835	-0.65381	-1.1406	0	-7.161	-0.86631	-1.8675
13842	22436	2046	EPHA8	-	-	-	0	0	0	0	2324820	2046	13842	2	-7.6413	-15.811	6.8173	1	-1.1821	3.8625	-2.1165
13844	37925	2048	EPHB2	S	-	M	0	0	0	0	2324919	2048	13844	0	-27.77	-2.7015	5.0311	0	-8.4364	0.88048	-1.7323
13845	20938	2049	EPHB3	-	-	M	0	0	0	0	2655845	2049	13845	1	12.191	0.12157	-8.8655	0	-4.3334	0.076453	-1.5734
13846	20939	2050	EPHB4	-	-	-	0	0	0	0	3064293	2050	13846	2	-7.5686	-12.534	-20.416	0	-5.398	5.8602	2.81
13848	20940	2051	EPHB6	S	-	M	0	0	0	0	3028858	2051	13848	1	18.935	14.114	12.46	2	2.7826	-4.5921	-1.9911
13849	94	2052	EPHX1	-	-	-	0	1	1	0	2382970	2052	13849	1	21.35	10.219	-1.1312	2	6.4501	-3.7664	2.1259
13850	37558	2053	EPHX2	-	-	-	0	0	0	0	3091403	2053	13850	2	21.312	-8.3922	-11.867	1	5.0062	1.9713	4.0191
13852	37559	2054	STX2	-	-	-	2	0	0	0	3478457	2054	13852	0	-24.059	-8.8786	-1.6128	0	-6.6225	1.5679	-1.0927
13853	38087	7957	EPM2A	-	-	M	0	0	0	0	2977949	7957	13853	1	18.359	5.8444	-3.5572	2	6.5373	-1.8625	1.3782
13854	32172	29924	EPN1	-	-	-	0	0	0	0	3842379	29924	13854	1	6.6236	10.981	7.7734	2	1.8693	-3.0076	-1.6994
13855	40710	22905	EPN2	-	-	-	2	1	0	0	3713794	22905	13855	1	15.564	6.0247	4.0305	2	6.3566	-1.6293	0.66314
13857	95	2057	EPOR	-	-	-	0	0	0	0	3850859	2057	13857	2	0.067944	-3.7147	-0.8916	1	1.4482	3.0033	-0.73493
13858	128359	2060	EPS15	-	-	-	0	0	0	0	2412360	2060	13858	1	24.639	9.4708	-6.7803	2	5.1091	-5.163	2.8759
13859	31881	58513	EPS15L1	-	-	-	0	0	0	0	3853814	58513	13859	0	-18.837	12.283	7.8892	0	-3.3746	-3.8024	-2.0285
13860	3272	2059	EPS8	S	-	M	0	0	0	0	3445908	2059	13860	0	-22.867	-2.4933	8.2048	0	-4.6285	-1.1648	-3.2912
13861	20144	8288	EPX	-	-	-	0	0	0	0	3728588	8288	13861	2	7.8829	-10.996	-2.657	1	4.4289	4.8013	0.7379
13864	7706	2063	NR2F6	-	-	M	0	0	0	0	3854297	2063	13864	1	3.9353	13.238	0.56353	0	-0.80156	-1.9713	-0.006726
13865	21158	7025	NR2F1	-	-	M	0	0	0	0	2820394	7025	13865	0	-4.8092	-0.4947	8.4883	0	-7.7445	1.3309	-0.29344
13866	3273	2064	ERBB2	-	F	M	0	0	0	0	3720402	2064	13866	0	-7.4928	-4.1979	-20.627	0	-5.3158	2.5652	4.3632
13867	20457	2065	ERBB3	-	-	M	0	1	0	0	3417249	2065	13867	1	25.731	8.1802	-2.8944	2	7.2234	-2.5375	2.7856
13869	21084	2066	ERBB4	S	-	M	0	0	0	0	2597552	2066	13869	1	4.7357	8.9357	17.941	0	-4.4092	-2.2121	-2.5335
13870	1501	2067	ERCC1	-	-	M	0	0	0	0	3865378	2067	13870	1	2.3472	11.419	-15.652	0	-2.4907	-0.27227	2.9058
13871	344	2068	ERCC2	-	-	M	0	0	0	0	3836217	2068	13871	2	8.5113	-12.239	-2.003	1	4.0341	3.5556	1.2271
13872	96	2071	ERCC3	-	F	M	0	0	0	0	2574752	2071	13872	0	-12.077	16.118	0.30184	2	-0.74837	-5.5997	0.50786
13874	1097	2069	EREG	-	-	-	0	0	0	0	2731513	2069	13874	2	5.8946	-17.795	7.5113	1	2.9832	3.7923	-3.003
13875	68516	2077	ERF	-	-	-	0	0	0	0	3863547	2077	13875	2	9.3737	-5.7438	-13.493	1	-1.6097	3.4791	4.2385
13876	15848	2078	ERG	S	-	-	0	0	2	1	3931765	2078	13876	2	11.88	-10.639	-10.074	1	2.8085	5.008	1.8708
13877	3274	2079	ERH	-	-	-	0	0	0	0	3570049	2079	13877	0	-20.563	5.8322	-11.957	0	-7.6934	0.086483	1.1126
13885	55623	2098	ESD	-	-	-	0	0	0	0	3513096	2098	13885	0	-20.991	1.6867	-7.0422	0	-5.323	-0.38567	-0.031452
13909	84407	23491	CES3	-	-	-	0	0	2	1	3665029	23491	13909	2	10.332	-17.002	0.82961	1	5.5299	3.4354	-1.7378
13929	9602	51321	AMZ2	-	-	-	0	2	0	0	3732736	51321	13929	1	1.3268	16.688	-12.29	0	-2.3249	-5.5934	2.6301
13972	41515	54584	GNB1L	S	-	-	0	0	0	0	3952825	54584	13972	0	-12.493	11.602	0.22332	0	-4.5756	-0.28573	0.87405
13982	47906	2099	ESR1	S	-	M	1	0	2	1	2931763	2099	13982	2	8.8057	-14.824	0.67477	1	4.614	4.2023	-0.50993
13983	1100	2100	ESR2	S	-	M	1	0	0	0	3568184	2100	13983	2	-0.50985	-16.8	1.8056	1	3.515	4.0422	1.9617
13984	-	-	-	-	-	-	0	0	0	0	4016806	80712	13984	2	2.8381	-14.891	-2.7516	1	3.5995	4.1393	-0.76022
13990	5301	56916	SMARCAD1	-	-	-	0	0	0	0	2736259	56916	13990	0	-29.236	-1.2394	-1.5423	0	-8.6534	0.22152	-0.42421
13992	4780	10656	KHDRBS3	-	-	-	0	0	0	0	3117384	10656	13992	0	-13.013	7.7437	11.833	2	-0.23559	-3.3356	-3.7951
13998	14209	55785	FGD6	-	-	-	0	0	0	0	3466369	55785	13998	0	-13.662	0.85975	-7.3392	0	-7.1481	1.3173	1.9308
14000	8293	29102	DROSHA	-	-	-	2	0	0	0	2851965	29102	14000	0	-24.725	0.77385	6.638	0	-6.5422	-0.4454	-1.8801
14007	4783	10659	CELF2	-	-	-	2	0	0	0	3234760	10659	14007	0	-21.591	3.729	17.801	0	-3.7479	-4.1197	-5.1798
14009	3636	2115	ETV1	-	-	M	0	0	0	0	3039177	2115	14009	0	-3.8143	9.8193	6.0546	2	-0.52056	-3.7844	-3.8839
14011	37560	2120	ETV6	-	-	-	1	0	0	0	3405032	2120	14011	2	-1.1403	2.5885	1.0757	0	-4.6772	1.549	4.0016
14012	7309	10205	MPZL2	-	-	-	1	0	0	1	3393720	10205	14012	2	0.9605	-5.0354	-13.437	1	-1.2377	3.1852	4.6995
14013	21086	2122	MECOM	-	-	M	0	0	0	0	2704504	2122	14013	2	7.7988	-16.84	-9.2802	1	2.0723	5.9747	1.6849
14017	49234	2123	EVI2A	-	-	-	0	0	0	0	3752271	2123	14017	1	24.55	10.205	-6.5418	2	6.6195	-3.1462	3.7758
14020	121902	7813	EVI5	-	-	-	0	2	0	0	2423017	7813	14020	1	16.45	6.8583	-10.487	2	-0.18666	-1.4441	2.1051
14025	11284	53335	BCL11A	S	-	-	1	0	0	0	2554975	53335	14025	0	-28.58	-0.32102	1.4063	0	-7.8204	-0.17896	-2.3624
14026	56752	51466	EVL	-	-	-	2	2	0	2	3551566	51466	14026	2	1.6597	-11.395	12.132	1	1.5299	3.1358	-4.4558
14027	1506	2125	EVPL	-	-	-	0	0	0	0	3771259	2125	14027	2	-0.68927	-14.629	2.1328	1	1.9903	4.5372	-1.3262
14028	1507	2128	EVX1	-	-	-	0	0	0	0	2994193	2128	14028	0	-6.8328	-2.0663	-8.4654	0	-1.8552	1.8208	2.3164
14030	134632	-	-	-	-	-	0	0	0	0	3355733	2130	14030	2	8.5943	-3.3511	-9.9483	1	0.97613	3.0972	2.7457
14042	30957	2131	EXT1	S	-	M	0	0	0	0	3150060	2131	14042	0	-22.879	0.45805	-4.3709	0	-7.9502	0.76008	1.0799
14043	345	2132	EXT2	-	F	-	0	1	0	0	3328389	2132	14043	0	-25.199	7.5691	-1.0679	0	-8.0735	-1.7851	-0.55459
14048	74943	2138	EYA1	-	-	M	2	0	0	0	3140037	2138	14048	2	6.0409	-2.2537	-4.6476	0	-1.9678	-0.28536	2.1092
14049	40711	2139	EYA2	-	-	-	0	0	0	0	3887479	2139	14049	2	14.441	-10.854	-15.813	1	4.8599	3.3457	3.998
14050	1508	2140	EYA3	-	-	M	2	1	0	1	2403335	2140	14050	0	-19.077	-4.2574	-9.8466	0	-6.169	2.3183	1.723
14051	3025	2070	EYA4	-	-	-	0	0	0	2	2926323	2070	14051	1	17.158	-3.1242	-10.746	1	6.0109	1.3098	2.7514
14055	20458	2145	EZH1	-	-	M	0	0	1	0	3758078	2145	14055	1	12.311	17.094	7.3264	2	4.4775	-4.3274	0.77488
14056	37926	2146	EZH2	-	-	M	0	0	0	0	3078348	2146	14056	0	-28.509	-6.6537	-5.4236	0	-8.2909	3.0437	-0.080221
14057	41494	94081	SFXN1	-	-	-	0	0	0	0	2842101	94081	14057	0	-9.1844	8.9916	-10.727	0	-6.1966	-2.9652	-0.06884
14058	30976	2159	F10	-	-	-	0	0	0	0	3502437	2159	14058	2	15.702	-10.223	-8.7937	1	2.5565	5.6772	1.8703
14060	1512	2165	F13B	-	-	-	0	0	0	0	2449536	2165	14060	2	11.131	-18.164	0.88378	1	4.5405	5.2642	-1.5323
14061	426	2147	F2	-	-	-	0	0	0	0	3329475	2147	14061	2	3.3446	-13.964	-1.1127	1	3.052	2.8405	-1.128
14062	1510	2149	F2R	-	-	-	0	0	0	0	2816459	2149	14062	0	-29.049	-5.7556	-1.9124	0	-8.3262	2.2477	-0.94208
14063	21087	2150	F2RL1	-	-	M	0	0	0	0	2816494	2150	14063	0	-7.814	-5.067	3.2729	0	-0.82996	-0.79617	-2.4941
14064	36151	2151	F2RL2	-	-	-	0	0	0	0	2863363	2151	14064	2	-4.5359	-11.034	-16.336	1	-0.56212	4.9314	1.6538
14065	36148	9002	F2RL3	-	-	-	0	0	0	0	3854132	9002	14065	0	-5.9602	-4.3705	-7.0224	0	-2.6405	2.2418	3.2036
14066	1511	2152	F3	-	-	M	2	0	0	0	2423907	2152	14066	1	24.847	-4.8063	-0.032967	2	8.0842	-0.93419	0.71218
14067	104	2153	F5	-	-	M	0	1	0	0	2443370	2153	14067	2	16.267	-10.441	-1.0364	1	4.0271	0.49254	2.6189
14068	7710	2155	F7	-	-	-	0	0	0	0	3502411	2155	14068	2	0.54815	0.62592	3.2988	1	0.38375	1.1997	-1.9669
14069	49153	2157	F8	-	-	-	0	0	0	0	4027639	2157	14069	1	20.522	-5.2326	-7.1513	1	3.9535	0.58245	3.7459
14071	106	2158	F9	-	-	-	0	0	0	0	3993075	2158	14071	2	10.782	-19.338	3.1567	1	5.1972	5.8452	-1.1742
14073	68184	2166	FAAH	-	-	M	0	0	0	0	2334740	2166	14073	1	17.297	8.0429	6.0771	2	7.0403	-2.8102	-0.499
14077	68379	2170	FABP3	S	-	M	1	0	0	0	2404418	2170	14077	1	19.595	3.2668	18.109	2	7.3787	-3.0353	-3.258
14079	107	2169	FABP2	-	-	-	0	0	0	0	2783493	2169	14079	2	13.43	-18.08	-0.45132	1	4.9036	4.9474	-0.70108
14080	1106	2168	FABP1	-	-	-	0	0	0	0	2563536	2168	14080	2	7.721	-14.089	0.99039	1	3.7617	2.8764	-0.062918
14081	37561	2180	ACSL1	-	-	-	1	2	1	1	2796553	2180	14081	0	-6.4146	16.121	12.496	2	3.5275	-5.7099	-2.2587
14082	2836	8772	FADD	-	-	-	0	0	0	0	3338424	8772	14082	0	-23.368	4.7027	-8.1521	0	-7.3827	0.59404	2.2568
14083	7314	5747	PTK2	-	-	-	2	0	0	0	3156307	5747	14083	1	16.638	7.4018	-12.986	2	5.1872	-1.5229	4.255
14084	5120	11124	FAF1	-	F	M	0	0	0	0	2412082	11124	14084	0	-11.637	14.176	-2.6782	0	-2.8489	-3.3035	0.80757
14085	110	2184	FAH	-	-	-	0	0	0	0	3603932	2184	14085	1	22.452	-0.73201	-15.848	2	5.0071	-0.51698	3.8891
14086	48164	6624	FSCN1	-	F	-	2	2	0	0	2988726	6624	14086	0	-23.805	6.0057	-0.030017	0	-7.5355	-0.34794	-0.33789
14087	108	2175	FANCA	-	-	-	0	0	0	0	3704980	2175	14087	0	-18.511	-10.439	-10.521	0	-6.7757	3.7292	1.7648
14088	109	2176	FANCC	-	F	-	1	0	0	0	3215701	2176	14088	0	-28.106	-7.21	-5.8655	0	-8.1316	3.2208	0.63725
14089	48282	2191	FAP	-	-	-	0	0	0	0	2584134	2191	14089	2	8.6381	-13.329	-12.671	1	-1.3691	5.6799	2.9833
14102	27	355	FAS	-	-	M	0	0	0	0	3257031	355	14102	1	21.183	14.709	-5.6756	2	4.7433	-4.8778	-1.0663
14103	533	356	FASLG	-	-	-	0	0	0	0	2367599	356	14103	2	15.278	-19.436	-1.5923	1	5.6874	5.3234	-0.44216
14104	55800	2194	FASN	-	-	M	0	0	0	0	3774635	2194	14104	0	-20.489	-0.52322	12.038	0	-3.985	-0.93035	-2.1182
14105	134051	10772	SRSF10	-	-	-	2	0	0	0	4045780	10772	14105	0	-18.014	-10.323	-0.57606	0	-4.4941	3.9565	-0.7341
14106	2914	8928	FOXH1	-	-	-	0	0	0	0	3120567	8928	14106	1	25.256	2.9453	10.499	2	7.1151	-1.5736	-2.4717
14107	66302	2195	FAT1	S	F	M	0	0	0	0	2797393	2195	14107	1	13.453	0.22476	-17.991	0	-0.71299	-0.06601	6.6345
14113	1099	2091	FBL	-	-	-	2	0	0	0	3862167	2091	14113	0	-27.901	-2.4828	-4.2872	0	-7.8167	2.3122	-0.68065
14114	21295	2192	FBLN1	-	-	-	0	0	0	0	3948640	2192	14114	0	-27.699	-2.5479	-5.4474	0	-5.6306	1.6423	1.5613
14115	1514	2199	FBLN2	-	-	-	0	0	0	0	2611546	2199	14115	0	-3.0197	4.0416	-6.6886	0	-1.0016	0.95329	2.9537
14118	30958	2200	FBN1	-	F	M	0	1	0	0	3623031	2200	14118	2	8.1012	-5.1531	-5.4874	1	0.51145	2.5689	3.2763
14119	1515	2201	FBN2	-	F	M	2	0	0	0	2874371	2201	14119	0	-15.413	-11.063	-15.886	0	-4.9705	4.2408	3.5514
14120	55784	8789	FBP2	-	-	-	0	0	0	0	3215560	8789	14120	2	6.9813	-17.73	-0.54245	1	3.9348	1.6682	2.0621
14121	55467	2203	FBP1	-	-	-	0	0	0	0	3215570	2203	14121	2	9.7949	-16.314	-3.3085	1	4.819	4.6217	0.68148
14123	79554	64319	FBRS	-	-	-	0	0	0	2	3656362	64319	14123	2	0.83776	-11.245	6.2664	1	2.8225	3.1497	-2.2117
14125	1516	2205	FCER1A	-	-	-	0	0	0	0	2362537	2205	14125	2	2.7801	-13.028	2.3585	1	3.9964	3.2551	0.012666
14126	112	2206	MS4A2	-	-	-	1	0	0	0	3332276	2206	14126	2	9.6877	-18.79	3.7709	1	3.7705	4.3077	-2.4523
14127	3029	2207	FCER1G	-	-	M	0	0	0	0	2363562	2207	14127	1	14.084	4.0892	-5.0248	2	2.8559	-0.85291	-0.1434
14128	1517	2208	FCER2	-	-	-	0	0	0	0	3848492	2208	14128	2	-3.2867	-15.776	-0.044291	1	1.9413	4.2805	-2.1654
14129	475	2209	FCGR1A	-	-	-	0	1	0	0	2357845	2209	14129	1	14.053	0.49739	-3.2401	2	3.1264	-0.59729	-2.0981
14130	2974	2213	FCGR2B	-	-	M	1	0	1	1	2363808	2213	14130	2	11.359	-12.412	0.15761	1	5.5862	3.3338	-0.046806
14131	47936	2212	FCGR2A	-	-	-	0	0	0	0	2363689	2212	14131	1	13.154	11.586	-6.697	2	2.0178	-3.0312	2.5643
14132	3030	2217	FCGRT	-	-	-	1	0	0	1	3838624	2217	14132	2	10.832	-2.7853	-13.055	1	0.41314	1.0166	3.1985
14134	1518	2219	FCN1	-	-	-	0	0	0	0	3193631	2219	14134	2	2.6388	-18.294	0.022516	1	4.0013	5.3803	-0.095588
14148	31216	2230	FDX1	-	-	-	2	0	0	0	3348189	2230	14148	1	-0.040289	4.8925	-5.7252	1	0.14523	0.48391	0.61243
14149	3033	2232	FDXR	-	-	-	0	0	0	0	3770457	2232	14149	2	3.022	-11.648	-0.49227	1	1.4735	1.9227	-0.84916
14151	113	2235	FECH	-	-	M	2	0	0	0	3809621	2235	14151	1	22.201	8.021	-3.8653	2	4.4399	-2.8535	2.3694
14154	7713	55527	FEM1A	-	-	-	0	0	0	0	3817670	55527	14154	0	-6.5787	-5.6794	-1.3313	2	1.1572	-0.34788	1.762
14155	7714	10116	FEM1B	-	-	-	0	0	0	0	3599432	10116	14155	0	-18.754	16.525	-0.4989	0	-7.2228	-3.7013	-0.38132
14156	3034	2237	FEN1	-	-	-	0	0	0	0	3333226	2237	14156	0	-2.1596	6.4281	-14.952	0	-4.5721	-2.1772	3.3639
14158	74300	2241	FER	S	-	-	0	0	0	0	2823326	2241	14158	0	-21.734	-5.0812	4.6077	0	-4.7761	0.43783	-3.7844
14159	37563	2242	FES	-	-	-	0	1	1	0	3608427	2242	14159	2	9.4692	-7.9953	-2.3733	1	1.0436	4.887	-0.41034
14160	20807	8549	LGR5	-	-	M	0	0	0	0	3422144	8549	14160	1	22.776	8.1171	-2.0867	2	5.8117	-1.8751	4.1165
14161	428	2243	FGA	S	-	-	0	0	0	0	2790626	2243	14161	2	8.07	-20.801	-1.9367	1	4.1509	5.5146	-0.56896
14163	3282	2245	FGD1	S	-	-	0	0	0	0	4009667	2245	14163	0	-26.674	-3.5938	7.2649	0	-6.9833	-0.15362	-3.682
14164	625	2246	FGF1	-	-	-	0	0	0	0	2879166	2246	14164	1	29.336	5.8009	-2.3985	2	8.1774	-2.6111	1.4895
14165	3284	2255	FGF10	-	-	-	0	0	0	0	2855818	2255	14165	2	2.4433	-2.9371	3.0833	1	2.2408	3.3694	-4.2236
14166	3035	2256	FGF11	-	-	M	1	0	0	0	3708644	2256	14166	2	-2.0804	-8.2403	12.158	0	-0.94454	-0.50824	-3.1038
14167	10874	2257	FGF12	-	-	M	0	0	0	0	2710895	2257	14167	1	5.4958	14.323	19.283	2	3.122	-6.284	-3.6682
14168	3036	2258	FGF13	-	-	M	0	0	0	0	4023907	2258	14168	0	-6.7705	3.5538	6.102	2	1.1279	-3.2239	-3.6501
14169	3037	2259	FGF14	-	-	M	0	0	0	0	3523499	2259	14169	1	20.502	9.63	14.69	2	5.5957	-4.8285	-3.0777
14170	3754	9965	FGF19	-	-	-	0	0	0	0	3380126	9965	14170	2	-3.1878	-14.666	-4.6172	1	1.4801	3.8616	-0.91394
14171	2872	8822	FGF17	-	-	M	0	0	0	0	3089090	8822	14171	2	10.774	-17.566	4.2932	1	3.6753	4.5353	-2.7212
14172	2867	8817	FGF18	-	-	-	0	0	0	0	2840789	8817	14172	0	-19.034	1.8637	-2.9273	0	-4.0511	1.2188	-0.98232
14173	1521	2247	FGF2	-	-	M	0	0	0	0	2784352	2247	14173	1	9.4801	8.1029	-12.102	2	0.31353	-1.6289	4.589
14174	3841	2248	FGF3	-	-	M	0	0	0	0	3380181	2248	14174	2	0.97318	-17.953	-3.5622	1	1.7351	3.9479	-0.15427
14175	1522	2249	FGF4	-	-	-	0	0	2	0	3380142	2249	14175	2	0.43699	-11.387	-3.1836	1	0.74863	3.2966	0.059604
14176	3283	2250	FGF5	-	-	-	0	1	0	0	2733360	2250	14176	1	16.002	0.59107	10.017	2	2.556	-0.22206	-2.0466
14177	10870	2251	FGF6	-	-	-	0	0	0	0	3441190	2251	14177	2	9.7758	-11.711	-5.6301	1	3.6732	3.1753	1.3465
14178	7316	2252	FGF7	-	-	M	0	0	0	0	3593408	2252	14178	2	7.7481	-15.601	-1.521	1	4.4558	4.4463	-0.63222
14179	7715	2253	FGF8	-	-	M	0	0	0	2	3303988	2253	14179	2	5.3569	-13.653	-5.027	1	1.4209	4.5821	0.095512
14180	1523	2254	FGF9	-	-	M	0	2	0	0	3480885	2254	14180	0	-5.1684	10.126	15.459	0	-4.565	-2.4709	-2.5873
14181	3766	9982	FGFBP1	-	-	-	0	0	0	0	2761829	9982	14181	2	5.5623	-16.707	2.0193	1	2.7797	4.4134	-0.13936
14182	69065	2260	FGFR1	-	-	M	0	0	0	0	3132016	2260	14182	1	4.6446	4.0489	-22.061	0	-2.941	-0.27407	5.3486
14183	22566	2263	FGFR2	-	-	M	0	0	0	0	3310041	2263	14183	1	19.101	2.3688	-14.654	0	-3.3597	0.010238	3.7485
14184	55437	2261	FGFR3	-	F	M	0	0	0	0	2715016	2261	14184	1	24.212	1.4504	-10.797	1	-0.68299	1.849	6.4623
14186	20461	2264	FGFR4	-	-	-	1	0	0	0	2842911	2264	14186	2	-8.6219	-18.559	5.9475	1	0.99556	5.5445	-1.4018
14187	116462	57016	AKR1B10	-	-	-	0	0	0	0	3025433	57016	14187	2	8.8731	-15.752	5.5722	1	5.3275	4.2549	-0.70135
14190	4864	10875	FGL2	-	-	-	0	0	0	0	3057955	10875	14190	1	20.234	-2.6769	-7.3878	2	7.268	0.27393	2.5403
14191	3842	2268	FGR	-	-	-	0	0	0	0	2403215	2268	14191	2	6.2023	-9.1425	-3.4793	1	1.8031	4.3748	1.7063
14194	115	2271	FH	-	-	-	0	0	0	0	2463425	2271	14194	0	-13.245	15.969	-10.619	0	-2.7071	-5.0892	2.7782
14198	21661	2272	FHIT	S	-	-	0	0	0	1	2678714	2272	14198	1	25.535	10.375	-3.2536	2	6.1749	-4.1449	1.9596
14199	31038	2273	FHL1	-	-	M	0	0	0	0	3992408	2273	14199	0	-16.799	9.108	7.6588	0	-6.2635	-1.1007	-0.056295
14200	20372	2274	FHL2	-	-	-	0	0	0	0	2568687	2274	14200	1	22.316	10.11	-6.7073	2	7.0469	-1.9815	3.0942
14201	37928	2275	FHL3	-	-	-	0	0	0	0	2407478	2275	14201	0	-20.031	0.29569	3.0261	0	-4.8382	2.0498	-1.2499
14205	3288	2277	FIGF	-	-	M	0	0	0	0	4000538	2277	14205	1	18.841	-2.2925	-10.011	1	7.2723	0.93761	2.2145
14208	31106	5496	PPM1G	-	-	-	0	0	0	0	2545811	5496	14208	0	-26.878	6.2593	-0.43851	0	-8.1245	-1.2272	0.23169
14211	4705	10592	SMC2	-	F	-	0	0	0	0	3182781	10592	14211	0	-15.032	4.6356	-17.091	0	-7.9712	1.1026	3.3256
14218	7317	9644	SH3PXD2A	-	F	-	1	0	0	0	3304853	9644	14218	1	17.451	13.735	1.4337	2	4.6929	-3.3335	3.2639
14219	1431	1490	CTGF	-	-	-	0	0	0	0	2974330	1490	14219	1	13.735	1.0458	-10.597	0	-2.3543	1.0885	2.454
14221	7717	24147	FJX1	-	F	-	0	0	0	0	3326826	24147	14221	0	-23.518	-5.8444	4.5799	0	-7.3821	1.8318	-0.1328
14225	105139	2280	FKBP1A	-	-	M	0	0	0	0	3894601	2280	14225	2	0.62544	-7.6215	11.024	1	4.0039	1.2039	-2.2253
14226	68380	2281	FKBP1B	-	-	-	0	2	0	0	2472955	2281	14226	0	-21.42	-1.2634	10.807	0	-1.9758	-1.905	-6.5449
14227	40604	2286	FKBP2	-	-	-	0	0	0	0	3334339	2286	14227	1	19.488	13.272	-4.7267	2	5.431	-3.6751	2.8219
14228	36085	2288	FKBP4	-	-	-	0	0	0	0	3401099	2288	14228	0	-6.2568	19.724	-10.353	0	-5.8251	-3.6817	2.5147
14229	3038	2289	FKBP5	-	-	M	1	0	0	0	2951567	2289	14229	1	4.1479	2.201	-13.153	1	3.4414	0.37339	5.4272
14230	7718	60681	FKBP10	-	-	-	0	1	0	0	3721452	60681	14230	2	9.2587	-7.5891	-20.432	0	-5.1071	3.5788	4.9574
14231	22568	51661	FKBP7	-	-	-	0	0	0	1	2589255	51661	14231	0	-26.468	-7.4004	-5.5955	0	-7.4542	4.2545	0.43938
14232	7720	23770	FKBP8	-	-	M	0	0	0	0	3824963	23770	14232	0	-8.9577	5.1114	-9.4673	2	0.28828	-2.6355	1.9324
14233	8140	2299	FOXI1	-	-	M	0	0	0	0	2840213	2299	14233	2	4.895	-16.318	5.2633	1	2.4866	2.8376	-0.76404
14234	21091	2303	FOXC2	-	-	-	0	0	0	0	3672646	2303	14234	2	-5.465	-13.737	-5.2739	1	-0.14636	3.2928	0.52814
14235	7318	2305	FOXM1	-	-	-	1	0	2	0	3440598	2305	14235	0	-16.722	-7.5288	-19.479	0	-7.5351	3.3784	2.6281
14236	31078	3344	FOXN2	-	-	-	2	0	0	0	2481271	3344	14236	0	-14.203	7.5771	-14.194	0	-4.0249	-0.30226	4.7854
14239	20871	2307	FOXS1	-	-	M	0	0	0	0	3902552	2307	14239	2	1.1603	-18.087	1.0902	1	3.4364	4.2925	-0.63328
14241	48335	2300	FOXL1	-	-	-	0	0	0	0	3672661	2300	14241	0	-6.4167	-3.0478	-3.8478	0	-1.9341	0.34863	2.4474
14245	9266	23175	LPIN1	-	F	M	0	0	0	0	2469910	23175	14245	1	22.152	5.5382	4.8218	2	7.4268	-2.0897	1.1351
14248	11092	2314	FLII	-	F	-	2	0	0	0	3748188	2314	14248	0	-3.818	8.1513	-9.2089	0	-2.2057	-0.013631	6.0067
14251	31337	10211	FLOT1	-	-	-	0	0	0	0	2948587	10211	14251	1	18.381	10.711	-0.19514	2	5.965	-2.9081	1.1286
14252	3293	2319	FLOT2	-	-	M	2	2	0	0	3751121	2319	14252	1	8.9177	16.709	-3.588	0	-3.4517	-4.5926	2.1064
14254	134179	2321	FLT1	S	-	M	1	0	0	1	3507282	2321	14254	1	21.126	-1.3014	-0.97917	1	5.5722	2.5999	1.9797
14255	3040	2322	FLT3	-	-	-	0	0	0	0	3507199	2322	14255	1	20.606	-6.709	5.5311	1	3.0461	3.968	-5.2318
14256	48021	2323	FLT3LG	-	-	-	0	0	0	0	3838556	2323	14256	1	23.508	-5.0023	-0.45875	2	7.7732	0.78279	-0.18217
14257	7321	2324	FLT4	-	-	-	1	0	0	0	2890756	2324	14257	2	-7.476	-14.764	-1.5489	1	-0.67124	5.5663	1.0461
14261	55520	2326	FMO1	-	-	-	0	0	0	0	2367050	2326	14261	2	1.9662	-11.137	5.1904	1	2.7464	0.89962	-0.11874
14262	128199	2328	FMO3	-	-	-	0	0	0	0	2366941	2328	14262	1	25.986	-4.1069	-2.062	2	7.676	0.79441	0.72938
14263	68185	2330	FMO5	-	-	-	0	0	2	0	2433232	2330	14263	1	23.613	-8.3523	-0.15862	1	6.6416	2.8076	0.84412
14264	1530	2331	FMOD	-	-	M	0	0	0	0	2451693	2331	14264	1	13.304	-2.4345	-7.6118	1	0.46967	1.2102	3.099
14265	1531	2332	FMR1	S	-	M	1	1	1	1	3994100	2332	14265	1	3.957	16.167	-5.3934	0	-2.9015	-2.4316	3.2896
14266	1532	-	-	-	-	M	1	0	1	1	3994231	2334	14266	0	-23.758	-0.57497	12.356	0	-5.2802	-2.7135	-3.3529
14268	1533	2335	FN1	-	-	-	2	0	0	0	2598261	2335	14268	0	-10.83	-8.5511	-3.0952	0	-3.0702	2.8306	0.94927
14269	100983	23048	FNBP1	-	-	-	2	0	0	0	3227159	23048	14269	1	16.631	-0.7151	9.4457	2	7.054	0.010124	0.82672
14272	1534	2339	FNTA	-	-	-	0	0	0	0	3096428	2339	14272	0	-27.888	-0.69678	0.98418	0	-8.3376	0.4975	-0.39411
14275	7322	2348	FOLR1	-	-	-	0	0	0	0	3339406	2348	14275	2	5.2599	-15.679	4.6326	1	2.6436	1.6866	1.6609
14276	627	2350	FOLR2	-	-	-	0	0	0	0	3339346	2350	14276	2	12.705	-11.367	-1.8645	1	3.5418	4.7967	-0.67917
14281	3844	2353	FOS	-	-	M	0	0	0	0	3544525	2353	14281	1	17.276	3.6202	-2.0423	2	4.6855	-0.30439	1.9405
14282	31403	2354	FOSB	-	-	M	0	0	0	0	3836266	2354	14282	1	9.8682	2.0968	2.6576	1	3.5049	0.50275	1.9445
14283	3967	8061	FOSL1	-	-	-	0	0	0	0	2743085	8061	14283	0	-4.9171	5.9487	0.73725	0	-1.1565	-1.9393	-0.74022
14284	3845	2355	FOSL2	-	-	-	1	0	0	0	2474977	2355	14284	1	18.618	7.5417	-1.0239	0	-2.0034	-0.4197	-2.4913
14287	6997	2356	FPGS	-	-	-	0	0	0	0	3190061	2356	14287	0	-15.246	-4.083	-13.662	0	-4.7716	1.1551	3.0795
14289	74395	2358	FPR2	-	-	-	0	0	0	0	3839910	2358	14289	2	11.212	-20.297	2.7105	1	5.101	4.8572	-2.4057
14293	20466	2357	FPR1	-	-	-	0	0	0	0	3869237	2357	14293	2	8.5965	-9.3944	-2.2579	1	1.5771	2.1704	-1.5032
14296	3999	10023	FRAT1	-	-	-	0	0	0	0	3302229	10023	14296	0	-14.537	0.69248	-3.7919	0	-3.5319	1.9131	3.0522
14297	47908	2395	FXN	-	-	M	0	0	0	0	3173831	2395	14297	1	8.1335	0.0023081	-14.857	1	1.6051	0.12409	1.5162
14299	5719	23413	NCS1	-	-	-	0	0	0	0	3191352	23413	14299	1	22.775	7.3871	12.441	2	7.4601	-2.8462	-2.0937
14300	3295	2483	FRG1	-	-	-	0	0	0	0	2756029	2483	14300	0	-10.566	-1.2749	9.9275	0	-1.7619	2.2888	-1.8377
14302	48065	2444	FRK	S	-	-	0	1	0	0	2970897	2444	14302	1	16.273	-3.9431	-0.68885	2	5.9764	-0.1056	3.0023
14308	430	2488	FSHB	-	-	-	0	0	0	0	3325028	2488	14308	2	9.9253	-13.694	3.4281	1	4.3841	3.7239	-1.6466
14309	117	2492	FSHR	-	-	M	0	0	0	0	2552470	2492	14309	2	14.684	-14.491	1.9818	1	4.8787	5.1254	-2.4003
14311	11128	63924	CIDEC	-	-	M	0	0	0	0	2662435	63924	14311	2	-1.3091	-13.267	0.81412	1	2.0171	3.1669	-0.41856
14312	74540	6046	BRD2	-	-	M	0	0	0	0	2903343	6046	14312	0	-12.187	-3.2062	8.2956	0	-0.71718	-0.58961	-2.6752
14313	7324	10468	FST	-	-	-	0	0	0	0	2809399	10468	14313	0	-12.632	-9.0859	-14.549	0	-6.0653	3.262	3.3529
14317	4848	10841	FTCD	-	-	-	0	0	0	0	3935192	10841	14317	2	6.4176	-17.413	-3.7698	1	3.1543	4.1944	-0.10644
14319	74295	2495	FTH1	-	-	-	0	0	0	0	2956759	2495	14319	2	18.47	-10.674	-0.90628	1	5.7648	4.0848	-1.044
14325	79330	2512	FTL	-	-	-	0	0	0	0	3838094	2512	14325	1	19.692	-2.05	3.7225	2	6.3444	-0.34878	-0.49444
14339	7721	64400	AKTIP	-	-	-	0	0	0	0	3691967	64400	14339	0	-7.067	10.574	2.1086	0	-1.6182	-3.38	0.54638
14343	120	2523	FUT1	-	-	-	0	0	2	0	3867400	2523	14343	1	-0.7332	7.7539	2.9945	0	-2.5869	-2.3295	-1.7434
14344	10325	2524	FUT2	-	-	-	0	0	2	0	3837934	2524	14344	2	5.0501	-3.8795	3.4919	1	1.3038	1.7546	0.70274
14345	1538	2526	FUT4	-	-	-	0	0	0	0	3345142	2526	14345	0	-18.28	-10.929	4.1952	1	-0.35515	2.9344	-2.9003
14347	3296	2529	FUT7	-	-	-	0	0	2	0	3195102	2529	14347	2	4.9374	-10.074	2.6827	1	3.5208	2.1075	-0.43187
14348	4800	10690	FUT9	-	-	-	0	0	0	0	2917825	10690	14348	1	9.8365	3.2454	3.0662	2	-0.33455	-2.0331	-3.3712
14356	8142	26515	TIMM10B	-	-	-	0	0	0	0	3318712	26515	14356	1	-1.4518	15.942	-9.7065	0	-3.4158	-2.3621	3.7549
14357	74522	1840	DTX1	-	-	-	0	0	0	0	3432556	1840	14357	0	-14.28	-2.6817	18.907	0	-2.763	0.043635	-6.1793
14359	3573	8087	FXR1	-	-	M	2	2	0	0	2654394	8087	14359	0	-22.214	4.8554	-6.6266	0	-7.5985	-0.18368	2.3298
14360	48068	2534	FYN	-	F	M	2	0	0	0	2969886	2534	14360	0	-19.766	-0.62721	8.1868	0	-4.5334	-0.59896	-3.369
14362	20750	8321	FZD1	-	-	-	2	0	0	0	3012213	8321	14362	0	-15.74	-0.67162	-0.40779	0	-5.7725	-1.1956	0.41833
14365	23004	7976	FZD3	-	-	M	1	0	0	0	3091746	7976	14365	0	-22.638	2.6521	-3.5455	0	-7.449	0.66959	0.94287
14366	7325	8322	FZD4	-	-	M	2	0	0	0	3343452	8322	14366	0	-14.826	-5.4039	3.2667	1	-0.71968	2.2233	1.5683
14367	2590	7855	FZD5	-	-	M	0	0	0	0	2596776	7855	14367	2	-0.774	-7.5799	-7.9537	1	2.6875	1.6439	0.10481
14368	2617	8323	FZD6	-	-	-	2	1	0	0	3110272	8323	14368	2	12.715	-8.9154	-18.277	1	-1.195	4.3952	5.1714
14369	20751	8324	FZD7	-	-	-	0	0	0	0	2523045	8324	14369	0	-18.682	-5.9346	-16.407	0	-7.8057	0.032392	-0.603
14370	40606	8325	FZD8	-	-	-	0	0	0	0	3285119	8325	14370	2	-3.3899	-6.68	-18.545	0	-4.651	2.9083	3.1033
14371	2619	8326	FZD9	-	-	M	0	0	0	0	3007829	8326	14371	2	-7.1985	-8.8843	-3.038	0	-2.4968	3.466	2.3316
14373	7326	50486	G0S2	-	-	-	2	0	0	0	2378068	50486	14373	1	18.872	3.5195	7.0769	2	5.8267	-2.4902	-2.5293
14375	37483	2547	XRCC6	-	-	M	1	0	0	0	3946970	2547	14375	2	-1.3626	-3.8121	8.7573	2	-0.092188	-1.2484	-2.808
14376	5426	23193	GANAB	-	-	-	0	0	0	0	3375951	23193	14376	0	-16.587	12.701	-10.812	0	-7.3133	-1.5648	2.9555
14377	20079	2538	G6PC	-	-	M	0	1	0	0	3722248	2538	14377	2	9.6233	-20.117	-2.7183	1	4.0771	5.4257	-0.56013
14378	41423	57818	G6PC2	-	-	-	0	0	0	0	2514271	57818	14378	2	2.4056	-20.265	2.5004	1	4.2922	4.1238	-1.0713
14381	37906	2539	G6PD	-	-	-	2	0	0	0	4027416	2539	14381	0	-22.557	12.431	-2.9666	0	-7.457	-0.90291	1.2515
14385	37482	2542	SLC37A4	-	-	M	0	0	0	0	3394092	2542	14385	0	-19.229	1.8174	-11.181	0	-7.501	2.2419	1.6171
14387	37268	2548	GAA	-	-	M	0	1	0	0	3737140	2548	14387	0	-1.96	8.0141	-5.0053	0	-1.6958	-1.1585	3.8933
14388	1542	2549	GAB1	-	-	M	0	0	0	0	2745547	2549	14388	1	17.497	7.5955	-12.877	0	-0.383	-0.66975	7.0877
14389	69067	9846	GAB2	-	-	-	0	0	0	0	3383227	9846	14389	0	-7.8072	3.2219	11.064	2	3.1965	-1.3733	-1.061
14390	1543	2551	GABPA	-	-	-	2	0	0	0	3004009	2551	14390	2	6.8371	-17.477	6.7403	1	3.7917	3.1248	-1.7701
14391	7723	2553	GABPB1	-	-	M	0	0	0	0	3623683	2553	14391	0	-26.67	-2.3309	-7.2094	0	-8.1313	1.8281	0.15423
14394	629	2554	GABRA1	S	-	M	0	0	0	0	2838416	2554	14394	1	26.606	9.9221	5.4914	2	6.53	-5.0804	-2.2909
14395	20217	2555	GABRA2	-	-	M	0	2	0	0	2767972	2555	14395	1	9.53	12.565	13.484	2	-0.059823	-5.2196	-2.9721
14396	20218	2556	GABRA3	S	-	M	1	0	0	0	4026075	2556	14396	0	-15.412	12.96	6.9933	0	-3.0559	-5.3405	-2.5048
14397	631	2557	GABRA4	S	-	M	0	0	0	0	2768056	2557	14397	1	23.745	6.4077	11.189	2	7.2646	-3.6177	0.8129
14399	20220	2559	GABRA6	-	-	M	0	0	0	0	2838399	2559	14399	2	14.974	-6.0651	0.69561	1	6.0854	3.218	-1.2917
14400	20221	2560	GABRB1	S	-	-	0	0	0	0	2725977	2560	14400	1	20.624	5.9007	15.93	2	5.347	-5.0563	-2.9861
14401	7327	2561	GABRB2	-	-	M	0	0	0	0	2884845	2561	14401	1	25.609	6.2704	8.5262	2	5.955	-3.7692	-4.3302
14402	633	2562	GABRB3	S	-	M	0	0	0	0	3614534	2562	14402	0	-14.138	12.575	11.678	0	-2.0152	-5.9099	-4.6302
14403	55489	2563	GABRD	-	-	M	1	0	0	0	4054481	2563	14403	1	27.923	8.3173	-2.5931	2	6.8605	-2.7352	2.0842
14404	-	-	-	-	-	-	0	0	0	0	4026010	2564	14404	2	9.6072	-5.6297	0.91475	1	2.6745	2.1798	-0.80017
14405	22570	2565	GABRG1	-	-	-	0	0	0	0	2767932	2565	14405	1	22.122	3.5774	8.3118	2	3.3548	-3.7569	-1.5264
14406	22443	2566	GABRG2	-	-	M	0	0	0	0	2838462	2566	14406	1	17.02	17.338	9.3274	2	2.5417	-5.5129	-4.3926
14407	22444	2567	GABRG3	-	-	-	0	0	0	0	3585272	2567	14407	1	1.2461	10.76	15.033	0	-4.1337	-2.3314	-3.3732
14408	20470	2569	GABRR1	-	-	M	0	0	0	0	2964092	2569	14408	2	15.384	-16.811	-0.67139	1	5.3421	2.8558	-0.63401
14409	20471	2570	GABRR2	-	-	-	0	0	0	0	2964139	2570	14409	2	3.6431	-14.347	2.5189	1	1.9355	3.8137	0.44441
14411	128225	6539	SLC6A12	-	-	-	0	0	0	0	3439510	6539	14411	1	26.194	8.55	1.911	2	7.2337	-3.0935	1.4486
14412	9592	6540	SLC6A13	-	-	-	0	0	0	1	3439549	6540	14412	1	17.857	2.3137	-3.2567	0	-0.44387	-0.080793	2.5126
14415	635	2571	GAD1	S	-	M	0	0	0	0	2514969	2571	14415	1	22.876	8.6726	11.243	2	3.6098	-4.4239	-3.9312
14417	20223	2572	GAD2	-	-	M	0	0	0	0	3239667	2572	14417	1	26.106	10.974	2.5244	2	4.1417	-5.6306	-0.64106
14419	7724	51083	GAL	-	-	M	0	0	0	0	3337749	51083	14419	2	17.873	-7.8689	0.45915	1	6.5469	2.8417	-0.95162
14420	124	2581	GALC	-	-	M	1	2	0	0	3575103	2581	14420	0	-9.9166	15.501	-8.0963	0	-4.2562	-3.456	0.91931
14421	1133	2583	B4GALNT1	-	-	M	0	0	0	0	3458700	2583	14421	0	-10.589	9.3086	18.779	2	-1.2688	-4.1365	-5.3658
14422	7329	124872	B4GALNT2	-	-	-	0	0	0	0	3725572	124872	14422	2	9.9636	-19.525	-0.88022	1	4.2485	6.0105	-0.68064
14423	8469	2589	GALNT1	-	-	-	0	0	0	0	3784602	2589	14423	0	-27.75	3.8719	-2.4498	0	-8.401	-0.14707	-0.26525
14425	55827	2591	GALNT3	-	-	-	0	0	0	0	2585129	2591	14425	2	3.6645	-17.568	11.181	1	2.3087	3.2249	-3.623
14426	74511	8693	GALNT4	-	-	-	0	0	0	0	3464967	8693	14426	2	10.451	-10.751	-9.5062	1	0.49319	3.4534	1.0374
14427	74396	2587	GALR1	-	-	-	0	0	0	0	3794641	2587	14427	2	12.116	-4.9926	-1.3856	1	3.8733	1.9015	0.092919
14428	2863	8811	GALR2	-	-	M	0	0	0	0	3735383	8811	14428	0	-17.407	-3.3669	-0.53222	0	-4.2962	1.8542	-0.10395
14429	20798	8484	GALR3	-	-	-	0	0	0	0	3945040	8484	14429	2	9.3922	-11.382	-0.74838	1	3.4097	2.236	-0.78011
14430	126	2592	GALT	-	-	-	0	0	0	0	3167511	2592	14430	1	13.911	1.1338	0.85504	2	5.4779	-0.9845	2.1216
14431	32089	2593	GAMT	-	-	M	0	0	0	0	3845175	2593	14431	1	12.348	7.1308	-4.7381	2	3.379	-0.51433	-0.15174
14432	1545	2596	GAP43	S	-	-	0	0	0	0	2637112	2596	14432	1	-0.27717	5.5379	16.872	0	-2.8494	-1.6168	-6.2181
14447	101265	26330	GAPDHS	-	-	-	1	0	0	0	3830509	26330	14447	2	4.8162	-6.5496	-4.0975	1	2.5051	3.5688	0.64256
14450	637	2618	GART	-	-	-	2	0	0	0	3929721	2618	14450	0	-27.847	-5.0323	-4.0306	0	-8.0594	2.4727	-0.48555
14451	1548	2619	GAS1	-	-	M	0	0	0	0	3213120	2619	14451	0	-17.924	-4.8807	-15.207	0	-6.9256	1.8754	2.3651
14453	31301	2620	GAS2	S	-	-	2	0	0	0	3323891	2620	14453	1	19.59	4.1566	-11.002	2	4.7476	-0.0065553	1.9498
14456	638	2621	GAS6	-	F	-	0	0	0	0	3502829	2621	14456	1	13.523	-2.4657	3.5094	1	5.1731	1.545	0.96719
14457	69015	8522	GAS7	-	-	-	1	0	0	0	3744965	8522	14457	1	18.295	10.043	17.244	2	6.4171	-4.5205	-0.9383
14459	628	2520	GAST	-	-	-	0	0	0	0	3721421	2520	14459	2	11.404	-11.435	0.17546	1	5.3473	3.9542	0.54288
14460	1549	2623	GATA1	-	-	-	0	0	0	0	3976831	2623	14460	2	3.1615	-14.187	-3.8284	1	1.6148	3.734	1.4474
14461	32030	2624	GATA2	-	-	-	0	0	0	0	2694314	2624	14461	2	12.651	-12.549	-2.7798	1	3.8248	4.631	2.5902
14462	1550	2625	GATA3	-	-	-	1	0	0	0	3234277	2625	14462	2	1.3945	-18.271	-2.2448	1	3.3228	4.924	-0.96461
14463	1551	2626	GATA4	-	-	-	0	0	0	0	3086100	2626	14463	2	-3.5568	-5.4373	-1.0808	1	0.45772	0.33444	0.17376
14464	32031	140628	GATA5	-	-	-	0	0	0	0	3913272	140628	14464	2	8.361	-21.051	0.74542	1	4.1978	4.9856	-2.0459
14465	68449	2627	GATA6	-	-	-	0	0	0	2	3781245	2627	14465	2	-4.6074	-17.686	-1.7177	1	-0.99052	4.432	0.88183
14466	68040	2629	GBA	-	-	M	0	0	0	0	2437247	2629	14466	1	19.944	17.62	-2.1726	2	4.9028	-5.9532	2.07
14467	1137	2631	GBAS	-	-	-	0	0	0	0	3003153	2631	14467	1	14.442	8.5657	-14.048	2	-0.14007	-2.6416	4.1559
14468	137233	2635	GBP3	-	-	-	0	0	0	0	2421925	2634	14468	2	22.608	-12.141	-1.6283	1	6.947	4.4313	0.28951
14470	38182	10567	RABAC1	-	-	-	0	0	0	0	3863323	10567	14470	2	6.0914	-2.3205	-5.0124	1	2.8805	0.26761	-1.8224
14472	1138	2637	GBX2	-	-	-	0	0	0	0	2604930	2637	14472	0	-10.882	-10.696	0.83286	0	-2.8361	3.3734	1.6257
14473	486	2638	GC	-	-	-	1	0	0	0	2772805	2638	14473	2	6.6247	-19.696	3.3437	1	4.9782	5.2163	-2.0596
14479	101542	9958	USP15	-	-	-	1	0	0	0	3419147	9958	14479	0	-16.642	-8.0781	7.4037	0	-4.2156	1.3924	-4.0278
14489	40607	136319	MTPN	-	-	-	0	0	0	0	3074640	136319	14489	0	-13.617	16.813	-0.87987	0	-5.0008	-5.3577	1.0419
14525	49157	257144	GCSAM	-	-	-	0	0	0	0	2688605	257144	14525	2	13.225	-15.259	3.4432	1	5.8578	3.9724	-1.5144
14526	1553	-	-	-	-	-	0	0	0	0	2584113	2641	14526	2	-4.4345	-16.055	7.2164	1	3.9077	4.8294	-1.332
14527	131	2642	GCGR	-	-	-	0	0	0	0	4040452	2642	14527	2	-1.2392	-16.876	1.7884	1	1.6654	4.2664	0.61135
14528	132	2643	GCH1	-	-	-	0	1	0	0	3565524	2643	14528	2	10.807	-9.4048	-6.2095	1	5.6355	3.1187	0.68214
14531	2702	8521	GCM1	-	-	-	0	0	0	0	2957560	8521	14531	2	9.5728	-20.393	2.2499	1	5.3505	5.0396	-1.6088
14533	1140	2647	BLOC1S1	-	-	M	0	0	0	0	3416909	2647	14533	1	0.4803	3.571	-7.8664	0	-2.5742	0.17587	-0.53544
14534	41343	2648	KAT2A	-	-	M	0	0	0	0	3757630	2648	14534	1	21.988	6.8812	6.1517	2	6.3198	-2.9471	-1.3218
14536	36308	2649	NR6A1	-	-	-	0	2	0	0	3225096	2649	14536	2	3.7559	-12.24	-5.2149	1	3.3613	3.2332	3.2218
14537	37486	2650	GCNT1	-	-	-	0	0	0	0	3175494	2650	14537	2	4.263	-0.97022	1.4863	0	-6.0033	2.2262	-0.080121
14538	41535	2651	GCNT2	-	-	M	1	0	0	0	2894573	2651	14538	0	-15.513	-13.127	-9.3069	0	-6.3331	3.7919	1.3358
14544	3171	9615	GDA	S	-	-	0	0	0	0	3174510	9615	14544	1	26.389	5.4927	8.7003	2	7.373	-3.8518	-1.6168
14545	40713	54332	GDAP1	-	-	-	1	0	0	0	3103607	54332	14545	1	17.645	3.5951	5.2796	2	4.87	-3.2161	-1.8203
14547	7728	54834	GDAP2	-	-	-	0	2	0	0	2430370	54834	14547	0	-7.8476	14.148	-1.7946	0	-2.7717	-3.2132	1.2657
14548	7729	51650	MRPS33	-	-	-	0	0	0	0	3076489	51650	14548	1	8.5887	3.2744	0.35169	2	3.9485	-1.9968	-0.42689
14555	5593	2819	GPD1	-	-	-	1	0	0	0	3414419	2819	14555	1	11.357	8.965	1.1724	2	3.9341	-4.1834	2.1071
14559	105644	2657	GDF1	-	-	-	0	0	0	0	3855285	2657	14559	2	20.215	-8.189	5.9304	2	7.4121	0.67798	-0.49656
14560	3640	2662	GDF10	-	-	-	0	0	0	0	3287789	2662	14560	2	5.2324	-2.8524	7.9789	2	3.8393	-0.20914	3.3011
14561	21183	10220	GDF11	-	-	-	0	0	0	0	3416943	10220	14561	0	-14.877	3.0685	-0.38211	0	-3.3463	-1.9508	0.54558
14562	7336	9573	GDF3	-	-	-	0	0	2	0	3442774	9573	14562	2	3.5626	-18.149	-3.7912	1	1.8893	6.4133	-0.35996
14563	468	8200	GDF5	-	-	-	0	0	0	0	3903952	8200	14563	0	-13.785	-8.7041	-1.36	0	-5.1731	3.3791	2.4739
14566	3851	2661	GDF9	-	-	-	0	0	2	0	2875529	2661	14566	0	-15.663	-13.73	6.3143	1	-1.8123	4.4732	-4.3625
14567	37487	2664	GDI1	-	-	M	0	0	0	0	3996404	2664	14567	0	-10.924	19.05	5.4427	0	-4.3659	-4.8814	-2.4514
14569	37488	2665	GDI2	-	-	-	1	0	0	0	3275132	2665	14569	0	-26.869	2.6848	-3.1721	0	-8.29	0.04288	0.45796
14570	7337	398	ARHGDIG	-	-	-	0	0	0	0	3642707	398	14570	0	-9.9047	-4.0244	-0.4749	0	-4.6512	1.9614	2.1496
14571	352	2820	GPD2	S	-	M	1	0	0	0	2511432	2820	14571	0	-22.419	2.7085	5.0985	0	-2.2396	-5.7879	-4.0863
14573	433	2668	GDNF	-	-	M	0	0	0	0	2853885	2668	14573	2	17	-17.837	-0.9763	1	5.8621	5.1784	-0.593
14579	38024	2669	GEM	-	-	-	2	0	0	0	3144934	2669	14579	1	13.665	-1.7741	-15.763	1	2.5904	0.047773	5.4855
14580	1554	2670	GFAP	-	-	M	0	0	0	0	3759410	2670	14580	1	28.664	3.8047	-0.090552	2	7.9883	-2.3799	0.00024964
14581	3854	2672	GFI1	-	-	M	0	0	0	0	2422967	2672	14581	2	3.8321	-12.208	2.7759	1	2.3151	4.5122	-1.2024
14582	31223	8328	GFI1B	-	-	-	0	2	0	0	3192609	8328	14582	2	-6.799	-8.2607	-3.7001	1	-1.903	4.285	1.6208
14583	68220	2673	GFPT1	-	F	-	0	0	0	0	2558045	2673	14583	0	-27.144	4.9196	2.7144	0	-8.0057	-1.3686	-1.071
14584	68439	9945	GFPT2	-	-	-	0	0	0	0	2890660	9945	14584	1	12.031	0.37508	8.3203	2	3.1833	0.055464	-1.1953
14585	3855	2674	GFRA1	-	-	-	0	0	0	0	3308241	2674	14585	1	10.774	4.3998	-3.3887	2	0.01285	-2.3537	-4.9345
14586	1145	2675	GFRA2	-	-	M	0	0	0	0	3127156	2675	14586	1	2.211	18.979	7.7563	0	-4.0076	-4.6914	-0.58315
14587	1146	2676	GFRA3	-	-	-	0	0	2	0	2877355	2676	14587	2	0.59624	-9.2614	1.6859	1	1.4651	3.2686	-0.64515
14588	10565	64096	GFRA4	-	-	-	0	0	0	0	3895535	64096	14588	2	4.9589	-16.336	-5.1067	1	3.5272	5.1791	0.31406
14590	2881	8836	GGH	-	-	-	0	0	0	0	3137875	8836	14590	0	-22.552	-4.3876	-7.4811	0	-7.3344	1.5824	-1.7305
14593	31267	9453	GGPS1	-	-	-	0	2	0	0	2386397	9453	14593	0	-5.0769	2.327	-6.7202	0	-1.8224	-0.95864	1.0273
14595	20378	2683	B4GALT1	-	-	-	2	0	0	0	3203413	2683	14595	2	-2.3345	-2.4536	-3.8316	1	-0.60675	1.4321	0.72936
14598	68450	2678	GGT1	-	-	-	0	0	0	0	3939914	2678	14598	2	8.0606	-14.799	7.7581	1	5.4287	3.5746	-0.67401
14600	134	2690	GHR	-	-	M	0	0	0	0	2807949	2690	14600	1	15.878	-0.76143	-6.3591	2	4.8879	-0.032423	3.1034
14601	7731	2691	GHRH	-	-	-	0	0	0	0	3904858	2691	14601	2	10.003	-19.615	0.12208	1	4.5523	5.4985	-1.461
14602	640	2692	GHRHR	-	-	M	0	0	0	0	2995608	2692	14602	2	9.4922	-19.474	0.03816	1	4.1196	5.8269	-0.99543
14603	3773	2694	GIF	-	-	M	0	0	0	0	3374874	2694	14603	2	9.6674	-18.942	-3.8212	1	3.7146	5.9019	0.31633
14605	104035	1831	TSC22D3	-	-	-	0	0	0	0	4017381	1831	14605	1	23.062	-2.1323	-3.3397	1	6.1166	2.5934	0.75104
14607	3043	2695	GIP	-	-	-	0	0	0	0	3761661	2695	14607	2	8.0781	-18.629	2.6476	1	4.1153	3.4897	-2.5689
14608	7732	10888	GPR83	-	-	M	1	0	0	0	3387010	10888	14608	1	25.1	9.0004	2.8914	2	6.933	-4.2078	-0.30607
14609	136	2697	GJA1	-	-	M	2	0	0	0	2923661	2697	14609	1	24.618	-2.2149	-10.464	2	6.4556	-0.264	4.1154
14610	7733	84694	GJA10	-	-	-	0	0	0	0	2917017	84694	14610	2	6.1983	-13.318	2.6935	1	3.7645	2.6243	-0.46226
14611	9670	2700	GJA3	-	-	-	0	0	0	0	3504134	2700	14611	2	-3.6624	-8.3488	0.97296	1	2.1482	3.2238	-1.6833
14612	1556	2701	GJA4	-	-	-	0	0	0	1	4054405	2701	14612	2	6.17	-13.779	0.43418	1	1.1012	5.0907	-0.079279
14613	3856	2702	GJA5	-	-	-	0	0	0	0	2433432	2702	14613	2	0.80605	-2.8986	-6.0395	1	-0.11219	2.1947	3.0324
14615	4016	10052	GJC1	-	-	-	2	0	0	0	3759335	10052	14615	0	-26.719	-8.3424	7.3337	0	-7.4016	3.3361	-1.9616
14617	7734	57369	GJD2	-	-	M	0	0	0	0	3617712	57369	14617	1	8.7836	13.001	-5.8393	0	-3.6857	-1.8288	-0.67275
14618	137	2705	GJB1	-	-	M	0	0	0	0	3980867	2705	14618	1	23.745	8.033	-3.6287	2	6.935	-2.542	3.0973
14619	2975	2706	GJB2	-	-	-	0	0	0	0	3504193	2706	14619	2	0.72105	-7.0709	-2.5974	1	0.67706	1.0494	-1.2108
14620	7338	2707	GJB3	-	-	-	1	0	0	0	4054414	2707	14620	2	5.1322	-15.082	-1.6941	1	2.3516	3.9919	-0.053822
14621	7339	127534	GJB4	-	-	-	0	0	0	0	4054427	127534	14621	2	5.2927	-17.278	-3.1394	1	3.1577	5.5793	-0.42974
14622	3858	2709	GJB5	-	-	-	0	0	0	0	4054437	2709	14622	2	5.0448	-9.3375	-4.8551	1	1.4539	2.3183	0.7745
14623	4936	10804	GJB6	-	-	M	0	0	0	1	3504213	10804	14623	1	26.521	3.7117	-5.2142	2	7.4998	-2.9767	2.4495
14625	21848	2710	GK	-	-	-	0	0	0	0	2774938	2712	14625	2	14.182	-19.721	2.5754	1	5.2072	4.8437	-0.83556
14628	32203	28962	OSTM1	-	-	M	0	0	0	0	2968144	28962	14628	1	-0.76309	6.2522	-1.2963	2	1.3703	-3.1516	1.7195
14629	1148	2729	GCLC	-	-	-	0	0	0	0	2957700	2729	14629	1	23.383	11.826	-7.6682	2	5.2343	-3.3608	5.5448
14630	1557	2730	GCLM	-	-	-	0	0	0	0	2423625	2730	14630	1	19.673	6.1134	-7.6449	2	5.7817	-0.31756	2.6014
14632	3859	2735	GLI1	-	-	M	0	1	0	0	3418120	2735	14632	2	-0.53998	-21.423	-5.821	1	-0.67515	5.4715	0.40714
14633	12725	2736	GLI2	-	-	M	2	0	0	0	2503374	2736	14633	0	-12.996	-11.068	-13.833	0	-5.8026	3.7553	2.598
14634	139	2737	GLI3	-	-	-	0	0	0	0	3047660	2737	14634	0	-7.8794	-3.7943	-19.879	0	-7.086	2.1236	3.2889
14635	125	2584	GALK1	-	-	-	0	0	0	0	3770923	2584	14635	2	5.5685	-13.961	-10.406	1	1.2133	5.6849	1.5014
14645	37567	2752	GLUL	-	-	M	0	0	0	0	2447066	2752	14645	1	27.808	1.0524	-2.6733	2	7.8783	-0.59661	2.2125
14651	3890	3029	HAGH	-	-	-	0	0	0	0	3676165	3029	14651	1	26.408	6.993	-2.8454	2	7.4035	-2.709	0.79583
14652	1558	2740	GLP1R	-	-	M	0	0	0	0	2906105	2740	14652	2	4.1603	-13.544	-7.1884	1	1.1667	4.4266	1.5895
14654	20083	2741	GLRA1	-	-	M	0	0	0	0	2882253	2741	14654	1	13.593	-3.8019	-1.036	1	1.3412	1.8186	1.324
14658	20224	2743	GLRB	-	-	M	0	0	0	0	2749191	2743	14658	1	15.954	17.486	3.5299	2	3.7805	-6.411	0.24277
14660	22726	2744	GLS	-	-	M	1	0	0	0	2520291	2744	14660	1	18.62	18.424	2.5029	2	4.7518	-6.3127	0.39945
14661	55885	2746	GLUD1	-	-	-	0	0	0	0	3298977	2746	14661	1	23.989	1.7189	-9.4107	2	6.0037	-2.09	2.91
14664	5050	6536	SLC6A9	-	-	M	0	0	0	0	2409507	6536	14664	1	7.0704	8.5468	-5.0454	2	0.76235	-1.6393	2.8047
14667	349	2760	GM2A	-	-	M	0	0	0	0	2835792	2760	14667	1	26.461	7.5723	-9.5624	2	5.4743	-2.8441	5.0954
14670	3862	2794	GNL1	-	-	-	0	0	0	0	2948379	2794	14670	1	9.8247	19.519	-3.199	0	-2.5511	-5.0075	2.447
14672	20474	2767	GNA11	-	-	M	0	0	0	0	3816778	2767	14672	1	-1.9038	11.805	7.7988	0	-2.8259	-3.0104	-0.89589
14673	22398	2768	GNA12	-	F	-	0	0	0	0	3035892	2768	14673	0	-13.23	-3.935	-2.2422	0	-4.5832	0.69572	-0.46457
14674	55976	10672	GNA13	-	-	-	2	0	0	0	3767339	10672	14674	0	-25.971	-3.0791	-6.8126	0	-7.6938	1.6759	1.4709
14675	68386	9630	GNA14	S	-	-	0	0	0	0	3210737	9630	14675	1	22.976	4.8597	-2.1078	2	7.6696	-0.98758	1.8935
14676	1563	2769	GNA15	-	-	-	0	0	0	0	3816815	2769	14676	1	22.995	11.357	-3.6781	2	6.4332	-2.9109	1.3425
14677	74417	2770	GNAI1	-	-	M	0	2	0	0	3010439	2770	14677	0	-19.022	13.557	3.9272	0	-2.8952	-6.4544	-0.20347
14678	55539	2771	GNAI2	-	-	M	2	0	0	0	2622638	2771	14678	0	-12.178	-0.1176	-7.6187	0	-5.3886	2.0742	1.459
14679	55975	2773	GNAI3	-	-	-	2	2	0	0	2350840	2773	14679	0	-29.05	-3.6342	-2.556	0	-8.5837	1.712	-0.11162
14680	68222	2774	GNAL	-	F	M	0	0	2	0	3779207	2774	14680	0	-8.8636	5.3606	23.392	2	2.347	-4.967	-5.8691
14681	39203	2775	GNAO1	-	-	M	0	0	0	0	3661940	2775	14681	1	3.4283	11.694	21.226	2	2.2309	-5.0029	-4.6733
14682	1566	2776	GNAQ	-	-	M	0	2	0	0	3210808	2776	14682	0	-18.068	11.434	12.642	0	-4.04	-5.148	-2.9434
14685	20084	2779	GNAT1	-	-	M	0	0	0	0	2622590	2779	14685	2	6.7017	-16.368	3.6516	1	3.994	4.1693	-1.3702
14686	21092	2780	GNAT2	-	-	-	0	0	0	0	2427169	2780	14686	2	7.0786	-17.46	1.7673	1	3.3552	4.5149	-0.98833
14687	22574	2781	GNAZ	-	-	M	0	0	0	0	3939125	2781	14687	0	-16.59	2.2429	19.112	0	-4.0939	-2.1273	-4.6043
14688	55532	2782	GNB1	-	-	M	0	2	0	0	2391840	2782	14688	0	-14.471	3.2957	5.4468	0	-6.0312	-1.4985	-3.0522
14693	68451	2783	GNB2	-	-	-	0	0	0	0	3015740	2783	14693	0	-18.349	-1.9638	-1.8185	0	-5.3365	-0.26852	-1.7092
14694	4446	10399	GNB2L1	-	-	-	0	0	0	0	2891052	10399	14694	0	-24.987	-5.4159	-2.8193	0	-6.9303	2.9154	-1.7376
14695	55628	2784	GNB3	-	-	-	1	0	2	0	3402874	2784	14695	2	5.4952	-8.3883	8.9898	1	2.9228	2.8712	-2.5643
14696	69140	59345	GNB4	-	-	-	0	0	0	0	2706938	59345	14696	0	-21.676	-5.5821	7.6706	0	-6.8401	0.60034	-2.5987
14697	40714	10681	GNB5	-	-	M	0	0	0	0	3624448	10681	14697	1	17.545	13.084	-2.3238	2	3.0322	-4.7551	0.9168
14699	7738	2792	GNGT1	-	-	-	1	2	0	0	3012910	2792	14699	2	12.223	-16.604	-0.22787	1	5.0241	4.2502	-0.4835
14700	20874	2790	GNG10	-	-	-	0	0	0	0	3184940	2790	14700	1	5.9218	1.3176	-8.7984	2	2.2472	-1.3896	2.8531
14701	32427	55970	GNG12	-	-	-	0	0	0	0	2417272	55970	14701	0	-3.6208	-0.37686	-18.211	0	-5.3119	-0.66175	2.5471
14702	40715	54331	GNG2	-	-	-	0	0	0	0	3535628	54331	14702	0	-24.221	0.4057	11.731	0	-6.1056	-2.0647	-4.9692
14704	22575	2785	GNG3	-	-	M	0	0	0	0	3333595	2785	14704	1	23.217	7.2528	11.056	2	5.4645	-4.4726	-4.5123
14705	32032	26580	BSCL2	-	-	M	0	0	0	0	3376054	26580	14705	1	18.133	16.806	7.0101	2	2.7829	-6.0803	-3.0061
14706	3299	2786	GNG4	-	-	-	0	0	0	0	2461935	2786	14706	0	-21.147	-1.7322	0.5213	0	-6.8452	-0.82484	-2.8122
14707	3861	2787	GNG5	-	-	-	2	0	0	0	2344542	2787	14707	0	-13.157	8.6161	-15.272	0	-5.1935	0.052734	4.249
14708	31293	2788	GNG7	-	-	M	0	0	0	0	3845944	2788	14708	1	24.299	7.2102	-1.9345	2	7.9752	-2.6131	0.93575
14709	7740	94235	GNG8	-	-	-	0	0	0	0	3866106	94235	14709	0	-17.419	-9.9917	12.517	1	0.54235	1.845	-3.3565
14710	11325	2793	GNGT2	-	-	-	0	0	0	0	3761714	2793	14710	2	13.386	-8.735	-4.481	1	5.1134	4.7508	1.1232
14711	7741	27232	GNMT	-	-	-	0	0	0	0	2907513	27232	14711	2	-0.3644	-17.58	5.7411	1	3.3927	4.6192	-1.4658
14712	40716	8443	GNPAT	-	-	-	0	0	0	0	2385197	8443	14712	0	-27.479	4.4658	-4.9399	0	-8.364	-0.64449	-0.056375
14715	350	2798	GNRHR	-	-	-	1	0	0	0	2771812	2798	14715	2	6.9471	-20.583	2.8649	1	4.2202	5.34	-1.4095
14718	1571	2805	GOT1	-	-	-	1	0	0	0	3302990	2805	14718	1	24.462	15.094	-2.3654	2	5.842	-5.8123	1.1548
14719	1572	2806	GOT2	-	-	-	0	0	0	0	3693837	2806	14719	1	-0.62275	16.78	-9.7618	2	-1.0835	-3.9057	2.3642
14723	143	2811	GP1BA	-	-	-	0	0	0	0	3707335	2811	14723	2	2.215	-19.552	1.6363	1	1.6216	5.2052	-0.42539
14724	30972	2812	GP1BB	-	-	-	0	0	0	0	3936992	2812	14724	2	1.9056	-16.76	8.9893	1	3.9507	2.2476	-0.9035
14725	20952	4036	LRP2	S	F	M	0	0	0	0	2586038	4036	14725	1	18.59	6.0143	-6.614	2	5.089	-0.48378	4.5971
14726	4729	10630	PDPN	-	-	M	0	0	0	0	2321182	10630	14726	2	-4.0226	-9.792	-13.009	0	-5.2856	2.0458	0.098741
14729	74523	2814	GP5	-	-	-	0	0	0	0	2711627	2814	14729	2	11.221	-18.563	-1.4037	1	4.5602	5.418	-0.50688
14731	37852	8733	GPAA1	-	-	-	0	1	0	0	3120021	8733	14731	0	-8.2232	21.679	-6.5217	0	-4.3005	-4.2087	2.0818
14732	7343	57678	GPAM	-	-	-	0	0	0	0	3306984	57678	14732	0	-19.726	-5.0653	3.4082	0	-4.9197	-2.2321	-1.3596
14733	20477	2817	GPC1	-	-	-	0	0	0	0	2535761	2817	14733	0	-9.9978	-4.1053	-8.3518	0	-4.4524	2.7575	1.9799
14734	20944	2719	GPC3	-	-	-	0	0	0	0	4022447	2719	14734	2	-3.4647	-8.4743	-18.731	0	-4.3089	2.5823	0.042149
14735	55582	2239	GPC4	-	-	-	0	0	0	0	4022370	2239	14735	0	-12.918	-2.2723	-21.743	0	-7.4574	1.4781	3.3391
14738	3868	2835	GPR12	-	-	-	0	0	0	0	3506648	2835	14738	0	-23.637	1.2658	12.739	0	-3.3636	-2.1073	-6.024
14739	3118	9294	S1PR2	-	-	M	0	0	0	0	3850166	9294	14739	2	-10.02	-17.327	-6.7259	1	-1.6193	5.8396	1.7908
14744	2675	8477	GPR65	-	-	-	0	0	0	0	3547375	8477	14744	2	13.116	-13.68	-3.3985	1	5.2798	3.7197	-0.3018
14745	1072	1902	LPAR1	-	-	M	0	0	0	0	3220384	1902	14745	1	23.932	10.255	-6.1065	2	6.1585	-3.3856	3.5518
14747	129967	1240	CMKLR1	-	-	-	0	0	0	0	3470193	1240	14747	1	19.001	1.8591	-5.6937	2	4.7587	-0.098713	3.7984
14748	31303	2827	GPR3	-	-	M	1	1	0	0	2327045	2827	14748	1	23.392	-3.3742	-1.2246	1	5.9385	1.9042	-0.12527
14751	145	2821	GPI	-	-	-	0	0	0	0	3829687	2821	14751	1	16.66	18.193	0.92634	2	4.5528	-4.4815	1.6498
14755	31228	9091	PIGQ	-	-	-	0	0	0	0	3642993	9091	14755	2	0.95597	-13.25	3.6212	1	2.9134	2.9765	-0.52494
14756	1152	2822	GPLD1	-	-	-	2	0	0	0	2945518	2822	14756	1	8.3926	2.8062	12.533	2	3.0689	-0.23141	-6.1153
14758	128189	2824	GPM6B	-	-	M	0	0	0	0	4000155	2824	14758	1	24.07	8.2868	-5.1022	2	3.8984	-5.0433	2.1756
14760	4476	2842	GPR19	-	-	M	0	0	1	0	3445028	2842	14760	0	-22.603	5.7525	2.3305	0	-7.1067	-0.80774	-2.085
14761	7344	2850	GPR27	-	-	-	0	0	0	0	2629345	2850	14761	0	-16.553	1.0258	9.4487	0	-1.7089	-1.5732	-2.5757
14763	3875	2861	GPR37	S	-	M	0	0	0	0	3070873	2861	14763	1	4.6423	15.327	0.63164	2	5.6995	-4.6287	1.7286
14764	3508	11251	PTGDR2	-	-	-	1	0	0	0	3375041	11251	14764	2	17.557	-13.783	-0.15111	1	5.8248	3.7107	-1.088
14765	3113	9248	GPR50	-	-	M	1	0	0	0	3994964	9248	14765	2	-7.9734	-9.5145	-18.556	1	-1.7823	4.5947	1.411
14766	4156	9289	GPR56	-	-	M	0	0	0	0	3662808	9289	14766	2	-1.5528	-7.3689	-6.5309	0	-5.5111	2.3038	-0.5293
14767	68501	10316	NMUR1	-	-	M	0	0	0	0	2603544	10316	14767	2	9.0957	-17.923	7.6082	1	4.9852	4.4345	-2.0328
14768	4417	10314	LANCL1	-	-	-	0	2	0	0	2597409	10314	14768	1	14.476	19.751	-5.4891	2	2.471	-6.5442	2.9604
14772	23158	2868	GRK4	-	-	-	0	0	1	0	2715749	2868	14772	2	-5.7242	-10.85	10.827	1	2.5757	2.397	-5.0773
14773	3879	2869	GRK5	-	-	M	0	0	0	0	3267036	2869	14773	0	-25.099	1.4397	3.7907	0	-5.851	0.52366	-3.6684
14775	20155	2876	GPX1	S	-	M	0	0	0	0	2674229	2876	14775	1	4.1249	1.8526	-2.5316	1	0.34563	-0.27085	0.082426
14776	20479	2877	GPX2	-	-	-	0	0	0	0	3568603	2877	14776	2	10.877	-9.3173	-4.9803	1	3.9449	2.7797	-1.4167
14778	20480	2878	GPX3	-	-	-	0	0	0	0	2835715	2878	14778	1	15.337	10.763	-6.3724	0	-0.61923	0.085517	2.4613
14780	1155	2880	GPX5	-	-	-	1	0	0	0	2900554	2880	14780	2	7.9866	-17.071	2.0776	1	2.9566	4.9988	-1.283
14782	531	2936	GSR	-	-	-	2	2	0	0	3130161	2936	14782	2	0.91205	0.35321	-9.8149	2	2.4322	-3.536	4.7518
14783	3882	2887	GRB10	-	F	-	0	0	0	0	3050462	2887	14783	1	1.3978	10.905	-5.6624	2	-0.33482	-2.6558	4.2511
14784	1576	2885	GRB2	-	-	M	0	0	0	0	3770743	2885	14784	0	-19.081	10.352	13.063	0	-5.351	-4.3822	-3.5759
14787	7346	114822	RHPN1	-	-	-	0	0	0	0	3119572	114822	14787	1	26.034	4.4157	-2.2753	2	7.6349	-1.9028	1.3249
14788	8400	27239	GPR162	-	-	-	0	1	0	0	3402814	27239	14788	1	24.622	5.1	11.434	2	6.8822	-3.5411	-2.6913
14789	8401	10536	LEPREL2	-	-	-	0	0	0	0	3402836	10536	14789	2	6.1639	-16.99	3.8927	1	5.0641	3.9869	-0.22005
14790	8402	113246	C12orf57	S	-	-	0	0	0	0	3403077	113246	14790	0	-20.752	-2.6999	-4.9706	0	-6.8708	2.273	-1.7823
14791	4617	10436	EMG1	-	-	-	0	0	0	0	3403140	10436	14791	0	-4.4877	-1.487	-10.825	0	-0.68246	0.31047	2.3105
14792	14678	10162	LPCAT3	-	-	-	0	0	0	0	3442427	10162	14792	0	-18.45	-0.43935	-1.8321	0	-6.5719	1.2352	-0.54958
14793	8403	83461	CDCA3	-	-	-	0	0	2	0	3442322	83461	14793	0	-12.906	-9.6545	-17.022	0	-4.8628	4.922	2.8745
14794	8404	84727	SPSB2	-	-	-	0	0	0	0	3442345	84727	14794	2	1.5217	-13.364	1.5093	1	2.5068	2.2464	-0.58662
14797	879	166	AES	-	-	M	0	0	0	0	3846114	166	14797	1	17.666	3.534	1.5665	2	3.994	-1.1817	-3.8331
14799	20226	2890	GRIA1	-	-	M	0	0	0	0	2836242	2890	14799	0	-13.096	0.075543	19.004	2	3.7937	-3.2319	-5.365
14800	20225	2891	GRIA2	-	-	M	0	0	0	0	2749222	2891	14800	1	9.4237	4.2502	17.967	2	4.9943	-3.6596	-4.8347
14802	20227	2893	GRIA4	-	-	M	1	2	0	0	3347118	2893	14802	1	22.871	4.6839	14.133	2	6.5912	-3.1176	-0.47486
14803	69017	2894	GRID1	S	-	-	0	0	0	0	3298557	2894	14803	1	11.203	9.7251	19.018	2	6.2446	-4.1415	-1.99
14804	74399	2895	GRID2	S	-	M	1	0	0	2	2736060	2895	14804	2	-3.3678	-5.2525	17.442	2	0.26072	-0.60775	-5.118
14805	68992	2897	GRIK1	-	-	M	0	2	0	0	3928211	2897	14805	1	25.777	2.7763	2.973	2	3.7248	-2.0901	-5.4139
14806	40717	2898	GRIK2	S	-	M	0	0	0	0	2918982	2898	14806	0	-9.305	-5.2477	16.638	2	5.1026	-1.8403	-6.0562
14807	73901	2899	GRIK3	S	-	-	0	0	0	0	2406926	2899	14807	0	-21.981	3.1677	9.6926	0	-4.1768	-1.2229	-4.7314
14809	1578	2901	GRIK5	-	-	M	1	1	0	0	3863380	2901	14809	0	-18.813	-3.5609	9.4752	0	-0.78361	-1.767	-4.9956
14810	7187	2902	GRIN1	S	-	M	1	1	0	0	4050485	2902	14810	1	4.8269	6.646	-7.2	0	-1.8309	0.42137	0.609
14811	645	2903	GRIN2A	S	-	M	1	0	0	0	3679812	2903	14811	1	27.834	7.5104	4.7884	2	7.3615	-4.6405	-0.67274
14812	646	2904	GRIN2B	S	-	M	1	0	0	0	3445326	2904	14812	0	-6.9931	6.0995	25.676	2	0.29941	-4.9127	-5.8
14813	647	2905	GRIN2C	-	-	M	0	0	0	0	3770422	2905	14813	1	26.781	-1.1987	-1.4854	2	7.977	-0.50174	1.618
14814	648	2906	GRIN2D	-	-	M	1	0	0	0	3837759	2906	14814	2	-7.3154	-7.6545	14.893	0	-0.96435	0.62153	-4.204
14815	30960	2908	NR3C1	-	-	M	1	1	0	0	2879312	2908	14815	1	27.422	7.2637	-3.6252	2	4.9533	-2.7788	3.7516
14816	649	2911	GRM1	S	-	M	0	0	0	0	2929571	2911	14816	0	-3.1124	4.1844	19.756	2	5.5694	-4.6583	-2.5661
14823	654	2918	GRM8	S	-	M	0	0	0	0	3071063	2918	14823	1	23.124	9.2834	-0.85041	2	1.176	-1.196	2.6397
14824	1577	2896	GRN	-	-	M	0	0	0	0	3722917	2896	14824	1	11.104	11.197	-8.2984	0	-0.91307	-0.90877	4.9512
14825	105490	2920	CXCL2	-	-	-	2	0	0	0	2773434	2920	14825	2	12.78	-19.192	-0.02046	1	5.3852	4.6044	0.31595
14827	68454	2923	PDIA3	-	-	-	0	0	0	0	3621594	2923	14827	2	13.153	-6.5619	2.5245	2	3.8503	-0.41941	1.1404
14828	3908	3309	HSPA5	-	F	-	0	0	0	0	3225398	3309	14828	1	0.93088	18.561	-2.7356	0	-2.9182	-3.8586	1.7281
14829	21098	2925	GRPR	S	-	M	0	0	0	0	3970024	2925	14829	1	16.349	2.1701	10.135	2	5.0646	-2.5672	-1.8063
14836	7744	145258	GSC	-	-	M	0	0	0	0	3577775	145258	14836	0	-8.038	-7.5552	-7.7253	1	-0.15909	3.4785	0.55506
14840	7745	83445	GSG1	-	-	-	0	0	0	0	3445156	83445	14840	1	15.869	-3.2055	1.8774	1	3.4905	4.6619	-1.1187
14841	49236	83903	GSG2	-	F	-	0	0	0	0	3706753	83903	14841	0	-13.697	-7.0376	-20.336	0	-4.9788	4.1019	4.4446
14842	17092	219409	GSX1	-	-	M	0	0	0	0	3483046	219409	14842	2	-1.022	-8.2818	-9.5436	1	-0.20349	2.0651	-1.9567
14843	15377	170825	GSX2	-	-	M	0	0	0	0	2727535	170825	14843	2	-2.9832	-15.487	-10.532	0	-2.2025	2.4172	0.86619
14852	68226	2935	GSPT1	-	-	-	2	0	0	0	3680610	2935	14852	0	-24.487	10.35	0.90645	0	-7.4373	-2.4783	0.25318
14853	99786	23708	GSPT2	-	-	-	0	0	0	0	3977646	23708	14853	0	-21.908	0.63692	2.3324	0	-4.9691	-0.80021	-1.0724
14854	148	2937	GSS	-	-	-	0	0	0	0	3903670	2937	14854	0	-14.497	10.543	1.6445	0	-4.5296	-4.4039	-1.591
14862	115474	2949	GSTM5	-	-	M	0	0	0	0	2351004	2949	14862	1	15.799	9.0908	-11.078	2	3.3305	-2.7675	4.5529
14863	121492	2944	GSTM1	S	-	-	0	0	0	0	2350952	2944	14863	0	-19.087	3.8794	-5.5611	0	-4.4156	-1.7506	0.90597
14866	658	2947	GSTM3	-	-	-	0	0	0	0	2427208	2947	14866	1	7.0519	12.291	6.7141	2	3.5322	-5.0798	1.144
14871	134739	-	-	-	-	-	0	0	0	0	3955070	2952	14871	2	1.8695	-14.625	4.5112	1	3.6589	2.8537	-0.94102
14873	37971	9446	GSTO1	-	-	-	2	0	0	0	3262509	9446	14873	1	19.133	12.798	-8.6549	2	5.0582	-2.8278	2.6261
14874	7747	2954	GSTZ1	-	-	-	0	0	0	0	3545403	2954	14874	1	19.82	-5.2833	-10.314	1	3.8343	3.2363	2.427
14884	3885	2965	GTF2H1	-	-	-	0	0	0	0	3322717	2965	14884	0	-5.0212	10.293	2.3143	0	-1.6419	-4.4063	0.17177
14885	7090	2968	GTF2H4	-	-	-	0	0	0	0	2902013	2968	14885	0	-17.462	-6.7224	10.429	0	-3.3987	1.0207	-4.5145
14886	7748	2969	GTF2I	S	-	M	0	0	0	0	3008376	2969	14886	0	-25.718	-2.9405	1.7269	0	-6.4786	0.87149	-1.6228
14894	7350	29105	C16orf80	-	-	-	0	0	0	0	3693511	29105	14894	0	-22.182	9.6998	2.2734	0	-6.6019	-2.2338	-2.3125
14897	44226	9320	TRIP12	S	-	-	1	1	0	2	2602901	9320	14897	0	-13.174	15.322	-7.7242	0	-4.5663	-3.8275	4.7986
14904	3165	9567	GTPBP1	-	-	-	0	0	0	0	3945396	9567	14904	0	-24.221	6.2157	4.0913	0	-6.7942	-1.3726	-0.80013
14911	7351	25917	THUMPD3	-	-	-	2	0	0	0	2609560	25917	14911	0	-24.884	6.6282	-5.3981	0	-7.9309	-1.0087	0.55893
14912	18580	84504	NKX6-2	-	-	M	0	0	0	0	3314614	84504	14912	1	24.56	3.4901	-8.1359	2	7.4982	-0.49584	3.0844
14913	353	2978	GUCA1A	-	-	-	1	0	0	0	2907066	2978	14913	0	-20.247	4.186	3.2863	0	-5.9562	-1.799	-3.5403
14915	7352	2980	GUCA2A	-	-	-	0	0	0	0	2408832	2980	14915	2	7.2561	-16.808	2.5514	1	2.5638	4.5872	-0.61323
14916	5150	2981	GUCA2B	-	-	-	0	0	0	0	2332481	2981	14916	2	3.8068	-13.306	0.59182	1	1.4761	2.0904	-0.84964
14917	3641	2984	GUCY2C	-	-	M	1	0	0	0	3445574	2984	14917	2	13.415	-20.244	-1.7639	1	5.3399	5.6141	-0.69798
14919	55442	3000	GUCY2D	-	-	-	0	0	0	0	3709384	3000	14919	2	-0.64075	-16.297	-1.5495	1	0.56204	4.8679	-0.22822
14923	665	2987	GUK1	-	-	-	0	2	0	0	2383859	2987	14923	1	23.911	3.708	-5.124	2	7.0372	-1.2349	0.094664
14924	31257	9223	MAGI1	-	-	-	1	0	0	0	2680298	9223	14924	1	18.345	6.0253	-12.549	0	-4.6589	0.293	3.3945
14933	134743	-	-	-	-	M	0	0	0	0	4015929	2710	14933	2	10.859	-18.606	3.0988	1	5.2173	4.672	-1.8557
14936	113557	2997	GYS1	-	-	-	0	0	0	0	3867538	2997	14936	0	-15.89	0.83401	-11.104	0	-3.7806	1.6488	4.3166
14938	21237	3001	GZMA	-	-	-	0	0	0	0	2809810	3001	14938	2	10.405	-17.156	2.2913	1	2.7656	5.9604	-0.087991
14940	105844	-	-	-	-	-	0	0	0	0	3558359	2999	14940	2	12.288	-17.976	1.1183	1	4.5455	3.753	-1.0115
14945	20485	3003	GZMK	-	-	-	0	0	0	0	2809793	3003	14945	2	13.434	-17.803	0.84369	1	5.3742	4.7796	-0.4871
14950	7749	81502	HM13	-	-	-	0	0	1	0	3881282	81502	14950	0	-9.6317	11.406	5.3801	0	-3.933	-3.4337	-0.049473
14958	136788	3005	H1F0	-	-	-	0	0	0	0	3945006	3005	14958	0	-23.595	-4.2387	-1.0646	0	-7.0415	3.2885	-0.80656
14962	1292	629	CFB	-	-	-	0	0	0	0	2902804	629	14962	2	10.694	-13.004	2.3236	1	1.5645	2.4607	-2.3516
14963	128352	3105	HLA-A	S	-	-	0	0	0	0	2948926	3106	14963	1	23.096	1.4009	-2.6121	2	5.9299	-1.1953	1.5856
14969	101524	3127	HLA-DRB5	-	-	-	0	0	0	0	4048241	3123	14969	1	11.972	-3.2109	3.0599	1	4.0651	2.0199	-1.1589
14976	40720	10471	PFDN6	-	-	-	0	2	0	0	2903588	10471	14976	1	14.2	4.368	-10.649	1	2.4305	0.068625	0.76634
14977	5072	7922	SLC39A7	-	-	-	0	0	0	0	2903470	7922	14977	0	-18.615	-1.3826	-0.72499	0	-3.6729	-0.65366	2.0995
14979	56588	7923	HSD17B8	-	-	-	2	0	0	0	2903488	7923	14979	1	19.213	-4.5319	-14.233	1	5.523	0.9857	3.7442
14998	4464	3108	HLA-DMA	-	-	-	0	0	0	0	2950277	3108	14998	1	22.727	5.4647	-5.5435	2	6.2955	-0.27106	2.4175
14999	68231	3109	HLA-DMB	-	-	-	0	0	0	0	2950263	3109	14999	1	19.953	6.8972	-8.0133	2	4.7731	-3.4503	2.3087
15001	1601	3111	HLA-DOA	-	-	-	0	0	0	0	2950307	3111	15001	2	12.945	-6.84	-0.66077	1	5.3629	0.64576	2.3437
15002	1602	3112	HLA-DOB	-	-	-	0	0	0	0	2950145	3112	15002	2	10.246	-10.676	4.7934	1	4.2225	2.5021	-1.0125
15040	134018	3133	HLA-E	-	-	-	0	0	0	0	2901620	3133	15040	1	26.458	1.9663	-7.4038	2	7.1145	-0.017924	2.627
15061	48468	10964	IFI44L	-	-	-	0	2	1	0	2343473	10964	15061	1	14.956	0.25343	-12.917	0	-2.2952	-0.37182	1.942
15064	123981	3140	MR1	-	-	-	1	0	0	0	2370317	3140	15064	1	24.93	-2.2679	-2.2965	2	7.8033	-0.59601	2.0462
15078	134170	3020	H3F3A	-	-	M	2	2	0	0	3770944	3021	15078	0	-21.059	-6.1554	-5.9654	0	-4.71	3.4396	0.22537
15107	55888	3033	HADH	-	-	-	2	0	0	0	2738723	3033	15107	0	-14.099	1.2376	-21.704	0	-6.5828	0.78589	3.8416
15108	68403	3028	HSD17B10	-	-	-	0	0	0	0	4009288	3028	15108	0	-20.22	-4.4181	-13.596	0	-5.9485	1.9425	-0.18908
15109	68229	3034	HAL	-	-	-	0	0	0	0	3466687	3034	15109	2	9.1804	-20.429	0.21259	1	4.6693	5.2289	-0.73375
15110	3545	9421	HAND1	-	-	-	1	0	0	0	2882747	9421	15110	2	10.2	-5.1463	-3.2573	1	3.6257	3.768	0.32102
15111	32092	9464	HAND2	-	-	M	1	2	0	0	2794075	9464	15111	2	11.471	-14.684	-8.5211	1	3.6855	4.9745	0.39573
15112	6578	54363	HAO1	-	-	-	0	0	0	1	3896932	54363	15112	2	10.451	-18.385	0.38372	1	3.9773	4.9364	-1.9008
15114	2935	9001	HAP1	-	-	M	0	0	0	0	3757288	9001	15114	1	22.75	0.68426	-4.9588	2	7.0193	0.069866	1.8014
15115	1592	3035	HARS	-	F	-	2	0	0	0	2878474	3035	15115	0	-11.237	21.439	4.3457	0	-4.846	-5.4579	-1.6678
15116	1165	3036	HAS1	-	-	-	0	0	2	0	3869215	3036	15116	1	18.001	-0.6968	-1.723	1	4.4157	0.43049	1.1383
15117	3892	3037	HAS2	-	-	M	0	0	0	2	3151086	3037	15117	0	-8.0942	-7.0642	5.3641	0	-7.264	1.8408	-2.0006
15118	68461	3038	HAS3	-	-	-	0	0	0	0	3666542	3038	15118	0	-24.827	-4.8246	2.0525	0	-6.2094	1.6287	-1.3315
15126	110705	3050	HBZ	-	-	-	0	0	0	0	3642643	3050	15126	0	-6.2585	-4.8351	-16.966	0	-2.8133	2.6733	3.6592
15129	-	-	-	-	-	-	0	0	0	0	3360417	3043	15129	2	15.647	-15.749	-2.2116	1	5.6116	4.4866	-0.28171
15139	20412	727	C5	-	-	-	0	0	0	0	3223776	727	15139	2	-2.2969	-12.682	-18.09	0	-4.8318	4.4389	2.6476
15159	3897	3052	HCCS	-	-	-	2	0	0	0	3968664	3052	15159	1	0.33396	19.847	-6.9312	0	-2.7738	-5.1068	2.9801
15160	36018	3053	SERPIND1	-	-	-	0	0	0	0	3937743	3053	15160	2	0.59646	-2.8851	-0.48962	0	-3.826	-0.23624	0.37796
15161	3898	3054	HCFC1	S	-	-	1	1	0	0	4026956	3054	15161	0	-13.704	5.3755	1.8494	0	-3.1346	-0.032668	1.8901
15162	20489	3055	HCK	-	-	-	0	0	0	0	3881651	3055	15162	2	7.6421	-13.693	-2.2996	1	3.015	3.4392	0.5868
15163	38034	3059	HCLS1	-	-	-	0	0	1	0	2691668	3059	15163	2	15.191	-10.183	-2.6391	1	6.193	1.4245	-0.29378
15165	32093	348980	HCN1	S	-	M	0	0	0	0	2855963	348980	15165	1	14.985	16.312	14.338	2	3.567	-5.9819	-3.6153
15166	31022	610	HCN2	-	-	M	0	0	0	0	3815045	610	15166	1	24.671	6.7294	2.9737	2	7.1003	-2.13	0.53582
15168	22453	57657	HCN3	-	-	-	0	0	0	0	2360818	57657	15168	0	-21.157	-8.1412	12.386	0	-4.2882	1.9942	-5.4474
15170	56589	5777	PTPN6	-	-	-	0	0	0	1	3403092	5777	15170	1	16.066	1.2117	-8.5049	2	4.4164	-0.73524	2.8861
15171	1166	3060	HCRT	-	-	M	0	0	0	0	3757737	3060	15171	0	-9.339	-5.6493	1.7606	0	-2.7516	2.1297	-1.7363
15182	68187	3066	HDAC2	-	-	M	0	2	0	0	2970532	3066	15182	0	-29.647	-1.5307	-1.0447	0	-8.5965	0.95834	-0.67749
15183	48250	8841	HDAC3	-	-	M	0	0	0	0	2878726	8841	15183	0	-20.426	2.9419	-7.318	0	-7.0944	0.50615	0.15492
15184	3995	10014	HDAC5	-	-	-	0	0	0	0	3758845	10014	15184	0	-10.111	4.4404	12.016	0	-1.8705	-1.7505	-2.2823
15185	31353	10013	HDAC6	S	-	M	0	0	0	0	3976848	10013	15185	0	-26.569	-2.8676	0.90407	0	-7.445	1.9643	-0.00757
15186	20490	3067	HDC	-	-	M	0	2	0	0	3623655	3067	15186	2	-3.9104	-18.151	-1.4387	1	0.33192	5.8146	-0.26725
15191	3306	3068	HDGF	-	-	M	2	0	0	0	2438531	3068	15191	0	-23.333	4.2312	-13.152	0	-7.2815	1.0281	2.9489
15193	7355	84717	HDGFRP2	-	-	-	0	0	0	0	3817546	84717	15193	0	-18.393	-3.2291	-6.9241	0	-2.7777	2.0864	2.6822
15194	1593	3064	HTT	-	F	M	0	0	0	0	2715820	3064	15194	1	13.617	14.84	9.9544	2	5.7316	-4.52	1.3124
15199	8407	50865	HEBP1	-	-	-	0	0	0	0	3445123	50865	15199	1	9.5848	9.4988	-8.9452	2	1.6934	-3.3777	2.5492
15200	1466	1839	HBEGF	-	-	M	0	0	0	0	2878273	1839	15200	0	-21.331	1.5372	7.1762	0	-2.2298	-0.46107	-2.5424
15201	50037	3070	HELLS	-	-	M	0	0	0	0	3258910	3070	15201	0	-17.886	-8.7701	-18.131	0	-7.3854	3.9285	2.2784
15202	48071	2765	GML	-	-	-	0	0	0	0	3119289	2765	15202	2	8.9999	-18.574	1.6308	1	4.2902	5.5331	-2.0655
15203	32094	9843	HEPH	-	-	-	0	0	0	0	3979762	9843	15203	1	21.239	-1.6007	-14.273	1	1.9978	1.8652	6.249
15204	3430	8924	HERC2	S	F	M	1	0	0	0	3614901	8924	15204	0	-3.1473	10.764	11.17	0	-1.6809	-3.4576	-1.7278
15205	38067	3280	HES1	-	-	-	0	0	0	0	2658595	3280	15205	2	-4.4317	-6.4826	-15.626	0	-6.0074	4.5167	1.7596
15206	22455	54626	HES2	-	-	-	0	0	0	0	2394680	54626	15206	2	6.1391	-13.889	0.23685	1	3.2214	3.1682	0.14139
15209	20831	8820	HESX1	-	-	-	0	0	0	0	2677902	8820	15209	2	12.278	-18.588	1.1312	1	4.9317	5.4341	-0.44321
15211	20146	3073	HEXA	-	-	M	0	0	0	0	3632152	3073	15211	1	21.439	0.35427	-0.93397	2	7.0879	-1.4282	0.76511
15212	437	3074	HEXB	-	-	M	0	0	0	0	2815791	3074	15212	1	24.235	8.6752	-9.3462	2	5.0492	-1.7039	4.9822
15213	7756	23462	HEY1	-	-	-	0	0	0	0	3141755	23462	15213	0	-6.0205	1.374	-15.441	0	-4.5307	1.4928	3.0065
15214	22705	23493	HEY2	-	-	-	0	0	0	0	2924492	23493	15214	1	14.922	0.41694	-15.366	1	-0.88912	1.1777	4.3267
15216	88330	3077	HFE	-	-	M	0	0	0	0	2899110	3077	15216	2	12.026	-19.35	-1.1271	1	4.6298	5.5595	-0.21976
15218	2664	8456	FOXN1	-	-	M	0	0	0	0	3715642	8456	15218	2	12.1	-16.817	-3.5326	1	4.6523	5.1678	-0.77479
15220	7359	94234	FOXQ1	-	-	M	0	0	0	2	2891556	94234	15220	2	0.72905	-6.0853	0.62586	1	-0.41793	3.6948	1.0014
15221	49239	27022	FOXD3	-	-	-	0	0	0	0	2339658	27022	15221	0	-4.8851	9.3954	-8.0248	0	-1.2342	-1.753	2.5853
15223	1117	2302	FOXJ1	-	-	M	0	0	0	0	3771389	2302	15223	0	-11.982	-0.75383	-10.257	0	-4.4956	0.49696	-0.1796
15227	1114	2294	FOXF1	-	-	-	1	0	0	0	2891644	2294	15227	2	3.1415	-7.9892	-9.0188	0	-2.7474	4.1125	1.9709
15228	3843	2290	FOXG1	S	-	M	0	0	0	0	3530655	2290	15228	0	-28.328	-2.4211	4.6259	0	-7.0131	0.55031	-3.1926
15229	3290	2297	FOXD1	-	-	M	0	0	0	1	2862317	2297	15229	2	0.87985	-14.244	-8.8157	1	0.30268	5.4427	2.1551
15234	503	3082	HGF	-	-	-	0	0	0	0	3058944	3082	15234	1	13.801	-2.5138	-9.422	2	0.49438	-2.0794	-1.2154
15239	37954	9146	HGS	-	F	M	0	0	0	2	3738138	9146	15239	1	-0.52203	6.4613	9.8451	2	2.6795	-1.1204	-1.1161
15242	31110	3087	HHEX	-	-	-	1	0	0	0	3258221	3087	15242	2	10.176	-15.187	-7.0553	1	3.0728	5.9663	0.70401
15245	32469	64399	HHIP	-	F	-	0	0	0	0	2745899	64399	15245	1	24.642	9.9765	-2.0149	2	6.1963	-3.7183	0.3198
15247	22456	64645	HIAT1	-	-	-	0	0	0	0	2348757	64645	15247	0	-17.323	14.025	0.3575	0	-6.1213	-3.8723	1.154
15248	4740	3090	HIC1	-	-	-	0	0	0	0	3706113	3090	15248	2	9.7498	-12.752	-12.365	1	3.1296	4.7017	2.4296
15251	1171	3091	HIF1A	-	-	M	2	0	0	0	3539070	3091	15251	0	-27.699	0.6153	-4.1172	0	-7.5433	0.73782	2.4192
15254	3904	3094	HINT1	-	-	-	0	2	0	0	2874686	3094	15254	1	7.7369	9.9127	-7.4647	2	0.9468	-3.8091	1.3284
15257	56483	204851	HIPK1	-	-	-	0	0	0	0	2352758	204851	15257	1	8.4511	15.548	-5.9909	2	-0.55228	-1.9319	3.5538
15258	68766	28996	HIPK2	-	-	M	1	1	0	0	3075778	28996	15258	1	23.189	5.1611	-8.585	2	5.7973	-0.84654	4.6858
15259	55923	10114	HIPK3	-	-	-	0	1	0	0	3325907	10114	15259	0	-6.7197	13.725	3.2029	2	-0.81284	-3.6328	2.766
15260	48172	7290	HIRA	-	F	-	0	0	0	0	3952703	7290	15260	2	1.6742	-2.518	-6.9025	2	1.9592	-1.3485	2.7725
15270	134201	3014	H2AFX	-	-	-	0	0	0	0	3394183	3014	15270	2	-1.0342	-0.89715	-22.738	0	-6.3066	2.8748	3.4684
15273	4900	3097	HIVEP2	-	-	-	0	0	0	0	2977265	3097	15273	2	0.46012	2.2839	26.662	2	2.3599	-3.912	-6.3449
15275	100530	3098	HK1	-	-	-	0	2	0	0	3250278	3098	15275	0	-5.2075	22.706	7.214	0	-3.1017	-6.7706	-0.72043
15277	37273	3099	HK2	-	F	-	0	0	0	0	2489545	3099	15277	0	-13.974	-8.2772	-13.548	0	-4.9318	3.0695	3.5813
15278	7362	64216	TFB2M	-	-	-	0	2	0	0	2465182	64216	15278	0	-15.091	11.73	-11.483	0	-6.2503	-2.0602	2.6422
15284	7363	3142	HLX	-	-	-	0	0	0	0	2381368	3142	15284	2	1.8152	-12.17	-0.17706	1	2.6764	5.2924	1.158
15285	21137	3110	MNX1	-	-	M	0	1	0	0	3081707	3110	15285	0	-11.768	-12.252	-3.7232	0	-2.4956	4.0335	0.60467
15288	158	3145	HMBS	-	-	M	2	0	0	0	3351841	3145	15288	0	-7.022	4.5802	-16.557	0	-6.19	-0.053192	1.2585
15331	128537	-	-	-	-	-	0	0	0	0	2326531	3151	15331	0	-11.181	-6.3522	-4.4795	1	0.18927	2.6027	-0.2744
15353	74949	10362	HMG20B	-	-	-	0	0	0	0	3817040	10362	15353	0	-5.2672	0.84639	-22.794	0	-6.5422	2.2714	4.1425
15354	134266	-	-	-	-	-	0	0	0	0	3779612	3149	15354	0	-10.013	-6.2559	8.2726	1	1.4546	-0.066379	-1.7072
15356	159	3155	HMGCL	-	-	M	0	0	0	0	2401609	3155	15356	2	11.302	-5.1243	-7.0455	1	3.2295	1.0228	4.5941
15357	30994	3156	HMGCR	-	-	-	0	0	0	0	2815965	3156	15357	0	-23.871	1.1413	7.6642	0	-6.8036	-2.7918	-2.5166
15360	38066	3158	HMGCS2	-	-	-	1	0	0	0	2431031	3158	15360	2	4.9101	-18.673	0.98309	1	2.9374	5.7804	-0.16257
15364	2602	-	-	-	-	M	1	0	0	1	3420316	8091	15364	0	-19.967	-8.5715	-17.715	0	-5.9589	3.3736	4.1249
15366	8271	3161	HMMR	-	-	-	0	0	0	0	2838656	3161	15366	2	-6.8039	-10.233	-22.058	0	-5.0446	4.6286	4.1894
15368	31075	3162	HMOX1	-	-	M	0	0	0	0	3944129	3162	15368	2	10.199	-4.5404	-10.541	1	3.7085	0.73008	2.8605
15369	1611	3163	HMOX2	-	-	M	0	0	0	0	3646199	3163	15369	1	17.489	16.405	5.861	2	4.7861	-5.5013	-2.2322
15370	1612	3164	NR4A1	-	-	M	0	0	0	0	3415229	3164	15370	1	21.849	0.1384	1.0263	1	5.9177	2.2258	1.5095
15371	49241	3166	HMX1	-	-	-	0	0	0	0	4054238	3166	15371	0	-10.489	2.0222	-6.2349	0	-2.3116	0.56786	1.719
15374	7364	51155	HN1	-	-	-	2	2	0	0	3770606	51155	15374	0	-27.845	-4.1386	6.4869	0	-7.3733	0.83703	-4.4138
15375	3307	3169	FOXA1	-	-	-	0	0	0	0	3561703	3169	15375	2	9.1015	-12.38	-4.7285	1	0.27288	4.0738	1.1074
15376	7762	3170	FOXA2	-	-	M	0	0	0	0	3900833	3170	15376	2	1.2924	-17.794	-5.1785	1	1.2363	5.2385	-1.3948
15377	3308	3171	FOXA3	-	-	-	0	0	0	0	3836534	3171	15377	2	1.4969	-14.219	-2.5685	1	1.6726	4.304	-0.77939
15378	395	3172	HNF4A	-	-	-	0	0	0	0	3886453	3172	15378	2	6.132	-16.73	1.115	1	4.0803	3.6014	-0.49353
15379	3309	3175	ONECUT1	-	-	-	0	0	0	0	3624804	3175	15379	2	3.6958	-4.7959	-5.5653	1	0.49064	0.31651	-0.13991
15382	134628	-	-	-	-	-	2	2	0	0	3416483	3178	15382	0	-14.069	-8.8722	4.6862	0	-1.7784	3.0287	-3.29
15384	74950	3182	HNRNPAB	-	-	-	2	2	0	0	2843619	3182	15384	0	-28.668	3.1864	-3.7475	0	-8.6567	0.28938	0.292
15387	81909	3190	HNRNPK	-	-	-	2	0	0	0	3212294	3190	15387	0	-22.408	5.0296	-1.714	0	-7.2028	-0.65265	-0.945
15388	1174	3191	HNRNPL	-	-	-	0	0	0	0	3861617	3191	15388	0	-9.8305	10.186	-4.2925	0	-2.6535	-1.2267	3.4996
15394	4032	3198	HOXA1	S	-	M	0	0	0	0	3042730	3198	15394	2	8.4769	-20.524	-1.3981	1	4.4164	5.5349	-1.7804
15395	7365	3206	HOXA10	-	-	-	0	0	0	0	3042952	3206	15395	2	2.9872	-20.103	1.3265	1	2.827	5.7235	-1.31
15396	4033	3207	HOXA11	-	-	-	0	0	0	0	3042973	3207	15396	2	5.7703	-13.498	4.8623	1	3.9411	4.3836	-1.0618
15398	73882	3209	HOXA13	-	-	-	1	0	0	0	3042994	3209	15398	2	0.39953	-14.898	1.6154	1	0.070758	3.8207	-1.1355
15399	4901	3199	HOXA2	-	-	M	0	0	0	0	3042756	3199	15399	2	4.796	-17.69	-0.22783	1	0.41621	2.2367	-1.925
15400	40725	3200	HOXA3	-	-	-	2	0	0	0	3042777	3200	15400	2	9.7101	-17.037	-1.1014	1	3.5376	4.6867	-1.444
15401	37583	3201	HOXA4	-	-	M	0	0	0	0	3042816	3201	15401	2	6.0995	-19.447	-0.015377	1	1.6464	3.2839	-2.0651
15402	40726	3202	HOXA5	-	F	-	0	0	0	1	3042849	3202	15402	2	2.7205	-14.202	-1.9614	1	2.0425	4.8894	-0.71118
15404	56001	3204	HOXA7	-	-	-	0	0	0	0	3042881	3204	15404	0	-12.257	3.2593	2.9748	0	-0.90978	-2.0563	0.71116
15405	7766	3205	HOXA9	-	-	-	0	0	0	0	3042919	3205	15405	2	7.4591	-20.241	1.8447	1	3.7725	5.9434	-1.8936
15407	1615	3211	HOXB1	S	-	M	0	0	0	0	3761274	3211	15407	2	4.0987	-13.063	1.1267	1	2.3131	4.2353	-0.26255
15408	4640	10481	HOXB13	-	-	M	0	0	0	0	3761538	10481	15408	2	1.1201	-12.244	-0.22696	1	1.964	1.9979	-0.54338
15410	1617	3213	HOXB3	-	-	-	0	0	0	0	3761313	3213	15410	2	8.7175	-17.997	-0.72532	1	2.5138	3.787	-1.6623
15412	32095	3214	HOXB4	-	-	-	1	0	0	0	3761348	3214	15412	2	5.5745	-13.445	-4.7936	1	2.4131	3.7429	-0.11178
15413	37585	3215	HOXB5	-	-	-	0	0	0	0	3761378	3215	15413	2	8.2476	-18.478	5.776	1	4.6431	3.6841	-3.5166
15414	7366	3216	HOXB6	-	-	-	0	0	0	0	3761395	3216	15414	2	6.2594	-19.086	0.8662	1	3.637	5.4844	-1.1144
15415	55828	3217	HOXB7	-	-	-	0	0	0	0	3761420	3217	15415	2	7.0128	-18.992	-2.0499	1	3.7408	5.9439	-1.3066
15417	7367	3219	HOXB9	-	-	-	0	0	0	0	3761451	3219	15417	2	10.731	-19.416	-0.48719	1	4.7028	5.0348	-1.6651
15422	7770	3229	HOXC13	-	-	M	0	0	0	0	3416256	3229	15422	2	7.2383	-16.898	2.612	1	4.0035	4.7774	-2.1209
15423	8408	3221	HOXC4	-	-	M	0	0	2	0	3416301	3221	15423	2	0.43181	-18.238	-0.9095	1	1.7713	5.7438	-1.3698
15426	130642	3224	HOXC8	-	-	M	0	0	0	0	3416353	3224	15426	2	14.782	-17.834	1.5348	1	5.6665	5.0619	-0.66839
15429	7772	3231	HOXD1	-	-	M	0	0	0	0	2516967	3231	15429	2	2.3631	-7.2406	4.5301	1	2.0976	3.3089	-0.27851
15430	1619	3236	HOXD10	-	-	M	0	0	0	0	2516834	3236	15430	2	11.925	-20.273	0.48961	1	4.9342	5.1364	-0.26717
15431	7368	3237	HOXD11	-	-	-	0	0	0	0	2516807	3237	15431	2	0.89498	-8.4549	-4.7246	1	0.67693	2.5716	1.838
15432	7369	3238	HOXD12	-	-	-	0	0	0	0	2516793	3238	15432	2	2.8485	-12.186	-0.97543	1	2.4506	4.1481	0.59598
15433	20147	3239	HOXD13	-	-	-	0	0	0	0	2516780	3239	15433	2	0.21893	-9.7596	-1.9465	1	0.3709	4.3661	-2.1997
15434	5034	3232	HOXD3	-	-	-	0	0	1	0	2516912	3232	15434	2	8.7478	-3.0309	9.2193	1	3.8179	0.98134	0.10537
15437	10473	3234	HOXD8	-	-	-	0	0	0	0	2516879	3234	15437	2	5.3001	-18.979	-2.0428	1	3.9995	5.6155	0.17642
15438	8409	3235	HOXD9	-	-	M	0	0	0	0	2516853	3235	15438	2	9.5077	-14.617	-5.1347	1	3.0229	4.3529	-0.30037
15439	121756	3240	HP	-	-	-	0	0	0	0	3667858	3240	15439	2	11.11	-10.551	1.4685	1	5.115	2.7108	1.894
15441	7774	50809	HP1BP3	-	-	-	0	0	0	0	2400322	50809	15441	0	-26.916	-1.9982	1.3308	0	-7.1424	1.8145	-2.1447
15442	68528	10855	HPSE	-	-	-	0	1	0	0	2775994	10855	15442	2	18.817	-11.545	-0.19667	1	5.9322	3.493	-1.2537
15444	55634	3208	HPCA	-	-	-	0	0	0	0	2329131	3208	15444	1	24.371	5.8094	8.3985	2	6.4651	-2.8895	-4.0682
15445	1620	3242	HPD	-	-	-	0	0	0	0	3475383	3242	15445	2	1.7345	-14.251	-0.81523	1	2.6916	2.3712	2.2434
15446	68095	3248	HPGD	-	-	-	0	0	0	0	2794408	3248	15446	2	-7.6644	-9.4019	-13.824	0	-1.9723	3.4022	3.8146
15450	199	3990	LIPC	-	-	-	0	0	0	0	3595691	3990	15450	2	21.367	-9.6485	-3.4626	1	6.7029	2.4958	1.4355
15451	20498	3249	HPN	-	-	-	0	1	0	0	3830065	3249	15451	2	4.5442	-2.352	-0.98938	2	3.931	-0.2992	1.3092
15452	56590	3251	HPRT1	-	-	M	0	0	0	0	3991698	3251	15452	1	23.988	12.481	0.33396	2	5.2905	-5.3979	0.31031
15458	511	3263	HPX	-	-	-	0	0	0	0	3360874	3263	15458	0	-15.772	-12.818	9.5755	1	-0.23487	3.9993	-4.7233
15460	3774	55806	HR	-	-	M	0	0	0	0	3127278	55806	15460	1	25.049	6.0684	6.8603	2	7.9511	-1.4469	1.4617
15461	55890	3265	HRAS	S	-	M	0	0	0	0	3358090	3265	15461	2	8.3176	-5.414	-1.9995	1	4.172	0.81329	-0.74283
15463	37929	3267	AGFG1	-	-	-	0	0	0	0	2530599	3267	15463	0	-14.669	12.818	1.3469	0	-3.8848	-2.8041	1.8678
15464	137234	-	-	-	-	-	0	0	0	0	3867708	3270	15464	2	5.6833	-15.208	5.5778	1	4.4352	3.2185	-0.38154
15465	668	3269	HRH1	-	-	M	1	0	0	0	2610707	3269	15465	1	21.987	11.204	0.37287	2	2.2649	-2.3367	-2.8632
15466	40613	3274	HRH2	-	-	M	1	0	0	0	2842157	3274	15466	1	15.543	10.762	15.042	2	4.1944	-4.3996	-1.3349
15467	8290	27102	EIF2AK1	-	-	-	1	0	0	0	3037193	27102	15467	0	-17.918	16.826	-6.2546	0	-7.2936	-2.2154	2.0713
15468	55587	3275	PRMT2	-	-	-	0	2	0	0	3924783	3275	15468	0	-24.096	-4.0044	10.888	0	-5.5868	-0.35014	-4.8844
15469	21477	3276	PRMT1	-	-	-	0	0	0	0	3838809	3276	15469	0	-21.828	0.27769	-9.8815	0	-6.0987	-0.11864	0.35991
15473	4261	10247	HRSP12	-	-	-	0	0	0	0	3145980	10247	15473	1	25.477	0.70096	-11.643	2	6.2875	-0.43201	4.4803
15476	3751	9957	HS3ST1	-	-	-	0	0	0	0	2760869	9957	15476	0	-16.784	9.4827	8.552	0	-5.2552	-3.2267	-2.4761
15481	68524	3312	HSPA8	-	-	-	0	0	0	0	3395416	3312	15481	0	-7.8984	7.389	3.4726	0	-4.2344	-2.2634	-3.18
15482	135835	3305	HSPA1L	-	-	-	0	0	0	0	2949450	3305	15482	1	1.2675	6.7957	-0.88462	0	-0.72609	-0.65536	-1.3029
15483	68471	3290	HSD11B1	S	-	M	0	0	0	0	2378077	3290	15483	1	22.328	4.7321	-2.4031	2	6.9028	-0.93142	1.3731
15484	20088	3291	HSD11B2	-	-	M	0	0	0	0	3665501	3291	15484	0	-6.4811	5.2819	0.87095	2	0.25307	-3.9278	2.2786
15485	37303	3292	HSD17B1	-	-	-	0	0	0	0	3721815	3292	15485	2	0.026433	-8.3833	-2.9147	1	0.78392	2.5407	0.9922
15486	99709	3294	HSD17B2	-	-	M	0	0	0	0	3671076	3294	15486	2	6.3931	-18.665	-0.58253	1	3.0586	5.4549	0.15233
15487	20089	3293	HSD17B3	-	-	-	1	0	0	0	3216195	3293	15487	1	21.279	-2.6879	-3.3286	1	6.4262	0.84349	2.3878
15488	358	3295	HSD17B4	-	-	M	2	0	0	0	2825733	3295	15488	1	14.32	4.0672	-11.052	2	3.3169	-1.7259	3.7168
15493	133013	3283	HSD3B1	-	-	-	1	0	2	0	2354553	3283	15493	2	1.5527	-16.894	1.3826	1	0.80121	5.3326	-1.9584
15499	74556	3297	HSF1	-	-	-	0	0	0	0	3120358	3297	15499	0	-12.657	12.211	-4.1857	0	-3.8485	-2.3075	2.1656
15500	37931	3298	HSF2	-	-	-	0	2	0	0	2923819	3298	15500	0	-27.168	-2.1532	-1.1037	0	-7.912	0.72512	-1.34
15502	55588	3301	DNAJA1	-	-	-	0	2	0	0	3166718	3301	15502	0	-19.871	14.811	-0.8007	0	-6.5676	-3.6415	-0.24494
15505	21322	10808	HSPH1	-	F	-	0	0	0	0	3508330	10808	15505	1	13.869	16.983	0.32222	2	1.2088	-6.4072	2.5442
15507	1180	3315	HSPB1	-	-	-	0	0	0	0	3009399	3315	15507	1	17.224	6.0659	-16.013	1	0.05823	0.52843	5.116
15510	1626	3329	HSPD1	-	-	M	0	2	0	0	2593733	3329	15510	2	4.8731	-4.3846	1.1008	2	2.7572	-0.23078	-0.63032
15511	133785	-	-	-	-	-	0	0	0	0	2902707	3303	15511	2	9.594	-4.9494	-3.3757	1	3.5537	1.1371	1.2293
15512	68564	3306	HSPA2	-	-	-	0	0	0	0	3540136	3306	15512	1	26.948	8.9598	-5.0236	2	7.3259	-2.6757	3.144
15516	74306	3326	HSP90AB1	-	F	-	0	0	0	0	2908474	3326	15516	1	2.7513	3.3364	10.413	2	2.0556	-1.0954	-3.6827
15519	68464	3320	HSP90AA1	-	-	-	1	2	2	0	3580179	3320	15519	1	15.463	1.5959	-7.2316	2	4.6865	-2.7005	2.4163
15525	1624	3308	HSPA4	-	F	M	0	2	0	0	2828856	3308	15525	0	-19.749	14.377	-4.3642	0	-5.7238	-4.1633	2.3831
15526	39452	3313	HSPA9	-	F	-	1	0	0	0	2877508	3313	15526	1	2.551	20.961	-5.9474	2	-1.3539	-5.5832	3.6774
15528	20500	3336	HSPE1	-	-	-	2	0	0	0	3608220	3336	15528	0	-14.607	6.7291	1.652	0	-4.6579	-0.38199	1.9052
15529	2253	6383	SDC2	S	-	-	0	1	0	0	3108146	6383	15529	1	19.357	2.5906	-15.932	2	2.8463	-1.6265	6.031
15530	68473	3339	HSPG2	-	-	M	1	1	0	0	2400793	3339	15530	2	-10.792	-13.361	-8.4989	0	-3.1563	5.3922	3.0735
15531	20386	3340	NDST1	-	-	-	1	1	0	0	2835531	3340	15531	0	-6.5459	7.1561	4.7837	2	1.1604	-1.4802	1.6619
15547	7374	27037	TRMT2A	-	-	-	0	0	0	0	3953033	27037	15547	0	-6.8218	0.45698	-6.5692	0	-2.9259	0.32655	0.64172
15550	20148	3350	HTR1A	-	-	M	0	0	0	0	2859387	3350	15550	0	-16.359	6.3405	10.555	2	1.0717	-5.154	-4.492
15551	669	3351	HTR1B	S	-	M	0	0	0	0	2961647	3351	15551	1	16.476	10.574	5.2666	2	1.9421	-0.65932	-0.19735
15552	20240	3352	HTR1D	-	-	-	0	0	0	0	2401251	3352	15552	2	11.264	-8.5174	-3.0317	1	2.0226	1.7228	-0.33205
15557	37361	3355	HTR1F	-	-	M	0	0	0	0	2631940	3355	15557	1	23.633	5.6138	-0.61782	1	4.885	1.378	-1.1913
15559	55492	3357	HTR2B	-	-	-	0	0	0	0	2603395	3357	15559	2	-2.268	-14.897	1.0369	1	5.3967	3.9675	-0.97771
15560	20242	3358	HTR2C	-	-	M	0	0	0	0	3987876	3358	15560	1	22.087	4.5927	-2.5679	2	5.4286	-2.6234	0.50941
15561	671	3359	HTR3A	S	-	M	0	0	0	0	3349688	3359	15561	2	7.5309	-15.439	8.2345	1	2.6568	0.56189	-4.5644
15562	20243	3360	HTR4	-	-	M	0	1	0	0	2880552	3360	15562	1	24.051	11.687	-1.4074	2	6.8415	-4.4204	-0.15293
15563	22461	3361	HTR5A	-	-	M	0	0	0	0	3033127	3361	15563	1	22.172	14.395	7.9255	2	4.5209	-5.8906	-2.3908
15565	673	3362	HTR6	-	-	M	0	0	0	0	2323790	3362	15565	1	20.112	8.4117	2.9516	2	5.6913	-2.1235	-0.076999
15566	20244	3363	HTR7	S	-	M	0	2	0	0	3299945	3363	15566	2	1.6079	-7.4605	17.563	2	7.0081	-1.5167	-1.8362
15567	817	6532	SLC6A4	S	-	M	0	0	0	0	3751794	6532	15567	0	-7.8066	-7.7172	-3.289	0	-1.8629	3.0712	0.29891
15568	20367	1994	ELAVL1	-	-	-	0	0	0	0	3848689	1994	15568	0	-26.877	4.3172	1.2247	0	-8.1186	-1.0244	0.027637
15569	20930	1993	ELAVL2	-	-	-	1	2	0	0	3201784	1993	15569	0	-20.112	12.109	2.0767	0	-7.2138	-1.5341	-2.2712
15571	31035	1995	ELAVL3	-	-	M	0	0	0	0	3850960	1995	15571	0	-21.436	-1.6752	14.915	0	-3.0683	-1.14	-5.2611
15572	40729	1996	ELAVL4	-	-	M	0	0	0	0	2335671	1996	15572	0	-14.896	16.61	3.08	0	-6.2988	-2.9475	-1.0491
15574	37932	3364	HUS1	-	-	-	2	0	1	0	3049840	3364	15574	0	-19.744	7.5882	-5.5224	0	-6.1185	-1.7244	1.6908
15586	5277	3373	HYAL1	-	-	-	0	0	0	0	2675150	3373	15586	2	12.922	-16.05	2.0658	1	4.7648	2.3268	1.9253
15587	7776	8692	HYAL2	-	-	-	0	0	0	0	2675171	8692	15587	0	-16.134	-9.2214	-10.376	0	-4.5646	3.985	2.0213
15874	36024	3375	IAPP	-	-	-	0	0	0	0	3407770	3375	15874	2	9.8613	-17.01	0.7231	1	4.6048	5.0301	-1.0934
15891	3644	3381	IBSP	-	-	-	0	0	2	0	2735129	3381	15891	2	14.104	-16.697	-6.8815	1	5.5139	3.8042	2.0722
15893	7777	3382	ICA1	S	-	-	0	0	0	0	3038065	3382	15893	1	23.506	3.7273	11.463	2	5.4255	-1.8866	-4.9817
15894	168	3383	ICAM1	-	-	-	0	0	0	0	3820443	3383	15894	2	13.303	-5.824	-7.427	1	4.8545	3.234	2.7851
15896	675	3384	ICAM2	-	-	-	0	0	0	0	3766621	3384	15896	1	18.612	-1.4941	-8.0369	1	4.2093	2.9921	2.9407
15898	2447	7087	ICAM5	-	-	M	0	0	0	0	3820469	7087	15898	1	26.677	7.4278	0.93052	2	7.4453	-3.9259	0.93568
15900	1629	3394	IRF8	-	-	-	0	0	0	0	3672489	3394	15900	1	16.981	9.0239	-4.424	2	4.862	-3.9579	1.5202
15901	1631	3397	ID1	-	-	-	0	0	0	0	3881391	3397	15901	1	14.978	-3.3892	-9.6355	1	0.44321	2.5473	3.1232
15902	1632	3398	ID2	-	-	M	0	0	0	0	2468622	3398	15902	0	-14.364	3.8357	-1.7189	0	-5.5251	0.33243	-0.49869
15903	1633	3399	ID3	-	-	-	0	0	0	0	2401493	3399	15903	2	13.747	-6.692	-11.083	1	1.6114	2.532	3.2503
15904	1186	3400	ID4	-	-	M	0	0	0	0	2897453	3400	15904	0	-5.6313	-3.5716	-21.842	0	-6.383	2.1187	4.0264
15925	3645	3416	IDE	-	-	M	0	0	0	0	3300350	3416	15925	0	-3.878	7.2326	-13.577	0	-5.02	-0.84499	2.085
15926	21195	3417	IDH1	-	-	-	2	2	0	0	2597010	3417	15926	0	-28.339	-4.5696	0.45366	0	-7.9433	0.80863	-2.1923
15929	55803	3421	IDH3G	-	-	-	0	0	0	0	4026722	3421	15929	0	-12.79	14.991	6.5691	0	-3.0289	-4.3135	-3.2285
15930	48082	3620	IDO1	-	-	-	0	0	0	0	3095223	3620	15930	2	13.443	-18.716	0.88696	1	5.0459	5.8473	-0.94172
15931	169	3423	IDS	-	-	M	0	0	0	2	4025339	3423	15931	1	22.925	12.149	4.6337	2	6.5259	-4.7597	-0.82543
15932	170	3425	IDUA	-	-	M	0	0	0	0	2756831	3425	15932	2	-4.94	-13.041	14.766	1	1.3948	1.5352	-5.1032
15936	3607	9592	IER2	-	-	-	0	0	0	0	3822216	9592	15936	2	5.7674	-5.2952	-10.174	1	0.63351	4.1446	3.656
15937	2894	8870	IER3	-	-	-	0	0	0	0	2948630	8870	15937	0	-10.03	-2.4668	4.554	1	0.42661	1.1587	1.1309
15939	7778	51278	IER5	-	-	-	1	0	0	0	2370355	51278	15939	0	-13.219	-0.71438	-4.6884	0	-4.8302	1.9085	-0.76148
15945	1203	3627	CXCL10	-	-	-	0	0	0	0	2773958	3627	15945	2	14.046	-6.0094	-2.0971	1	5.2062	1.3501	0.55406
15958	1187	3433	IFIT2	-	-	M	0	0	0	0	3257192	3433	15958	1	26.331	7.1107	-4.7949	2	6.8625	-2.6207	2.6778
15959	1189	3437	IFIT3	-	-	-	0	0	0	0	3257204	3437	15959	1	25.189	3.2191	-4.0503	2	6.8721	-2.1812	1.4683
15962	68536	3441	IFNA4	-	-	-	0	0	0	0	3164825	3439	15962	2	12.342	-4.5273	2.5873	1	4.1967	2.2268	-1.5619
15975	524	3454	IFNAR1	-	-	-	0	0	0	0	3918574	3454	15975	1	-1.6233	13.544	4.0941	0	-1.3942	-4.1456	-0.96865
15976	49242	3455	IFNAR2	-	-	-	2	0	0	0	3918447	3455	15976	2	6.018	-1.1072	1.7571	1	3.4707	1.693	-0.8631
15977	1640	3456	IFNB1	-	-	-	0	0	0	0	3201144	3456	15977	2	6.3407	-11.871	1.641	1	3.3035	4.7535	-1.0797
15978	55526	3458	IFNG	-	-	M	0	0	0	0	3461105	3458	15978	2	6.5873	-19.806	0.79816	1	3.4704	5.6999	-1.3792
15979	359	3459	IFNGR1	-	-	M	0	0	0	0	2976113	3459	15979	1	3.601	6.9858	-12.297	2	1.6282	-0.80821	3.4699
15980	4041	3460	IFNGR2	-	-	-	0	0	0	0	3918635	3460	15980	0	-3.9357	10.557	4.1943	0	-1.4648	-2.5534	-2.7905
15982	31043	3475	IFRD1	-	-	-	0	0	0	0	3019519	3475	15982	0	-21.978	-0.56975	-1.637	0	-5.0237	-0.98202	-1.2446
15983	21341	7866	IFRD2	-	-	-	0	0	0	0	2622742	7866	15983	2	11.41	-9.5717	4.153	1	5.0604	2.4378	-0.13097
15985	521	974	CD79B	-	-	-	0	0	0	0	3766533	974	15985	0	-8.1657	-5.7127	-3.1427	0	-2.5799	3.1834	1.4385
16000	515	3479	IGF1	-	-	-	0	0	0	0	3468345	3479	16000	1	6.6616	4.9507	16.311	0	-1.9582	-3.4962	-5.8724
16001	30997	3480	IGF1R	-	F	M	0	0	2	0	3610804	3480	16001	0	-26.764	3.8574	3.3457	0	-7.6145	0.81949	0.64678
16002	510	3481	IGF2	-	-	M	0	0	0	0	3359134	3481	16002	2	-1.1413	-4.3912	-4.5966	0	-2.6189	0.97013	1.3935
16004	676	3482	IGF2R	-	F	M	0	0	0	0	2934308	3482	16004	0	-19.29	3.1196	-7.4249	0	-4.62	-0.93656	2.7983
16005	37987	3483	IGFALS	-	-	-	0	0	0	0	3676156	3483	16005	2	4.0414	-16.15	-3.1898	1	2.295	5.1734	-1.3351
16006	498	3484	IGFBP1	-	-	-	0	0	0	0	3000503	3484	16006	2	5.388	-13.237	-0.22101	1	2.7044	4.3035	-0.45573
16007	1194	3491	CYR61	-	-	-	0	0	0	0	2344888	3491	16007	2	4.1388	-5.3334	-13.289	1	-0.45883	4.718	4.3171
16008	499	3485	IGFBP2	-	-	-	0	0	0	0	2527253	3485	16008	0	-27.924	-3.7193	-0.70669	0	-7.9205	2.3429	-1.6582
16009	500	3486	IGFBP3	-	-	M	0	0	0	0	3049292	3486	16009	2	7.778	-2.4487	-2.5802	1	0.8329	0.69615	-2.7454
16010	1192	3487	IGFBP4	-	-	-	0	0	0	0	3721010	3487	16010	2	-1.0148	-7.8229	-7.0878	0	-4.3978	3.8667	-0.41403
16011	56489	3488	IGFBP5	-	-	-	0	0	0	0	2598828	3488	16011	2	0.31199	-0.23243	-2.2356	2	1.3921	-0.1916	-2.5977
16012	1641	3489	IGFBP6	-	-	-	0	0	0	0	3415744	3489	16012	2	20.128	-9.1964	-0.37055	1	5.1547	2.6293	-0.97444
16068	7781	10068	IL18BP	-	-	-	0	1	2	0	3339261	10068	16068	2	4.9957	-14.256	7.3522	1	5.4269	3.7422	-0.96741
16069	16958	3512	IGJ	-	-	-	0	0	0	0	2772566	3512	16069	2	12.17	-17.587	-1.1063	1	4.6791	5.0351	-0.40822
16136	131669	3543	IGLL1	-	-	-	1	0	0	0	3954746	3543	16136	2	-0.60763	-11.513	6.2143	1	-0.36115	0.85749	-1.3261
16147	22586	3549	IHH	-	-	-	0	0	0	1	2599798	3549	16147	2	12.394	-14.615	-3.1171	1	4.5422	4.1815	0.079945
16149	3209	972	CD74	-	-	-	0	0	0	0	2881370	972	16149	1	26.071	9.1146	-5.6388	2	7.3335	-2.4852	3.1783
16150	7782	3551	IKBKB	-	-	-	2	0	0	0	3096092	3551	16150	2	1.3849	-6.7718	1.8663	1	1.2782	2.5649	-0.27837
16151	2698	8517	IKBKG	-	-	M	0	2	0	0	3996551	8517	16151	0	-9.8831	10.186	-3.184	0	-4.1183	-2.0839	1.989
16153	478	3586	IL10	-	-	M	0	0	0	0	2452948	3586	16153	2	0.33892	-13.849	-0.73364	1	2.0929	3.9346	-0.5643
16154	1196	3587	IL10RA	-	-	-	1	0	0	0	3351166	3587	16154	2	1.6347	-0.085786	-3.0935	1	4.2067	0.42597	1.1581
16156	535	3589	IL11	-	-	-	0	0	0	0	3871406	3589	16156	2	-1.2806	-17.095	6.5965	1	1.5448	3.074	-2.7208
16157	88705	3590	IL11RA	-	-	-	2	0	0	0	3167553	3590	16157	2	13.46	-11.073	-5.6512	1	6.1521	2.1353	3.3751
16159	681	3592	IL12A	-	-	-	0	0	0	0	2650066	3592	16159	2	13.354	-19.276	2.8459	1	4.7604	4.079	-2.5573
16160	1648	3593	IL12B	-	-	-	1	0	0	0	2884301	3593	16160	2	-5.6085	-13.688	5.4129	1	0.87731	3.7668	-1.8561
16161	4042	3594	IL12RB1	-	-	-	0	1	0	0	3854693	3594	16161	2	-3.4405	-12.403	-0.60485	1	0.6099	2.3956	0.38395
16162	1197	3595	IL12RB2	-	-	-	0	0	0	0	2340961	3595	16162	1	13.185	1.578	16.674	2	5.5077	-3.3375	-3.8155
16163	1649	3596	IL13	-	-	-	0	0	0	0	2828688	3596	16163	2	14.435	-15.885	2.9694	1	5.5388	4.9724	-1.2098
16164	1198	3597	IL13RA1	-	-	-	0	0	2	0	3988538	3597	16164	1	21.453	3.0987	-13.816	1	4.7488	0.76946	5.5095
16165	534	3598	IL13RA2	-	-	-	0	0	0	0	4018729	3598	16165	2	-0.49401	-1.4035	9.8659	0	-5.8498	-0.35127	-3.3336
16168	487	3600	IL15	-	-	-	0	0	0	0	2745288	3600	16168	2	9.8601	-20.236	0.6266	1	4.1676	5.9267	-1.1947
16169	1650	3601	IL15RA	-	-	-	0	1	0	0	3275690	3601	16169	2	14.33	-9.7647	2.5899	1	3.5007	2.8091	-1.0747
16170	18157	3603	IL16	S	-	-	0	0	0	0	3604287	3603	16170	2	10.975	-14.622	3.0168	1	6.017	2.7681	-0.99938
16171	1651	3605	IL17A	-	-	-	0	0	0	0	2910138	3605	16171	2	3.6155	-20.48	-0.49275	1	2.8602	5.1071	-0.37065
16172	7378	23765	IL17RA	-	-	-	0	0	0	0	3936009	23765	16172	1	22.886	3.1268	-5.9721	2	5.5461	-2.3176	2.3133
16173	1200	3606	IL18	-	-	M	0	0	0	0	3391255	3606	16173	1	22.973	-2.1724	-5.6615	2	7.0619	0.58028	1.1752
16174	2859	8807	IL18RAP	-	-	-	0	0	2	0	2497161	8807	16174	2	11.317	-20.192	2.4953	1	4.6684	4.8963	-1.2936
16175	480	3552	IL1A	-	-	-	0	0	2	0	2571483	3552	16175	2	17.201	-6.4359	-2.4507	1	4.7749	1.409	-1.8071
16176	481	3553	IL1B	-	-	-	0	0	0	0	2571510	3553	16176	2	12.091	-6.1273	2.0981	1	4.211	1.0083	-1.5701
16177	677	3554	IL1R1	-	-	M	0	0	0	0	2496962	3554	16177	2	20.913	-8.66	-6.4752	1	6.3012	2.6476	2.6674
16178	7783	7850	IL1R2	S	-	-	0	0	0	0	2496907	7850	16178	2	12.155	-19.861	3.209	1	5.7148	4.371	-0.66171
16179	37496	3654	IRAK1	-	-	-	0	0	0	0	4027009	3654	16179	2	7.1205	-8.0248	-3.3329	1	1.1587	4.3109	1.5325
16180	1643	3556	IL1RAP	-	-	-	0	0	0	0	2657831	3556	16180	1	22.56	-1.1408	11.218	2	7.5791	-1.2249	-1.3086
16181	11163	3557	IL1RN	-	-	-	0	0	0	0	2501204	3557	16181	2	11.69	-15.608	0.6323	1	4.4629	4.7666	-0.30698
16182	2861	8809	IL18R1	-	-	-	0	0	0	0	2497082	8809	16182	2	13.424	-19.704	2.5146	1	5.7798	5.5043	-0.88426
16183	488	3558	IL2	-	-	M	0	0	0	0	2784265	3558	16183	2	14.355	-16.397	1.0813	1	4.852	5.4931	-0.93857
16184	360	3559	IL2RA	-	-	-	0	0	0	0	3275729	3559	16184	2	3.7096	-14.436	0.82072	1	2.024	2.4268	0.8891
16185	47955	3560	IL2RB	-	-	M	1	0	0	1	3959986	3560	16185	2	4.4825	-14.873	-4.2961	1	3.9354	2.7664	0.71821
16186	172	3561	IL2RG	-	-	-	0	0	1	0	4011844	3561	16186	2	19.289	-11.181	-1.7391	1	6.3254	2.9831	0.087399
16189	491	3565	IL4	-	-	-	0	0	0	0	2828699	3565	16189	2	8.257	-12.882	2.3624	1	4.6392	1.7687	-0.60549
16190	7784	3566	IL4R	-	-	-	0	0	0	0	3654175	3566	16190	2	12.274	-4.5001	-5.1354	1	4.0656	4.1128	2.3601
16191	679	3567	IL5	-	-	M	0	0	0	0	2875384	3567	16191	2	10.678	-18.296	0.6418	1	4.4223	5.6851	-2.1961
16192	473	3568	IL5RA	-	-	-	0	0	0	0	2660617	3568	16192	2	12.225	-20.75	4.241	1	0.55907	0.32421	-4.4842
16193	502	3569	IL6	-	-	M	0	0	0	0	2992576	3569	16193	2	3.2875	-16.068	3.5248	1	2.3068	2.4782	1.228
16194	474	3570	IL6R	-	-	-	0	0	0	0	2360257	3570	16194	1	22.041	-5.0251	-5.0881	1	7.0353	1.0956	1.4089
16195	1645	3572	IL6ST	-	-	-	1	0	0	0	2857416	3572	16195	1	26.217	5.7125	-10.065	2	6.1913	-2.4561	4.4884
16196	680	3574	IL7	-	-	-	0	0	1	0	3141589	3574	16196	2	-2.8458	-11.963	10.646	1	3.2803	4.8669	-4.74
16197	1646	3575	IL7R	-	-	-	0	0	0	0	2806468	3575	16197	2	12.69	-12.588	2.6651	1	5.8779	3.7837	-0.65125
16198	492	3578	IL9	-	-	-	0	0	0	0	2876707	3578	16198	2	8.3186	-14.837	1.9312	1	3.5586	4.1237	-0.11147
16201	7785	3609	ILF3	-	F	M	2	2	0	0	3820663	3609	16201	0	-28.356	-5.3887	-2.0966	0	-8.1438	2.4718	0.078176
16202	3318	3611	ILK	-	-	M	0	0	0	0	3318890	3611	16202	1	2.8004	5.0186	-18.461	0	-6.1557	2.3237	2.3405
16204	1108	2172	FABP6	-	-	-	0	0	0	0	2838116	2172	16204	1	7.8848	6.2176	-1.8925	2	7.3887	-2.1885	-0.86736
16205	7379	170575	GIMAP1	-	-	-	0	0	0	0	3031544	170575	16205	1	3.5018	5.0911	1.9895	2	-0.30916	-1.4354	1.3464
16206	7380	26018	LRIG1	-	F	M	1	0	0	0	2680591	26018	16206	1	21.498	0.54265	-10.67	0	-2.0054	1.2281	3.3969
16210	5490	55364	IMPACT	-	-	-	0	0	0	0	3782166	55364	16210	0	-5.4249	5.4815	-12.31	0	-3.0777	-1.5665	4.0896
16211	1707	3837	KPNB1	-	F	-	0	0	0	0	3724782	3837	16211	0	-21.679	8.2501	-10.575	0	-7.6957	-0.55102	1.7216
16319	9624	3619	INCENP	-	-	-	1	0	0	1	3333358	3619	16319	0	-12.265	9.6656	-11.325	0	-4.6238	-0.75771	4.5889
16322	1652	3623	INHA	-	-	-	0	0	0	0	2528698	3623	16322	2	11.322	-15.396	-0.64214	1	5.4148	3.2521	0.16562
16323	1653	3624	INHBA	-	-	M	1	1	0	0	3047581	3624	16323	0	-16.786	-3.0725	17.225	2	3.8796	-1.2801	-3.2452
16324	1654	3625	INHBB	-	-	M	0	0	0	0	2503257	3625	16324	2	-3.027	-8.5265	-14.458	0	-6.242	3.4663	0.24186
16325	21142	3626	INHBC	-	-	-	0	0	0	0	3418100	3626	16325	2	-5.6805	-8.5215	-1.3146	1	0.49066	2.5123	0.63746
16326	7381	83729	INHBE	-	-	-	0	0	0	0	3418111	83729	16326	2	6.1952	-19.093	1.1966	1	2.8983	4.5064	-0.37002
16328	38286	11190	CEP250	-	-	-	0	0	0	0	3883309	11190	16328	2	-9.5333	-11.362	9.2166	1	2.7225	3.5182	-2.542
16329	1655	3628	INPP1	S	-	-	0	2	0	0	2520113	3628	16329	1	20.9	10.796	7.4371	2	7.3685	-3.6063	-1.0498
16330	69021	3633	INPP5B	-	-	-	0	0	0	0	4043943	3633	16330	2	9.5118	-6.373	-3.3343	1	2.5496	3.4326	2.463
16331	4046	3635	INPP5D	-	-	M	0	1	0	0	2532699	3635	16331	1	21.881	-1.1837	-2.4967	1	5.8588	1.4872	1.8791
16332	1204	3636	INPPL1	-	-	M	0	0	0	0	3339423	3636	16332	1	17.211	-2.1682	-15.776	1	-0.27316	2.4849	6.0547
16334	173	3630	INS	-	-	M	0	0	0	0	3359171	3630	16334	0	-27.395	0.30331	-1.1261	0	-8.0312	-0.96392	-1.822
16336	4048	3640	INSL3	-	-	-	0	0	0	0	3854621	3640	16336	2	-1.635	-2.0703	4.3423	0	-1.7407	-0.42303	-0.7882
16337	20090	3643	INSR	-	F	M	0	1	0	0	3848243	3643	16337	0	-25.996	-0.89064	5.2382	0	-6.3207	1.391	-0.6234
16341	1205	3646	EIF3E	-	-	-	0	2	0	0	3148582	3646	16341	0	-26.525	-0.79908	-3.7802	0	-8.055	1.004	0.54536
16348	7786	27130	INVS	-	-	-	2	0	0	0	3182063	27130	16348	0	-8.1774	-5.0842	-6.3176	0	-3.5454	3.1857	2.8256
16362	1658	3659	IRF1	-	-	-	0	0	0	0	2875348	3659	16362	2	15.921	-8.2025	-0.90305	1	4.403	3.1625	0.50756
16363	1659	3660	IRF2	-	-	-	0	0	0	0	2796384	3660	16363	1	22.172	7.1178	-16.063	2	2.8459	-1.1079	6.3099
16364	1842	3662	IRF4	-	-	-	1	0	0	0	2891341	3662	16364	2	5.8581	-19.885	2.6903	1	3.1041	5.891	-0.97043
16367	4049	3667	IRS1	-	F	-	0	0	0	0	2601995	3667	16367	0	-25.517	-1.5659	2.7856	0	-7.8121	1.6987	-0.46368
16370	137235	-	-	-	-	M	0	1	2	0	4017694	8471	16370	2	8.0439	-11.306	-5.5278	1	0.13712	3.9711	1.3301
16372	56490	153572	IRX2	-	-	-	0	0	0	0	2846522	153572	16372	2	6.3088	-16.756	1.143	1	0.66961	3.4312	-1.643
16373	7385	79191	IRX3	-	-	-	0	0	0	0	2799758	79191	16373	2	0.90645	-16.354	1.7777	1	0.46155	2.4535	-0.97949
16391	4436	10379	IRF9	-	-	-	0	0	1	0	3529701	10379	16391	1	23.793	7.5562	-1.3497	2	6.3882	-2.9148	0.21657
16392	1661	3670	ISL1	-	-	M	0	0	0	2	2808931	3670	16392	2	-0.016017	-13.908	-6.1466	1	2.7513	5.5238	-1.1891
16396	88442	83737	ITCH	-	-	M	0	0	2	0	3882854	83737	16396	1	9.559	11.745	-12.593	2	3.7206	-1.9886	5.3286
16398	1662	3673	ITGA2	-	F	-	0	0	0	0	2809245	3673	16398	2	-2.3176	-0.42671	-19.65	0	-7.2503	1.8308	2.4591
16399	37304	3674	ITGA2B	-	-	-	0	0	0	0	3759137	3674	16399	2	5.1637	-22.133	-4.1211	1	1.4897	7.1595	0.15927
16400	21129	3675	ITGA3	-	-	M	0	1	0	0	3726154	3675	16400	1	11.12	0.53428	20.593	2	3.9674	-1.9459	-4.7653
16401	37364	3676	ITGA4	S	F	-	1	0	1	1	2590452	3676	16401	1	12.212	-3.2922	-1.5395	2	3.5914	-1.9007	-2.0665
16402	20508	3678	ITGA5	-	F	M	0	0	0	2	3456732	3678	16402	2	-10.119	-12.635	-13.463	0	-4.0831	5.4785	3.334
16403	20091	3655	ITGA6	-	-	-	0	0	0	0	2515627	3655	16403	1	11.376	-1.6966	-16.62	0	-4.3935	1.3945	2.0158
16404	37592	3679	ITGA7	-	-	M	0	1	0	0	3457101	3679	16404	1	25.116	0.61554	-5.1082	2	7.3656	-1.3087	1.8702
16407	113560	3682	ITGAE	-	-	-	0	0	0	0	3741585	3682	16407	2	6.5688	-18.792	2.8665	1	5.1703	3.8205	-0.41364
16408	1666	3683	ITGAL	-	-	-	0	0	0	0	3656223	3683	16408	2	12.818	-10.54	-1.6146	1	5.4018	1.1127	1.2583
16409	526	3684	ITGAM	-	-	-	0	0	0	0	3656990	3684	16409	1	21.196	0.96512	-5.5034	2	7.0988	-1.2244	2.8399
16410	20510	3685	ITGAV	-	-	M	1	0	0	0	2519229	3685	16410	1	17.931	5.0439	-16.429	2	3.5845	-3.0583	3.6104
16411	55493	3687	ITGAX	-	-	-	0	0	0	0	3657041	3687	16411	1	25.559	3.0047	-0.8731	2	7.0762	-1.0881	1.7928
16412	22999	3688	ITGB1	-	-	M	0	0	0	0	3284188	3688	16412	0	-7.2931	-2.5511	-19.94	0	-5.4292	2.7172	3.8437
16413	3496	9270	ITGB1BP1	-	-	-	0	2	0	0	2539765	9270	16413	1	6.9808	11.761	-3.7771	2	0.22526	-4.3668	1.1331
16414	20092	3689	ITGB2	-	-	-	0	1	0	1	3934729	3689	16414	1	15.72	0.47807	-6.906	2	4.5619	-1.4093	1.9666
[truncated: 11,832 more rows]
