# Supplementary material for: Gene expression analysis in Fmr1KO mice identifies an immunological signature in brain tissue and mGluR5-related signaling in primary neuronal cultures
Source: Mol Autism. 2015 Dec 21;6:66. doi: 10.1186/s13229-015-0061-9 (PMC4687343; doi:10.1186/s13229-015-0061-9)
Supplement: Additional file 13: Table S13. — Significance of overlap for murine differentially expressed genes (up + down) and genes represented in a specific cluster in human development. Fisher’s exact test was used to calculate the statistics. (XLSX 16 kb) [file 13229_2015_61_MOESM13_ESM.xlsx]

## Sheet: all diff
Table S13: Significance of overlap for murine differentially expressed genes (up+down) and genes represented in a specific cluster in human development. Fisher’s exact test was used to calculate the statistics.
Murine		Human cortex:C0			Murine		Human cortex:C1			Murine		Human cortex:C2
CortexCulture	#genes	Yes (C0)	No (C1+C2)		CortexCulture	#genes	Yes (C1)	No (C0+C2)		CortexCulture	#genes	Yes (C2)	No (C0+C1)
Diff. Expressed?	Yes	1160	1305		Diff. Expressed?	Yes	729	1736		Diff. Expressed?	Yes	576	1889
	No	4412	6953			No	3488	7877			No	3465	7900
	OR	1.4	Over-representation			OR	0.95	Not significant			OR	0.7	Under-representation
	95% CI	1.28-1.53				95% CI	0.86-1.04				95% CI	0.63-0.77
	p-value	6.1e-14				p-value	0.28				p-value	9.1e-13
Murine		Human hippocampus :H0			Murine		Human hippocampus :H1			Murine		Human hippocampus :H2
HippoCulture	#genes	Yes (H0)	No (H1+H2)		HippoCulture	#genes	Yes (H1)	No (H0+H2)		HippoCulture	#genes	Yes (H2)	No (H0+H1)
Diff. Expressed?	Yes	1060	949		Diff. Expressed?	Yes	391	1618		Diff. Expressed?	Yes	558	1451
	No	4748	7073			No	3851	7970			No	3222	8599
	OR	1.66	Over-representation			OR	0.5	Under-representation			OR	1.03	Not significant
	95% CI	1.5-1.83				95% CI	0.44-0.56				95% CI	0.92-1.14
	p-value	<2.2E-16				p-value	<2.2E-16				p-value	0.63
Murine		Human cortex:C0			Murine		Human cortex:C1			Murine		Human cortex:C2
CortexBrain	#genes	Yes (C0)	No (C1+C2)		CortexBrain	#genes	Yes (C1)	No (C0+C2)		CortexBrain	#genes	Yes (C2)	No (C0+C1)
Diff. Expressed?	Yes	198	352		Diff. Expressed?	Yes	133	417		Diff. Expressed?	Yes	219	331
	No	5374	7906			No	4084	9196			No	3822	9458
	OR	0.83	Under-representation			OR	0.72	Under-representation			OR	1.64	Over-representation
	95% CI	0.69-0.99				95% CI	0.58-0.88				95% CI	1.37-1.96
	p-value	0.037				p-value	0.00093				p-value	5.7e-08
Murine		Human hippocampus :H0			Murine		Human hippocampus :H1			Murine		Human hippocampus :H2
HippoBrain	#genes	Yes (H0)	No (H1+H2)		HippoBrain	#genes	Yes (H1)	No (H0+H2)		HippoBrain	#genes	Yes (H2)	No (H0+H1)
Diff. Expressed?	Yes	153	301		Diff. Expressed?	Yes	197	257		Diff. Expressed?	Yes	104	350
	No	5655	7721			No	4045	9331			No	3676	9700
	OR	0.694	Under-representation			OR	1.77	Over-representation			OR	0.78	Under-representation
	95% CI	0.57-0.85				95% CI	1.46-2.15				95% CI	0.62-0.98
	p-value	0.00028				p-value	7.4e-09				p-value	0.03

## Sheet: up
Murine		Human cortex:C0			Murine		Human cortex:C1			Murine		Human cortex:C2
CortexCulture	#genes	Yes (C0)	No (C1+C2)		CortexCulture	#genes	Yes (C1)	No (C0+C2)		CortexCulture	#genes	Yes (C2)	No (C0+C1)
Diff. Expressed?	Yes	732	436		Diff. Expressed?	Yes	268	900		Diff. Expressed?	Yes	168	1000
UP	No	4840	7822		UP	No	3949	8713		UP	No	3873	8789
	OR	2.71	Over-representation			OR	0.66	Under-representation			OR	0.38	Under-representation
	95% CI	2.4 - 3.08				95% CI	0.57 - 0.76				95% CI	0.32 - 0.45
	p-value	< 2.2E-16				p-value	2.526e-09				p-value	< 2.2E-16
Murine		Human hippocampus :H0			Murine		Human hippocampus :H1			Murine		Human hippocampus :H2
HippoCulture	#genes	Yes (H0)	No (H1+H2)		HippoCulture	#genes	Yes (H1)	No (H0+H2)		HippoCulture	#genes	Yes (H2)	No (H0+H1)
Diff. Expressed?	Yes	821	489		Diff. Expressed?	Yes	191	1119		Diff. Expressed?	Yes	298	1012
UP	No	4987	7533		UP	No	4051	8469		UP	No	3482	9038
	OR	2.54	Over-representation			OR	0.36	Under-representation			OR	0.76	Under-representation
	95% CI	2.25 - 2.86				95% CI	0.3 - 0.42				95% CI	0.67 - 0.88
	p-value	< 2.2E-16				p-value	< 2.2E-16				p-value	7.953e-05
Murine		Human cortex:C0			Murine		Human cortex:C1			Murine		Human cortex:C2
CortexBrain	#genes	Yes (C0)	No (C1+C2)		CortexBrain	#genes	Yes (C1)	No (C0+C2)		CortexBrain	#genes	Yes (C2)	No (C0+C1)
Diff. Expressed?	Yes	96	243		Diff. Expressed?	Yes	81	258		Diff. Expressed?	Yes	162	177
UP	No	5476	8015		UP	No	4136	9355		UP	No	3879	9612
	OR	0.58	Under-representation			OR	0.71	Under-representation			OR	2.27	Over-representation
	95% CI	0.45 - 0.74				95% CI	0.54 - 0.92				95% CI	1.81 - 2.83
	p-value	3.91e-06				p-value	0.007147				p-value	3.048e-13
Murine		Human hippocampus :H0			Murine		Human hippocampus :H1			Murine		Human hippocampus :H2
HippoBrain	#genes	Yes (H0)	No (H1+H2)		HippoBrain	#genes	Yes (H1)	No (H0+H2)		HippoBrain	#genes	Yes (H2)	No (H0+H1)
Diff. Expressed?	Yes	61	110		Diff. Expressed?	Yes	71	100		Diff. Expressed?	Yes	39	132
UP	No	5747	7912		UP	No	4171	9488		UP	No	3741	9918
	OR	0.76	Not significant			OR	1.62	Over-representation			OR	0.78	Not significant
	95% CI	0.55 - 1.06				95% CI	1.17 - 2.22				95% CI	0.53 - 1.13
	p-value	0.1				p-value	0.0026				p-value	0.2

## Sheet: down
Murine		Human cortex:C0			Murine		Human cortex:C1			Murine		Human cortex:C2
CortexCulture	#genes	Yes (C0)	No (C1+C2)		CortexCulture	#genes	Yes (C1)	No (C0+C2)		CortexCulture	#genes	Yes (C2)	No (C0+C1)
Diff. Expressed?	Yes	428	869		Diff. Expressed?	Yes	461	836		Diff. Expressed?	Yes	408	889
DOWN	No	5144	7389		DOWN	No	3756	8777		DOWN	No	3633	8900
	OR	0.71	Under-representation			OR	1.3	Over-representation			OR	1.12	Not significant
	95% CI	0.63 - 0.8				95% CI	1.14 - 1.45				95% CI	0.99 - 1.27
	p-value	1.523e-08				p-value	4.305e-05				p-value	0.06
Murine		Human hippocampus :H0			Murine		Human hippocampus :H1			Murine		Human hippocampus :H2
HippoCulture	#genes	Yes (H0)	No (H1+H2)		HippoCulture	#genes	Yes (H1)	No (H0+H2)		HippoCulture	#genes	Yes (H2)	No (H0+H1)
Diff. Expressed?	Yes	239	460		Diff. Expressed?	Yes	200	499		Diff. Expressed?	Yes	260	439
DOWN	No	5569	7562		DOWN	No	4042	9089		DOWN	No	3520	9611
	OR	0.71	Under-representation			OR	0.9	Not significant			OR	1.62	Over-representation
	95% CI	0.6 - 0.83				95% CI	0.76 - 1.07				95% CI	1.37 - 1.9
	p-value	1.75e-05				p-value	0.24				p-value	5.969e-09
Murine		Human cortex:C0			Murine		Human cortex:C1			Murine		Human cortex:C2
CortexBrain	#genes	Yes (C0)	No (C1+C2)		CortexBrain	#genes	Yes (C1)	No (C0+C2)		CortexBrain	#genes	Yes (C2)	No (C0+C1)
Diff. Expressed?	Yes	102	109		Diff. Expressed?	Yes	52	159		Diff. Expressed?	Yes	57	154
DOWN	No	5470	8149		DOWN	No	4165	9454		DOWN	No	3984	9635
	OR	1.39	Over-representation			OR	0.74	Not significant			OR	0.9	Not significant
	95% CI	1.05 - 1.85				95% CI	0.53 - 1.02				95% CI	0.65 - 1.22
	p-value	0.019				p-value	0.07				p-value	0.54
Murine		Human hippocampus :H0			Murine		Human hippocampus :H1			Murine		Human hippocampus :H2
HippoBrain	#genes	Yes (H0)	No (H1+H2)		HippoBrain	#genes	Yes (H1)	No (H0+H2)		HippoBrain	#genes	Yes (H2)	No (H0+H1)
Diff. Expressed?	Yes	92	191		Diff. Expressed?	Yes	126	157		Diff. Expressed?	Yes	65	218
DOWN	No	5716	7831		DOWN	No	4116	9431		DOWN	No	3715	9832
	OR	0.66	Under-representation			OR	1.84	Over-representation			OR	0.79	Not significant
	95% CI	0.51 - 0.85				95% CI	1.44 - 2.35				95% CI	0.59 - 1.05
	p-value	0.001				p-value	8.576e-07				p-value	0.11
