# Supplementary material for: Gene expression analysis in Fmr1KO mice identifies an immunological signature in brain tissue and mGluR5-related signaling in primary neuronal cultures
Source: Mol Autism. 2015 Dec 21;6:66. doi: 10.1186/s13229-015-0061-9 (PMC4687343; doi:10.1186/s13229-015-0061-9)
Supplement: Additional file 14: Table S14. — Enriched pathways in murine differentially expressed up-regulated genes in cortical and hippocampal cultures highlighted on human development (C0 and H0 clusters respectively). (XLSX 11 kb) [file 13229_2015_61_MOESM14_ESM.xlsx]

## Sheet: Sheet1
Table S14: Enriched pathways in murine differentially expressed up-regulated genes in cortical and hippocampal cultures highlighted on human development (C0 and H0 clusters respectively).
Murine differentially expressed up-regulated genes in cortical culture highlighted on human development in C0 cluster	p-val	Number of genes	Fold Enrichment
mmu03040:Spliceosome	1.17e-10	27	4.38
mmu04120:Ubiquitin mediated proteolysis	0.001	17	2.47
mmu03030:DNA replication	0.002	8	4.46
mmu05211:Renal cell carcinoma	0.004	11	2.93
mmu04722:Neurotrophin signaling pathway	0.012	14	2.15
mmu04660:T cell receptor signaling pathway	0.014	13	2.19
mmu00240:Pyrimidine metabolism	0.02	11	2.28
mmu04110:Cell cycle	0.027	13	2
mmu03018:RNA degradation	0.034	8	2.55
mmu05220:Chronic myeloid leukemia	0.045	9	2.23
mmu04910:Insulin signaling pathway	0.087	12	1.71
mmu04130:SNARE interactions in vesicular transport	0.1	5	2.79
Murine differentially expressed up-regulated genes in hippocampal culture highlighted on human development in H0 cluster
mmu00900:Terpenoid backbone biosynthesis	4.1e-05	7	9.32
mmu03040:Spliceosome	0.00046	17	2.68
mmu04120:Ubiquitin mediated proteolysis	0.002	17	2.39
mmu03018:RNA degradation	0.004	10	3.09
mmu00240:Pyrimidine metabolism	0.01	12	2.42
mmu03020:RNA polymerase	0.012	6	4.15
mmu03050:Proteasome	0.022	7	3.11
mmu04910:Insulin signaling pathway	0.026	14	1.94
mmu04540:Gap junction	0.031	10	2.25
mmu04144:Endocytosis	0.032	17	1.74
mmu05211:Renal cell carcinoma	0.037	9	2.33
mmu04012:ErbB signaling pathway	0.044	10	2.11
mmu00310:Lysine degradation	0.048	6	2.97
mmu00230:Purine metabolism	0.069	14	1.68
mmu00970:Aminoacyl-tRNA biosynthesis	0.07	6	2.66
mmu00020:Citrate cycle (TCA cycle)	0.082	5	2.98
mmu05210:Colorectal cancer	0.092	9	1.92
mmu04360:Axon guidance	0.098	12	1.68
mmu00650:Butanoate metabolism	0.099	5	2.79
